# Supplementary material for: Recent expansion of metabolic versatility in Diplonema papillatum, the model species of a highly speciose group of marine eukaryotes
Source: BMC Biol. 2023 May 4;21:99. doi: 10.1186/s12915-023-01563-9 (PMC10161547; doi:10.1186/s12915-023-01563-9)
Supplement: Supplementary file 2 — Additional file 2. Curated list of high-confidence nuclear mitochondrial segments (NUMTs) that can be anchored to non-repetitive, coding sequences of the mitochondrial genome. See also Additional file 1: Section 6. Repetitive sequences in the nuclear genome of Diplonema papillatum (assembly v_1.0). [file 12915_2023_1563_MOESM2_ESM.xlsx]

## Sheet: modules
Anchored NUMTs in the nuclear genome of Diplonema papillatum.
				module part of the NUMT				---------- entire NUMT ----------			Identity			s=nr. of substitutions; i=cumul. indel size	chrA; chrB	module part of the NUMT	Nr. of reads >5 kbp long. S=supported: >5; WS=weak support: 1–2; NS=no support: 0 (>5 kbp)
NUMT#	Module	Contig_ID	Contig_length	Hit_start	Hit_end	NUMT_size	Module_size	Hit_start	Hit_end	NUMT_size	(incl. indels)	Location	Gene	Differences_to_module	mtChr_ID	Mean_coverage	PacBio_evidence	Notes
1	atp6-m1	tig00022698_3	251654	184034	183842	193	195	185477	177893	7585	0.95 (0.77)	intergenic	DIPPA_15009—DIPPA_15014	0s2i	A01	2939.2	S (only on the side of DIPPA_15009)	complete chrA; additional repeats (7.5 instead of 6 kbp)
2	atp6-m3	tig00005031_1	193308	36547	36410	138	140	36410	36547	138	0.91	intronic	DIPPA_10614	14s0i	A03	8730.5	S	coding sequence only
3	cob-m3	tig00022695	523867	70115	69978	138	138	70168	69959	210	0.98	intronic	DIPPA_10220	3s0i	A06	6277.4	S	includes parts of flanking regions
4	cob-m3	tig00024050	184970	148873	149010	138	138	148872	149023	152	0.88	intergenic	DIPPA_31499—DIPPA_31487	15s2i	A06	6277.4	WS	includes a part of a flanking region
5	cox1-m1	tig00158278_4	148979	45890	46110	221	221	41389	47649	6261	0.85 (0.71)	intronic	DIPPA_07863	3s0i	B02	2977.4	S	complete chrB; some repeats missing (6.3 instead of 7 kbp)
6	cox1-m1	tig00001303	635597	341397	341347	51	221	341397	341197	201	0.92	intronic	DIPPA_18576	1s170i	B02	2977.4	S	includes parts of a flanking and constant region
7	cox1-m3	tig00022894	66848	61807	61545	263	263	63235	57169	6067	0.97 (0.95)	intergenic	DIPPA_32204—DIPPA_32203	0s0i	A10	21655.6	S	complete chrA
8	cox2-m1	ctg7180001852759_1	6127	169	54	116	262	169	26	144	1	intergenic	start—DIPPA_18907	0s146i	A16	9229.5	NS	includes a part of a flanking region
9	cox2-m3	tig00158104_2	93567	36162	36237	76	76	36002	42258	6257	0.89 (0.80)	intronic	DIPPA_15946	1s0i	A17	994.3	S	complete chrA
10	cox2-m3	ctg7180003352311_4	10837	10321	10396	76	76	10157	10837	681	0.9	intergenic	DIPPA_19026—end	2s0i	A17	994.3	NS	includes parts of flanking and constant region
11	cox2-m4	tig00004277_1	289013	23611	23481	131	125	23637	23222	416	0.87	intergenic	DIPPA_06473—DIPPA_06484	1s9i	A18	723.9	S	includes a part of a flanking region
12	cox2-m4	tig00023277	151391	98343	98444	102	125	98343	98474	132	0.97	intergenic	DIPPA_19839—DIPPA_19841	4s23i	A18	723.9	S	includes a part of a flanking region
13	cox3-m3	tig00022788_1	355111	81610	81765	156	230	81610	81838	229	0.93	intergenic	DIPPA_26995—DIPPA_27013	12s44i	A21	7666.8	S	includes a part of a flanking region
14	cox3-m3	tig00023263_1	113406	72824	73009	186	230	72821	73009	189	0.86	3′UTR	DIPPA_12879	8s74i	A21	7666.8	S	includes a part of a flanking region
15	cox3-m3	tig00023867	292446	117637	117675	39	230	117637	117831	195	0.8	5′UTR	DIPPA_15432	1s191i	A21	7666.8	S	includes parts of a flanking and constant region
16	nad1-m2	tig00004012_1	76978	66218	66331	114	114	65712	72335	6624	0.96 (0.78)	intergenic	DIPPA_11706—end	0s0i	A23	12429.3	S	complete chrA; additional repeats (6.7 instead of 6 kbp)
17	nad1-m5	tig00000932_1	83499	59765	59819	55	205	59765	59819	55	0.87	intergenic	DIPPA_08916—DIPPA_08925	7s149i	A26	7701.2	S	coding sequence only
18	nad4-m1	tig00024010_2	184254	168432	168651	220	275	168432	168731	300	0.88	intergenic	DIPPA_04598—end	15s76i	A27	14167.1	S	includes parts of a flanking and constant region
19	nad4-m6	tig00023536_2	261312	68597	68433	165	165	68850	68210	641	0.99	intronic	DIPPA_28821	0s0i	A30	8085.8	S	includes parts of flanking and constant region
20	nad4-m6	ctg7180003350880_1	7413	1	124	124	165	1	347	347	0.99	intergenic	start—DIPPA_03029	2s105i	A30	8085.8	NS	includes parts of a flanking and constant region
21	nad4-m6	tig00006855_2	179756	106693	106632	62	165	106693	106426	268	0.85	intergenic	DIPPA_03043—DIPPA_03036	0s41i	A30	8085.8	S	includes parts of a flanking and constant region
22	nad5-m1	ctg7180003342096	5588	1	140	140	317	1	448	448	0.99	intergenic	start—DIPPA_35047	0s177i	B08	1582.5	NS	includes parts of a flanking and constant region
23	nad5-m1	tig00022903_8	211442	58658	58733	76	317	58658	58770	113	0.81	intronic	DIPPA_16779	12s240i	B08	1582.5	S	includes a part of a flanking region
24	nad5-m3	tig00003013_1	362752	351556	351615	60	60	345448	351772	6325	0.95 (0.86)	intergenic	DIPPA_26065—DIPPA_26067	0s0i	A35	1445.1	S	complete chrA; additional repeats (6.3 instead of 6 kbp)
25	nad5-m3	tig00022883_1	36177	4671	4730	60	60	3723	4886	1164	0.99	intergenic	start—DIPPA_31596	0s0i	A35	1445.1	S	includes parts of flanking and constant region
26	nad5-m6	tig00158221_12	219915	196228	196337	110	122	192614	199398	6785	0.91 (0.78)	intergenic	DIPPA_17433—DIPPA_17425	2s12i	A38	1514.6	S	complete chrA; additional repeats (6.8 instead of 6 kbp)
27	nad5-m7	tig00158288_2	157517	58335	58432	98	201	58285	58432	148	0.97	3′UTR	DIPPA_10799	1s103i	A39	4044.9	S	includes parts of a flanking and constant region
28a	nad5-m11	tig00001284	625681	540818	540890	73	73	534631	541364	6734	0.88 (0.77)	intergenic	DIPPA_28427—DIPPA_28421	0s0i	A33	8446.4	S	2-module complete chrA; additional repeats (6.7 instead of 6 kbp)
28b	y2-m2	tig00001284	625681	540821	540730	92	94	534631	541364	6734	0.88 (0.77)	intergenic	DIPPA_28427—DIPPA_28421	2s2i	A33	8446.4	S	2-module complete chrA; additional repeats (6.7 instead of 6 kbp)
29	nad7-m4	tig00005550_1	200031	162872	162833	40	64	168672	162379	6294	0.84 (0.77)	intergenic	DIPPA_08944—DIPPA_08940	0s24i	B09	5688.5	S	complete chrB; some repeats missing (6.3 instead of 7 kbp)
30	rnl-m1	tig00023329_2	398731	238032	238259	228	534	238032	238259	228	0.97	intronic	DIPPA_20186	5s309i	B12	29748.1	S	coding sequence only
31	rnl-m1	tig00010401	22360	17742	17954	213	534	17742	17954	213	0.93	intronic	DIPPA_10592	12s321i	B12	29748.1	S	coding sequence only; part of a tandem repeat; identical to the copy in tig00011860_4
32	rnl-m1	tig00010401	22360	18169	18369	201	534	18169	18369	201	0.88	intronic	DIPPA_10592	10s336i	B12	29748.1	S	coding sequence only; part of a tandem repeat; identical to the copy in tig00011860_4
33	rnl-m1	tig00011860_4	31855	12770	12982	213	534	12770	12982	213	0.93	intronic	DIPPA_26840	12s321i	B12	29748.1	S	coding sequence only; part of a tandem repeat; identical to the copy in tig00010401
34	rnl-m1	tig00011860_4	31855	13197	13397	201	534	13197	13397	201	0.88	intronic	DIPPA_26840	10s336i	B12	29748.1	S	coding sequence only; part of a tandem repeat; identical to the copy in tig00010401
35	rnl-m1	tig00005156_1	141552	120282	120107	176	534	120282	120107	176	0.95	3′UTR	DIPPA_30677	7s361i	B12	29748.1	S	coding sequence only
36	rnl-m1	tig00023753	406993	241148	241234	87	534	241148	241234	87	0.92	intergenic	DIPPA_21020—DIPPA_21034	5s451i	B12	29748.1	S	coding sequence only; part of a tandem repeat
37	rnl-m1	tig00023753	406993	241237	241321	85	534	241237	241321	85	0.91	intergenic	DIPPA_21020—DIPPA_21034	6s453i	B12	29748.1	S	coding sequence only; part of a tandem repeat
38	rnl-m1	tig00023753	406993	241324	241408	85	534	241324	241408	85	0.93	intergenic	DIPPA_21020—DIPPA_21034	4s451i	B12	29748.1	S	coding sequence only; part of a tandem repeat
39	rnl-m1	tig00023753	406993	241411	241526	116	534	241411	241526	116	0.88	intergenic	DIPPA_21020—DIPPA_21034	8s417i	B12	29748.1	S	coding sequence only; part of a tandem repeat
40	rnl-m1	tig00022679	888920	723058	722774	285	534	723058	722774	285	0.76	intronic	DIPPA_29558	8s393i	B12	29748.1	S	coding sequence only
41	rnl-m1	tig00007930_2	104950	82452	82525	74	534	82452	82525	74	0.9	intergenic	DIPPA_03129—DIPPA_03134	3s460i	B12	29748.1	S	coding sequence only
42	rnl-m1	tig00023125_1	187760	122088	122027	62	534	122088	122027	62	0.94	intergenic	DIPPA_12201—DIPPA_12214	4s471i	B12	29748.1	S	coding sequence only
43	rnl-m2	tig00022679	888920	550467	550672	206	352	550467	550672	206	0.93	intronic	DIPPA_29559	14s146i	B13	10837.6	S	coding sequence only
44	rnl-m2	tig00003118	381215	121340	121454	115	352	121340	121487	148	0.95	intergenic	DIPPA_19207—DIPPA_19209	3s236i	B13	10837.6	S	includes a part of a flanking region
45	rnl-m2	tig00158607_1	321329	116234	116324	91	352	116234	116371	138	0.94	intergenic	DIPPA_27722	1s261i	B13	10837.6	S	includes a part of a flanking region; part of a tandem repeat
46	rnl-m2	tig00158607_1	321329	115761	115851	91	352	115761	115898	138	0.94	intergenic	DIPPA_27722	2s261i	B13	10837.6	S	includes a part of a flanking region; part of a tandem repeat
47	rnl-m2	tig00023732_2	219449	128677	128607	71	352	128677	128565	113	0.96	3′UTR	DIPPA_22773	1s281i	B13	10837.6	S	includes a part of a flanking region
48	rns-m1	tig00023651_1	99746	85538	85755	218	366	85538	85755	218	0.93	intergenic	DIPPA_23817—DIPPA_23819	19s148i	B14	8776.9	S	coding sequence only
49	rns-m1	tig00001071_2	264031	102065	102153	89	366	102065	102153	89	0.94	3′UTR	DIPPA_16194	3s357i	B14	8776.9	S	coding sequence only
50	y1-m2	tig00022679	888920	193651	193551	101	101	196600	189670	6931	0.96 (0.93)	intergenic	DIPPA_29536—DIPPA_29563	0s0i	A52	22343.9	S	complete chrA; additional repeats (6.9 instead of 6 kbp)
51	y2-m4	tig00024146	87138	71348	71296	53	53	72412	65177	7236	0.89 (0.80)	intergenic	DIPPA_11899—DIPPA_11902	1s0i	A53	2798.8	S	complete chrA; additional repeats (7.2 instead of 6 kbp)
52	X18	tig00023746_1	64327	35148	35289	142	168	35148	35289	142	0.9	intergenic	DIPPA_24174—DIPPA_24179	8s76i	A61	4213.1	S	includes a part of a flanking region; part of a tandem repeat
53	X18	tig00023746_1	64327	35290	35329	40	168	35290	35329	40	0.95	intergenic	DIPPA_24174—DIPPA_24179	1s129i	A61	4213.1	S	coding sequence only; part of a tandem repeat
54	X18	tig00023746_1	64327	35329	35371	43	168	35329	35371	43	0.95	intergenic	DIPPA_24174—DIPPA_24179	1s126i	A61	4213.1	S	coding sequence only; part of a tandem repeat
55	X18	tig00023746_1	64327	35372	35415	44	168	35372	35415	44	0.93	intergenic	DIPPA_24174—DIPPA_24179	2s125i	A61	4213.1	S	coding sequence only; part of a tandem repeat
56	X18	tig00023746_1	64327	35417	35460	44	168	35417	35460	44	0.93	intergenic	DIPPA_24174—DIPPA_24179	2s125i	A61	4213.1	S	coding sequence only; part of a tandem repeat
57	X18	tig00023746_1	64327	35462	35506	45	168	35462	35506	45	0.95	intergenic	DIPPA_24174—DIPPA_24179	3s124i	A61	4213.1	S	coding sequence only; part of a tandem repeat
58	X18	tig00023746_1	64327	35506	35546	41	168	35506	35546	41	0.95	intergenic	DIPPA_24174—DIPPA_24179	1s128i	A61	4213.1	S	coding sequence only; part of a tandem repeat
59	X18	tig00023746_1	64327	35546	35587	42	168	35546	35587	42	0.95	intergenic	DIPPA_24174—DIPPA_24179	1s127i	A61	4213.1	S	coding sequence only; part of a tandem repeat
60	X18	tig00023746_1	64327	35588	35631	44	168	35588	35631	44	0.93	intergenic	DIPPA_24174—DIPPA_24179	2s125i	A61	4213.1	S	coding sequence only; part of a tandem repeat

## Sheet: constant-regions
Constran-region NUMTs in the nuclear genome of Diplonema papillatum.
Contig_ID	Hit_start	Hit_end	NUMT_length	Strand	Location	Feature_start	Feature_end	Feature_overlap_length	Locus_tag	Notes
ctg7180003335989	2468	2642	174	-	intergenic			0
ctg7180003339493_2	12327	12379	52	+	intergenic			0
ctg7180003342475_2	16852	17079	227	-	intergenic			0
ctg7180003344771_2	3719	4735	1016	+	intergenic			0
ctg7180003347126_4	4733	4978	245	-	intergenic			0
ctg7180003347324_2	2135	2273	138	+	intergenic			0
ctg7180003347460_2	3239	3362	123	-	intergenic			0
ctg7180003347815_4	27915	28362	447	+	intergenic			0
ctg7180003347824_2	2955	3218	263	-	intergenic			0
ctg7180003348203_1	2592	3034	442	-	intergenic			0
ctg7180003348278_2	7889	8608	719	+	intergenic			0
ctg7180003348732_2	5	278	273	-	intergenic			0
ctg7180003349157_1	1	711	710	+	intergenic			0
ctg7180003349444_1	1	589	588	+	intergenic			0
ctg7180003351860_2	11417	11499	82	+	intergenic			0
ctg7180003351860_2	17075	17159	84	-	intergenic			0
ctg7180003351860_2	17330	17373	43	-	intergenic			0
ctg7180003352078_2	464	589	125	-	intergenic			0
ctg7180003352311_2	6263	6342	79	+	intergenic			0
ctg7180003352388_2	4939	5209	270	-	intergenic			0
ctg7180003352414_1	1	427	426	+	intergenic			0
ctg7180003352580_2	21552	21589	37	-	intergenic			0
ctg7180003352690_1	1	591	590	+	intergenic			0
ctg7180003352763_4	9008	9112	104	+	intergenic			0
tig00000069_9	26168	26472	304	-	intergenic			0
tig00000108_10	64582	65808	1226	-	intergenic			0
tig00000108_6	368236	368439	203	-	intergenic			0
tig00000116	431857	431954	97	-	intergenic			0
tig00000123_1	10055	10113	58	+	intergenic			0
tig00000123_1	10123	10181	58	+	intergenic			0
tig00000123_1	10191	10249	58	+	intergenic			0
tig00000123_1	10259	10317	58	+	intergenic			0
tig00000123_1	10327	10385	58	+	intergenic			0
tig00000123_1	10395	10453	58	+	intergenic			0
tig00000123_1	10463	10521	58	+	intergenic			0
tig00000123_1	10531	10589	58	+	intergenic			0
tig00000123_1	10599	10657	58	+	intergenic			0
tig00000123_1	10667	10725	58	+	intergenic			0
tig00000123_1	10735	10793	58	+	intergenic			0
tig00000123_1	10803	10861	58	+	intergenic			0
tig00000123_1	10871	10929	58	+	intergenic			0
tig00000123_1	10939	10997	58	+	intergenic			0
tig00000123_1	11007	11065	58	+	intergenic			0
tig00000123_1	11075	11133	58	+	intergenic			0
tig00000123_1	11143	11201	58	+	intergenic			0
tig00000123_1	11211	11269	58	+	intergenic			0
tig00000123_1	11279	11337	58	+	intergenic			0
tig00000123_1	11347	11405	58	+	intergenic			0
tig00000123_1	11415	11473	58	+	intergenic			0
tig00000123_1	11483	11541	58	+	intergenic			0
tig00000123_1	11551	11609	58	+	intergenic			0
tig00000123_1	11619	11677	58	+	intergenic			0
tig00000123_1	11687	11745	58	+	intergenic			0
tig00000123_1	11755	11813	58	+	intergenic			0
tig00000123_1	11823	11881	58	+	intergenic			0
tig00000123_1	11891	11949	58	+	intergenic			0
tig00000123_1	11959	12017	58	+	intergenic			0
tig00000123_1	12027	12085	58	+	intergenic			0
tig00000123_1	12095	12153	58	+	intergenic			0
tig00000123_1	12163	12221	58	+	intergenic			0
tig00000123_1	12231	12289	58	+	intergenic			0
tig00000123_1	12299	12357	58	+	intergenic			0
tig00000123_1	12367	12425	58	+	intergenic			0
tig00000123_1	12435	12493	58	+	intergenic			0
tig00000123_1	12503	12561	58	+	intergenic			0
tig00000123_1	12571	12629	58	+	intergenic			0
tig00000123_1	12639	12697	58	+	intergenic			0
tig00000123_1	12707	12765	58	+	intergenic			0
tig00000123_1	12775	12833	58	+	intergenic			0
tig00000123_1	12843	12901	58	+	intergenic			0
tig00000123_1	12911	12969	58	+	intergenic			0
tig00000123_1	12979	13037	58	+	intergenic			0
tig00000123_1	13047	13105	58	+	intergenic			0
tig00000123_1	13115	13173	58	+	intergenic			0
tig00000123_1	13183	13241	58	+	intergenic			0
tig00000123_1	13251	13309	58	+	intergenic			0
tig00000123_1	13319	13377	58	+	intergenic			0
tig00000123_1	13387	13445	58	+	intergenic			0
tig00000123_1	13455	13513	58	+	intergenic			0
tig00000123_1	13523	13581	58	+	intergenic			0
tig00000123_1	13591	13649	58	+	intergenic			0
tig00000123_1	13659	13717	58	+	intergenic			0
tig00000123_1	13727	13785	58	+	intergenic			0
tig00000123_1	13795	13853	58	+	intergenic			0
tig00000123_1	13863	13921	58	+	intergenic			0
tig00000123_1	13931	13989	58	+	intergenic			0
tig00000123_1	13999	14057	58	+	intergenic			0
tig00000123_1	14067	14125	58	+	intergenic			0
tig00000123_1	14135	14193	58	+	intergenic			0
tig00000123_1	14203	14261	58	+	intergenic			0
tig00000123_1	14271	14329	58	+	intergenic			0
tig00000123_1	14339	14397	58	+	intergenic			0
tig00000123_1	14407	14465	58	+	intergenic			0
tig00000123_1	14475	14533	58	+	intergenic			0
tig00000123_1	14543	14601	58	+	intergenic			0
tig00000123_1	14611	14669	58	+	intergenic			0
tig00000123_1	14679	14737	58	+	intergenic			0
tig00000123_1	14747	14805	58	+	intergenic			0
tig00000123_1	14815	14873	58	+	intergenic			0
tig00000123_1	14883	14941	58	+	intergenic			0
tig00000123_1	15000	15058	58	+	intergenic			0
tig00000123_1	15068	15126	58	+	intergenic			0
tig00000123_1	15136	15194	58	+	intergenic			0
tig00000123_1	15204	15262	58	+	intergenic			0
tig00000123_1	15272	15330	58	+	intergenic			0
tig00000123_1	15340	15398	58	+	intergenic			0
tig00000123_1	15408	15466	58	+	intergenic			0
tig00000123_1	15476	15534	58	+	intergenic			0
tig00000123_1	15544	15602	58	+	intergenic			0
tig00000123_1	15612	15670	58	+	intergenic			0
tig00000123_1	15680	15738	58	+	intergenic			0
tig00000123_1	15748	15806	58	+	intergenic			0
tig00000123_1	15816	15874	58	+	intergenic			0
tig00000123_1	15884	15942	58	+	intergenic			0
tig00000123_1	15952	16010	58	+	intergenic			0
tig00000123_1	16020	16078	58	+	intergenic			0
tig00000123_1	16088	16146	58	+	intergenic			0
tig00000123_1	16156	16214	58	+	intergenic			0
tig00000123_1	16224	16282	58	+	intergenic			0
tig00000123_1	16292	16350	58	+	intergenic			0
tig00000123_1	16360	16418	58	+	intergenic			0
tig00000123_1	16428	16486	58	+	intergenic			0
tig00000123_1	16496	16554	58	+	intergenic			0
tig00000123_1	16564	16622	58	+	intergenic			0
tig00000123_1	16632	16690	58	+	intergenic			0
tig00000123_1	16700	16758	58	+	intergenic			0
tig00000123_1	16768	16826	58	+	intergenic			0
tig00000123_1	16836	16894	58	+	intergenic			0
tig00000123_1	16904	16962	58	+	intergenic			0
tig00000123_1	16972	17030	58	+	intergenic			0
tig00000123_1	17040	17098	58	+	intergenic			0
tig00000123_1	17108	17166	58	+	intergenic			0
tig00000123_1	17176	17234	58	+	intergenic			0
tig00000123_1	17244	17302	58	+	intergenic			0
tig00000123_1	17312	17370	58	+	intergenic			0
tig00000123_1	17380	17438	58	+	intergenic			0
tig00000123_1	17448	17506	58	+	intergenic			0
tig00000123_1	19477	19535	58	+	intergenic			0
tig00000123_1	19545	19603	58	+	intergenic			0
tig00000123_1	19613	19671	58	+	intergenic			0
tig00000123_1	19681	19739	58	+	intergenic			0
tig00000123_1	19749	19807	58	+	intergenic			0
tig00000123_1	19817	19875	58	+	intergenic			0
tig00000123_1	19885	19943	58	+	intergenic			0
tig00000123_1	19953	20011	58	+	intergenic			0
tig00000123_1	20021	20079	58	+	intergenic			0
tig00000123_1	20089	20147	58	+	intergenic			0
tig00000123_1	20157	20215	58	+	intergenic			0
tig00000123_1	20225	20283	58	+	intergenic			0
tig00000123_1	20293	20351	58	+	intergenic			0
tig00000123_1	20361	20419	58	+	intergenic			0
tig00000123_1	20429	20487	58	+	intergenic			0
tig00000123_1	20497	20555	58	+	intergenic			0
tig00000123_1	20565	20623	58	+	intergenic			0
tig00000123_1	20633	20691	58	+	intergenic			0
tig00000123_1	20701	20759	58	+	intergenic			0
tig00000123_1	20769	20827	58	+	intergenic			0
tig00000123_1	20837	20895	58	+	intergenic			0
tig00000123_1	20905	20963	58	+	intergenic			0
tig00000123_1	20973	21031	58	+	intergenic			0
tig00000123_1	21041	21099	58	+	intergenic			0
tig00000123_1	21109	21167	58	+	intergenic			0
tig00000123_1	21177	21235	58	+	intergenic			0
tig00000123_1	21245	21303	58	+	intergenic			0
tig00000123_1	21313	21371	58	+	intergenic			0
tig00000123_1	21381	21439	58	+	intergenic			0
tig00000123_1	21449	21507	58	+	intergenic			0
tig00000123_1	21517	21575	58	+	intergenic			0
tig00000123_1	21585	21643	58	+	intergenic			0
tig00000123_1	21653	21711	58	+	intergenic			0
tig00000123_1	21721	21779	58	+	intergenic			0
tig00000123_1	21789	21847	58	+	intergenic			0
tig00000123_1	21857	21915	58	+	intergenic			0
tig00000123_1	21925	21983	58	+	intergenic			0
tig00000123_1	21993	22051	58	+	intergenic			0
tig00000123_1	22061	22119	58	+	intergenic			0
tig00000123_1	22129	22187	58	+	intergenic			0
tig00000123_1	22197	22255	58	+	intergenic			0
tig00000123_1	22265	22323	58	+	intergenic			0
tig00000123_1	22333	22391	58	+	intergenic			0
tig00000123_1	22401	22459	58	+	intergenic			0
tig00000123_1	22469	22527	58	+	intergenic			0
tig00000123_1	22537	22595	58	+	intergenic			0
tig00000123_1	22605	22663	58	+	intergenic			0
tig00000123_1	22673	22731	58	+	intergenic			0
tig00000123_1	22809	22995	186	+	intergenic			0
tig00000123_1	9607	9705	98	+	intergenic			0
tig00000123_1	9715	9773	58	+	intergenic			0
tig00000123_1	9783	9841	58	+	intergenic			0
tig00000123_1	9851	9909	58	+	intergenic			0
tig00000123_1	9919	9977	58	+	intergenic			0
tig00000123_1	9987	10045	58	+	intergenic			0
tig00000156	221047	221145	98	-	intergenic			0
tig00000156	223043	223127	84	-	intergenic			0
tig00000156	266061	266105	44	+	intergenic			0
tig00000156	266120	266154	34	+	intergenic			0
tig00000156	80976	81081	105	+	intergenic			0
tig00000187	109856	109963	107	+	intergenic			0
tig00000187	152530	152686	156	-	intergenic			0
tig00000187	31007	31209	202	-	intergenic			0
tig00000187	77313	77431	118	-	intergenic			0
tig00000256_15	98151	98205	54	-	intergenic			0
tig00000289_1	8472	8582	110	-	intergenic			0
tig00000333_2	16613	16651	38	+	intergenic			0
tig00000333_2	27450	27526	76	+	intergenic			0
tig00000389_4	141409	141519	110	-	intergenic			0
tig00000399_2	610568	610684	116	+	intergenic			0
tig00000399_2	610991	611094	103	+	intergenic			0
tig00000399_2	695571	696701	1130	-	intergenic			0
tig00000399_2	726407	726522	115	-	intergenic			0
tig00000567_4	129285	129334	49	-	intergenic			0
tig00000567_4	619845	619990	145	-	intergenic			0
tig00000592	113797	113929	132	+	intergenic			0
tig00000626_2	124945	125173	228	+	intergenic			0
tig00000626_2	219435	219576	141	+	intergenic			0
tig00000635_1	4208	4324	116	+	intergenic			0
tig00000681	406227	406547	320	-	intergenic			0
tig00000681	406554	406588	34	+	intergenic			0
tig00000686_1	129406	130427	1021	-	intergenic			0
tig00000753_2	10428	10815	387	-	intergenic			0
tig00000753_2	127863	127963	100	+	intergenic			0
tig00000753_2	235219	235380	161	+	intergenic			0
tig00000793_1	223084	223175	91	+	intergenic			0
tig00000810_22	60459	60597	138	-	intergenic			0
tig00000841_1	370924	370998	74	-	intergenic			0
tig00000841_1	445146	445421	275	+	intergenic			0
tig00000855_10	61621	62002	381	-	intergenic			0
tig00000855_2	42430	42633	203	-	intergenic			0
tig00000855_2	51474	51551	77	-	intergenic			0
tig00000909_2	262099	262305	206	-	intergenic			0
tig00000932_1	23302	23381	79	+	intergenic			0
tig00000941	203482	203837	355	-	intergenic			0
tig00000941	234475	234550	75	-	intergenic			0
tig00000941	235192	235297	105	-	intergenic			0
tig00000949_1	104900	105000	100	+	intergenic			0
tig00000968	165299	165405	106	-	intergenic			0
tig00000968	235734	235856	122	+	intergenic			0
tig00000968	281705	281907	202	-	intergenic			0
tig00000968	289477	289679	202	-	intergenic			0
tig00001001	209690	209978	288	-	intergenic			0
tig00001016_1	12370	12452	82	-	intergenic			0
tig00001125_3	20073	20183	110	-	intergenic			0
tig00001182_28	7633	7825	192	+	intergenic			0
tig00001205_2	235583	235663	80	-	intergenic			0
tig00001255_1	103805	103990	185	-	intergenic			0
tig00001255_1	18972	19115	143	-	intergenic			0
tig00001255_1	190089	191008	919	+	intergenic			0
tig00001255_1	19224	19361	137	-	intergenic			0
tig00001261_2	96160	96430	270	-	intergenic			0
tig00001297_3	44849	44934	85	+	intergenic			0
tig00001303	105702	105835	133	-	intergenic			0
tig00001303	107273	107344	71	-	intergenic			0
tig00001303	39760	39879	119	-	intergenic			0
tig00001342_2	10805	10895	90	-	intergenic			0
tig00001342_2	10920	11006	86	-	intergenic			0
tig00001342_2	64982	65029	47	-	intergenic			0
tig00001342_2	65222	65451	229	-	intergenic			0
tig00001370_3	3875	3993	118	-	intergenic			0
tig00001374_4	12217	12425	208	-	intergenic			0
tig00001406_2	216353	216545	192	+	intergenic			0
tig00001409_1	40860	40954	94	+	intergenic			0
tig00001413	94417	94480	63	-	intergenic			0
tig00001413	94696	94781	85	-	intergenic			0
tig00001418_2	18756	18802	46	+	intergenic			0
tig00001439_1	306539	306645	106	+	intergenic			0
tig00001460_2	61017	61202	185	-	intergenic			0
tig00001467	142228	142355	127	-	intergenic			0
tig00001467	205605	205640	35	-	intergenic			0
tig00001474_1	206314	206439	125	-	intergenic			0
tig00001493_2	127180	127220	40	+	intergenic			0
tig00001493_2	272201	272295	94	-	intergenic			0
tig00001493_2	82952	83136	184	-	intergenic			0
tig00001501_70	80741	81512	771	+	intergenic			0
tig00001527_3	256115	256291	176	+	intergenic			0
tig00001553_1	16144	16226	82	-	intergenic			0
tig00001558	2350	2586	236	-	intergenic			0
tig00001558	2591	2657	66	-	intergenic			0
tig00001558	262725	262758	33	-	intergenic			0
tig00001558	2662	2722	60	-	intergenic			0
tig00001558	323714	323979	265	-	intergenic			0
tig00001569_68	52489	52700	211	-	intergenic			0
tig00001624_1	112701	113268	567	-	intergenic			0
tig00001624_1	95712	96609	897	+	intergenic			0
tig00001652_1	48135	48329	194	-	intergenic			0
tig00001693	211171	211369	198	+	intergenic			0
tig00001693	229105	229237	132	+	intergenic			0
tig00001714_3	199113	199272	159	+	intergenic			0
tig00001795_1	365750	365870	120	-	intergenic			0
tig00001795_1	369264	369350	86	-	intergenic			0
tig00001795_9	119707	119849	142	+	intergenic			0
tig00001797	3420	4304	884	-	intergenic			0
tig00001797	4604	4676	72	-	intergenic			0
tig00001814_16	46606	46963	357	+	intergenic			0
tig00001823_1	147463	147566	103	+	intergenic			0
tig00001823_1	238489	238680	191	+	intergenic			0
tig00001836	111812	111868	56	-	intergenic			0
tig00001954	216794	216881	87	-	intergenic			0
tig00001954	547780	547933	153	+	intergenic			0
tig00001954	548289	548664	375	+	intergenic			0
tig00001970_1	64732	64878	146	-	intergenic			0
tig00001970_1	87981	88063	82	-	intergenic			0
tig00001997_1	244993	245191	198	+	intergenic			0
tig00001997_1	75231	75553	322	+	intergenic			0
tig00002046_1	145963	146181	218	-	intergenic			0
tig00002046_1	169466	169576	110	+	intergenic			0
tig00002046_1	169576	169757	181	-	intergenic			0
tig00002046_1	169751	169797	46	+	intergenic			0
tig00002046_1	4893	4956	63	+	intergenic			0
tig00002046_1	5209	5296	87	+	intergenic			0
tig00002079	114818	115240	422	+	intergenic			0
tig00002098_4	53242	53282	40	-	intergenic			0
tig00002098_4	53530	53623	93	-	intergenic			0
tig00002106	18566	18666	100	-	intergenic			0
tig00002106	18698	18780	82	-	intergenic			0
tig00002126_3	117952	118088	136	-	intergenic			0
tig00002127_1	187537	187624	87	-	intergenic			0
tig00002127_1	30171	30387	216	-	intergenic			0
tig00002179_2	114726	114843	117	+	intergenic			0
tig00002179_2	208381	208558	177	+	intergenic			0
tig00002179_2	299689	299844	155	+	intergenic			0
tig00002179_2	352424	352478	54	+	intergenic			0
tig00002179_2	388322	388458	136	+	intergenic			0
tig00002179_2	48997	49139	142	-	intergenic			0
tig00002205	63891	64134	243	+	intergenic			0
tig00002212_1	148095	148183	88	+	intergenic			0
tig00002225_1	2482	2650	168	-	intergenic			0
tig00002239_1	38027	38132	105	+	intergenic			0
tig00002275	12636	13666	1030	+	intergenic			0
tig00002275	189036	189070	34	+	intergenic			0
tig00002275	211467	211650	183	+	intergenic			0
tig00002275	80202	80347	145	-	intergenic			0
tig00002349_3	127379	127479	100	+	intergenic			0
tig00002349_3	129068	129219	151	+	intergenic			0
tig00002349_3	129284	129396	112	+	intergenic			0
tig00002349_3	129461	129573	112	+	intergenic			0
tig00002349_3	129638	129955	317	+	intergenic			0
tig00002349_3	97000	97194	194	+	intergenic			0
tig00002349_3	97290	97325	35	+	intergenic			0
tig00002391_3	115407	115489	82	+	intergenic			0
tig00002391_3	229184	229219	35	+	intergenic			0
tig00002391_3	301201	301392	191	+	intergenic			0
tig00002391_3	387673	387786	113	-	intergenic			0
tig00002391_3	460583	460753	170	-	intergenic			0
tig00002409_2	254588	254962	374	-	intergenic			0
tig00002409_2	52354	52501	147	-	intergenic			0
tig00002410_1	167228	167335	107	-	intergenic			0
tig00002418	17035	17145	110	+	intergenic			0
tig00002418	21389	21554	165	-	intergenic			0
tig00002434_25	11213	11418	205	+	intergenic			0
tig00002595_2	113567	113703	136	-	intergenic			0
tig00002595_2	55240	55480	240	+	intergenic			0
tig00002608_11	28057	28199	142	-	intergenic			0
tig00002656_1	250509	250664	155	-	intergenic			0
tig00002748	64191	64407	216	+	intergenic			0
tig00002761	10294	10900	606	+	intergenic			0
tig00002813	324421	324521	100	+	intergenic			0
tig00002813	325905	326069	164	+	intergenic			0
tig00002813	365851	365934	83	+	intergenic			0
tig00002817_6	115671	115835	164	-	intergenic			0
tig00002860_1	287717	287870	153	+	intergenic			0
tig00002890	185777	185853	76	+	intergenic			0
tig00002890	45105	45197	92	-	intergenic			0
tig00002899_2	172134	172346	212	-	intergenic			0
tig00002919_2	188137	188190	53	+	intergenic			0
tig00002919_2	251523	251557	34	+	intergenic			0
tig00002943	42	169	127	-	intergenic			0
tig00002956_10	3433	3519	86	-	intergenic			0
tig00002990_1	21645	21818	173	+	intergenic			0
tig00002990_1	28535	28806	271	+	intergenic			0
tig00003002	52567	52793	226	-	intergenic			0
tig00003002	96448	96531	83	+	intergenic			0
tig00003008_1	181307	181553	246	-	intergenic			0
tig00003013_1	163688	163827	139	+	intergenic			0
tig00003013_1	301009	301125	116	+	intergenic			0
tig00003013_1	36014	36131	117	-	intergenic			0
tig00003031_1	5062	5422	360	-	intergenic			0
tig00003041_2	6935	7180	245	+	intergenic			0
tig00003051_4	13480	13985	505	+	intergenic			0
tig00003051_4	154528	154696	168	+	intergenic			0
tig00003076	197716	197753	37	+	intergenic			0
tig00003076	71504	71708	204	-	intergenic			0
tig00003118	116581	116686	105	+	intergenic			0
tig00003118	284387	284508	121	+	intergenic			0
tig00003156_8	162591	162692	101	-	intergenic			0
tig00003298	197106	197228	122	-	intergenic			0
tig00003298	200957	201039	82	-	intergenic			0
tig00003298	360396	360457	61	-	intergenic			0
tig00003335_2	145784	145924	140	-	intergenic			0
tig00003407_2	110613	110767	154	+	intergenic			0
tig00003425_79	38104	38275	171	-	intergenic			0
tig00003672_1	274922	275321	399	+	intergenic			0
tig00003682	29402	29506	104	+	intergenic			0
tig00003682	32836	33061	225	+	intergenic			0
tig00003691_1	20261	20530	269	-	intergenic			0
tig00003691_1	20546	20653	107	+	intergenic			0
tig00003727	168553	168638	85	+	intergenic			0
tig00003727	344700	344888	188	+	intergenic			0
tig00003815_2	28267	28979	712	-	intergenic			0
tig00003868_2	14308	15565	1257	-	intergenic			0
tig00003868_2	15620	16094	474	-	intergenic			0
tig00003878_49	22339	22462	123	-	intergenic			0
tig00003878_49	39058	39292	234	-	intergenic			0
tig00003899_2	1410	1496	86	-	intergenic			0
tig00003899_2	14842	15007	165	+	intergenic			0
tig00003928_2	52803	53015	212	+	intergenic			0
tig00003949_1	32314	32519	205	-	intergenic			0
tig00003949_1	54018	54103	85	-	intergenic			0
tig00004128_5	15586	15802	216	+	intergenic			0
tig00004128_5	67476	68241	765	+	intergenic			0
tig00004130_2	186276	186339	63	+	intergenic			0
tig00004130_2	325011	325067	56	+	intergenic			0
tig00004130_2	99305	99394	89	-	intergenic			0
tig00004145_1	54325	54996	671	+	intergenic			0
tig00004259_3	43663	43783	120	-	intergenic			0
tig00004277_1	20341	20446	105	-	intergenic			0
tig00004277_1	22370	22515	145	-	intergenic			0
tig00004277_1	96618	96811	193	-	intergenic			0
tig00004282	244255	244485	230	+	intergenic			0
tig00004282	267632	267747	115	-	intergenic			0
tig00004406	158984	159075	91	-	intergenic			0
tig00004406	286456	286545	89	+	intergenic			0
tig00004436_2	3777	3820	43	+	intergenic			0
tig00004466_4	100470	100576	106	-	intergenic			0
tig00004524	151074	151213	139	-	intergenic			0
tig00004524	266053	266678	625	+	intergenic			0
tig00004524	266918	266980	62	+	intergenic			0
tig00004524	267803	269624	1821	+	intergenic			0
tig00004603_2	181013	181135	122	+	intergenic			0
tig00004618	135298	135421	123	-	intergenic			0
tig00004646_1	156781	157119	338	+	intergenic			0
tig00004648	141479	141588	109	+	intergenic			0
tig00004769_1	32414	32468	54	-	intergenic			0
tig00004769_1	32460	32668	208	+	intergenic			0
tig00004833_1	148965	149084	119	+	intergenic			0
tig00004833_1	275666	275740	74	+	intergenic			0
tig00004833_1	275735	275908	173	-	intergenic			0
tig00004833_1	70674	70809	135	-	intergenic			0
tig00004833_1	84559	84658	99	+	intergenic			0
tig00004998_2	90081	90260	179	-	intergenic			0
tig00004998_2	90361	90458	97	-	intergenic			0
tig00005028_4	42290	42344	54	+	intergenic			0
tig00005031_1	102903	102968	65	+	intergenic			0
tig00005031_1	39776	39934	158	+	intergenic			0
tig00005103_1	6005	6111	106	-	intergenic			0
tig00005154_10	118082	118295	213	+	intergenic			0
tig00005154_10	184187	184271	84	+	intergenic			0
tig00005154_10	237919	237955	36	+	intergenic			0
tig00005243	105620	106137	517	+	intergenic			0
tig00005243	106166	106526	360	-	intergenic			0
tig00005318	26823	27055	232	-	intergenic			0
tig00005318	6133	6280	147	+	intergenic			0
tig00005318	77631	78034	403	-	intergenic			0
tig00005327_2	71	342	271	-	intergenic			0
tig00005550_1	141885	141944	59	+	intergenic			0
tig00005550_1	141975	142324	349	+	intergenic			0
tig00005619_3	113175	113337	162	+	intergenic			0
tig00005691	220753	220876	123	+	intergenic			0
tig00005691	51405	51567	162	+	intergenic			0
tig00005719	113063	113164	101	+	intergenic			0
tig00005719	147923	148016	93	-	intergenic			0
tig00005719	148015	148065	50	+	intergenic			0
tig00005729_62	136145	136312	167	+	intergenic			0
tig00005761_2	23959	24087	128	+	intergenic			0
tig00005858_1	43078	43126	48	+	intergenic			0
tig00005859	33193	33273	80	-	intergenic			0
tig00005859	40133	40283	150	-	intergenic			0
tig00005859	59775	59873	98	+	intergenic			0
tig00005873_3	87882	87951	69	-	intergenic			0
tig00005880_2	26188	26280	92	-	intergenic			0
tig00006083_2	115873	116054	181	+	intergenic			0
tig00006083_2	96115	96243	128	+	intergenic			0
tig00006182	51045	51201	156	+	intergenic			0
tig00006207	10736	10908	172	+	intergenic			0
tig00006213_1	151708	151854	146	+	intergenic			0
tig00006214	73921	73977	56	-	intergenic			0
tig00006238_1	29073	29224	151	+	intergenic			0
tig00006289_1	101935	102371	436	-	intergenic			0
tig00006369_2	18487	18544	57	+	intergenic			0
tig00006372_10	119931	120220	289	-	intergenic			0
tig00006406_4	94904	95084	180	-	intergenic			0
tig00006421_1	96280	97708	1428	-	intergenic			0
tig00006446	69376	69577	201	-	intergenic			0
tig00006458_1	56038	56137	99	+	intergenic			0
tig00006477_2	32720	32793	73	+	intergenic			0
tig00006480_4	41509	41585	76	+	intergenic			0
tig00006480_4	93785	94008	223	+	intergenic			0
tig00006546_26	77116	77185	69	+	intergenic			0
tig00006624	40638	40730	92	-	intergenic			0
tig00006689_1	86526	86681	155	-	intergenic			0
tig00006706	18127	18322	195	-	intergenic			0
tig00006753	104199	104291	92	+	intergenic			0
tig00006825	183760	183899	139	+	intergenic			0
tig00006827	119385	119680	295	+	intergenic			0
tig00006855_2	7150	7383	233	-	intergenic			0
tig00006858_1	4271	4569	298	+	intergenic			0
tig00006953_14	4185	4364	179	+	intergenic			0
tig00007045_1	39415	39850	435	+	intergenic			0
tig00007045_1	8278	8529	251	+	intergenic			0
tig00007045_1	8529	8951	422	-	intergenic			0
tig00007045_1	9607	9919	312	-	intergenic			0
tig00007074	153891	154093	202	-	intergenic			0
tig00007080	30593	30766	173	+	intergenic			0
tig00007080	58156	58334	178	+	intergenic			0
tig00007080	6565	6775	210	+	intergenic			0
tig00007085_5	14209	14459	250	+	intergenic			0
tig00007085_5	46919	47126	207	-	intergenic			0
tig00007085_5	77715	77804	89	-	intergenic			0
tig00007091_2	12579	12725	146	+	intergenic			0
tig00007172_1	19389	19434	45	-	intergenic			0
tig00007190_1	17546	17756	210	+	intergenic			0
tig00007205_2	7274	7413	139	+	intergenic			0
tig00007241_2	140639	140768	129	-	intergenic			0
tig00007241_2	94659	94868	209	+	intergenic			0
tig00007261	60933	61173	240	-	intergenic			0
tig00007309_3	163429	163544	115	+	intergenic			0
tig00007309_3	165629	165676	47	-	intergenic			0
tig00007338_2	6818	6943	125	+	intergenic			0
tig00007356_2	111145	111283	138	+	intergenic			0
tig00007374_1	82850	83047	197	+	intergenic			0
tig00007382	118841	119034	193	+	intergenic			0
tig00007454_1	94787	94872	85	+	intergenic			0
tig00007597_6	66525	66652	127	+	intergenic			0
tig00007597_6	66643	66686	43	-	intergenic			0
tig00007597_6	66678	66834	156	+	intergenic			0
tig00007691_4	2679	2846	167	+	intergenic			0
tig00007719_2	115428	115641	213	-	intergenic			0
tig00007731	648	881	233	+	intergenic			0
tig00007823	59292	59405	113	+	intergenic			0
tig00007823	59470	59525	55	+	intergenic			0
tig00007846_2	111972	112139	167	+	intergenic			0
tig00007933_1	22116	22152	36	+	intergenic			0
tig00007953_1	135066	135233	167	+	intergenic			0
tig00007953_1	15158	15330	172	+	intergenic			0
tig00007997_2	121088	121171	83	-	intergenic			0
tig00008170	61412	61592	180	-	intergenic			0
tig00008170	85427	85577	150	-	intergenic			0
tig00008186	37944	38030	86	-	intergenic			0
tig00008187_4	34584	34706	122	+	intergenic			0
tig00008218_2	30946	31045	99	+	intergenic			0
tig00008234_1	6666	6880	214	-	intergenic			0
tig00008310_2	30785	30878	93	-	intergenic			0
tig00008363_12	12334	12415	81	-	intergenic			0
tig00008400_2	37431	37469	38	-	intergenic			0
tig00008400_2	38137	38175	38	-	intergenic			0
tig00008409_3	56402	56618	216	-	intergenic			0
tig00008409_3	62535	62607	72	+	intergenic			0
tig00008506	47619	47771	152	-	intergenic			0
tig00008524	60758	60846	88	+	intergenic			0
tig00008554_2	90841	90937	96	+	intergenic			0
tig00008685	36257	36333	76	-	intergenic			0
tig00008697_16	10217	10407	190	+	intergenic			0
tig00008724_1	10836	10994	158	-	intergenic			0
tig00008772_2	31864	32110	246	+	intergenic			0
tig00008778	2248	2299	51	+	intergenic			0
tig00008796	93785	93957	172	+	intergenic			0
tig00008798_2	58	140	82	-	intergenic			0
tig00008836	19953	20008	55	-	intergenic			0
tig00008866_4	7700	7734	34	-	intergenic			0
tig00008877_1	23805	23893	88	+	intergenic			0
tig00008964	22311	22515	204	-	intergenic			0
tig00008964	22555	22707	152	+	intergenic			0
tig00008986	18829	18947	118	+	intergenic			0
tig00008986	19259	19500	241	-	intergenic			0
tig00009024_2	25746	25885	139	+	intergenic			0
tig00009179	22433	22577	144	+	intergenic			0
tig00009179	22586	22669	83	+	intergenic			0
tig00009500_28	76033	76353	320	-	intergenic			0
tig00009512	30176	30308	132	+	intergenic			0
tig00009660	24378	24489	111	-	intergenic			0
tig00009660	46607	46791	184	-	intergenic			0
tig00009768_187	17643	17695	52	+	intergenic			0
tig00009790_2	78615	78652	37	+	intergenic			0
tig00010000	43770	43978	208	-	intergenic			0
tig00010012_2	19955	20091	136	-	intergenic			0
tig00010101_1	77955	78232	277	-	intergenic			0
tig00010295_2	66016	66094	78	+	intergenic			0
tig00010389	74901	74999	98	-	intergenic			0
tig00010389	75199	75299	100	-	intergenic			0
tig00010428_1	43983	44190	207	+	intergenic			0
tig00010785_1	58033	58240	207	+	intergenic			0
tig00010800	23121	23384	263	-	intergenic			0
tig00010953	29113	29456	343	-	intergenic			0
tig00011293_2	29911	30267	356	+	intergenic			0
tig00011330_2	21219	21440	221	+	intergenic			0
tig00011417	20771	21170	399	+	intergenic			0
tig00011417	34976	35073	97	-	intergenic			0
tig00011710_1	21873	22368	495	-	intergenic			0
tig00011725_1	22444	22592	148	+	intergenic			0
tig00011935_1	53094	53295	201	+	intergenic			0
tig00012135_18	50091	50218	127	+	intergenic			0
tig00012169_9	3936	4079	143	+	intergenic			0
tig00013147	10510	10835	325	+	intergenic			0
tig00013203	8405	8536	131	+	intergenic			0
tig00013922_4	20079	20148	69	-	intergenic			0
tig00022653_1	3445	3504	59	-	intergenic			0
tig00022657_10	43713	44002	289	-	intergenic			0
tig00022657_2	360176	360344	168	-	intergenic			0
tig00022657_2	361536	361746	210	+	intergenic			0
tig00022657_2	430250	430495	245	+	intergenic			0
tig00022657_2	492795	492891	96	-	intergenic			0
tig00022660_4	15035	15166	131	-	intergenic			0
tig00022666_12	35864	36010	146	+	intergenic			0
tig00022666_12	58991	59272	281	+	intergenic			0
tig00022668_1	120544	120759	215	+	intergenic			0
tig00022668_1	214776	214946	170	+	intergenic			0
tig00022668_1	36866	37054	188	+	intergenic			0
tig00022670_4	181161	181268	107	+	intergenic			0
tig00022677_1	44354	44496	142	+	intergenic			0
tig00022679	294689	294849	160	-	intergenic			0
tig00022679	311442	311651	209	-	intergenic			0
tig00022679	398607	398786	179	-	intergenic			0
tig00022679	526173	526280	107	-	intergenic			0
tig00022679	531683	531766	83	-	intergenic			0
tig00022679	71342	71526	184	+	intergenic			0
tig00022679	90276	90478	202	+	intergenic			0
tig00022683_3	99877	100164	287	-	intergenic			0
tig00022693_6	189120	189417	297	-	intergenic			0
tig00022693_6	62708	62826	118	-	intergenic			0
tig00022695	168000	168182	182	+	intergenic			0
tig00022700	187252	187401	149	+	intergenic			0
tig00022700	248324	248574	250	+	intergenic			0
tig00022702_12	173451	173696	245	-	intergenic			0
tig00022702_12	416681	416894	213	+	intergenic			0
tig00022711_3	185240	185367	127	+	intergenic			0
tig00022713_6	187624	187768	144	+	intergenic			0
tig00022723_3	125182	125398	216	+	intergenic			0
tig00022726_2	48047	48146	99	-	intergenic			0
tig00022728_1	8919	8958	39	+	intergenic			0
tig00022734_10	148384	148462	78	-	intergenic			0
tig00022734_10	41266	41686	420	+	intergenic			0
tig00022735_3	118084	118353	269	-	intergenic			0
tig00022740_1	146796	146975	179	+	intergenic			0
tig00022740_1	672536	672734	198	+	intergenic			0
tig00022749_4	31252	31402	150	+	intergenic			0
tig00022749_4	66466	66647	181	+	intergenic			0
tig00022752_2	193835	194017	182	-	intergenic			0
tig00022752_2	222550	222593	43	+	intergenic			0
tig00022754_2	151849	151939	90	-	intergenic			0
tig00022760_2	220524	220761	237	+	intergenic			0
tig00022764_11	120699	121003	304	+	intergenic			0
tig00022764_13	310906	311066	160	+	intergenic			0
tig00022764_13	360572	360642	70	+	intergenic			0
tig00022764_13	83398	83623	225	+	intergenic			0
tig00022766_2	92643	92775	132	-	intergenic			0
tig00022767_2	2158	2290	132	-	intergenic			0
tig00022768_2	124535	124658	123	+	intergenic			0
tig00022771_2	303341	303448	107	-	intergenic			0
tig00022778_2	18257	18439	182	-	intergenic			0
tig00022778_2	55720	55911	191	-	intergenic			0
tig00022778_2	57392	57457	65	+	intergenic			0
tig00022783_1	205032	205074	42	+	intergenic			0
tig00022783_1	225424	225465	41	+	intergenic			0
tig00022787_2	233600	233650	50	+	intergenic			0
tig00022787_2	233698	233926	228	-	intergenic			0
tig00022788_1	206360	206581	221	-	intergenic			0
tig00022788_1	216645	216822	177	-	intergenic			0
tig00022788_1	321067	321218	151	-	intergenic			0
tig00022788_1	327409	327529	120	+	intergenic			0
tig00022796_4	39005	39167	162	-	intergenic			0
tig00022800_4	290612	290701	89	+	intergenic			0
tig00022800_4	320895	320997	102	+	intergenic			0
tig00022800_4	344143	344414	271	-	intergenic			0
tig00022806_1	162668	162825	157	-	intergenic			0
tig00022824_2	122859	122921	62	-	intergenic			0
tig00022824_2	227542	227694	152	+	intergenic			0
tig00022824_2	383540	383644	104	+	intergenic			0
tig00022832_50	28724	28758	34	-	intergenic			0
tig00022836_1	173831	173868	37	+	intergenic			0
tig00022836_1	238625	238694	69	-	intergenic			0
tig00022842_1	64703	64827	124	-	intergenic			0
tig00022844_1	212764	212880	116	+	intergenic			0
tig00022846	247214	247397	183	-	intergenic			0
tig00022846	259731	259845	114	+	intergenic			0
tig00022846	504418	504579	161	-	intergenic			0
tig00022846	74363	74423	60	-	intergenic			0
tig00022847	162077	162291	214	+	intergenic			0
tig00022847	205347	205543	196	+	intergenic			0
tig00022847	34138	34390	252	-	intergenic			0
tig00022855_2	110508	110637	129	-	intergenic			0
tig00022855_2	110732	110922	190	-	intergenic			0
tig00022855_2	125634	125949	315	-	intergenic			0
tig00022855_2	368089	368322	233	+	intergenic			0
tig00022855_2	80569	80639	70	-	intergenic			0
tig00022860_1	56153	56196	43	-	intergenic			0
tig00022882_2	4309	4386	77	+	intergenic			0
tig00022882_2	5079	10836	5757	+	intergenic			0
tig00022883_1	1	4647	4646	+	intergenic			0
tig00022886_1	125253	125392	139	-	intergenic			0
tig00022888	246487	246527	40	+	intergenic			0
tig00022888	333289	333409	120	-	intergenic			0
tig00022888	409537	409662	125	+	intergenic			0
tig00022888	410337	410398	61	+	intergenic			0
tig00022890_2	208006	208166	160	+	intergenic			0
tig00022890_2	57694	58102	408	+	intergenic			0
tig00022894	56565	56832	267	+	intergenic			0
tig00022901	47627	47743	116	+	intergenic			0
tig00022906_3	78956	79270	314	+	intergenic			0
tig00022914_1	300727	300851	124	+	intergenic			0
tig00022920_4	460587	460865	278	+	intergenic			0
tig00022922_2	73407	73568	161	+	intergenic			0
tig00022923	24355	24535	180	-	intergenic			0
tig00022927_2	255662	255905	243	+	intergenic			0
tig00022927_2	255910	256017	107	+	intergenic			0
tig00022927_2	256022	256074	52	+	intergenic			0
tig00022930_3	39674	39715	41	-	intergenic			0
tig00022930_3	39726	39938	212	-	intergenic			0
tig00022940_1	16330	16481	151	+	intergenic			0
tig00022962_4	238439	239172	733	-	intergenic			0
tig00022962_4	239165	239741	576	+	intergenic			0
tig00022962_4	239742	240144	402	+	intergenic			0
tig00022978_1	87795	87950	155	+	intergenic			0
tig00022979	46864	46976	112	-	intergenic			0
tig00022982_12	133976	134021	45	+	intergenic			0
tig00022990_19	31830	32096	266	-	intergenic			0
tig00022990_19	61049	61118	69	-	intergenic			0
tig00022995	174293	174348	55	+	intergenic			0
tig00022995	304082	304147	65	-	intergenic			0
tig00022995	304154	304311	157	-	intergenic			0
tig00022995	68403	68534	131	-	intergenic			0
tig00022999_9	123829	123877	48	+	intergenic			0
tig00023002_2	126051	126218	167	-	intergenic			0
tig00023002_2	145638	145803	165	+	intergenic			0
tig00023002_2	329241	329431	190	-	intergenic			0
tig00023006_1	69443	69570	127	+	intergenic			0
tig00023007_1	522871	523006	135	-	intergenic			0
tig00023007_1	571508	571749	241	-	intergenic			0
tig00023035_1	23717	23781	64	+	intergenic			0
tig00023040_3	281198	281470	272	+	intergenic			0
tig00023043_41	95437	95522	85	+	intergenic			0
tig00023045_2	100840	100947	107	-	intergenic			0
tig00023045_2	100990	101186	196	-	intergenic			0
tig00023045_2	312831	313023	192	+	intergenic			0
tig00023045_2	70202	71807	1605	-	intergenic			0
tig00023053_1	58826	59240	414	-	intergenic			0
tig00023061_1	158744	161655	2911	+	intergenic			0
tig00023061_1	461068	461228	160	-	intergenic			0
tig00023076_1	120369	120494	125	+	intergenic			0
tig00023078_6	95684	95852	168	+	intergenic			0
tig00023083_4	200210	200347	137	-	intergenic			0
tig00023084_1	7356	7463	107	+	intergenic			0
tig00023085_2	13347	13489	142	+	intergenic			0
tig00023089_4	15415	15610	195	-	intergenic			0
tig00023097_5	134596	134664	68	-	intergenic			0
tig00023105_6	24455	24618	163	+	intergenic			0
tig00023105_6	51265	51482	217	+	intergenic			0
tig00023115	162031	162166	135	+	intergenic			0
tig00023115	163022	163157	135	+	intergenic			0
tig00023115	97688	97921	233	+	intergenic			0
tig00023118_2	156344	156585	241	-	intergenic			0
tig00023118_2	186851	186915	64	+	intergenic			0
tig00023118_2	187561	187622	61	+	intergenic			0
tig00023118_2	259290	259487	197	-	intergenic			0
tig00023118_2	259494	259603	109	-	intergenic			0
tig00023118_2	30244	30596	352	+	intergenic			0
tig00023118_2	33705	33808	103	+	intergenic			0
tig00023118_2	77659	77821	162	+	intergenic			0
tig00023122_3	492221	492348	127	+	intergenic			0
tig00023136_1	134066	134187	121	+	intergenic			0
tig00023136_1	59396	59771	375	+	intergenic			0
tig00023143	103226	103266	40	+	intergenic			0
tig00023145_2	39366	39652	286	-	intergenic			0
tig00023147_2	360113	360163	50	+	intergenic			0
tig00023153	123351	125868	2517	-	intergenic			0
tig00023153	154439	154897	458	+	intergenic			0
tig00023154_2	111694	111825	131	+	intergenic			0
tig00023154_2	243587	243766	179	-	intergenic			0
tig00023154_2	246596	247101	505	-	intergenic			0
tig00023154_2	259336	259442	106	-	intergenic			0
tig00023154_2	259469	259563	94	-	intergenic			0
tig00023154_2	259590	259739	149	-	intergenic			0
tig00023154_2	274888	275040	152	-	intergenic			0
tig00023154_2	286786	286838	52	-	intergenic			0
tig00023156	50014	50131	117	+	intergenic			0
tig00023161_1	212292	212454	162	-	intergenic			0
tig00023168_2	20732	21394	662	+	intergenic			0
tig00023178_2	222764	222898	134	+	intergenic			0
tig00023182_1	35848	35950	102	-	intergenic			0
tig00023182_1	35977	36015	38	-	intergenic			0
tig00023182_1	36105	36207	102	-	intergenic			0
tig00023182_1	36234	36272	38	-	intergenic			0
tig00023185_2	75648	75769	121	+	intergenic			0
tig00023187_3	106763	106837	74	-	intergenic			0
tig00023187_3	289239	289322	83	-	intergenic			0
tig00023187_3	289315	289365	50	+	intergenic			0
tig00023211	198477	198511	34	+	intergenic			0
tig00023215_51	168224	168278	54	-	intergenic			0
tig00023215_51	9108	9190	82	-	intergenic			0
tig00023220_1	30947	30994	47	-	intergenic			0
tig00023233_2	42248	42301	53	-	intergenic			0
tig00023239_1	168852	169079	227	-	intergenic			0
tig00023240	402743	402795	52	-	intergenic			0
tig00023240	402879	402959	80	-	intergenic			0
tig00023240	408386	408567	181	-	intergenic			0
tig00023263_1	47667	47801	134	+	intergenic			0
tig00023285_2	43353	43595	242	+	intergenic			0
tig00023288_1	216502	216614	112	-	intergenic			0
tig00023288_1	319884	319937	53	-	intergenic			0
tig00023288_1	321099	321131	32	-	intergenic			0
tig00023288_1	321130	321214	84	+	intergenic			0
tig00023288_1	321196	321406	210	-	intergenic			0
tig00023288_1	322890	323068	178	+	intergenic			0
tig00023288_1	400743	400938	195	-	intergenic			0
tig00023294	300717	300771	54	+	intergenic			0
tig00023301_4	224385	226229	1844	-	intergenic			0
tig00023301_4	226161	226519	358	+	intergenic			0
tig00023313_1	139971	140081	110	-	intergenic			0
tig00023313_1	156534	156591	57	-	intergenic			0
tig00023313_1	160702	160744	42	+	intergenic			0
tig00023313_1	160740	160838	98	-	intergenic			0
tig00023313_1	363677	363766	89	+	intergenic			0
tig00023313_1	490076	490168	92	-	intergenic			0
tig00023313_1	553818	553916	98	-	intergenic			0
tig00023316	48755	48928	173	+	intergenic			0
tig00023329_2	56206	56348	142	-	intergenic			0
tig00023332_6	446670	446762	92	+	intergenic			0
tig00023332_6	501949	502109	160	+	intergenic			0
tig00023332_6	568440	568603	163	-	intergenic			0
tig00023333_1	109804	110071	267	-	intergenic			0
tig00023333_1	61137	61175	38	+	intergenic			0
tig00023333_1	61393	61444	51	-	intergenic			0
tig00023335_1	103866	103938	72	+	intergenic			0
tig00023335_5	48540	48641	101	+	intergenic			0
tig00023343_1	118572	118771	199	+	intergenic			0
tig00023343_1	122508	122683	175	-	intergenic			0
tig00023343_1	160022	160645	623	-	intergenic			0
tig00023343_1	316705	316781	76	-	intergenic			0
tig00023349_2	334028	334218	190	-	intergenic			0
tig00023354_2	207678	207851	173	-	intergenic			0
tig00023354_2	208464	208590	126	+	intergenic			0
tig00023354_2	250905	251107	202	-	intergenic			0
tig00023364_7	216095	216245	150	+	intergenic			0
tig00023366_2	42611	42651	40	+	intergenic			0
tig00023366_2	82516	82641	125	-	intergenic			0
tig00023374_2	37758	38139	381	-	intergenic			0
tig00023382_3	38222	38267	45	+	intergenic			0
tig00023382_3	38264	38445	181	-	intergenic			0
tig00023385_140	39759	40069	310	-	intergenic			0
tig00023395	106511	106562	51	-	intergenic			0
tig00023398_2	230531	230703	172	+	intergenic			0
tig00023403_1	118193	118288	95	+	intergenic			0
tig00023410_1	109454	109575	121	-	intergenic			0
tig00023410_1	154015	154410	395	+	intergenic			0
tig00023410_1	60804	61112	308	-	intergenic			0
tig00023413	132260	132427	167	+	intergenic			0
tig00023413	70732	70918	186	-	intergenic			0
tig00023413	70934	71063	129	-	intergenic			0
tig00023426_10	5897	6009	112	-	intergenic			0
tig00023426_10	84706	84755	49	+	intergenic			0
tig00023470_5	42610	42672	62	+	intergenic			0
tig00023473	112754	112935	181	+	intergenic			0
tig00023473	175873	176089	216	-	intergenic			0
tig00023473	25593	25680	87	-	intergenic			0
tig00023473	82627	82767	140	+	intergenic			0
tig00023474_1	244675	244833	158	+	intergenic			0
tig00023492_4	132474	132533	59	+	intergenic			0
tig00023509_9	305489	305713	224	-	intergenic			0
tig00023509_9	320679	320749	70	-	intergenic			0
tig00023509_9	361615	361686	71	+	intergenic			0
tig00023510_4	92812	92996	184	-	intergenic			0
tig00023521	280862	280944	82	+	intergenic			0
tig00023545_1	135210	135512	302	-	intergenic			0
tig00023545_1	77172	77370	198	+	intergenic			0
tig00023562_2	32269	32388	119	+	intergenic			0
tig00023586_34	186983	187334	351	+	intergenic			0
tig00023591_16	123458	124550	1092	-	intergenic			0
tig00023608_1	89218	89287	69	-	intergenic			0
tig00023608_1	89292	89361	69	-	intergenic			0
tig00023608_1	89366	89488	122	-	intergenic			0
tig00023639_1	213075	213161	86	+	intergenic			0
tig00023639_1	280547	280660	113	-	intergenic			0
tig00023654_1	72618	72838	220	+	intergenic			0
tig00023656_1	324394	324589	195	-	intergenic			0
tig00023656_1	78666	78771	105	+	intergenic			0
tig00023657_2	27643	27822	179	-	intergenic			0
tig00023666_18	81781	81970	189	-	intergenic			0
tig00023666_18	84113	84364	251	-	intergenic			0
tig00023677_2	23852	24023	171	-	intergenic			0
tig00023685_2	281175	281559	384	-	intergenic			0
tig00023685_2	300734	300848	114	+	intergenic			0
tig00023685_2	349091	349183	92	+	intergenic			0
tig00023685_2	349965	350024	59	+	intergenic			0
tig00023685_2	374632	374702	70	+	intergenic			0
tig00023702_2	276575	276758	183	+	intergenic			0
tig00023702_2	360750	361052	302	+	intergenic			0
tig00023705_6	29813	30043	230	-	intergenic			0
tig00023713_26	25024	25106	82	+	intergenic			0
tig00023718_3	43174	43208	34	-	intergenic			0
tig00023723	52510	52553	43	+	intergenic			0
tig00023724_2	3777	3820	43	+	intergenic			0
tig00023725	5057	5274	217	-	intergenic			0
tig00023741_1	83601	84173	572	+	intergenic			0
tig00023753	332552	332690	138	+	intergenic			0
tig00023753	348386	348598	212	+	intergenic			0
tig00023753	381375	381653	278	+	intergenic			0
tig00023756	60339	60411	72	+	intergenic			0
tig00023759_1	187800	187909	109	+	intergenic			0
tig00023759_1	244303	244515	212	+	intergenic			0
tig00023759_1	302117	302363	246	-	intergenic			0
tig00023768_1	112113	112164	51	+	intergenic			0
tig00023778_1	11325	11745	420	+	intergenic			0
tig00023778_1	43124	43250	126	-	intergenic			0
tig00023778_1	43405	43490	85	-	intergenic			0
tig00023785_1	5450	5503	53	+	intergenic			0
tig00023785_1	5597	5649	52	-	intergenic			0
tig00023801_1	129133	129170	37	-	intergenic			0
tig00023801_1	129343	129536	193	-	intergenic			0
tig00023801_1	232136	232358	222	-	intergenic			0
tig00023811_2	13844	14023	179	+	intergenic			0
tig00023814_2	11338	11751	413	+	intergenic			0
tig00023814_2	16883	17298	415	+	intergenic			0
tig00023815_17	74258	74462	204	+	intergenic			0
tig00023845	68191	68293	102	+	intergenic			0
tig00023852_2	96743	97242	499	-	intergenic			0
tig00023867	165687	165878	191	-	intergenic			0
tig00023867	86948	87029	81	-	intergenic			0
tig00023874_1	13935	14258	323	-	intergenic			0
tig00023877_2	35738	35947	209	-	intergenic			0
tig00023892_1	26069	26239	170	-	intergenic			0
tig00023899_3	134909	134958	49	-	intergenic			0
tig00023899_3	136303	136401	98	-	intergenic			0
tig00023901_1	16152	16202	50	-	intergenic			0
tig00023901_1	16527	16580	53	+	intergenic			0
tig00023909_1	161201	161255	54	-	intergenic			0
tig00023909_1	161544	161579	35	+	intergenic			0
tig00023909_1	171298	171546	248	+	intergenic			0
tig00023909_1	93051	93241	190	-	intergenic			0
tig00023926_2	82298	82391	93	+	intergenic			0
tig00023926_2	82541	82678	137	+	intergenic			0
tig00023943_1	67896	68064	168	+	intergenic			0
tig00023943_1	68123	68387	264	+	intergenic			0
tig00023952_2	10169	10296	127	+	intergenic			0
tig00023952_2	10287	10330	43	-	intergenic			0
tig00023952_2	10322	10478	156	+	intergenic			0
tig00023957	21397	21473	76	+	intergenic			0
tig00023957	21935	22077	142	+	intergenic			0
tig00023957	22114	22203	89	+	intergenic			0
tig00023957	22262	22382	120	+	intergenic			0
tig00023972_1	5143	5216	73	+	intergenic			0
tig00023972_1	5226	5671	445	+	intergenic			0
tig00023994_1	132710	132918	208	+	intergenic			0
tig00023994_1	134777	135144	367	-	intergenic			0
tig00024012_2	133387	133849	462	+	intergenic			0
tig00024012_2	137010	137198	188	+	intergenic			0
tig00024012_2	37637	37727	90	+	intergenic			0
tig00024012_2	52169	52377	208	-	intergenic			0
tig00024017	105945	106056	111	-	intergenic			0
tig00024017	106137	106235	98	+	intergenic			0
tig00024020_3	19563	19827	264	-	intergenic			0
tig00024032	74610	74778	168	+	intergenic			0
tig00024041_4	61333	62679	1346	+	intergenic			0
tig00024041_4	62680	62862	182	+	intergenic			0
tig00024052_3	10735	10905	170	+	intergenic			0
tig00024078_1	2697	2794	97	-	intergenic			0
tig00024081	111350	111425	75	-	intergenic			0
tig00024106_1	34321	34552	231	+	intergenic			0
tig00024113_1	26995	27189	194	-	intergenic			0
tig00024113_1	67167	67296	129	-	intergenic			0
tig00024131_1	45828	46078	250	-	intergenic			0
tig00024188_2	997	1239	242	+	intergenic			0
tig00024244_10	4291	4368	77	+	intergenic			0
tig00024267_1	25766	25872	106	-	intergenic			0
tig00024267_1	38040	38224	184	+	intergenic			0
tig00024301_4	98674	98717	43	+	intergenic			0
tig00024454_2	6495	6908	413	+	intergenic			0
tig00024454_2	950	1363	413	+	intergenic			0
tig00158041_2	259304	259522	218	-	intergenic			0
tig00158041_2	259557	259692	135	-	intergenic			0
tig00158058_2	59400	59537	137	+	intergenic			0
tig00158070_3	30834	31012	178	+	intergenic			0
tig00158081	219507	219750	243	+	intergenic			0
tig00158081	229375	229586	211	-	intergenic			0
tig00158089_1	99181	99317	136	+	intergenic			0
tig00158089_13	42249	42320	71	+	intergenic			0
tig00158089_13	55650	55853	203	+	intergenic			0
tig00158092_1	24410	25010	600	+	intergenic			0
tig00158096	370891	371081	190	-	intergenic			0
tig00158102_1	122321	122397	76	-	intergenic			0
tig00158104_2	14190	14269	79	+	intergenic			0
tig00158106_2	192709	192922	213	-	intergenic			0
tig00158106_2	7815	7859	44	-	intergenic			0
tig00158108_1	198354	198539	185	+	intergenic			0
tig00158108_1	23195	23396	201	-	intergenic			0
tig00158108_1	401683	401878	195	-	intergenic			0
tig00158112	123834	124039	205	-	intergenic			0
tig00158112	196697	196935	238	-	intergenic			0
tig00158127_2	306184	306679	495	+	intergenic			0
tig00158138_1	49554	49805	251	-	intergenic			0
tig00158138_1	58050	58097	47	-	intergenic			0
tig00158138_1	58299	58346	47	-	intergenic			0
tig00158139_2	3474	3521	47	-	intergenic			0
tig00158139_2	3723	3770	47	-	intergenic			0
tig00158144	179550	179799	249	+	intergenic			0
tig00158144	230750	230888	138	+	intergenic			0
tig00158162_315	2215	2420	205	+	intergenic			0
tig00158164	94683	94824	141	+	intergenic			0
tig00158172_1	124022	124202	180	-	intergenic			0
tig00158176_1	46018	46173	155	-	intergenic			0
tig00158176_1	47546	47701	155	-	intergenic			0
tig00158194_2	113473	113700	227	+	intergenic			0
tig00158198_12	260316	260405	89	-	intergenic			0
tig00158199_8	7256	7345	89	-	intergenic			0
tig00158207_2	147425	147642	217	-	intergenic			0
tig00158208_1	79356	79591	235	+	intergenic			0
tig00158215_7	39734	40137	403	-	intergenic			0
tig00158217_1	122733	122825	92	-	intergenic			0
tig00158221_12	72132	72293	161	-	intergenic			0
tig00158221_12	88638	88699	61	+	intergenic			0
tig00158223_7	85324	85599	275	-	intergenic			0
tig00158230_1	108461	108518	57	+	intergenic			0
tig00158233_21	101191	101650	459	-	intergenic			0
tig00158234_5	146681	146763	82	-	intergenic			0
tig00158251_1	130269	130339	70	+	intergenic			0
tig00158251_1	138334	138454	120	-	intergenic			0
tig00158251_1	139170	139217	47	-	intergenic			0
tig00158251_1	139298	139345	47	-	intergenic			0
tig00158266_5	117177	117435	258	+	intergenic			0
tig00158266_5	137518	137653	135	-	intergenic			0
tig00158266_5	137709	138053	344	-	intergenic			0
tig00158270_2	16984	17033	49	+	intergenic			0
tig00158272_3	38141	38318	177	+	intergenic			0
tig00158272_3	50672	50784	112	-	intergenic			0
tig00158272_3	54659	54724	65	-	intergenic			0
tig00158278_4	27978	28190	212	+	intergenic			0
tig00158278_4	35128	35224	96	+	intergenic			0
tig00158278_4	82848	82910	62	-	intergenic			0
tig00158278_4	92573	92695	122	-	intergenic			0
tig00158291_4	87986	88139	153	-	intergenic			0
tig00158299_1	64460	64623	163	+	intergenic			0
tig00158301_2	69073	69291	218	+	intergenic			0
tig00158313	124795	124834	39	-	intergenic			0
tig00158328_2	64034	64260	226	-	intergenic			0
tig00158330	7739	7803	64	+	intergenic			0
tig00158330	8809	8873	64	+	intergenic			0
tig00158333_3	32835	33048	213	-	intergenic			0
tig00158333_3	76475	76559	84	-	intergenic			0
tig00158348_9	77162	77428	266	-	intergenic			0
tig00158359_2	48732	48955	223	+	intergenic			0
tig00158361_4	41490	41693	203	-	intergenic			0
tig00158389_2	36840	37090	250	+	intergenic			0
tig00158392	47406	47489	83	-	intergenic			0
tig00158418_2	30125	30318	193	+	intergenic			0
tig00158480_2	17096	17303	207	+	intergenic			0
tig00158480_2	17303	17494	191	-	intergenic			0
tig00158547_2	157300	157517	217	-	intergenic			0
tig00158547_2	90027	90119	92	-	intergenic			0
tig00158552_2	19671	20138	467	+	intergenic			0
tig00158552_2	242677	242740	63	+	intergenic			0
tig00158552_2	243704	243755	51	+	intergenic			0
tig00158552_2	3919	4160	241	+	intergenic			0
tig00158552_2	473297	473427	130	+	intergenic			0
tig00158555_7	178613	178765	152	-	intergenic			0
tig00158555_7	261054	261199	145	-	intergenic			0
tig00158555_7	421080	421205	125	-	intergenic			0
tig00158555_7	433660	433761	101	-	intergenic			0
tig00158555_7	433762	433831	69	-	intergenic			0
tig00158555_7	90946	91057	111	+	intergenic			0
tig00158569_1	4040	4159	119	-	intergenic			0
tig00158571_1	11847	12019	172	+	intergenic			0
tig00158575_2	65969	66046	77	+	intergenic			0
tig00158575_2	66127	66204	77	+	intergenic			0
tig00158575_2	66285	66362	77	+	intergenic			0
tig00158575_2	66443	66520	77	+	intergenic			0
tig00158575_2	66601	66678	77	+	intergenic			0
tig00158575_2	66759	66836	77	+	intergenic			0
tig00158575_2	66917	67153	236	+	intergenic			0
tig00158583_10	103562	103637	75	-	intergenic			0
tig00158583_10	214143	214219	76	+	intergenic			0
tig00158583_10	214527	214565	38	+	intergenic			0
tig00158586_2	74523	74589	66	+	intergenic			0
tig00158587_22	276109	276199	90	+	intergenic			0
tig00158607_1	113238	113341	103	+	intergenic			0
tig00158607_1	181859	182569	710	+	intergenic			0
tig00158607_1	235023	235271	248	+	intergenic			0
tig00158607_1	283529	283621	92	+	intergenic			0
tig00158626_2	126345	126557	212	-	intergenic			0
tig00158626_2	150574	150615	41	-	intergenic			0
tig00158626_2	66987	67055	68	-	intergenic			0
tig00158626_2	93936	94248	312	+	intergenic			0
tig00158626_2	94224	94300	76	-	intergenic			0
tig00158641_1	57468	57606	138	-	intergenic			0
tig00158678_1	446605	446732	127	+	intergenic			0
tig00158679_2	18899	19187	288	+	intergenic			0
tig00158684_2	12684	12955	271	+	intergenic			0
tig00158686_2	119840	120060	220	+	intergenic			0
tig00158689_3	13155	14145	990	-	intergenic			0
tig00158689_3	38667	38836	169	-	intergenic			0
tig00158689_3	62842	62975	133	+	intergenic			0
tig00158694_2	6029	6102	73	+	intergenic			0
tig00158696_2	131486	131756	270	-	intergenic			0
tig00158704_2	69082	69223	141	+	intergenic			0
tig00158707_1	174988	175137	149	-	intergenic			0
tig00158713_8	23483	23660	177	+	intergenic			0
tig00158715	61210	61289	79	+	intergenic			0
tig00158715	61292	61327	35	+	intergenic			0
tig00158719	25476	25762	286	+	intergenic			0
tig00158721	17903	18037	134	-	intergenic			0
tig00158739_1	6964	7111	147	-	intergenic			0
ctg7180003346300	3023	3165	142	-	exon	2696	3793	142
ctg7180003347597_2	4656	5037	381	-	exon	4799	8713	239
tig00000108_6	188138	188199	61	-	exon	188115	190770	61
tig00000295	425489	425638	149	-	exon	424996	425831	149
tig00000389_4	158769	158827	58	+	exon	155924	159736	58
tig00000399_2	278637	278734	97	-	exon	272713	280761	97
tig00000592	56781	56891	110	-	exon	56592	58229	110
tig00000681	668719	668942	223	-	exon	668941	671267	2
tig00000686_1	162564	162782	218	-	exon	161358	166462	218
tig00000855_2	106146	106268	122	-	exon	103008	107091	122
tig00000874_2	114729	114964	235	+	exon	114149	115887	235
tig00000941	127691	127750	59	+	exon	127426	129795	59
tig00000941	127837	127896	59	+	exon	127426	129795	59
tig00000949_1	66240	66615	375	-	exon	64092	66528	288
tig00001056_2	50684	50771	87	+	exon	49347	51502	87
tig00001056_2	50968	51061	93	+	exon	49347	51502	93
tig00001235	453954	454182	228	-	exon	452987	454344	228
tig00001439_7	61789	61966	177	+	exon	61932	63233	35
tig00001474_1	274808	274952	144	-	exon	274201	275241	144
tig00001624_1	122083	122181	98	+	exon	119723	124822	98
tig00001693	506939	506999	60	+	exon	502663	516350	60
tig00001780_3	147890	147967	77	-	exon	147575	148981	77
tig00001997_1	235468	235673	205	+	exon	234395	239124	205
tig00002126_3	112741	112852	111	+	exon	110277	113139	111
tig00002391_3	121585	121669	84	-	exon	121300	123530	84
tig00002391_3	121840	121883	43	-	exon	121300	123530	43
tig00002391_3	388218	388327	109	-	exon	388032	388958	109
tig00002391_3	388218	388327	109	-	exon	388032	389180	109
tig00002426	112592	112857	265	-	exon	110798	115314	265
tig00002678_1	38630	38835	205	-	exon	38540	43884	205
tig00002813	1016	1158	142	-	exon	689	1786	142
tig00002920_1	5191	5334	143	+	exon	3004	5567	143
tig00003008_1	53819	54019	200	+	exon	52163	54272	200
tig00003281	156231	156376	145	+	exon	155200	157219	145
tig00003281	156439	156554	115	+	exon	155200	157219	115
tig00004277_1	258173	258364	191	+	exon	257146	259275	191
tig00005858_1	2171	2361	190	+	exon	232	2842	190
tig00006214	146238	146279	41	+	exon	144499	147035	41
tig00006458_1	23436	23681	245	+	exon	19631	23575	139
tig00006753	125760	125865	105	+	exon	123595	126578	105
tig00006855_2	107933	108255	322	+	exon	107695	108896	322
tig00008218_2	28920	29157	237	-	exon	28294	31737	237
tig00008675_1	2913	2984	71	+	exon	2130	3901	71
tig00010000	41581	41909	328	+	exon	35960	41956	328
tig00011176_1	13822	13953	131	+	exon	11599	14762	131
tig00012918	25270	25451	181	+	exon	22725	25693	181
tig00022657_10	32268	32328	60	-	exon	32075	32740	60
tig00022679	389272	389473	201	+	exon	387717	394179	201
tig00022702_12	178519	178562	43	+	exon	175552	180049	43
tig00022723_3	285446	285598	152	-	exon	285111	287757	152
tig00022734_10	148281	148384	103	+	exon	147025	148958	103
tig00022760_2	68810	69011	201	-	exon	62091	72171	201
tig00022800_4	139501	139706	205	-	exon	139194	140207	205
tig00022877	529591	529750	159	-	exon	529119	531282	159
tig00022880_8	106418	106492	74	+	exon	104846	106497	74
tig00022901	42864	43103	239	-	exon	42541	42912	48
tig00023016_1	123382	123423	41	+	exon	121504	123768	41
tig00023057_9	109231	109443	212	+	exon	107945	112549	212
tig00023074_2	257270	257407	137	+	exon	254892	259479	137
tig00023130_2	119812	120568	756	+	exon	118330	119936	124
tig00023187_3	260752	260878	126	+	exon	260290	261867	126
tig00023240	127719	127785	66	+	exon	126673	128809	66
tig00023240	127719	127785	66	+	exon	127513	128649	66
tig00023274_6	223626	223779	153	+	exon	214882	223932	153
tig00023288_1	145678	145885	207	+	exon	145241	147728	207
tig00023321_1	107366	107713	347	+	exon	105757	109234	347
tig00023349_2	313129	313214	85	+	exon	311458	315634	85
tig00023349_2	497353	497580	227	+	exon	496379	497488	135
tig00023392_2	43401	43602	201	+	exon	42122	44838	201
tig00023510_4	175769	176070	301	+	exon	174541	175855	86
tig00023521	29781	29883	102	-	exon	29806	30047	78
tig00023536_2	181637	181787	150	-	exon	179151	183648	150
tig00023550	22224	22385	161	+	exon	20376	22624	161
tig00023653_2	151813	151859	46	+	exon	150283	152011	46
tig00023801_1	38946	39101	155	+	exon	38776	45641	155
tig00023815_17	87386	87472	86	+	exon	86452	89215	86
tig00023909_1	28010	28144	134	-	exon	26813	29792	134
tig00023909_1	28010	28144	134	-	exon	27990	29792	134
tig00023909_1	34000	34134	134	-	exon	32602	35785	134
tig00023985	32241	32376	135	-	exon	29295	33463	135
tig00023985	32241	32376	135	-	exon	32311	33463	66
tig00024017	96688	96820	132	+	exon	96054	97676	132
tig00024187_4	17131	17373	242	+	exon	16723	17143	12
tig00024244_10	5061	9248	4187	+	exon	6630	6669	40
tig00158114_1	395390	395436	46	+	exon	394774	396672	46
tig00158127_2	391641	391678	37	-	exon	391367	397185	37
tig00158176_1	74418	74508	90	+	exon	74296	74967	90
tig00158275_6	59698	60039	341	-	exon	59338	59958	260
tig00158275_6	60073	60403	330	-	exon	60323	62348	81
tig00158288_2	119388	119533	145	-	exon	119508	121266	26
tig00158552_2	191659	191711	52	-	exon	190174	194414	52
tig00158552_2	473452	473612	160	+	exon	473610	474895	3
tig00158607_1	111234	111533	299	-	exon	110870	111839	299
tig00158626_2	66930	67004	74	+	exon	62694	67007	74
tig00158626_2	89245	89411	166	+	exon	86457	89824	166
ctg7180003348410_1	1140	1178	38	-	intron	523	1351	38
tig00000108_6	258615	258826	211	-	intron	258232	258840	211
tig00000187	170948	171120	172	+	intron	170920	172217	172
tig00000187	404763	404831	68	+	intron	404375	406079	68
tig00000256_1	58854	58888	34	+	intron	58125	58909	34
tig00000295	239534	239694	160	-	intron	230534	241138	160
tig00000399_2	395237	395474	237	-	intron	394540	395687	237
tig00000399_2	476383	476544	161	-	intron	474957	477648	161
tig00000399_2	476747	476908	161	-	intron	474957	477648	161
tig00000399_2	477111	477255	144	-	intron	474957	477648	144
tig00000681	207181	207362	181	-	intron	204669	213189	181
tig00000855_2	100309	100474	165	-	intron	100176	100721	165
tig00000874_2	202221	202497	276	+	intron	201033	204389	276
tig00000941	127691	127750	59	+	intron	125161	130064	59
tig00000941	127837	127896	59	+	intron	125161	130064	59
tig00001031_3	256121	256291	170	+	intron	251080	256871	170
tig00001147_1	180886	181066	180	+	intron	179983	181753	180
tig00001147_1	364913	365191	278	+	intron	364516	372388	278
tig00001205_2	555276	555429	153	+	intron	554580	555638	153
tig00001228_2	340817	341027	210	-	intron	340349	341750	210
tig00001255_1	201681	202014	333	-	intron	197517	202038	333
tig00001284	268680	268793	113	+	intron	267851	269474	113
tig00001303	106551	107264	713	+	intron	106390	107663	713
tig00001303	107336	107379	43	+	intron	106390	107663	43
tig00001558	130494	130648	154	+	intron	129990	130968	154
tig00002022_2	49828	49879	51	+	intron	49507	50081	51
tig00002046_1	146184	146341	157	+	intron	145522	148452	157
tig00002046_11	209780	209854	74	+	intron	203935	209995	74
tig00002179_2	269592	269670	78	-	intron	269280	269877	78
tig00002410_1	124382	124574	192	-	intron	123200	125188	192
tig00002410_1	126576	126820	244	-	intron	125412	127024	244
tig00002526_10	191739	192152	413	+	intron	191674	192469	413
tig00002804_1	110625	110809	184	+	intron	110550	111325	184
tig00002872	12343	12482	139	-	intron	11838	12512	139
tig00003008_1	192954	193050	96	+	intron	192534	193240	96
tig00003013_1	109512	109619	107	-	intron	109227	110530	107
tig00003076	161057	161097	40	+	intron	160892	161508	40
tig00003118	116685	116880	195	-	intron	116120	117765	195
tig00003336_2	19973	20077	104	+	intron	19798	20578	104
tig00003336_2	20458	20560	102	+	intron	19798	20578	102
tig00003878_49	19738	19991	253	+	intron	11118	24966	253
tig00003878_49	19738	19991	253	+	intron	11118	28800	253
tig00004138_4	40898	41136	238	-	intron	40712	42104	238
tig00004646_1	206286	206491	205	+	intron	204405	207596	205
tig00004655	128503	128733	230	-	intron	127937	128862	230
tig00004957_2	141157	141317	160	-	intron	140601	142473	160
tig00005131_5	41638	41734	96	+	intron	41329	41969	96
tig00005309_2	18514	18583	69	-	intron	17732	20781	69
tig00005519_8	44203	44405	202	-	intron	43840	44981	202
tig00005720_2	90367	90406	39	+	intron	89985	93209	39
tig00005729_62	145689	145856	167	+	intron	143859	146138	167
tig00006406_4	122584	122764	180	+	intron	122394	123999	180
tig00006406_4	168486	168674	188	+	intron	168011	168985	188
tig00006406_4	215017	215357	340	+	intron	214172	216990	340
tig00006681	156596	156718	122	-	intron	149842	157243	122
tig00006710_27	26501	26574	73	+	intron	26358	32203	73
tig00006710_27	26701	26784	83	+	intron	26358	32203	83
tig00007079_1	22096	22307	211	+	intron	21996	26095	211
tig00007079_1	44604	44815	211	+	intron	44060	46956	211
tig00007085_5	39878	40391	513	+	intron	38960	44058	513
tig00007085_5	92033	92246	213	+	intron	88537	92498	213
tig00007823	60320	60533	213	-	intron	60195	60566	213
tig00008039	4092	4184	92	-	intron	2522	4470	92
tig00008069	111792	111938	146	+	intron	110971	112130	146
tig00008400_2	41414	41536	122	-	intron	40835	42884	122
tig00008400_2	41740	41810	70	-	intron	40835	42884	70
tig00008400_2	41838	41930	92	-	intron	40835	42884	92
tig00008400_2	41949	42027	78	-	intron	40835	42884	78
tig00008524	68722	68948	226	-	intron	62337	71986	226
tig00008671	47916	47956	40	+	intron	42479	49768	40
tig00008796	4175	4245	70	+	intron	3977	5921	70
tig00009520	37687	37903	216	+	intron	37506	38176	216
tig00009749_1	32995	33078	83	+	intron	32962	34244	83
tig00010946_2	7059	7255	196	+	intron	5560	10469	196
tig00011021_6	23028	23112	84	+	intron	22786	23376	84
tig00011176_1	10536	10706	170	+	intron	10274	11598	170
tig00011935_1	18316	18499	183	-	intron	16477	19581	183
tig00011935_1	18316	18499	183	-	intron	16826	19581	183
tig00011935_1	18316	18499	183	-	intron	17879	19581	183
tig00022654_12	281091	281201	110	+	intron	275160	281789	110
tig00022668_1	246015	246112	97	-	intron	245303	246636	97
tig00022679	717741	717856	115	+	intron	717414	718692	115
tig00022695	376769	376816	47	+	intron	376211	376885	47
tig00022700	485028	485089	61	-	intron	484253	486019	61
tig00022719_2	205409	205686	277	+	intron	205217	205709	277
tig00022752_2	190395	190511	116	+	intron	189965	190985	116
tig00022768_2	16572	16636	64	-	intron	15770	17206	64
tig00022768_2	33914	33961	47	-	intron	33454	34154	47
tig00022771_2	352552	352756	204	-	intron	352444	352996	204
tig00022788_1	162737	162802	65	+	intron	161408	162840	65
tig00022788_1	163375	163524	149	+	intron	162901	163830	149
tig00022832_50	56759	56828	69	+	intron	55968	57622	69
tig00022842_1	9641	9833	192	+	intron	8848	9966	192
tig00022860_1	64951	65169	218	+	intron	64451	65249	218
tig00022886_1	13761	13994	233	-	intron	13624	15135	233
tig00022888	220117	220231	114	-	intron	216968	220384	114
tig00022897_1	64225	64264	39	-	intron	63936	66225	39
tig00022914_1	356012	356338	326	-	intron	351957	356914	326
tig00022914_1	356427	356774	347	-	intron	351957	356914	347
tig00022920_4	559689	559890	201	-	intron	559371	560282	201
tig00022962_4	117176	117352	176	-	intron	117000	117574	176
tig00022962_8	9932	10136	204	-	intron	3707	17772	204
tig00023002_2	293743	294087	344	-	intron	293657	294191	344
tig00023006_1	372733	372999	266	-	intron	372405	374186	266
tig00023007_1	655148	655223	75	+	intron	654863	655254	75
tig00023050_5	22853	23136	283	+	intron	21892	23958	283
tig00023057_9	109231	109443	212	+	intron	108023	109511	212
tig00023078_6	113434	113548	114	-	intron	112268	115997	114
tig00023078_6	88851	89086	235	-	intron	88641	89118	235
tig00023083_4	132502	132623	121	+	intron	132125	132711	121
tig00023089_8	114045	114100	55	+	intron	110473	114166	55
tig00023089_8	114977	115026	49	+	intron	114354	116538	49
tig00023089_8	137933	138124	191	+	intron	137841	138657	191
tig00023114	246580	246628	48	-	intron	242619	258907	48
tig00023118_2	93033	93121	88	-	intron	85585	95367	88
tig00023164_1	23641	23798	157	+	intron	23359	25439	157
tig00023178_2	127433	127660	227	-	intron	125860	127736	227
tig00023240	513876	513983	107	+	intron	513370	516263	107
tig00023271_1	11413	11485	72	-	intron	3533	12998	72
tig00023297_1	106283	106493	210	+	intron	105109	106955	210
tig00023327	83481	83646	165	+	intron	80189	83653	165
tig00023354_2	231430	231557	127	+	intron	230973	231676	127
tig00023410_1	153981	154091	110	-	intron	153813	154736	110
tig00023412	289212	289522	310	+	intron	289096	289760	310
tig00023428_9	29429	32154	2725	+	intron	27853	37852	2725
tig00023428_9	32542	33087	545	+	intron	27853	37852	545
tig00023562_2	91772	91926	154	-	intron	91751	93057	154
tig00023685_2	253075	253143	68	-	intron	252677	254732	68
tig00023685_2	254484	254645	161	-	intron	252677	254732	161
tig00023801_1	143438	143501	63	+	intron	138689	147695	63
tig00023801_1	196830	197509	679	+	intron	196618	197917	679
tig00023801_1	86266	86381	115	+	intron	85101	91101	115
tig00023801_1	86778	91015	4237	+	intron	85101	91101	4237
tig00023801_1	95652	95870	218	+	intron	94443	95993	218
tig00023909_1	34000	34134	134	-	intron	29793	44772	134
tig00023962_6	241895	242241	346	-	intron	241845	242626	346
tig00023985	32241	32376	135	-	intron	31379	32310	69
tig00023985	32241	32376	135	-	intron	31379	33393	135
tig00024015_4	177835	177892	57	+	intron	177767	179069	57
tig00024015_4	99453	99580	127	+	intron	98524	100514	127
tig00024062_2	33538	33809	271	+	intron	33494	33929	271
tig00024187_4	17131	17373	242	+	intron	17144	17398	230
tig00024244_10	5061	9248	4187	+	intron	6670	9373	2579
tig00158084_21	14290	14354	64	-	intron	14081	14741	64
tig00158092_1	116903	117070	167	+	intron	116671	117314	167
tig00158092_1	116903	117070	167	+	intron	116671	117681	167
tig00158094_1	11815	11984	169	+	intron	10527	12970	169
tig00158095_2	6557	6726	169	+	intron	5269	7712	169
tig00158106_2	406541	406589	48	+	intron	406013	406824	48
tig00158106_2	538359	538474	115	+	intron	538277	540322	115
tig00158107_2	3597	3712	115	+	intron	3515	5551	115
tig00158112	78100	78513	413	+	intron	75149	90235	413
tig00158112	83645	84060	415	+	intron	75149	90235	415
tig00158114_1	234665	234707	42	-	intron	233862	235973	42
tig00158114_1	234754	234968	214	-	intron	233862	235973	214
tig00158127_2	244404	244521	117	-	intron	242885	248370	117
tig00158127_2	247032	247835	803	-	intron	242885	248370	803
tig00158127_2	343256	343507	251	-	intron	343071	344853	251
tig00158127_2	369592	370309	717	-	intron	367464	370826	717
tig00158275_6	59698	60039	341	-	intron	59959	60322	81
tig00158275_6	60073	60403	330	-	intron	59959	60322	249
tig00158288_2	73100	73299	199	-	intron	72955	73764	199
tig00158355_5	59518	59610	92	+	intron	59204	60925	92
tig00158525_2	35637	35770	133	-	intron	33786	36225	133
tig00158552_2	462271	462383	112	+	intron	462122	466167	112
tig00158607_1	113189	113238	49	-	intron	112385	113372	49
tig00000399_2	278637	278734	97	-	CDS	272713	280741	97	locus_tag=DIPPA_23730.mRNA.1.CDS.4;product=hypothetical protein;inference=protein motif:PFAM:PF12807.6;note=Translation initiation factor eIF3 subunit 135	middle of the CDS
tig00000949_1	66240	66615	375	-	CDS	64534	66360	120	locus_tag=DIPPA_70141.mRNA.1.CDS.1;inference=profile:PFAM:PF01590;note=GAF domain,putative cGMP phosphodiesterase/guanylyl cyclase	very 5′-terminus of the CDS
tig00001439_7	61789	61966	177	+	CDS	61932	63233	35	inference=similar to AA sequence:UniProtKB:P09815;locus_tag=DIPPA_12707.mRNA.1.CDS.1;product=Ice nucleation protein	false positive CDS, actually in an intron
tig00022734_10	148281	148384	103	+	CDS	147209	148363	82	locus_tag=DIPPA_01802.mRNA.1.CDS.1;product=hypothetical protein	very 3′-terminus of the CDS
tig00022901	42864	43103	239	-	CDS	42541	42912	48	locus_tag=DIPPA_06835.mRNA.1.CDS.1;product=hypothetical protein	very 5′-terminus of the CDS
tig00024187_4	17131	17373	242	+	CDS	16723	17143	12	locus_tag=DIPPA_17466.mRNA.1.CDS.5;product=Ribonuclease HI;inference=similar to AA sequence:UniProtKB:Q9HSF6,protein motif:PFAM:PF03372.22,protein motif:PFAM:PF00078.26,protein motif:PFAM:PF13456.5;note=Endonuclease/Exonuclease/phosphatase family,Reverse transcriptase (RNA-dependent DNA polymerase),Reverse transcriptase-like	transposon ORF
tig00024244_10	5061	9248	4187	+	CDS	6630	6669	40	locus_tag=DIPPA_07289.mRNA.1.CDS.1;product=Pectate trisaccharide-lyase;inference=similar to AA sequence:UniProtKB:Q65DC2,protein motif:PFAM:PF00544.18;note=Pectate lyase	incorrect exon because the gene is split across contigs, actually in an intron
