# Supplementary material for: Recent expansion of metabolic versatility in Diplonema papillatum, the model species of a highly speciose group of marine eukaryotes
Source: BMC Biol. 2023 May 4;21:99. doi: 10.1186/s12915-023-01563-9 (PMC10161547; doi:10.1186/s12915-023-01563-9)
Supplement: Supplementary file 3 — Additional file 3. Gene count and orientation across contigs of the v1.0 assembly. Columns labelled ‘Submitted genome annotation’ show the data for the final assembly and annotation as submitted to NCBI GenBank. For the three longest contigs, we provide the corresponding information after expert curation and masking of genes derived from transposons (columns labelled ‘Fully curated genome annotation and masked transposons’). See also Additional file 1: Section 7. Polycistronic transcription units in the nuclear genome of Diplonema papillatum. [file 12915_2023_1563_MOESM3_ESM.xlsx]

## Sheet: cotranscription-submission-gff 
		———————————————————————————————————————————————— Submitted genome annotation ————————————————————————————————————————————————			—————————————————————————— Fully urated genome annotation and masked transposons ——————————————————————————
ContigName	ContigLen	NrSwitches	NrPlusAndMinusStrandedGenes	Plus>Minus<Arrangement	NrSwitches	NrPlusAndMinusStrandedGenes	Plus>Minus<Arrangement
tig00022654_12	1009103	0	118P	>>>>>>>>>>>>>>>>>>>>>>>>>>>>>>>>>>>>>>>>>>>>>>>>>>>>>>>>>>>>>>>>>>>>>>>>>>>>>>>>>>>>>>>>>>>>>>>>>>>>>>>>>>>>>>>>>>>>>>	0	111P	>>>>>>>>>>>>>>>>>>>>>>>>>>>>>>>>>>>>>>>>>>>>>>>>>>>>>>>>>>>>>>>>>>>>>>>>>>>>>>>>>>>>>>>>>>>>>>>>>>>>>>>>>>>>>>>
tig00022740_1	1001814	9	9M2P8M2P3M2P29M9P3M8P	<<<<<<<<<>><<<<<<<<>><<<>><<<<<<<<<<<<<<<<<<<<<<<<<<<<<>>>>>>>>><<<>>>>>>>>	1	46M17P	<<<<<<<<<<<<<<<<<<<<<<<<<<<<<<<<<<<<<<<<<<<<<<>>>>>>>>>>>>>>>>>
tig00022679	888920	3	10M1P6M40P1M15P	<<<<<<<<<<><<<<<<>>>>>>>>>>>>>>>>>>>>>>>>>>>>>>>>>>>>>>>><>>>>>>>>>>>>>>>	1	16M54P	<<<<<<<<<<<<<<<<>>>>>>>>>>>>>>>>>>>>>>>>>>>>>>>>>>>>>>>>>>>>>>>>>>>>>>
tig00022877	888297	15	1P1M2P32M1P19M1P6M3P26M2P1M3P3M1P5M2P22M1P5M1P3M1P	><>><<<<<<<<<<<<<<<<<<<<<<<<<<<<<<<<><<<<<<<<<<<<<<<<<<<><<<<<<>>><<<<<<<<<<<<<<<<<<<<<<<<<<>><>>><<<><<<<<>><<<<<<<<<<<<<<<<<<<<<<><<<<<><<<>
tig00023007_1	881400	5	16P1M9P1M25P1M57P2M1P1M	>>>>>>>>>>>>>>>><>>>>>>>>><>>>>>>>>>>>>>>>>>>>>>>>>><>>>>>>>>>>>>>>>>>>>>>>>>>>>>>>>>>>>>>>>>>>>>>>>>>>>>>>>>><<><
tig00000399_2	835839	12	23M1P2M3P8M2P6M1P6M1P27M1P4M1P2M1P1M1P4M1P	<<<<<<<<<<<<<<<<<<<<<<<><<>>><<<<<<<<>><<<<<<><<<<<<><<<<<<<<<<<<<<<<<<<<<<<<<<<><<<<><<><><<<<>
tig00000567_4	770248	5	53P1M3P1M1P1M18P2M25P	>>>>>>>>>>>>>>>>>>>>>>>>>>>>>>>>>>>>>>>>>>>>>>>>>>>>><>>><><>>>>>>>>>>>>>>>>>><<>>>>>>>>>>>>>>>>>>>>>>>>>
tig00022862_2	764643	7	5M23P1M10P2M25P1M3P20M1P1M	<<<<<>>>>>>>>>>>>>>>>>>>>>>><>>>>>>>>>><<>>>>>>>>>>>>>>>>>>>>>>>>><>>><<<<<<<<<<<<<<<<<<<<><
tig00158552_2	725508	15	3P3M8P2M2P18M2P7M2P4M3P6M2P8M12P1M19P	>>><<<>>>>>>>><<>><<<<<<<<<<<<<<<<<<>><<<<<<<>><<<<>>><<<<<<>><<<<<<<<>>>>>>>>>>>><>>>>>>>>>>>>>>>>>>>
tig00022920_4	725163	1	91M1P6M	<<<<<<<<<<<<<<<<<<<<<<<<<<<<<<<<<<<<<<<<<<<<<<<<<<<<<<<<<<<<<<<<<<<<<<<<<<<<<<<<<<<<<<<<<<<><<<<<<
tig00023061_1	721695	9	1M24P1M5P2M10P1M4P1M10P2M2P1M22P	<>>>>>>>>>>>>>>>>>>>>>>>><>>>>><<>>>>>>>>>><>>>><>>>>>>>>>><<>><>>>>>>>>>>>>>>>>>>>>>>
tig00000681	716077	9	22M1P2M1P1M1P9M1P6M1P19M2P10M2P35M	<<<<<<<<<<<<<<<<<<<<<<><<><><<<<<<<<<><<<<<<><<<<<<<<<<<<<<<<<<<>><<<<<<<<<<>><<<<<<<<<<<<<<<<<<<<<<<<<<<<<<<<<<<
tig00022702_12	688992	4	5M9P1M11P1M65P1M5P	<<<<<>>>>>>>>><>>>>>>>>>>><>>>>>>>>>>>>>>>>>>>>>>>>>>>>>>>>>>>>>>>>>>>>>>>>>>>>>>>>>>>>>>>>><>>>>>
tig00023309_11	682857	1	17M1P86M	<<<<<<<<<<<<<<<<<><<<<<<<<<<<<<<<<<<<<<<<<<<<<<<<<<<<<<<<<<<<<<<<<<<<<<<<<<<<<<<<<<<<<<<<<<<<<<<<<<<<<<<
tig00022670_4	666851	9	3P4M2P1M13P1M3P1M47P2M1P1M6P1M2P	>>><<<<>><>>>>>>>>>>>>><>>><>>>>>>>>>>>>>>>>>>>>>>>>>>>>>>>>>>>>>>>>>>>>>>><<><>>>>>><>>
tig00000108_10	655384	6	1M2P2M1P1M1P12M1P70M1P4M	<>><<><><<<<<<<<<<<<><<<<<<<<<<<<<<<<<<<<<<<<<<<<<<<<<<<<<<<<<<<<<<<<<<<<<<<<<<<<<<<<<<<<<<><<<<
tig00000841_1	649914	5	9M37P1M4P5M16P3M	<<<<<<<<<>>>>>>>>>>>>>>>>>>>>>>>>>>>>>>>>>>>>><>>>><<<<<>>>>>>>>>>>>>>>><<<
tig00001205_2	645449	11	3P1M2P2M8P1M9P2M4P3M1P1M2P1M23P1M8P	>>><>><<>>>>>>>><>>>>>>>>><<>>>><<<><>><>>>>>>>>>>>>>>>>>>>>>>><>>>>>>>>
tig00001303	635597	6	5P1M22P1M24P1M9P1M1P1M15P1M3P	>>>>><>>>>>>>>>>>>>>>>>>>>>><>>>>>>>>>>>>>>>>>>>>>>>><>>>>>>>>><><>>>>>>>>>>>>>>><>>>
tig00001235	633181	8	8M3P7M1P13M5P2M1P27M1P19M1P23M	<<<<<<<<>>><<<<<<<><<<<<<<<<<<<<>>>>><<><<<<<<<<<<<<<<<<<<<<<<<<<<<><<<<<<<<<<<<<<<<<<<><<<<<<<<<<<<<<<<<<<<<<<
tig00001147_1	628072	9	11P1M7P4M4P1M6P1M20P1M3P1M8P1M5P1M8P	>>>>>>>>>>><>>>>>>><<<<>>>><>>>>>><>>>>>>>>>>>>>>>>>>>><>>><>>>>>>>><>>>>><>>>>>>>>
tig00001284	625681	10	1M7P1M6P1M9P1M8P1M3P1M8P1M9P1M14P3M10P	<>>>>>>><>>>>>><>>>>>>>>><>>>>>>>><>>><>>>>>>>><>>>>>>>>><>>>>>>>>>>>>>><<<>>>>>>>>>>
tig00023045_2	613411	7	6P1M11P4M1P33M2P4M1P2M3P	>>>>>><>>>>>>>>>>><<<<><<<<<<<<<<<<<<<<<<<<<<<<<<<<<<<<<>><<<<><<>>>
tig00158555_7	608648	7	2M1P26M2P4M1P8M1P1M22P4M	<<><<<<<<<<<<<<<<<<<<<<<<<<<<>><<<<><<<<<<<<><>>>>>>>>>>>>>>>>>>>>>><<<<
tig00022846	605710	8	5P1M22P1M3P2M3P1M12P1M11P1M23P1M	>>>>><>>>>>>>>>>>>>>>>>>>>>><>>><<>>><>>>>>>>>>>>><>>>>>>>>>>><>>>>>>>>>>>>>>>>>>>>>>><
tig00023122_3	604025	2	98M2P1M1P	<<<<<<<<<<<<<<<<<<<<<<<<<<<<<<<<<<<<<<<<<<<<<<<<<<<<<<<<<<<<<<<<<<<<<<<<<<<<<<<<<<<<<<<<<<<<<<<<<<>><>
tig00023349_2	602096	2	1M11P1M67P	<>>>>>>>>>>><>>>>>>>>>>>>>>>>>>>>>>>>>>>>>>>>>>>>>>>>>>>>>>>>>>>>>>>>>>>>>>>>>>>
tig00022976_1	597807	5	2M2P22M1P6M1P45M3P	<<>><<<<<<<<<<<<<<<<<<<<<<><<<<<<><<<<<<<<<<<<<<<<<<<<<<<<<<<<<<<<<<<<<<<<<<<<<>>>
tig00023332_6	596936	7	5M2P24M1P9M2P7M1P9M8P	<<<<<>><<<<<<<<<<<<<<<<<<<<<<<<><<<<<<<<<>><<<<<<<><<<<<<<<<>>>>>>>>
tig00023313_1	587430	7	1M34P3M7P1M1P1M10P1M15P1M31P	<>>>>>>>>>>>>>>>>>>>>>>>>>>>>>>>>>><<<>>>>>>><><>>>>>>>>>><>>>>>>>>>>>>>>><>>>>>>>>>>>>>>>>>>>>>>>>>>>>>>>
tig00001954	573582	5	1M2P1M19P1M25P1M15P1M3P	<>><>>>>>>>>>>>>>>>>>>><>>>>>>>>>>>>>>>>>>>>>>>>><>>>>>>>>>>>>>>><>>>
tig00001527_3	573580	7	4P1M5P1M11P1M4P1M6P1M41P1M2P1M3P	>>>><>>>>><>>>>>>>>>>><>>>><>>>>>><>>>>>>>>>>>>>>>>>>>>>>>>>>>>>>>>>>>>>>>>><>><>>>
tig00001558	568364	3	2P1M18P3M53P	>><>>>>>>>>>>>>>>>>>><<<>>>>>>>>>>>>>>>>>>>>>>>>>>>>>>>>>>>>>>>>>>>>>>>>>>>>>
tig00022819_2	559451	7	3P1M9P1M11P2M8P1M8P1M15P1M11P	>>><>>>>>>>>><>>>>>>>>>>><<>>>>>>>><>>>>>>>><>>>>>>>>>>>>>>><>>>>>>>>>>>
tig00001722_2	557251	5	30P1M7P1M22P3M11P1M6P	>>>>>>>>>>>>>>>>>>>>>>>>>>>>>><>>>>>>><>>>>>>>>>>>>>>>>>>>>>><<<>>>>>>>>>>><>>>>>>
tig00022771_2	555351	3	29M2P39M1P22M	<<<<<<<<<<<<<<<<<<<<<<<<<<<<<>><<<<<<<<<<<<<<<<<<<<<<<<<<<<<<<<<<<<<<<><<<<<<<<<<<<<<<<<<<<<<
tig00000116	554450	7	2P1M1P2M31P2M5P1M19P1M	>><><<>>>>>>>>>>>>>>>>>>>>>>>>>>>>>>><<>>>>><>>>>>>>>>>>>>>>>>>><
tig00000941	551573	13	1P1M14P3M3P1M12P3M13P2M4P1M3P1M5P1M4P1M2P1M	><>>>>>>>>>>>>>><<<>>><>>>>>>>>>>>><<<>>>>>>>>>>>>><<>>>><>>><>>>>><>>>><>><
tig00023432_2	551397	0	79M	<<<<<<<<<<<<<<<<<<<<<<<<<<<<<<<<<<<<<<<<<<<<<<<<<<<<<<<<<<<<<<<<<<<<<<<<<<<<<<<
tig00022657_2	549025	5	22P1M13P3M5P1M6P1M13P	>>>>>>>>>>>>>>>>>>>>>><>>>>>>>>>>>>><<<>>>>><>>>>>><>>>>>>>>>>>>>
tig00023294	546244	6	13P1M1P2M39P1M7P1M1P3M	>>>>>>>>>>>>><><<>>>>>>>>>>>>>>>>>>>>>>>>>>>>>>>>>>>>>>><>>>>>>><><<<
tig00158106_2	543269	11	4M1P13M2P7M13P1M15P1M3P1M5P1M1P1M3P2M8P	<<<<><<<<<<<<<<<<<>><<<<<<<>>>>>>>>>>>>><>>>>>>>>>>>>>>><>>><>>>>><><>>><<>>>>>>>>
tig00001693	541873	11	3P1M2P1M9P1M2P1M2P1M4P1M1P3M16P3M5P1M9P	>>><>><>>>>>>>>><>><>><>>>><><<<>>>>>>>>>>>>>>>><<<>>>>><>>>>>>>>>
tig00023240	538213	1	53P1M4P	>>>>>>>>>>>>>>>>>>>>>>>>>>>>>>>>>>>>>>>>>>>>>>>>>>>>><>>>>
tig00022713_2	534233	2	19M3P34M	<<<<<<<<<<<<<<<<<<<>>><<<<<<<<<<<<<<<<<<<<<<<<<<<<<<<<<<
tig00023178_2	525772	7	1P37M1P15M3P3M1P1M1P2M2P	><<<<<<<<<<<<<<<<<<<<<<<<<<<<<<<<<<<<<><<<<<<<<<<<<<<<>>><<<><><<>>
tig00022695	523867	5	37P1M5P2M6P2M3P	>>>>>>>>>>>>>>>>>>>>>>>>>>>>>>>>>>>>><>>>>><<>>>>>><<>>>
tig00023521	520380	8	2M1P3M1P1M1P11M1P7M1P16M5P2M1P	<<><<<><><<<<<<<<<<<><<<<<<<><<<<<<<<<<<<<<<<>>>>><<>
tig00158678_1	519787	5	18M1P10M1P16M1P10M1P16M1P1M	<<<<<<<<<<<<<<<<<<><<<<<<<<<<><<<<<<<<<<<<<<<<><<<<<<<<<<><<<<<<<<<<<<<<<<><
tig00158102_1	514232	5	2P1M34P3M21P4M1P	>><>>>>>>>>>>>>>>>>>>>>>>>>>>>>>>>>>><<<>>>>>>>>>>>>>>>>>>>>><<<<>
tig00023444_1	499383	1	47M1P1M	<<<<<<<<<<<<<<<<<<<<<<<<<<<<<<<<<<<<<<<<<<<<<<<><
tig00158108_1	495710	3	28M1P2M1P14M17P	<<<<<<<<<<<<<<<<<<<<<<<<<<<<><<><<<<<<<<<<<<<<>>>>>>>>>>>>>>>>>
tig00022700	494737	7	1M1P2M1P18M1P2M2P21M1P9M1P	<><<><<<<<<<<<<<<<<<<<<><<>><<<<<<<<<<<<<<<<<<<<<><<<<<<<<<>
tig00022871	491907	5	17M1P8M2P15M2P1M	<<<<<<<<<<<<<<<<<><<<<<<<<>><<<<<<<<<<<<<<<>><
tig00022914_1	487954	13	14M2P1M1P20M1P7M2P2M2P1M1P2M1P2M2P1M1P3M	<<<<<<<<<<<<<<>><><<<<<<<<<<<<<<<<<<<<><<<<<<<>><<>><><<><<>><><<<
tig00022824_2	486131	2	1M5P48M	<>>>>><<<<<<<<<<<<<<<<<<<<<<<<<<<<<<<<<<<<<<<<<<<<<<<<
tig00022993	484861	2	14P1M4P1M58P	>>>>>>>>>>>>>><>>>><>>>>>>>>>>>>>>>>>>>>>>>>>>>>>>>>>>>>>>>>>>>>>>>>>>>>>>>>>>
tig00001714_3	484490	3	8P1M12P1M5P1M39P	>>>>>>>><>>>>>>>>>>>><>>>>><>>>>>>>>>>>>>>>>>>>>>>>>>>>>>>>>>>>>>>>
tig00158114_1	481735	6	1M1P25M1P3M1P2M29P2M1P	<><<<<<<<<<<<<<<<<<<<<<<<<<><<<><<>>>>>>>>>>>>>>>>>>>>>>>>>>>>><<>
tig00002391_3	481653	3	10M1P9M1P44M1P2M	<<<<<<<<<<><<<<<<<<<><<<<<<<<<<<<<<<<<<<<<<<<<<<<<<<<<<<<<<<<<<<<><<
tig00022888	478501	3	38M1P9M2P4M	<<<<<<<<<<<<<<<<<<<<<<<<<<<<<<<<<<<<<<><<<<<<<<<>><<<<
tig00022764_13	474081	5	8M1P2M4P17M1P26M1P6M	<<<<<<<<><<>>>><<<<<<<<<<<<<<<<<><<<<<<<<<<<<<<<<<<<<<<<<<<><<<<<<
tig00000426_1	472608	8	1P1M2P4M24P3M20P2M2P14M	><>><<<<>>>>>>>>>>>>>>>>>>>>>>>><<<>>>>>>>>>>>>>>>>>>>><<>><<<<<<<<<<<<<<
tig00002526_10	471446	6	3M2P1M21P1M9P1M10P1M6P1M6P	<<<>><>>>>>>>>>>>>>>>>>>>>><>>>>>>>>><>>>>>>>>>><>>>>>><>>>>>>
tig00000389_4	470634	2	2M37P1M30P	<<>>>>>>>>>>>>>>>>>>>>>>>>>>>>>>>>>>>>><>>>>>>>>>>>>>>>>>>>>>>>>>>>>>>
tig00022869	467564	4	3P1M2P23M19P1M7P	>>><>><<<<<<<<<<<<<<<<<<<<<<<>>>>>>>>>>>>>>>>>>><>>>>>>>
tig00002409_2	465910	2	27P1M32P1M3P	>>>>>>>>>>>>>>>>>>>>>>>>>>><>>>>>>>>>>>>>>>>>>>>>>>>>>>>>>>><>>>
tig00023147_2	464811	8	1M1P1M1P1M10P1M3P2M1P1M1P1M7P	<><><>>>>>>>>>><>>><<><><>>>>>>>
tig00022713_6	462006	6	6M1P12M2P7M4P1M1P26M	<<<<<<><<<<<<<<<<<<>><<<<<<<>>>><><<<<<<<<<<<<<<<<<<<<<<<<<<
tig00023136_1	461164	7	16M1P22M3P6M1P3M2P4M3P	<<<<<<<<<<<<<<<<><<<<<<<<<<<<<<<<<<<<<<>>><<<<<<><<<>><<<<>>>
tig00158096	460178	3	41M1P2M1P4M1P15M	<<<<<<<<<<<<<<<<<<<<<<<<<<<<<<<<<<<<<<<<<><<><<<<><<<<<<<<<<<<<<<
tig00002813	458727	6	4M1P18M1P7M1P3M2P1M1P18M	<<<<><<<<<<<<<<<<<<<<<<><<<<<<<><<<>><><<<<<<<<<<<<<<<<<<
tig00023156	457450	5	1P8M1P7M1P4M1P7M1P18M	><<<<<<<<><<<<<<<><<<<><<<<<<<><<<<<<<<<<<<<<<<<<
tig00022927_2	455632	4	1P5M1P23M1P15M1P19M	><<<<<><<<<<<<<<<<<<<<<<<<<<<<><<<<<<<<<<<<<<<><<<<<<<<<<<<<<<<<<<
tig00022931_3	455152	2	5M1P43M1P20M	<<<<<><<<<<<<<<<<<<<<<<<<<<<<<<<<<<<<<<<<<<<<<<<<><<<<<<<<<<<<<<<<<<<<
tig00000295	452258	6	17M1P4M1P11M1P5M1P2M4P4M	<<<<<<<<<<<<<<<<<><<<<><<<<<<<<<<<><<<<<><<>>>><<<<
tig00023002_2	447925	4	1P11M1P2M1P30M1P7M	><<<<<<<<<<<><<><<<<<<<<<<<<<<<<<<<<<<<<<<<<<<><<<<<<<
tig00158127_2	442300	2	23M1P28M2P	<<<<<<<<<<<<<<<<<<<<<<<><<<<<<<<<<<<<<<<<<<<<<<<<<<<>>
tig00022880_8	436817	4	27P1M30P2M14P1M15P	>>>>>>>>>>>>>>>>>>>>>>>>>>><>>>>>>>>>>>>>>>>>>>>>>>>>>>>>><<>>>>>>>>>>>>>><>>>>>>>>>>>>>>>
tig00002275	435957	3	4P1M35P1M2P3M	>>>><>>>>>>>>>>>>>>>>>>>>>>>>>>>>>>>>>>><>><<<
tig00002656_1	434467	3	28P2M26P1M3P	>>>>>>>>>>>>>>>>>>>>>>>>>>>><<>>>>>>>>>>>>>>>>>>>>>>>>>><>>>
tig00023622	432563	4	4M8P1M2P1M15P1M7P	<<<<>>>>>>>><>><>>>>>>>>>>>>>>><>>>>>>>
tig00022803_6	429994	2	1M2P50M	<>><<<<<<<<<<<<<<<<<<<<<<<<<<<<<<<<<<<<<<<<<<<<<<<<<<
tig00023288_1	429421	4	29P1M1P1M17P1M3P1M	>>>>>>>>>>>>>>>>>>>>>>>>>>>>><><>>>>>>>>>>>>>>>>><>>><
tig00022870_1	427054	4	2M2P1M1P45M1P5M	<<>><><<<<<<<<<<<<<<<<<<<<<<<<<<<<<<<<<<<<<<<<<<<<<><<<<<
tig00000256_15	425151	5	3P1M1P1M46P3M3P1M10P	>>><><>>>>>>>>>>>>>>>>>>>>>>>>>>>>>>>>>>>>>>>>>>>>>><<<>>><>>>>>>>>>>
tig00000187	420299	5	1M2P1M34P2M26P1M3P	<>><>>>>>>>>>>>>>>>>>>>>>>>>>>>>>>>>>><<>>>>>>>>>>>>>>>>>>>>>>>>>><>>>
tig00002179_2	416748	0	60M	<<<<<<<<<<<<<<<<<<<<<<<<<<<<<<<<<<<<<<<<<<<<<<<<<<<<<<<<<<<<
tig00001228_2	415870	7	13M1P9M1P3M3P21M2P2M1P	<<<<<<<<<<<<<><<<<<<<<<><<<>>><<<<<<<<<<<<<<<<<<<<<>><<>
tig00023685_2	415122	3	8M1P13M1P14M1P2M	<<<<<<<<><<<<<<<<<<<<<><<<<<<<<<<<<<<><<
tig00022806_1	412817	12	6M1P4M1P3M3P2M1P1M1P1M7P2M8P1M1P2M1P3M	<<<<<<><<<<><<<>>><<><><>>>>>>><<>>>>>>>><><<><<<
tig00023594_3	411108	2	20M2P43M	<<<<<<<<<<<<<<<<<<<<>><<<<<<<<<<<<<<<<<<<<<<<<<<<<<<<<<<<<<<<<<<<
tig00158686_2	409482	3	10P1M6P1M8P1M22P	>>>>>>>>>><>>>>>><>>>>>>>><>>>>>>>>>>>>>>>>>>>>>>
tig00001370_1	407978	3	6M1P2M1P4M27P	<<<<<<><<><<<<>>>>>>>>>>>>>>>>>>>>>>>>>>>
tig00023753	406993	3	19M1P7M1P1M1P13M	<<<<<<<<<<<<<<<<<<<><<<<<<<><><<<<<<<<<<<<<
tig00022760_2	406615	2	2M1P19M1P34M	<<><<<<<<<<<<<<<<<<<<<><<<<<<<<<<<<<<<<<<<<<<<<<<<<<<<<<<
tig00022890_2	401664	6	1M1P2M1P25M1P2M1P2M1P11M1P1M	<><<><<<<<<<<<<<<<<<<<<<<<<<<<><<><<><<<<<<<<<<<><
tig00023329_2	398731	0	43P	>>>>>>>>>>>>>>>>>>>>>>>>>>>>>>>>>>>>>>>>>>>
tig00023074_2	397987	8	1M29P4M1P1M5P2M2P3M9P	<>>>>>>>>>>>>>>>>>>>>>>>>>>>>><<<<><>>>>><<>><<<>>>>>>>>>
tig00023509_9	395220	2	17M1P19M1P16M	<<<<<<<<<<<<<<<<<><<<<<<<<<<<<<<<<<<<><<<<<<<<<<<<<<<<
tig00000626_2	394856	1	7P1M45P	>>>>>>><>>>>>>>>>>>>>>>>>>>>>>>>>>>>>>>>>>>>>>>>>>>>>
tig00023006_1	392427	1	28M1P10M	<<<<<<<<<<<<<<<<<<<<<<<<<<<<><<<<<<<<<<
tig00002943	391880	4	1P1M26P1M13P1M13P1M6P	><>>>>>>>>>>>>>>>>>>>>>>>>>><>>>>>>>>>>>>><>>>>>>>>>>>>><>>>>>>
tig00001795_1	387829	4	2M1P33M1P8M2P1M	<<><<<<<<<<<<<<<<<<<<<<<<<<<<<<<<<<<><<<<<<<<>><
tig00001474_1	385878	2	27P20M1P	>>>>>>>>>>>>>>>>>>>>>>>>>>><<<<<<<<<<<<<<<<<<<<>
tig00001261_2	384920	1	7P1M35P	>>>>>>><>>>>>>>>>>>>>>>>>>>>>>>>>>>>>>>>>>>
tig00158041_2	382945	5	4M2P14M1P40M1P3M2P	<<<<>><<<<<<<<<<<<<<><<<<<<<<<<<<<<<<<<<<<<<<<<<<<<<<<<<<<<<<><<<>>
tig00158110	382242	2	2M1P5M43P	<<><<<<<>>>>>>>>>>>>>>>>>>>>>>>>>>>>>>>>>>>>>>>>>>>
tig00003118	381215	2	25M1P5M1P8M	<<<<<<<<<<<<<<<<<<<<<<<<<><<<<<><<<<<<<<
tig00023728	380928	4	9P2M20P1M20P1M6P	>>>>>>>>><<>>>>>>>>>>>>>>>>>>>><>>>>>>>>>>>>>>>>>>>><>>>>>>
tig00022995	375262	4	1P10M12P9M1P31M	><<<<<<<<<<>>>>>>>>>>>><<<<<<<<<><<<<<<<<<<<<<<<<<<<<<<<<<<<<<<<
tig00002919_2	374832	6	1P5M8P5M1P1M19P1M18P	><<<<<>>>>>>>><<<<<><>>>>>>>>>>>>>>>>>>><>>>>>>>>>>>>>>>>>>
tig00022855_2	373917	3	13P4M6P1M3P	>>>>>>>>>>>>><<<<>>>>>><>>>
tig00023040_3	372164	0	53M	<<<<<<<<<<<<<<<<<<<<<<<<<<<<<<<<<<<<<<<<<<<<<<<<<<<<<
tig00003076	370911	2	41P3M4P	>>>>>>>>>>>>>>>>>>>>>>>>>>>>>>>>>>>>>>>>><<<>>>>
tig00000108_6	370234	5	2M1P23M2P4M1P5M1P5M	<<><<<<<<<<<<<<<<<<<<<<<<<>><<<<><<<<<><<<<<
tig00023702_2	370071	3	1M7P10M1P23M	<>>>>>>><<<<<<<<<<><<<<<<<<<<<<<<<<<<<<<<<
tig00003298	369681	1	35M1P3M	<<<<<<<<<<<<<<<<<<<<<<<<<<<<<<<<<<<><<<
tig00023677_2	368377	3	10M1P16M4P7M	<<<<<<<<<<><<<<<<<<<<<<<<<<>>>><<<<<<<
tig00023492_4	367650	1	18M1P34M	<<<<<<<<<<<<<<<<<<><<<<<<<<<<<<<<<<<<<<<<<<<<<<<<<<<<
tig00003281	365119	7	4M26P2M1P1M10P2M3P1M	<<<<>>>>>>>>>>>>>>>>>>>>>>>>>><<><>>>>>>>>>><<>>><
tig00023656_1	363244	2	1P14M1P16M	><<<<<<<<<<<<<<><<<<<<<<<<<<<<<<
tig00003013_1	362752	2	5M1P9M1P18M	<<<<<><<<<<<<<<><<<<<<<<<<<<<<<<<<
tig00003335_2	362359	4	4M1P11M1P27M1P2M1P	<<<<><<<<<<<<<<<><<<<<<<<<<<<<<<<<<<<<<<<<<<><<>
tig00158161_3	360159	3	9M1P21M1P8M1P19M	<<<<<<<<<><<<<<<<<<<<<<<<<<<<<<><<<<<<<<><<<<<<<<<<<<<<<<<<<
tig00000793_1	358549	5	4M1P10M1P3M1P6M1P14M1P16M	<<<<><<<<<<<<<<><<<><<<<<<><<<<<<<<<<<<<<><<<<<<<<<<<<<<<<
tig00022752_2	357782	5	23P2M20P1M3P1M4P1M1P	>>>>>>>>>>>>>>>>>>>>>>><<>>>>>>>>>>>>>>>>>>>><>>><>>>><>
tig00000407_1	355697	7	6M1P2M1P8M1P5M1P2M1P2M1P4M8P	<<<<<<><<><<<<<<<<><<<<<><<><<><<<<>>>>>>>>
tig00022989_2	355663	8	2M2P15M1P14M3P2M1P6M3P7M	<<>><<<<<<<<<<<<<<<><<<<<<<<<<<<<<>>><<><<<<<<>>><<<<<<<
tig00022788_1	355111	1	11P1M43P	>>>>>>>>>>><>>>>>>>>>>>>>>>>>>>>>>>>>>>>>>>>>>>>>>>>>>>
tig00000968	351969	3	1P3M1P1M1P52M	><<<><><<<<<<<<<<<<<<<<<<<<<<<<<<<<<<<<<<<<<<<<<<<<<<<<<<<<
tig00022800_4	351087	5	1P11M1P21M1P5M2P6M	><<<<<<<<<<<><<<<<<<<<<<<<<<<<<<<<><<<<<>><<<<<<
tig00002577_1	349583	4	10P1M4P2M8P1M2P	>>>>>>>>>><>>>><<>>>>>>>><>>
tig00004014	348563	2	2P34M1P	>><<<<<<<<<<<<<<<<<<<<<<<<<<<<<<<<<<>
tig00023118_2	347744	8	1P8M3P2M2P6M1P4M2P15M	><<<<<<<<>>><<>><<<<<<><<<<>><<<<<<<<<<<<<<<
tig00158144	346760	2	12M1P10M1P16M	<<<<<<<<<<<<><<<<<<<<<<><<<<<<<<<<<<<<<<
tig00003727	345776	2	1P3M49P	><<<>>>>>>>>>>>>>>>>>>>>>>>>>>>>>>>>>>>>>>>>>>>>>>>>>
tig00004833_1	344975	5	2P1M5P1M1P2M2P22M	>><>>>>><><<>><<<<<<<<<<<<<<<<<<<<<<
tig00001053_35	343317	3	48M2P1M1P1M1P	<<<<<<<<<<<<<<<<<<<<<<<<<<<<<<<<<<<<<<<<<<<<<<<<>><><>
tig00158149	340917	6	19P1M4P1M9P2M6P3M1P6M	>>>>>>>>>>>>>>>>>>><>>>><>>>>>>>>><<>>>>>><<<><<<<<<
tig00023759_1	338835	1	1P35M	><<<<<<<<<<<<<<<<<<<<<<<<<<<<<<<<<<<
tig00003766	337324	1	14P1M27P	>>>>>>>>>>>>>><>>>>>>>>>>>>>>>>>>>>>>>>>>>
tig00023343_1	333302	2	1M10P1M16P	<>>>>>>>>>><>>>>>>>>>>>>>>>>
tig00158571_1	330943	5	3P1M13P1M19P4M1P1M2P	>>><>>>>>>>>>>>>><>>>>>>>>>>>>>>>>>>><<<<><>>
tig00022683_3	329847	8	1P1M1P11M1P8M7P1M2P2M3P1M2P	><><<<<<<<<<<<><<<<<<<<>>>>>>><>><<>>><>>
tig00022844_1	328454	3	7P8M2P27M	>>>>>>><<<<<<<<>><<<<<<<<<<<<<<<<<<<<<<<<<<<
tig00004130_2	326748	3	12P2M3P1M10P	>>>>>>>>>>>><<>>><>>>>>>>>>>
tig00022668_1	326474	5	6M4P15M1P13M1P3M1P	<<<<<<>>>><<<<<<<<<<<<<<<><<<<<<<<<<<<<><<<>
tig00001439_1	325405	3	13M1P9M2P10M	<<<<<<<<<<<<<><<<<<<<<<>><<<<<<<<<<
tig00022859	323535	1	27M1P11M	<<<<<<<<<<<<<<<<<<<<<<<<<<<><<<<<<<<<<<
tig00023024_7	323087	5	15M1P7M3P3M17P1M	<<<<<<<<<<<<<<<><<<<<<<>>><<<>>>>>>>>>>>>>>>>><
tig00022778_2	321580	5	1M3P3M1P11M1P3M1P22M	<>>><<<><<<<<<<<<<<><<<><<<<<<<<<<<<<<<<<<<<<<
tig00158607_1	321329	0	33M	<<<<<<<<<<<<<<<<<<<<<<<<<<<<<<<<<
tig00023403_1	320870	2	3M1P13M1P23M	<<<><<<<<<<<<<<<<><<<<<<<<<<<<<<<<<<<<<<<
tig00158587_22	320846	3	4M1P5M1P28M1P3M	<<<<><<<<<><<<<<<<<<<<<<<<<<<<<<<<<<<<<><<<
tig00023711_2	320801	7	2P2M12P1M9P2M26P3M1P	>><<>>>>>>>>>>>><>>>>>>>>><<>>>>>>>>>>>>>>>>>>>>>>>>>><<<>
tig00004406	320266	1	16M1P29M	<<<<<<<<<<<<<<<<><<<<<<<<<<<<<<<<<<<<<<<<<<<<<
tig00023412	320200	3	1M32P2M2P	<>>>>>>>>>>>>>>>>>>>>>>>>>>>>>>>><<>>
tig00158169	319085	4	2P2M34P1M3P1M11P	>><<>>>>>>>>>>>>>>>>>>>>>>>>>>>>>>>>>><>>><>>>>>>>>>>>
tig00023098_7	319069	2	1M4P1M30P	<>>>><>>>>>>>>>>>>>>>>>>>>>>>>>>>>>>
tig00022847	318488	3	2P10M1P21M2P	>><<<<<<<<<<><<<<<<<<<<<<<<<<<<<<<>>
tig00022962_4	318301	2	1P30M1P	><<<<<<<<<<<<<<<<<<<<<<<<<<<<<<>
tig00023639_1	318127	6	2P3M1P21M1P4M1P1M3P1M	>><<<><<<<<<<<<<<<<<<<<<<<<><<<<><>>><
tig00003672_1	317474	7	5M1P12M2P3M1P17M1P1M2P2M	<<<<<><<<<<<<<<<<<>><<<><<<<<<<<<<<<<<<<<><>><<
tig00158043_2	315822	4	4P1M19P1M6P3M8P	>>>><>>>>>>>>>>>>>>>>>>><>>>>>><<<>>>>>>>>
tig00022759_2	315688	2	5M1P6M1P23M	<<<<<><<<<<<><<<<<<<<<<<<<<<<<<<<<<<
tig00002860_1	315046	3	10M1P10M1P16M1P11M	<<<<<<<<<<><<<<<<<<<<><<<<<<<<<<<<<<<<><<<<<<<<<<<
tig00022783_3	313381	0	47M	<<<<<<<<<<<<<<<<<<<<<<<<<<<<<<<<<<<<<<<<<<<<<<<
tig00158577	312136	7	2M1P4M2P11M1P9M1P4M1P4M2P	<<><<<<>><<<<<<<<<<<><<<<<<<<<><<<<><<<<>>
tig00023319_1	311695	2	1M30P4M	<>>>>>>>>>>>>>>>>>>>>>>>>>>>>>><<<<
tig00000874_2	310814	6	2P1M1P2M12P7M5P2M	>><><<>>>>>>>>>>>><<<<<<<>>>>><<
tig00001920_1	309816	3	18M1P1M1P1M4P	<<<<<<<<<<<<<<<<<<><><>>>>
tig00023019_2	309088	4	1M4P1M5P1M21P3M	<>>>><>>>>><>>>>>>>>>>>>>>>>>>>>><<<
tig00004489_2	308631	2	32P1M1P1M7P	>>>>>>>>>>>>>>>>>>>>>>>>>>>>>>>><><>>>>>>>
tig00022719_2	308463	5	2M38P1M2P1M6P8M2P	<<>>>>>>>>>>>>>>>>>>>>>>>>>>>>>>>>>>>>>><>><>>>>>><<<<<<<<>>
tig00158172_1	308410	0	26M	<<<<<<<<<<<<<<<<<<<<<<<<<<
tig00022897_1	307398	10	4P3M3P2M4P1M7P21M1P3M5P2M1P	>>>><<<>>><<>>>><>>>>>>><<<<<<<<<<<<<<<<<<<<<><<<>>>>><<>
tig00023486_2	307182	6	2M1P14M1P15M2P7M3P1M2P	<<><<<<<<<<<<<<<<><<<<<<<<<<<<<<<>><<<<<<<>>><>>
tig00022754_2	306830	7	2P1M4P2M7P4M25P2M4P	>><>>>><<>>>>>>><<<<>>>>>>>>>>>>>>>>>>>>>>>>><<>>>>
tig00023114	306531	1	3M1P18M	<<<><<<<<<<<<<<<<<<<<<
tig00022860_1	305629	2	24P1M14P3M	>>>>>>>>>>>>>>>>>>>>>>>><>>>>>>>>>>>>>><<<
tig00004648	305436	4	1P21M1P3M4P5M	><<<<<<<<<<<<<<<<<<<<<><<<>>>><<<<<
tig00001031_3	305396	1	13M20P	<<<<<<<<<<<<<>>>>>>>>>>>>>>>>>>>>
tig00023154_2	303257	5	8M1P7M2P7M11P1M3P	<<<<<<<<><<<<<<<>><<<<<<<>>>>>>>>>>><>>>
tig00023653_2	302586	4	9P1M6P1M12P2M1P	>>>>>>>>><>>>>>><>>>>>>>>>>>><<>
tig00022836_1	302521	3	2P24M1P3M1P7M	>><<<<<<<<<<<<<<<<<<<<<<<<><<<><<<<<<<
tig00023427_2	302481	4	2P9M1P1M2P1M21P	>><<<<<<<<<><>><>>>>>>>>>>>>>>>>>>>>>
tig00023097_5	302273	6	5P15M1P3M1P3M1P3M1P1M1P1M	>>>>><<<<<<<<<<<<<<<><<<><<<><<<><><
tig00023089_8	302070	4	26P1M17P4M1P1M1P	>>>>>>>>>>>>>>>>>>>>>>>>>><>>>>>>>>>>>>>>>>><<<<><>
tig00022768_2	301180	2	7M1P37M11P	<<<<<<<><<<<<<<<<<<<<<<<<<<<<<<<<<<<<<<<<<<<<>>>>>>>>>>>
tig00023549_58	300596	6	3M4P2M3P1M12P2M5P	<<<>>>><<>>><>>>>>>>>>>>><<>>>>>
tig00022723_3	300413	4	2P7M1P1M2P22M	>><<<<<<<><>><<<<<<<<<<<<<<<<<<<<<<
tig00023392_2	298563	5	5P1M3P1M9P1M17P1M3P1M5P	>>>>><>>><>>>>>>>>><>>>>>>>>>>>>>>>>><>>><>>>>>
tig00001997_1	298286	0	45P	>>>>>>>>>>>>>>>>>>>>>>>>>>>>>>>>>>>>>>>>>>>>>
tig00022764_11	295781	2	22M2P17M	<<<<<<<<<<<<<<<<<<<<<<>><<<<<<<<<<<<<<<<<
tig00023572_6	295578	0	54P	>>>>>>>>>>>>>>>>>>>>>>>>>>>>>>>>>>>>>>>>>>>>>>>>>>>>>>
tig00004138_4	293955	5	1P5M1P18M2P32M1P	><<<<<><<<<<<<<<<<<<<<<<<>><<<<<<<<<<<<<<<<<<<<<<<<<<<<<<<<>
tig00023187_3	293918	2	16P1M21P1M13P	>>>>>>>>>>>>>>>><>>>>>>>>>>>>>>>>>>>>><>>>>>>>>>>>>>
tig00023867	292446	5	1P13M1P3M1P1M1P6M1P10M	><<<<<<<<<<<<<><<<><><<<<<<><<<<<<<<<<
tig00023422_2	291664	2	6P1M4P1M34P	>>>>>><>>>><>>>>>>>>>>>>>>>>>>>>>>>>>>>>>>>>>>
tig00023900_1	290589	5	2M1P19M1P2M1P2M1P2M1P	<<><<<<<<<<<<<<<<<<<<<><<><<><<>
tig00023001_1	290307	5	4M11P1M8P3M2P1M11P	<<<<>>>>>>>>>>><>>>>>>>><<<>><>>>>>>>>>>>
tig00023111_4	289745	3	3P21M1P4M8P	>>><<<<<<<<<<<<<<<<<<<<<><<<<>>>>>>>>
tig00023562_2	289686	3	1P10M1P11M1P13M	><<<<<<<<<<><<<<<<<<<<<><<<<<<<<<<<<<
tig00004277_1	289013	3	15P1M5P2M8P	>>>>>>>>>>>>>>><>>>>><<>>>>>>>>
tig00023545_1	288621	6	5P2M19P1M1P3M1P1M6P	>>>>><<>>>>>>>>>>>>>>>>>>><><<<><>>>>>>
tig00023043_1	288427	2	10M1P10M1P3M	<<<<<<<<<<><<<<<<<<<<><<<
tig00001448_2	288079	4	16M1P9M2P9M1P1M	<<<<<<<<<<<<<<<<><<<<<<<<<>><<<<<<<<<><
tig00003878_1	287711	1	4P1M19P	>>>><>>>>>>>>>>>>>>>>>>>
tig00158547_2	286120	2	6P1M22P5M	>>>>>><>>>>>>>>>>>>>>>>>>>>>><<<<<
tig00023510_4	285985	2	1P1M7P1M24P	><>>>>>>><>>>>>>>>>>>>>>>>>>>>>>>>
tig00003552_51	284891	2	4P1M17P1M12P	>>>><>>>>>>>>>>>>>>>>><>>>>>>>>>>>>
tig00004524	282856	4	9P1M5P1M2P3M16P	>>>>>>>>><>>>>><>><<<>>>>>>>>>>>>>>>>
tig00001493_2	282365	3	12P1M5P2M2P	>>>>>>>>>>>><>>>>><<>>
tig00004282	280429	5	12M3P1M3P11M1P1M1P	<<<<<<<<<<<<>>><>>><<<<<<<<<<<><>
tig00001406_2	279874	2	13M1P3M1P20M	<<<<<<<<<<<<<><<<><<<<<<<<<<<<<<<<<<<<
tig00022787_2	279768	1	12M1P22M	<<<<<<<<<<<<><<<<<<<<<<<<<<<<<<<<<<
tig00023801_1	279047	3	1M5P1M5P1M9P	<>>>>><>>>>><>>>>>>>>>
tig00158194_2	278358	3	6P1M15P2M14P	>>>>>><>>>>>>>>>>>>>>><<>>>>>>>>>>>>>>
tig00005257	278296	1	53P1M	>>>>>>>>>>>>>>>>>>>>>>>>>>>>>>>>>>>>>>>>>>>>>>>>>>>>><
tig00023851_2	278155	1	24M1P24M	<<<<<<<<<<<<<<<<<<<<<<<<><<<<<<<<<<<<<<<<<<<<<<<<
tig00023696_43	277335	0	19M	<<<<<<<<<<<<<<<<<<<
tig00000156	277172	3	21M2P7M1P	<<<<<<<<<<<<<<<<<<<<<>><<<<<<<>
tig00023301_4	276507	4	12P1M11P2M22P1M	>>>>>>>>>>>><>>>>>>>>>>><<>>>>>>>>>>>>>>>>>>>>>><
tig00158758_2	276461	1	35P1M	>>>>>>>>>>>>>>>>>>>>>>>>>>>>>>>>>>><
tig00022743_4	274532	3	2P24M3P12M	>><<<<<<<<<<<<<<<<<<<<<<<<>>><<<<<<<<<<<<
tig00000753_2	274113	8	9P1M2P2M1P1M11P1M1P1M3P2M6P	>>>>>>>>><>><<><>>>>>>>>>>><><>>><<>>>>>>
tig00023193_8	272305	3	1M46P3M2P	<>>>>>>>>>>>>>>>>>>>>>>>>>>>>>>>>>>>>>>>>>>>>>><<<>>
tig00023474_1	270798	2	9P1M17P1M16P	>>>>>>>>><>>>>>>>>>>>>>>>>><>>>>>>>>>>>>>>>>
tig00022711_3	270662	2	1P15M1P23M	><<<<<<<<<<<<<<<><<<<<<<<<<<<<<<<<<<<<<<
tig00023124_3	270252	4	1P1M10P1M19P1M9P1M5P	><>>>>>>>>>><>>>>>>>>>>>>>>>>>>><>>>>>>>>><>>>>>
tig00023272_3	270097	2	1M23P1M11P	<>>>>>>>>>>>>>>>>>>>>>>><>>>>>>>>>>>
tig00005154_10	269960	5	1M2P7M1P7M1P9M1P	<>><<<<<<<><<<<<<<><<<<<<<<<>
tig00001255_1	269327	8	1M9P1M4P1M1P3M11P9M1P15M2P	<>>>>>>>>><>>>><><<<>>>>>>>>>>><<<<<<<<<><<<<<<<<<<<<<<<>>
tig00158176_1	269151	1	40P1M7P	>>>>>>>>>>>>>>>>>>>>>>>>>>>>>>>>>>>>>>>><>>>>>>>
tig00002899_2	268932	2	3M1P1M1P16M	<<<><><<<<<<<<<<<<<<<<
tig00158525_2	268285	1	4M1P20M	<<<<><<<<<<<<<<<<<<<<<<<<
tig00004287	267770	0	41P	>>>>>>>>>>>>>>>>>>>>>>>>>>>>>>>>>>>>>>>>>
tig00004360	267377	1	1M27P	<>>>>>>>>>>>>>>>>>>>>>>>>>>>
tig00158597_13	267150	1	13P1M10P	>>>>>>>>>>>>><>>>>>>>>>>
tig00023418_7	265837	2	8P1M13P1M7P	>>>>>>>><>>>>>>>>>>>>><>>>>>>>
tig00004655	265273	3	6M2P23M5P	<<<<<<>><<<<<<<<<<<<<<<<<<<<<<<>>>>>
tig00158207_2	264305	6	4M3P8M2P1M10P1M1P2M	<<<<>>><<<<<<<<>><>>>>>>>>>><><<
tig00004684	264281	1	4M1P23M	<<<<><<<<<<<<<<<<<<<<<<<<<<<
tig00001071_2	264031	1	1P26M	><<<<<<<<<<<<<<<<<<<<<<<<<<
tig00002126_3	263737	2	23P5M1P1M	>>>>>>>>>>>>>>>>>>>>>>><<<<<><
tig00023377_2	263729	5	3M2P3M3P2M16P	<<<>><<<>>><<>>>>>>>>>>>>>>>>
tig00000909_2	263403	3	23M2P4M1P20M	<<<<<<<<<<<<<<<<<<<<<<<>><<<<><<<<<<<<<<<<<<<<<<<<
tig00023382_3	263197	4	11P1M17P2M2P1M2P	>>>>>>>>>>><>>>>>>>>>>>>>>>>><<>><>>
tig00158198_12	262770	6	2M1P8M1P1M1P9M1P2M1P13M2P	<<><<<<<<<<><><<<<<<<<<><<><<<<<<<<<<<<<>>
tig00001056_2	262690	0	30P	>>>>>>>>>>>>>>>>>>>>>>>>>>>>>>
tig00023473	262669	1	1P32M	><<<<<<<<<<<<<<<<<<<<<<<<<<<<<<<<
tig00005078_1	262487	3	1M1P2M15P1M12P	<><<>>>>>>>>>>>>>>><>>>>>>>>>>>>
tig00158215_7	262390	4	8P6M11P1M2P1M	>>>>>>>><<<<<<>>>>>>>>>>><>><
tig00003248	262260	2	1M16P1M17P	<>>>>>>>>>>>>>>>><>>>>>>>>>>>>>>>>>
tig00022985_4	262245	2	38M2P4M	<<<<<<<<<<<<<<<<<<<<<<<<<<<<<<<<<<<<<<>><<<<
tig00023398_2	261740	0	23P	>>>>>>>>>>>>>>>>>>>>>>>
tig00023536_2	261312	3	2M3P8M1P12M	<<>>><<<<<<<<><<<<<<<<<<<<
tig00023354_2	260860	2	21P1M6P1M9P	>>>>>>>>>>>>>>>>>>>>><>>>>>><>>>>>>>>>
tig00022962_8	260775	2	1M1P18M4P	<><<<<<<<<<<<<<<<<<<>>>>
tig00023199_2	260256	2	9M2P1M17P	<<<<<<<<<>><>>>>>>>>>>>>>>>>>
tig00023888_2	260184	2	18P1M17P1M8P	>>>>>>>>>>>>>>>>>><>>>>>>>>>>>>>>>>><>>>>>>>>
tig00001823_1	260170	1	17M1P12M	<<<<<<<<<<<<<<<<<><<<<<<<<<<<<
tig00023852_2	259555	0	34P	>>>>>>>>>>>>>>>>>>>>>>>>>>>>>>>>>>
tig00023364_7	258839	4	1M1P4M1P4M2P7M	<><<<<><<<<>><<<<<<<
tig00005719	257785	2	33M3P16M	<<<<<<<<<<<<<<<<<<<<<<<<<<<<<<<<<>>><<<<<<<<<<<<<<<<
tig00023153	257057	2	11M1P8M1P9M	<<<<<<<<<<<><<<<<<<<><<<<<<<<<
tig00158696_2	256323	1	19M1P12M	<<<<<<<<<<<<<<<<<<<><<<<<<<<<<<<
tig00002434_25	255435	2	3M1P4M1P8M	<<<><<<<><<<<<<<<
tig00022958	254670	2	9P1M22P1M1P	>>>>>>>>><>>>>>>>>>>>>>>>>>>>>>><>
tig00158580_58	254459	2	24M1P1M1P	<<<<<<<<<<<<<<<<<<<<<<<<><>
tig00023083_4	252340	3	10P2M16P1M5P	>>>>>>>>>><<>>>>>>>>>>>>>>>><>>>>>
tig00024265	252052	3	29M1P2M3P1M	<<<<<<<<<<<<<<<<<<<<<<<<<<<<<><<>>><
tig00022698_3	251654	3	2M1P2M1P7M1P12M	<<><<><<<<<<<><<<<<<<<<<<<
tig00001460_2	251177	3	2M17P1M2P2M	<<>>>>>>>>>>>>>>>>><>><<
tig00002127_1	251006	3	5P1M2P2M22P	>>>>><>><<>>>>>>>>>>>>>>>>>>>>>>
tig00023962_6	249414	2	7M1P15M5P	<<<<<<<><<<<<<<<<<<<<<<>>>>>
tig00022676_4	249098	5	1P8M1P4M2P8M8P	><<<<<<<<><<<<>><<<<<<<<>>>>>>>>
tig00002079	248893	1	28P1M4P	>>>>>>>>>>>>>>>>>>>>>>>>>>>><>>>>
tig00023512_24	248712	2	10P2M20P	>>>>>>>>>><<>>>>>>>>>>>>>>>>>>>>
tig00003501_1	248523	2	24M2P11M	<<<<<<<<<<<<<<<<<<<<<<<<>><<<<<<<<<<<
tig00023024_75	248453	2	4M1P9M1P29M	<<<<><<<<<<<<<><<<<<<<<<<<<<<<<<<<<<<<<<<<<<
tig00002503	248013	1	14M1P10M	<<<<<<<<<<<<<<><<<<<<<<<<
tig00001001	247973	3	1P1M1P30M2P	><><<<<<<<<<<<<<<<<<<<<<<<<<<<<<<>>
tig00158521_2	247933	4	6M2P7M1P2M1P8M	<<<<<<>><<<<<<<><<><<<<<<<<
tig00158689_1	247655	1	9P1M36P	>>>>>>>>><>>>>>>>>>>>>>>>>>>>>>>>>>>>>>>>>>>>>
tig00022716_2	247050	6	1M10P1M3P1M5P1M8P2M1P1M	<>>>>>>>>>><>>><>>>>><>>>>>>>><<><
tig00005368_2	245538	0	48M	<<<<<<<<<<<<<<<<<<<<<<<<<<<<<<<<<<<<<<<<<<<<<<<<
tig00000256_1	243834	4	9P1M2P4M6P1M1P	>>>>>>>>><>><<<<>>>>>><>
tig00005720_2	243537	3	6M3P7M28P	<<<<<<>>><<<<<<<>>>>>>>>>>>>>>>>>>>>>>>>>>>>
tig00023274_6	243328	3	18P1M9P1M6P7M	>>>>>>>>>>>>>>>>>><>>>>>>>>><>>>>>><<<<<<<
tig00023464_2	243005	1	7P1M22P	>>>>>>><>>>>>>>>>>>>>>>>>>>>>>
tig00006446	242844	2	5P1M7P3M	>>>>><>>>>>>><<<
tig00023115	242404	5	1M4P4M1P17M2P2M	<>>>><<<<><<<<<<<<<<<<<<<<<>><<
tig00022792_18	242393	4	2P1M23P4M2P1M4P	>><>>>>>>>>>>>>>>>>>>>>>>><<<<>><>>>>
tig00003407_2	242067	2	25M1P7M2P	<<<<<<<<<<<<<<<<<<<<<<<<<><<<<<<<>>
tig00002046_1	241872	2	2P1M17P1M19P	>><>>>>>>>>>>>>>>>>><>>>>>>>>>>>>>>>>>>>
tig00158081	241729	2	12M1P11M1P1M	<<<<<<<<<<<<><<<<<<<<<<<><
tig00023141_30	241056	3	4M28P1M11P1M	<<<<>>>>>>>>>>>>>>>>>>>>>>>>>>>><>>>>>>>>>>><
tig00022783_1	240149	0	26M	<<<<<<<<<<<<<<<<<<<<<<<<<<
tig00158233_21	239567	0	28P	>>>>>>>>>>>>>>>>>>>>>>>>>>>>
tig00023943_1	239357	1	3M1P14M	<<<><<<<<<<<<<<<<<
tig00005691	238956	4	11M1P2M1P7M1P10M1P1M	<<<<<<<<<<<><<><<<<<<<><<<<<<<<<<><
tig00004289_1	238736	1	30M1P1M	<<<<<<<<<<<<<<<<<<<<<<<<<<<<<<><
tig00002748	238228	2	2M32P1M	<<>>>>>>>>>>>>>>>>>>>>>>>>>>>>>>>><
tig00004618	238210	0	28P	>>>>>>>>>>>>>>>>>>>>>>>>>>>>
tig00022693_6	237550	3	2M4P1M14P1M9P	<<>>>><>>>>>>>>>>>>>><>>>>>>>>>
tig00005216_1	237227	6	2M5P4M1P17M1P10M1P2M1P	<<>>>>><<<<><<<<<<<<<<<<<<<<<><<<<<<<<<<><<>
tig00022905	237021	2	17M1P1M1P6M	<<<<<<<<<<<<<<<<<><><<<<<<
tig00004646_1	235756	2	8M3P1M6P	<<<<<<<<>>><>>>>>>
tig00022930_3	235712	4	5M3P3M2P8M	<<<<<>>><<<>><<<<<<<<
tig00023280_2	235377	2	1P1M23P8M	><>>>>>>>>>>>>>>>>>>>>>>><<<<<<<<
tig00001063_10	234582	2	20P1M2P1M2P	>>>>>>>>>>>>>>>>>>>><>><>>
tig00158531_1	234389	6	1P1M2P1M4P2M5P1M3P1M7P	><>><>>>><<>>>>><>>><>>>>>>>
tig00022709_2	234127	3	1P12M1P2M1P24M	><<<<<<<<<<<<><<><<<<<<<<<<<<<<<<<<<<<<<<
tig00158583_10	234059	4	1P1M24P1M3P1M1P1M3P	><>>>>>>>>>>>>>>>>>>>>>>>><>>><><>>>
tig00023466_5	231459	2	27P2M2P	>>>>>>>>>>>>>>>>>>>>>>>>>>><<>>
tig00005699_7	229317	0	21M	<<<<<<<<<<<<<<<<<<<<<
tig00158254_1	228494	1	13P1M3P	>>>>>>>>>>>>><>>>
tig00002761	228392	2	5M1P5M1P14M	<<<<<><<<<<><<<<<<<<<<<<<<
tig00002046_11	227800	0	42P	>>>>>>>>>>>>>>>>>>>>>>>>>>>>>>>>>>>>>>>>>>
tig00002019_4	227550	0	52P	>>>>>>>>>>>>>>>>>>>>>>>>>>>>>>>>>>>>>>>>>>>>>>>>>>>>
tig00023395	227460	2	19M1P9M3P	<<<<<<<<<<<<<<<<<<<><<<<<<<<<>>>
tig00023215_51	226949	0	21P	>>>>>>>>>>>>>>>>>>>>>
tig00158225_6	226883	1	13P1M13P	>>>>>>>>>>>>><>>>>>>>>>>>>>
tig00024301_4	225692	5	5M1P3M1P1M1P11M1P13M1P	<<<<<><<<><><<<<<<<<<<<><<<<<<<<<<<<<>
tig00158230_1	224732	2	3P29M1P2M	>>><<<<<<<<<<<<<<<<<<<<<<<<<<<<<><<
tig00023161_1	224574	0	29M	<<<<<<<<<<<<<<<<<<<<<<<<<<<<<
tig00001375_2	223813	6	7M1P3M2P2M1P7M2P8M	<<<<<<<><<<>><<><<<<<<<>><<<<<<<<
tig00023316	223182	4	1M3P28M1P9M1P2M	<>>><<<<<<<<<<<<<<<<<<<<<<<<<<<<><<<<<<<<<><<
tig00001780_3	223172	0	26M	<<<<<<<<<<<<<<<<<<<<<<<<<<
tig00023211	223131	2	25P1M2P2M	>>>>>>>>>>>>>>>>>>>>>>>>><>><<
tig00023239_1	222770	5	1P1M2P3M3P1M21P2M	><>><<<>>><>>>>>>>>>>>>>>>>>>>>><<
tig00004603_2	222327	1	30M1P	<<<<<<<<<<<<<<<<<<<<<<<<<<<<<<>
tig00002936_1	222075	3	17P1M18P7M1P	>>>>>>>>>>>>>>>>><>>>>>>>>>>>>>>>>>><<<<<<<>
tig00022735_3	222044	3	10P10M3P1M2P	>>>>>>>>>><<<<<<<<<<>>><>>
tig00158210_3	221409	0	32M	<<<<<<<<<<<<<<<<<<<<<<<<<<<<<<<<
tig00006508	221228	0	29M	<<<<<<<<<<<<<<<<<<<<<<<<<<<<<
tig00023385_140	221163	5	2P1M4P2M11P1M3P1M1P	>><>>>><<>>>>>>>>>>><>>><>
tig00005858_1	220905	2	8P1M2P1M9P	>>>>>>>><>><>>>>>>>>>
tig00158221_12	219915	6	10P4M2P1M1P1M1P3M8P	>>>>>>>>>><<<<>><><><<<>>>>>>>>
tig00023732_2	219449	0	29M	<<<<<<<<<<<<<<<<<<<<<<<<<<<<<
tig00023768_1	219082	2	17P1M1P1M17P	>>>>>>>>>>>>>>>>><><>>>>>>>>>>>>>>>>>
tig00006372_10	219073	1	26M1P1M	<<<<<<<<<<<<<<<<<<<<<<<<<<><
tig00023394_5	218814	2	5M1P17M1P	<<<<<><<<<<<<<<<<<<<<<<>
tig00022724_1	218496	2	4M1P4M1P17M	<<<<><<<<><<<<<<<<<<<<<<<<<
tig00006406_4	217818	4	2M10P1M12P3M3P	<<>>>>>>>>>><>>>>>>>>>>>><<<>>>
tig00001467	217506	3	1M27P2M12P	<>>>>>>>>>>>>>>>>>>>>>>>>>>><<>>>>>>>>>>>>
tig00023553_1	217421	3	1M2P38M2P	<>><<<<<<<<<<<<<<<<<<<<<<<<<<<<<<<<<<<<<<>>
tig00158234_5	216907	6	1P2M7P1M3P1M6P2M9P	><<>>>>>>><>>><>>>>>><<>>>>>>>>>
tig00158259_1	216155	2	1P16M1P5M	><<<<<<<<<<<<<<<<><<<<<
tig00023586_34	215786	0	27P	>>>>>>>>>>>>>>>>>>>>>>>>>>>
tig00023076_3	215676	2	25M1P3M1P	<<<<<<<<<<<<<<<<<<<<<<<<<><<<>
tig00158154_1	214712	3	14P2M4P1M7P	>>>>>>>>>>>>>><<>>>><>>>>>>>
tig00024263_1	214453	4	4M2P3M3P17M	<<<<>><<<>>><<<<<<<<<<<<<<<<<
tig00005507_3	214174	4	3P3M3P2M31P	>>><<<>>><<>>>>>>>>>>>>>>>>>>>>>>>>>>>>>>>
tig00006214	213315	5	2M9P1M15P1M1P2M3P	<<>>>>>>>>><>>>>>>>>>>>>>>><><<>>>
tig00003008_1	213219	3	1M13P2M14P	<>>>>>>>>>>>>><<>>>>>>>>>>>>>>
tig00000810_22	212477	7	1M1P6M2P1M1P1M3P2M2P7M	<><<<<<<>><><>>><<>><<<<<<<
tig00023057_9	212269	2	4P1M7P1M10P	>>>><>>>>>>><>>>>>>>>>>
tig00023877_2	211931	1	10P1M16P	>>>>>>>>>><>>>>>>>>>>>>>>>>
tig00000686_1	211911	4	5M1P12M2P11M1P	<<<<<><<<<<<<<<<<<>><<<<<<<<<<<>
tig00023410_1	211510	0	18M	<<<<<<<<<<<<<<<<<<
tig00000461	211449	4	5M1P5M1P3M2P10M	<<<<<><<<<<><<<>><<<<<<<<<<
tig00022903_8	211442	1	20M1P4M	<<<<<<<<<<<<<<<<<<<<><<<<
tig00023335_1	211412	2	15M2P12M	<<<<<<<<<<<<<<<>><<<<<<<<<<<<
tig00002895_2	211193	4	29P2M4P2M2P	>>>>>>>>>>>>>>>>>>>>>>>>>>>>><<>>>><<>>
tig00022852	209537	5	21M8P1M2P2M1P1M3P	<<<<<<<<<<<<<<<<<<<<<>>>>>>>><>><<><>>>
tig00006706	208871	0	24P	>>>>>>>>>>>>>>>>>>>>>>>>
tig00023150_4	208351	2	28M3P1M	<<<<<<<<<<<<<<<<<<<<<<<<<<<<>>><
tig00158112	208332	3	1P1M10P2M19P	><>>>>>>>>>><<>>>>>>>>>>>>>>>>>>>
tig00005826	208222	0	21P	>>>>>>>>>>>>>>>>>>>>>
tig00004773_1	207830	3	20P4M6P1M	>>>>>>>>>>>>>>>>>>>><<<<>>>>>><
tig00158251_1	207736	4	6P4M8P2M1P	>>>>>><<<<>>>>>>>><<>
tig00022697_1	207646	3	22P1M8P4M1P	>>>>>>>>>>>>>>>>>>>>>><>>>>>>>><<<<>
tig00158569_1	206904	0	31P	>>>>>>>>>>>>>>>>>>>>>>>>>>>>>>>
tig00006421_1	206827	0	23P	>>>>>>>>>>>>>>>>>>>>>>>
tig00023591_16	206299	1	3M15P	<<<>>>>>>>>>>>>>>>
tig00003156_8	205929	5	1M5P4M1P2M1P18M2P	<>>>>><<<<><<><<<<<<<<<<<<<<<<<<>>
tig00001409_1	205653	4	1M8P1M5P2M5P	<>>>>>>>><>>>>><<>>>>>
tig00023390_1	205596	6	1M1P2M5P2M7P1M5P1M	<><<>>>>><<>>>>>>><>>>>><
tig00005804	205164	3	2M1P1M1P20M1P1M	<<><><<<<<<<<<<<<<<<<<<<<><
tig00158248_18	204972	0	28P	>>>>>>>>>>>>>>>>>>>>>>>>>>>>
tig00158164	204539	4	10M1P2M1P8M3P2M	<<<<<<<<<<><<><<<<<<<<>>><<
tig00001845_8	204293	4	11P2M5P3M1P	>>>>>>>>>>><<>>>>><<<>
tig00001814_16	203562	7	4P1M3P2M8P2M1P1M2P1M1P	>>>><>>><<>>>>>>>><<><>><>
tig00003730	203343	1	23P1M9P	>>>>>>>>>>>>>>>>>>>>>>><>>>>>>>>>
tig00005761_2	203125	4	5P1M1P1M3P2M10P	>>>>><><>>><<>>>>>>>>>>
tig00023718_3	202711	0	28P	>>>>>>>>>>>>>>>>>>>>>>>>>>>>
tig00001480_2	202198	2	6M7P1M12P	<<<<<<>>>>>>><>>>>>>>>>>>>
tig00023130_2	201899	5	4M3P3M1P1M1P1M10P	<<<<>>><<<><><>>>>>>>>>>
tig00005028_2	201316	4	2M1P2M1P2M2P13M	<<><<><<>><<<<<<<<<<<<<
tig00158092_1	201281	0	20P	>>>>>>>>>>>>>>>>>>>>
tig00024015_4	201137	2	3P1M7P1M6P	>>><>>>>>>><>>>>>>
tig00023972_1	200493	3	11P4M11P2M	>>>>>>>>>>><<<<>>>>>>>>>>><<
tig00158239_12	200447	5	13M1P1M2P7M2P6M	<<<<<<<<<<<<<><>><<<<<<<>><<<<<<
tig00023664	200258	3	1M1P1M1P20M2P	<><><<<<<<<<<<<<<<<<<<<<>>
tig00023610_3	200132	0	30M	<<<<<<<<<<<<<<<<<<<<<<<<<<<<<<
tig00005550_1	200031	1	31M1P	<<<<<<<<<<<<<<<<<<<<<<<<<<<<<<<>
tig00000949_1	199565	1	4M1P29M	<<<<><<<<<<<<<<<<<<<<<<<<<<<<<<<<<
tig00158684_2	198962	0	24M	<<<<<<<<<<<<<<<<<<<<<<<<
tig00022677_1	197987	2	19M1P8M1P2M	<<<<<<<<<<<<<<<<<<<><<<<<<<<><<
tig00022947_4	197788	2	19M4P2M	<<<<<<<<<<<<<<<<<<<>>>><<
tig00000289_1	197779	4	2P2M6P1M5P1M3P	>><<>>>>>><>>>>><>>>
tig00006355_1	197389	2	11P1M9P1M4P	>>>>>>>>>>><>>>>>>>>><>>>>
tig00022657_10	197250	3	5M2P1M2P9M	<<<<<>><>><<<<<<<<<
tig00158242_1	197249	0	18M	<<<<<<<<<<<<<<<<<<
tig00023167_1	197115	0	39M	<<<<<<<<<<<<<<<<<<<<<<<<<<<<<<<<<<<<<<<
tig00158258	195751	4	6M1P4M1P14M3P1M12P	<<<<<<><<<<><<<<<<<<<<<<<<>>><>>>>>>>>>>>>
tig00023899_3	195746	0	22P	>>>>>>>>>>>>>>>>>>>>>>
tig00158523_16	194986	2	26P1M18P1M	>>>>>>>>>>>>>>>>>>>>>>>>>><>>>>>>>>>>>>>>>>>><
tig00022895_2	194129	4	1M5P5M1P20M1P	<>>>>><<<<<><<<<<<<<<<<<<<<<<<<<>
tig00023060_3	193593	2	17M1P3M1P1M	<<<<<<<<<<<<<<<<<><<<><
tig00023601_2	193315	1	4M1P22M	<<<<><<<<<<<<<<<<<<<<<<<<<<
tig00005031_1	193308	3	17M1P1M2P1M	<<<<<<<<<<<<<<<<<><>><
tig00007313_1	192728	1	23M1P3M	<<<<<<<<<<<<<<<<<<<<<<<><<<
tig00022734_10	192376	8	1M3P1M2P2M2P1M1P1M7P4M2P	<>>><>><<>><><>>>>>>><<<<>>
tig00158245_2	191113	1	14P1M2P	>>>>>>>>>>>>>><>>
tig00023109_1	191074	2	1M1P7M1P10M	<><<<<<<<><<<<<<<<<<
tig00023120	190997	3	4M1P1M3P13M	<<<<><>>><<<<<<<<<<<<<
tig00022943_3	190640	4	2M3P2M6P1M13P	<<>>><<>>>>>><>>>>>>>>>>>>>
tig00158707_1	190080	0	17P	>>>>>>>>>>>>>>>>>
tig00023464_6	187949	2	2M7P1M24P	<<>>>>>>><>>>>>>>>>>>>>>>>>>>>>>>>
tig00023125_1	187760	1	13P1M5P	>>>>>>>>>>>>><>>>>>
tig00006458_1	187557	2	2P1M9P1M28P	>><>>>>>>>>><>>>>>>>>>>>>>>>>>>>>>>>>>>>>
tig00006825	187495	2	3P11M11P	>>><<<<<<<<<<<>>>>>>>>>>>
tig00023975_1	186249	1	11P1M21P	>>>>>>>>>>><>>>>>>>>>>>>>>>>>>>>>
tig00001624_1	186242	3	7P1M7P3M1P	>>>>>>><>>>>>>><<<>
tig00004466_4	186059	2	2M12P1M11P	<<>>>>>>>>>>>><>>>>>>>>>>>
tig00002608_11	185932	3	13P1M4P1M6P2M	>>>>>>>>>>>>><>>>><>>>>>><<
tig00002890	185853	1	22P1M7P	>>>>>>>>>>>>>>>>>>>>>><>>>>>>>
tig00007079_1	185803	2	1M6P1M2P	<>>>>>><>>
tig00007393_7	185782	1	2M28P	<<>>>>>>>>>>>>>>>>>>>>>>>>>>>>
tig00022930_1	185374	1	19M1P5M	<<<<<<<<<<<<<<<<<<<><<<<<
tig00007719_2	185280	1	1P25M	><<<<<<<<<<<<<<<<<<<<<<<<<
tig00024012_2	184995	4	3M1P10M1P2M1P3M1P3M	<<<><<<<<<<<<<><<><<<><<<
tig00024050	184970	0	24P	>>>>>>>>>>>>>>>>>>>>>>>>
tig00007325_2	184497	1	10M1P13M	<<<<<<<<<<><<<<<<<<<<<<<
tig00158704_2	184401	5	2M4P1M2P2M5P2M	<<>>>><>><<>>>>><<
tig00024010_2	184254	4	7M2P6M1P1M1P3M	<<<<<<<>><<<<<<><><<<
tig00003193_7	184200	0	16P	>>>>>>>>>>>>>>>>
tig00000153_1	183843	1	24M1P	<<<<<<<<<<<<<<<<<<<<<<<<>
tig00023909_1	183405	3	7M1P12M1P11M1P	<<<<<<<><<<<<<<<<<<<><<<<<<<<<<<>
tig00158626_2	183216	1	32P1M	>>>>>>>>>>>>>>>>>>>>>>>>>>>>>>>><
tig00158264_2	182247	4	4M1P1M1P19M1P4M1P	<<<<><><<<<<<<<<<<<<<<<<<<><<<<>
tig00024101_1	181902	2	1M1P1M1P6M	<><><<<<<<
tig00006390	181814	1	1P1M14P	><>>>>>>>>>>>>>>
tig00022978_1	181728	2	2P10M1P2M	>><<<<<<<<<<><<
tig00158520_2	181709	0	28M	<<<<<<<<<<<<<<<<<<<<<<<<<<<<
tig00022706	181593	2	10M1P16M2P	<<<<<<<<<<><<<<<<<<<<<<<<<<>>
tig00158217_1	180444	0	11P	>>>>>>>>>>>
tig00006875_43	180343	0	28M	<<<<<<<<<<<<<<<<<<<<<<<<<<<<
tig00002038_7	180298	2	4P8M22P	>>>><<<<<<<<>>>>>>>>>>>>>>>>>>>>>>
tig00007085_5	179777	2	9P1M3P1M3P	>>>>>>>>><>>><>>>
tig00006855_2	179756	0	27P	>>>>>>>>>>>>>>>>>>>>>>>>>>>
tig00158208_1	179483	2	4M1P22M3P	<<<<><<<<<<<<<<<<<<<<<<<<<<>>>
tig00158282_3	179102	2	1M19P1M7P	<>>>>>>>>>>>>>>>>>>><>>>>>>>
tig00158272_3	178870	4	1P1M7P1M5P2M6P	><>>>>>>><>>>>><<>>>>>>
tig00006083_2	178000	3	4M1P7M1P1M3P	<<<<><<<<<<<><>>>
tig00000500	177530	0	21P	>>>>>>>>>>>>>>>>>>>>>
tig00006502_2	177446	3	5M1P2M3P6M	<<<<<><<>>><<<<<<
tig00022951_1	177124	3	1M6P5M5P	<>>>>>><<<<<>>>>>
tig00002212_1	177014	3	2P6M2P4M	>><<<<<<>><<<<
tig00002349_3	176877	3	2M1P6M1P2M1P	<<><<<<<<><<>
tig00003527_1	176192	1	5M1P12M	<<<<<><<<<<<<<<<<<
tig00007045_1	175787	1	18M1P9M	<<<<<<<<<<<<<<<<<<><<<<<<<<<
tig00006213_1	175461	6	2M1P5M3P1M1P15M1P5M2P	<<><<<<<>>><><<<<<<<<<<<<<<<><<<<<>>
tig00007357_3	174923	1	16M1P11M	<<<<<<<<<<<<<<<<><<<<<<<<<<<
tig00158076_8	174885	4	3M3P7M1P4M4P	<<<>>><<<<<<<><<<<>>>>
tig00022750_1	174266	3	1P7M4P9M	><<<<<<<>>>><<<<<<<<<
tig00006681	173288	3	13M2P3M1P2M	<<<<<<<<<<<<<>><<<><<
tig00158191	172679	4	3P1M1P1M1P1M4P1M1P	>>><><><>>>><>
tig00006827	172504	0	24P	>>>>>>>>>>>>>>>>>>>>>>>>
tig00006150_1	172422	5	3P3M1P1M3P1M2P1M1P	>>><<<><>>><>><>
tig00023568_2	172275	3	2P2M1P18M2P	>><<><<<<<<<<<<<<<<<<<<>>
tig00005873_3	172215	1	1M25P	<>>>>>>>>>>>>>>>>>>>>>>>>>
tig00024039	172167	3	2P1M10P1M1P1M6P	>><>>>>>>>>>><><>>>>>>
tig00022982_12	172002	2	5M1P19M2P	<<<<<><<<<<<<<<<<<<<<<<<<>>
tig00007309_3	171979	2	6M1P7M1P6M	<<<<<<><<<<<<<><<<<<<
tig00003508	171880	2	3P2M18P	>>><<>>>>>>>>>>>>>>>>>>
tig00023426_10	171765	3	1M13P1M1P6M	<>>>>>>>>>>>>><><<<<<<
tig00006839_2	171180	0	20P	>>>>>>>>>>>>>>>>>>>>
tig00158070_3	170489	2	6M1P10M1P	<<<<<<><<<<<<<<<<>
tig00005729_62	169972	5	5P4M2P4M4P3M	>>>>><<<<>><<<<>>>><<<
tig00003899_2	169894	1	25P1M	>>>>>>>>>>>>>>>>>>>>>>>>><
tig00158099	169605	3	1P1M2P15M1P	><>><<<<<<<<<<<<<<<>
tig00158266_5	169102	4	3M3P1M2P6M1P9M	<<<>>><>><<<<<<><<<<<<<<<
tig00023947_34	168894	0	25P	>>>>>>>>>>>>>>>>>>>>>>>>>
tig00023743_1	168809	3	5M2P4M11P	<<<<<>><<<<>>>>>>>>>>>
tig00003989_2	168483	2	14M1P7M1P4M	<<<<<<<<<<<<<<><<<<<<<><<<<
tig00006546_26	168137	4	2M1P3M1P1M1P9M4P	<<><<<><><<<<<<<<<>>>>
tig00023283_6	167810	2	19P4M1P	>>>>>>>>>>>>>>>>>>><<<<>
tig00006974_2	167724	2	5M1P5M1P9M	<<<<<><<<<<><<<<<<<<<
tig00001706_5	167635	0	20P	>>>>>>>>>>>>>>>>>>>>
tig00002410_1	167555	2	7M1P1M1P5M	<<<<<<<><><<<<<
tig00002440_7	167106	2	17M1P3M1P	<<<<<<<<<<<<<<<<<><<<>
tig00000108_14	167080	0	24M	<<<<<<<<<<<<<<<<<<<<<<<<
tig00000855_2	166853	4	2P1M2P1M1P1M1P9M	>><>><><><<<<<<<<<
tig00158089_1	166545	2	4P1M2P1M10P	>>>><>><>>>>>>>>>>
tig00007074	166436	2	1M5P1M11P	<>>>>><>>>>>>>>>>>
tig00158275_6	166351	2	4M2P15M	<<<<>><<<<<<<<<<<<<<<
tig00002553	165778	1	12M1P3M	<<<<<<<<<<<<><<<
tig00024071_2	165251	1	22P1M3P	>>>>>>>>>>>>>>>>>>>>>><>>>
tig00023926_2	165247	3	13M3P4M2P	<<<<<<<<<<<<<>>><<<<>>
tig00023253_5	165190	2	5P21M1P2M	>>>>><<<<<<<<<<<<<<<<<<<<<><<
tig00023640_1	165012	1	2P1M15P	>><>>>>>>>>>>>>>>>
tig00006689_1	164834	1	6P1M2P	>>>>>><>>
tig00006935_2	164628	0	7M	<<<<<<<
tig00002682_2	164430	2	7M1P5M1P3M	<<<<<<<><<<<<><<<
tig00023569_1	164093	2	13M4P9M	<<<<<<<<<<<<<>>>><<<<<<<<<
tig00008055_2	163974	2	21M3P18M	<<<<<<<<<<<<<<<<<<<<<>>><<<<<<<<<<<<<<<<<<
tig00003051_4	163649	2	1M2P12M	<>><<<<<<<<<<<<
tig00002804_1	163579	1	5P1M16P	>>>>><>>>>>>>>>>>>>>>>
tig00007753	163297	1	1M23P	<>>>>>>>>>>>>>>>>>>>>>>>
tig00008139_1	163293	1	6P1M7P	>>>>>><>>>>>>>
tig00022886_1	163260	4	1P5M3P1M1P3M	><<<<<>>><><<<
tig00003402_3	162518	4	2P1M6P1M6P3M3P	>><>>>>>><>>>>>><<<>>>
tig00002817_6	161664	5	4M4P1M1P4M2P7M	<<<<>>>><><<<<>><<<<<<<
tig00023143	161478	4	9M8P3M2P1M2P	<<<<<<<<<>>>>>>>><<<>><>>
tig00005131_5	160902	2	3P1M5P1M27P	>>><>>>>><>>>>>>>>>>>>>>>>>>>>>>>>>>>
tig00004267	160212	1	27M1P3M	<<<<<<<<<<<<<<<<<<<<<<<<<<<><<<
tig00007412_6	159786	1	14P1M5P	>>>>>>>>>>>>>><>>>>>
tig00005243	159618	1	10M1P12M	<<<<<<<<<<><<<<<<<<<<<<
tig00023491_2	159285	5	1P3M4P2M7P1M17P	><<<>>>><<>>>>>>><>>>>>>>>>>>>>>>>>
tig00023804_2	158952	1	3M1P12M	<<<><<<<<<<<<<<<
tig00158291_4	158670	1	5M1P11M	<<<<<><<<<<<<<<<<
tig00158288_2	157517	1	12M1P8M	<<<<<<<<<<<<><<<<<<<<
tig00007241_2	156998	4	1M1P1M7P1M4P1M10P	<><>>>>>>><>>>><>>>>>>>>>>
tig00022749_4	156929	1	26M1P	<<<<<<<<<<<<<<<<<<<<<<<<<<>
tig00023217_6	156272	0	21P	>>>>>>>>>>>>>>>>>>>>>
tig00023470_5	156207	1	19M1P	<<<<<<<<<<<<<<<<<<<>
tig00022924_1	156111	3	7M2P9M1P	<<<<<<<>><<<<<<<<<>
tig00022715_2	155936	6	1M7P2M4P7M2P3M	<>>>>>>><<>>>><<<<<<<>><<<
tig00001738_3	155925	1	1M11P	<>>>>>>>>>>>
tig00005240_5	155903	2	7P4M11P	>>>>>>><<<<>>>>>>>>>>>
tig00008554_2	155121	2	2M1P7M1P2M	<<><<<<<<<><<
tig00001683	154883	4	1M11P5M2P1M	<>>>>>>>>>>><<<<<>><
tig00007536_3	154552	1	5P1M7P	>>>>><>>>>>>>
tig00022832_50	154541	2	1P4M20P	><<<<>>>>>>>>>>>>>>>>>>>>
tig00004957_2	153861	2	8M1P3M1P7M	<<<<<<<<><<<><<<<<<<
tig00023419_1	153851	0	35P	>>>>>>>>>>>>>>>>>>>>>>>>>>>>>>>>>>>
tig00001795_9	153520	2	17M1P2M1P2M	<<<<<<<<<<<<<<<<<><<><<
tig00023413	153460	1	17P2M	>>>>>>>>>>>>>>>>><<
tig00022906_3	153448	0	16M	<<<<<<<<<<<<<<<<
tig00023994_1	153230	3	4M1P5M1P5M1P	<<<<><<<<<><<<<<>
tig00008291_2	153173	0	27P	>>>>>>>>>>>>>>>>>>>>>>>>>>>
tig00007469	153126	2	3P1M11P2M	>>><>>>>>>>>>>><<
tig00002625_2	153115	1	8P1M10P	>>>>>>>><>>>>>>>>>>
tig00001258_4	152686	0	25M	<<<<<<<<<<<<<<<<<<<<<<<<<
tig00007080	152537	1	19M1P	<<<<<<<<<<<<<<<<<<<>
tig00023661_2	152304	3	1P1M1P27M2P	><><<<<<<<<<<<<<<<<<<<<<<<<<<<>>
tig00024032	152297	2	16M1P9M2P	<<<<<<<<<<<<<<<<><<<<<<<<<>>
tig00006353_2	152277	3	1M11P1M9P1M	<>>>>>>>>>>><>>>>>>>>><
tig00023016_1	152142	4	4M2P6M4P1M10P	<<<<>><<<<<<>>>><>>>>>>>>>>
tig00007711	151995	0	6M	<<<<<<
tig00022916_5	151987	3	4P1M2P1M15P1M1P	>>>><>><>>>>>>>>>>>>>>><>
tig00001016_1	151897	0	17P	>>>>>>>>>>>>>>>>>
tig00007997_2	151809	1	5M10P	<<<<<>>>>>>>>>>
tig00023078_6	151597	2	2M1P5M1P3M	<<><<<<<><<<
tig00023277	151391	1	22P1M	>>>>>>>>>>>>>>>>>>>>>><
tig00023456_1	151271	1	1M20P	<>>>>>>>>>>>>>>>>>>>>
tig00008083	151136	3	2P4M9P1M14P	>><<<<>>>>>>>>><>>>>>>>>>>>>>>
tig00008082_1	150395	2	5M1P8M2P	<<<<<><<<<<<<<>>
tig00022796_4	150359	2	2M1P12M1P3M	<<><<<<<<<<<<<<><<<
tig00024087_1	150133	3	2M23P2M1P	<<>>>>>>>>>>>>>>>>>>>>>>><<>
tig00022732	150131	3	1P1M1P3M1P14M	><><<<><<<<<<<<<<<<<<
tig00023321_1	149574	5	1P1M2P1M2P2M10P1M	><>><>><<>>>>>>>>>><
tig00007823	149486	0	18M	<<<<<<<<<<<<<<<<<<
tig00006710_27	149425	1	2P1M13P	>><>>>>>>>>>>>>>
tig00022834_2	149328	0	18P	>>>>>>>>>>>>>>>>>>
tig00004284_1	149054	1	11P1M5P	>>>>>>>>>>><>>>>>
tig00158278_4	148979	0	23P	>>>>>>>>>>>>>>>>>>>>>>>
tig00001477_4	148818	0	14M	<<<<<<<<<<<<<<
tig00022830_8	148670	4	1P6M1P9M4P1M	><<<<<<><<<<<<<<<>>>><
tig00023608_1	148483	1	5M1P15M	<<<<<><<<<<<<<<<<<<<<
tig00023357_1	147405	2	6M1P13M1P	<<<<<<><<<<<<<<<<<<<>
tig00005619_3	147229	1	15M1P2M	<<<<<<<<<<<<<<<><<
tig00007814_1	147058	1	12M1P2M	<<<<<<<<<<<<><<
tig00008234_1	145694	0	18M	<<<<<<<<<<<<<<<<<<
tig00022970_17	145640	4	5P2M1P1M3P1M1P	>>>>><<><>>><>
tig00158657	145560	3	5M1P2M5P7M	<<<<<><<>>>>><<<<<<<
tig00023333_1	145558	1	6P1M20P	>>>>>><>>>>>>>>>>>>>>>>>>>>
tig00023642_2	145364	4	1P1M1P1M15P2M1P	><><>>>>>>>>>>>>>>><<>
tig00005039_2	145330	3	1P12M2P1M3P	><<<<<<<<<<<<>><>>>
tig00007374_1	144803	0	16M	<<<<<<<<<<<<<<<<
tig00002595_2	144752	2	21M1P1M1P1M	<<<<<<<<<<<<<<<<<<<<<><><
tig00023050_5	144608	1	12P1M6P	>>>>>>>>>>>><>>>>>>
tig00002685_1	144607	1	2M17P	<<>>>>>>>>>>>>>>>>>
tig00003949_1	144529	0	23P	>>>>>>>>>>>>>>>>>>>>>>>
tig00007953_1	144236	1	1P10M	><<<<<<<<<<
tig00023089_4	144059	0	12P	>>>>>>>>>>>>
tig00023650_11	143941	3	4M1P1M4P1M6P	<<<<><>>>><>>>>>>
tig00023845	143351	1	1M12P	<>>>>>>>>>>>>
tig00023815_17	142945	0	19P	>>>>>>>>>>>>>>>>>>>
tig00008040_3	142800	1	18M3P	<<<<<<<<<<<<<<<<<<>>>
tig00000635_1	142595	1	12M8P	<<<<<<<<<<<<>>>>>>>>
tig00007515	142516	1	1M14P	<>>>>>>>>>>>>>>
tig00000932_9	141923	3	5P5M1P6M9P	>>>>><<<<<><<<<<<>>>>>>>>>
tig00001706_3	141815	3	5P1M1P1M1P1M1P	>>>>><><><>
tig00001186_3	141768	1	1P11M	><<<<<<<<<<<
tig00005156_1	141552	1	1M16P	<>>>>>>>>>>>>>>>>
tig00006753	141292	2	1P6M6P	><<<<<<>>>>>>
tig00007375_2	141234	2	1P19M1P8M	><<<<<<<<<<<<<<<<<<<><<<<<<<<
tig00023146_1	141139	2	3M3P14M	<<<>>><<<<<<<<<<<<<<
tig00158313	140600	0	16P	>>>>>>>>>>>>>>>>
tig00007846_2	140447	3	1M2P5M1P2M	<>><<<<<><<
tig00024081	140422	0	8M	<<<<<<<<
tig00005519_8	140145	1	11M1P	<<<<<<<<<<<>
tig00005549_8	139846	4	1P2M1P2M13P1M	><<><<>>>>>>>>>>>>><
tig00001342_2	139811	2	9M1P2M1P	<<<<<<<<<><<>
tig00004128_5	139565	0	14P	>>>>>>>>>>>>>>
tig00022909_1	139174	3	2P2M3P1M4P	>><<>>><>>>>
tig00158158_2	139142	1	4M1P12M	<<<<><<<<<<<<<<<<
tig00158095_2	138994	6	1P1M5P2M2P2M1P1M1P	><>>>>><<>><<><>
tig00001973_2	138573	0	23P	>>>>>>>>>>>>>>>>>>>>>>>
tig00006624	138482	0	9P	>>>>>>>>>
tig00158621_2	138441	0	28P	>>>>>>>>>>>>>>>>>>>>>>>>>>>>
tig00158301_2	137891	0	20M	<<<<<<<<<<<<<<<<<<<<
tig00022956_2	136969	0	13M	<<<<<<<<<<<<<
tig00024112_2	136871	0	19P	>>>>>>>>>>>>>>>>>>>
tig00003031_1	136821	2	7P1M1P1M14P	>>>>>>><><>>>>>>>>>>>>>>
tig00023936_14	136778	1	17P1M7P	>>>>>>>>>>>>>>>>><>>>>>>>
tig00022898_2	136716	1	17M2P	<<<<<<<<<<<<<<<<<>>
tig00001569_68	136619	1	4P3M	>>>><<<
tig00023283_2	136573	1	17P4M	>>>>>>>>>>>>>>>>><<<<
tig00023135_2	136539	0	11P	>>>>>>>>>>>
tig00002426	136518	0	8M	<<<<<<<<
tig00158713_8	136172	0	14M	<<<<<<<<<<<<<<
tig00001854_1	136052	1	7M2P	<<<<<<<>>
tig00007382	136008	5	7M2P1M1P7M5P3M	<<<<<<<>><><<<<<<<>>>>><<<
tig00023599_1	135906	1	3P9M	>>><<<<<<<<<
tig00000573_1	135553	0	8M	<<<<<<<<
tig00005303_2	135397	3	1P1M10P1M2P1M	><>>>>>>>>>><>><
tig00022963	135138	1	1M17P	<>>>>>>>>>>>>>>>>>
tig00022922_2	134924	0	8M	<<<<<<<<
tig00004259_3	134396	0	18P	>>>>>>>>>>>>>>>>>>
tig00158594_6	133961	1	4P1M9P	>>>><>>>>>>>>>
tig00024084	133650	1	31M1P	<<<<<<<<<<<<<<<<<<<<<<<<<<<<<<<>
tig00006480_4	133278	3	1P1M1P6M2P	><><<<<<<>>
tig00001418_2	133227	1	14M1P1M	<<<<<<<<<<<<<<><
tig00006402	133140	1	7M1P5M	<<<<<<<><<<<<
tig00158078_1	132583	3	1M2P1M7P1M2P	<>><>>>>>>><>>
tig00007454_1	132538	4	1P1M5P1M8P1M2P1M1P	><>>>>><>>>>>>>><>><>
tig00007425_2	132478	3	1P13M2P2M	><<<<<<<<<<<<<>><<
tig00008623_2	132432	0	19P	>>>>>>>>>>>>>>>>>>>
tig00024261_5	132201	6	1P2M1P2M1P4M2P2M2P	><<><<><<<<>><<>>
tig00023765_2	131855	0	21P	>>>>>>>>>>>>>>>>>>>>>
tig00022821_2	131843	3	9P1M1P1M1P1M	>>>>>>>>><><><
tig00023905_16	131774	3	1P12M1P3M2P	><<<<<<<<<<<<><<<>>
tig00003114_1	131659	0	11P	>>>>>>>>>>>
tig00023756	131530	2	4P4M1P6M	>>>><<<<><<<<<<
tig00003041_2	131515	0	14P	>>>>>>>>>>>>>>
tig00022764_9	131417	1	15M1P1M	<<<<<<<<<<<<<<<><
tig00022940_1	131410	5	3M2P2M1P4M2P1M2P	<<<>><<><<<<>><>>
tig00004215_2	131365	2	2P8M1P13M	>><<<<<<<<><<<<<<<<<<<<<
tig00022931_5	130807	1	13M1P	<<<<<<<<<<<<<>
tig00001370_11	130798	2	1P2M1P	><<>
tig00158292_1	130657	3	1M1P1M10P3M	<><>>>>>>>>>><<<
tig00003526	130507	3	2M8P4M5P	<<>>>>>>>><<<<>>>>>
tig00007696_1	130439	0	12P	>>>>>>>>>>>>
tig00003728_7	130373	1	14P3M	>>>>>>>>>>>>>><<<
tig00001770_6	130228	3	4M3P9M3P	<<<<>>><<<<<<<<<>>>
tig00023326_6	130182	3	1P2M15P1M	><<>>>>>>>>>>>>>>><
tig00009200_2	129899	1	1M22P	<>>>>>>>>>>>>>>>>>>>>>>
tig00008796	129827	1	11P1M7P	>>>>>>>>>>><>>>>>>>
tig00158192_12	129418	0	21M	<<<<<<<<<<<<<<<<<<<<<
tig00023020_3	129221	4	1P5M1P3M1P3M1P	><<<<<><<<><<<>
tig00022842_1	128795	1	8P1M9P	>>>>>>>><>>>>>>>>>
tig00008050	128769	0	9P	>>>>>>>>>
tig00023961	128679	4	3M1P2M3P7M1P4M	<<<><<>>><<<<<<<><<<<
tig00005880_2	128645	2	14M5P13M	<<<<<<<<<<<<<<>>>>><<<<<<<<<<<<<
tig00022672_4	128602	0	17P	>>>>>>>>>>>>>>>>>
tig00024017	128541	0	16P	>>>>>>>>>>>>>>>>
tig00023105_6	128519	2	11M1P3M1P	<<<<<<<<<<<><<<>
tig00001903_2	128471	0	19P	>>>>>>>>>>>>>>>>>>>
tig00000831_1	128144	4	2P1M1P1M1P4M5P	>><><><<<<>>>>>
tig00158717_2	127696	1	4M1P16M	<<<<><<<<<<<<<<<<<<<<
tig00158322_38	127685	5	1P1M1P2M1P3M3P1M1P	><><<><<<>>><>
tig00009123_1	127555	1	7M1P	<<<<<<<>
tig00022999_9	127480	0	23M	<<<<<<<<<<<<<<<<<<<<<<<
tig00023322_1	127135	3	4M19P1M7P1M	<<<<>>>>>>>>>>>>>>>>>>><>>>>>>><
tig00008935	126767	1	10M1P10M	<<<<<<<<<<><<<<<<<<<<
tig00023297_1	126303	1	6P1M12P	>>>>>><>>>>>>>>>>>>
tig00023524_2	126049	3	3M5P1M3P1M	<<<>>>>><>>><
tig00008186	125999	2	1P1M18P1M2P	><>>>>>>>>>>>>>>>>>><>>
tig00008094_5	125770	1	2M8P	<<>>>>>>>>
tig00006582_2	125662	1	2M1P7M	<<><<<<<<<
tig00158150	125358	3	2P2M3P6M	>><<>>><<<<<<
tig00007455_45	125207	1	4P1M13P	>>>><>>>>>>>>>>>>>
tig00022960	124997	4	2M4P2M5P1M11P	<<>>>><<>>>>><>>>>>>>>>>>
tig00158273_2	124897	0	13M	<<<<<<<<<<<<<
tig00002934_3	124669	3	1P1M6P2M7P	><>>>>>><<>>>>>>>
tig00022653_3	124641	0	25P	>>>>>>>>>>>>>>>>>>>>>>>>>
tig00000651	124627	0	20P	>>>>>>>>>>>>>>>>>>>>
tig00007356_2	124581	1	1P20M	><<<<<<<<<<<<<<<<<<<<
tig00008069	124203	0	14P	>>>>>>>>>>>>>>
tig00023654_1	124061	0	13P	>>>>>>>>>>>>>
tig00022656_9	123714	1	3P8M	>>><<<<<<<<
tig00158719	123536	0	9P	>>>>>>>>>
tig00023446_8	122994	1	11P1M12P	>>>>>>>>>>><>>>>>>>>>>>>
tig00007924_2	122792	1	5M11P	<<<<<>>>>>>>>>>>
tig00000592	122729	0	14M	<<<<<<<<<<<<<<
tig00006757_2	122720	1	11M1P17M	<<<<<<<<<<<><<<<<<<<<<<<<<<<<
tig00007802_5	122565	0	16M	<<<<<<<<<<<<<<<<
tig00006289_1	122449	1	15P4M	>>>>>>>>>>>>>>><<<<
tig00158559_1	122384	2	1P6M1P9M	><<<<<<><<<<<<<<<
tig00023076_1	121705	2	4P5M3P	>>>><<<<<>>>
tig00023448	120888	1	3P10M	>>><<<<<<<<<<
tig00006286	120639	1	11M1P	<<<<<<<<<<<>
tig00023171_2	120239	4	3M4P1M8P1M1P3M	<<<>>>><>>>>>>>><><<<
tig00003520_6	120221	2	2M6P1M4P	<<>>>>>><>>>>
tig00022729_2	120167	2	4P9M1P2M	>>>><<<<<<<<<><<
tig00022926_4	120127	2	3P18M5P	>>><<<<<<<<<<<<<<<<<<>>>>>
tig00022670_2	119686	4	4P1M1P1M3P1M11P2M	>>>><><>>><>>>>>>>>>>><<
tig00023127_2	119589	3	5P1M1P20M1P	>>>>><><<<<<<<<<<<<<<<<<<<<>
tig00158223_7	119065	1	9M1P3M	<<<<<<<<<><<<
tig00023415_7	119005	1	1M9P	<>>>>>>>>>
tig00024054_1	117876	4	1P3M3P1M1P1M	><<<>>><><
tig00022788_5	117874	1	17P1M1P	>>>>>>>>>>>>>>>>><>
tig00023547_1	117843	1	20P2M	>>>>>>>>>>>>>>>>>>>><<
tig00022666_12	117591	3	19M3P2M1P	<<<<<<<<<<<<<<<<<<<>>><<>
tig00000108_12	117489	0	11M	<<<<<<<<<<<
tig00008798_2	117129	0	12P	>>>>>>>>>>>>
tig00023778_1	116927	4	2M6P3M5P1M3P	<<>>>>>><<<>>>>><>>>
tig00002098_4	116902	1	1P8M	><<<<<<<<
tig00022979	116742	1	1M13P	<>>>>>>>>>>>>>
tig00008525_1	116702	2	3P2M7P	>>><<>>>>>>>
tig00023966_4	116545	2	11P1M1P3M	>>>>>>>>>>><><<<
tig00008869_1	116543	2	6P1M1P1M9P	>>>>>><><>>>>>>>>>
tig00004842_14	116521	1	18M1P2M	<<<<<<<<<<<<<<<<<<><<
tig00007261	116513	0	8P	>>>>>>>>
tig00002022_2	116407	0	14P	>>>>>>>>>>>>>>
tig00008671	115872	3	4P3M4P1M3P	>>>><<<>>>><>>>
tig00023494_1	115735	1	7M1P2M	<<<<<<<><<
tig00023043_41	115644	0	8P	>>>>>>>>
tig00008187_4	114879	0	19P	>>>>>>>>>>>>>>>>>>>
tig00000855_10	114853	0	11M	<<<<<<<<<<<
tig00003425_79	114831	3	7M1P1M3P4M	<<<<<<<><>>><<<<
tig00003102_6	114796	1	1P12M	><<<<<<<<<<<<
tig00005994	114794	0	12P	>>>>>>>>>>>>
tig00002408	114211	1	8P1M	>>>>>>>><
tig00023263_1	113406	0	28M	<<<<<<<<<<<<<<<<<<<<<<<<<<<<
tig00001836	113354	0	15P	>>>>>>>>>>>>>>>
tig00008039	113018	0	5M	<<<<<
tig00001639_2	112965	1	1M11P	<>>>>>>>>>>>
tig00004939_2	112924	3	2P1M1P1M5P2M	>><><>>>>><<
tig00023366_2	112742	1	2P8M	>><<<<<<<<
tig00024056_2	112561	1	15M1P1M	<<<<<<<<<<<<<<<><
tig00158352_2	112499	0	6P	>>>>>>
tig00022986_10	112194	3	5M1P5M1P2M4P	<<<<<><<<<<><<>>>>
tig00008170	112192	0	13P	>>>>>>>>>>>>>
tig00000564_2	111994	0	15M	<<<<<<<<<<<<<<<
tig00024176_2	111974	0	9P	>>>>>>>>>
tig00009141_2	111937	0	10M	<<<<<<<<<<
tig00008964	111913	0	12P	>>>>>>>>>>>>
tig00023213_1	111758	2	3M1P1M11P	<<<><>>>>>>>>>>>
tig00004998_2	111599	2	1M3P1M6P	<>>><>>>>>>
tig00009790_2	111051	0	12M	<<<<<<<<<<<<
tig00023725	110878	4	4P1M1P1M5P1M2P1M	>>>><><>>>>><>><
tig00008884_7	110823	2	1M5P1M	<>>>>><
tig00022839_14	110618	1	1M9P	<>>>>>>>>>
tig00023256	110554	3	3P3M2P13M	>>><<<>><<<<<<<<<<<<<
tig00008409_3	110306	1	3P1M5P	>>><>>>>>
tig00023983_4	110189	0	12M	<<<<<<<<<<<<
tig00008949_3	110167	1	7M1P4M	<<<<<<<><<<<
tig00023107_4	109978	0	17P	>>>>>>>>>>>>>>>>>
tig00024149_2	109411	2	14M2P2M	<<<<<<<<<<<<<<>><<
tig00023605_1	109205	0	11M	<<<<<<<<<<<
tig00023741_1	109127	0	18P	>>>>>>>>>>>>>>>>>>
tig00023925_2	108928	3	4P2M1P2M2P	>>>><<><<>>
tig00001494	108812	1	9M1P3M	<<<<<<<<<><<<
tig00158319_3	108678	4	1P2M3P2M5P	><<>>><<>>>>>
tig00023327	108584	0	20P	>>>>>>>>>>>>>>>>>>>>
tig00001262_1	108325	4	1M2P1M12P3M3P	<>><>>>>>>>>>>>><<<>>>
tig00023869_1	108286	0	10P	>>>>>>>>>>
tig00001473_2	108269	3	5P2M2P1M4P	>>>>><<>><>>>>
tig00023374_2	107999	3	1M1P6M2P1M	<><<<<<<>><
tig00009131_3	107954	3	3M2P14M3P	<<<>><<<<<<<<<<<<<<>>>
tig00005171	107927	0	6M	<<<<<<
tig00158596_90	107841	1	2M11P	<<>>>>>>>>>>>
tig00023428_9	107717	2	6P3M4P	>>>>>><<<>>>>
tig00006133_2	107604	1	8P2M	>>>>>>>><<
tig00009316_2	107239	1	9M1P2M	<<<<<<<<<><<
tig00001906_7	107185	2	9M2P7M	<<<<<<<<<>><<<<<<<
tig00006379_32	107012	4	1M1P1M2P3M1P8M	<><>><<<><<<<<<<<
tig00023261_4	106928	1	6M1P14M	<<<<<<><<<<<<<<<<<<<<
tig00000069_9	106833	0	8M	<<<<<<<<
tig00004892_3	106774	0	18P	>>>>>>>>>>>>>>>>>>
tig00002106	106668	0	11P	>>>>>>>>>>>
tig00007815	106512	0	13M	<<<<<<<<<<<<<
tig00023220_1	106499	2	1P1M8P1M	><>>>>>>>><
tig00023310_13	106022	1	3P5M	>>><<<<<
tig00005318	105911	0	4P	>>>>
tig00004145_1	105700	1	5M2P	<<<<<>>
tig00009386_1	105640	0	17P	>>>>>>>>>>>>>>>>>
tig00024113_1	105536	1	9P1M3P	>>>>>>>>><>>>
tig00023305_4	105465	3	2M2P7M2P	<<>><<<<<<<>>
tig00007464	105264	0	5M	<<<<<
tig00001357	105044	2	4P1M4P1M6P	>>>><>>>><>>>>>>
tig00009650_2	105021	0	12P	>>>>>>>>>>>>
tig00023292_6	104989	1	3P4M	>>><<<<
tig00008697_16	104963	3	5M2P8M1P1M	<<<<<>><<<<<<<<><
tig00007930_2	104950	3	2M5P1M1P2M	<<>>>>><><<
tig00007172_1	104831	2	6P2M2P	>>>>>><<>>
tig00022849_4	104587	0	14P	>>>>>>>>>>>>>>
tig00158715	104489	0	8P	>>>>>>>>
tig00001413	104399	0	5M	<<<<<
tig00003002	104365	1	1M1P7M	<><<<<<<<
tig00008675_1	104232	0	14P	>>>>>>>>>>>>>>
tig00000625	104046	2	2M10P1M	<<>>>>>>>>>><
tig00004009_1	103758	4	2P4M3P3M1P2M	>><<<<>>><<<><<
tig00022766_2	103681	1	2M1P16M	<<><<<<<<<<<<<<<<<<
tig00023276_6	103550	1	5M8P	<<<<<>>>>>>>>
tig00158705_3	103530	0	16M	<<<<<<<<<<<<<<<<
tig00003819_3	103455	0	13P	>>>>>>>>>>>>>
tig00158328_2	103455	4	4M1P4M2P2M1P	<<<<><<<<>><<>
tig00009256	103312	0	9P	>>>>>>>>>
tig00023802_1	103153	3	1M1P8M2P6M	<><<<<<<<<>><<<<<<
tig00002794_2	103053	1	1M10P	<>>>>>>>>>>
tig00004536_3	102978	3	7M1P4M2P2M	<<<<<<<><<<<>><<
tig00158299_1	102932	2	8M2P3M	<<<<<<<<>><<<
tig00022674_2	102889	0	14P	>>>>>>>>>>>>>>
tig00023871_16	102824	2	7P5M2P	>>>>>>><<<<<>>
tig00023053_1	102669	6	4P3M2P2M2P1M1P6M	>>>><<<>><<>><><<<<<<
tig00009652_1	102332	0	7M	<<<<<<<
tig00158586_2	102156	2	1M13P1M	<>>>>>>>>>>>>><
tig00023613_2	101932	0	12P	>>>>>>>>>>>>
tig00005006	101897	4	1M5P6M5P1M	<>>>>><<<<<<>>>>><
tig00023522_1	101843	0	12M	<<<<<<<<<<<<
tig00001114_2	101657	0	7P	>>>>>>>
tig00009534	101492	2	8M2P2M	<<<<<<<<>><<
tig00158055	101448	2	1M15P2M	<>>>>>>>>>>>>>>><<
tig00008877_1	101292	0	14P	>>>>>>>>>>>>>>
tig00004874_3	101213	1	7M1P	<<<<<<<>
tig00001439_7	100999	1	7M1P2M	<<<<<<<><<
tig00008685	100931	0	14M	<<<<<<<<<<<<<<
tig00024138_3	100749	2	9P1M2P1M2P	>>>>>>>>><>><>>
tig00024045_2	100721	0	13M	<<<<<<<<<<<<<
tig00158348_9	100497	0	11M	<<<<<<<<<<<
tig00007394_2	100468	1	1M4P	<>>>>
tig00005039_4	100371	1	9P1M5P	>>>>>>>>><>>>>>
tig00002473_1	100369	4	1M1P1M6P8M1P	<><>>>>>><<<<<<<<>
tig00023206_3	100284	4	1M1P2M1P5M1P1M1P	<><<><<<<<><>
tig00022918_2	100154	1	9M1P3M	<<<<<<<<<><<<
tig00007348_5	100100	0	13P	>>>>>>>>>>>>>
tig00008866_4	99962	0	6P	>>>>>>
tig00023651_1	99746	1	1P1M8P	><>>>>>>>>
tig00006991	99495	2	1P6M1P6M	><<<<<<><<<<<<
tig00006784_30	99394	1	4P3M	>>>><<<
tig00158337_6	99316	0	13M	<<<<<<<<<<<<<
tig00023630	99255	0	10P	>>>>>>>>>>
tig00023744_1	99198	5	5P1M1P1M1P1M1P1M4P1M	>>>>><><><><>>>><
tig00024193_1	99170	0	8P	>>>>>>>>
tig00023050_3	99124	0	21P	>>>>>>>>>>>>>>>>>>>>>
tig00158721	98716	1	2M1P4M	<<><<<<
tig00022899_72	98708	0	10M	<<<<<<<<<<
tig00001847_1	98537	3	1P7M1P2M3P	><<<<<<<><<>>>
tig00023551_20	98537	0	9P	>>>>>>>>>
tig00010124	98479	1	1M1P4M	<><<<<
tig00010000	97919	0	12P	>>>>>>>>>>>>
tig00011143	97680	0	7P	>>>>>>>
tig00024019_2	97635	0	14P	>>>>>>>>>>>>>>
tig00023700_1	97414	2	4M1P4M1P2M	<<<<><<<<><<
tig00008524	97401	2	1M1P4M1P7M	<><<<<><<<<<<<
tig00023525	97286	1	12M2P	<<<<<<<<<<<<>>
tig00023481_1	97277	1	17M1P	<<<<<<<<<<<<<<<<<>
tig00009964	97066	0	10M	<<<<<<<<<<
tig00023292_8	96864	2	1P1M5P1M2P	><>>>>><>>
tig00023352_2	96544	1	6P1M5P	>>>>>><>>>>>
tig00022714_1	96481	3	4M1P2M1P4M5P	<<<<><<><<<<>>>>>
tig00023996_2	96436	3	1M2P3M1P6M	<>><<<><<<<<<
tig00158326_2	96224	0	20P	>>>>>>>>>>>>>>>>>>>>
tig00158330	95812	1	10M1P	<<<<<<<<<<>
tig00010389	95672	1	5M1P1M	<<<<<><
tig00003708	95655	2	2P1M8P3M	>><>>>>>>>><<<
tig00158333_3	95234	0	12M	<<<<<<<<<<<<
tig00158212_2	95196	1	5P1M8P	>>>>><>>>>>>>>
tig00000771_2	95137	1	1M1P13M	<><<<<<<<<<<<<<
tig00004554_1	94922	0	11M	<<<<<<<<<<<
tig00023912_2	94806	1	1P1M1P	><>
tig00024257_2	94766	0	16P	>>>>>>>>>>>>>>>>
tig00004756_2	94627	0	17P	>>>>>>>>>>>>>>>>>
tig00002020_1	94556	2	2M4P1M12P	<<>>>><>>>>>>>>>>>>
tig00023666_18	94415	1	5P1M4P	>>>>><>>>>
tig00023892_1	94148	0	11P	>>>>>>>>>>>
tig00023488_2	94103	0	9P	>>>>>>>>>
tig00022937_2	93994	2	3P5M1P2M	>>><<<<<><<
tig00158298_10	93947	0	7P	>>>>>>>
tig00006846_1	93814	1	1M14P	<>>>>>>>>>>>>>>
tig00008312	93661	0	5M	<<<<<
tig00003373_2	93653	3	2P2M2P1M6P	>><<>><>>>>>>
tig00158540_1	93617	1	9P1M	>>>>>>>>><
tig00158104_2	93567	0	10P	>>>>>>>>>>
tig00023637_4	93477	2	2M9P1M2P	<<>>>>>>>>><>>
tig00022811_1	93400	2	6M5P11M	<<<<<<>>>>><<<<<<<<<<<
tig00009111_139	93332	0	1P	>
tig00023584_9	93231	0	3P	>>>
tig00023117_2	92909	1	10M1P13M	<<<<<<<<<<><<<<<<<<<<<<<
tig00001797	92865	0	7M	<<<<<<<
tig00001970_1	92550	1	1M15P	<>>>>>>>>>>>>>>>
tig00006070_1	92540	0	11P	>>>>>>>>>>>
tig00023985	92536	4	1M2P4M1P12M1P	<>><<<<><<<<<<<<<<<<>
tig00023336	92445	2	2P3M1P5M	>><<<><<<<<
tig00158063	92373	1	4M2P	<<<<>>
tig00005497_1	92259	4	6M5P3M2P4M	<<<<<<>>>>><<<>><<<<
tig00008064	92245	2	3P1M5P4M	>>><>>>>><<<<
tig00023094_2	92192	1	1M3P	<>>>
tig00009748_2	91949	0	9P	>>>>>>>>>
tig00158249_2	91727	1	6M1P	<<<<<<>
tig00023079_1	91362	1	12M1P7M	<<<<<<<<<<<<><<<<<<<
tig00023350_5	91324	2	2P5M1P3M	>><<<<<><<<
tig00022855_4	91201	1	8P2M	>>>>>>>><<
tig00009752	91154	1	3P1M9P	>>><>>>>>>>>>
tig00009512	90818	2	4M4P4M	<<<<>>>><<<<
tig00023690_1	90763	5	1P2M2P2M1P1M2P	><<>><<><>>
tig00022745_2	90573	4	2M3P2M3P1M3P	<<>>><<>>><>>>
tig00009822	90222	1	1P12M	><<<<<<<<<<<<
tig00005102_4	90197	1	13P1M5P	>>>>>>>>>>>>><>>>>>
tig00022726_24	90153	0	11M	<<<<<<<<<<<
tig00006182	89887	0	12M	<<<<<<<<<<<<
tig00023950_5	89884	0	8P	>>>>>>>>
tig00004402_4	89685	2	7M1P5M1P2M	<<<<<<<><<<<<><<
tig00001943_2	89666	0	7P	>>>>>>>
tig00010806	89621	0	9P	>>>>>>>>>
tig00005724_2	89476	2	5P1M3P1M1P	>>>>><>>><>
tig00158600_2	89366	1	9M2P	<<<<<<<<<>>
tig00007933_1	89308	1	4M1P9M	<<<<><<<<<<<<<
tig00023279_2	88773	0	8M	<<<<<<<<
tig00022718_2	88616	2	2P1M3P1M	>><>>><
tig00023231_1	88539	0	7P	>>>>>>>
tig00024188_2	88273	3	1P7M1P1M1P1M	><<<<<<<><><
tig00009520	88221	0	13P	>>>>>>>>>>>>>
tig00158692_1	88115	1	9P1M2P	>>>>>>>>><>>
tig00007338_2	88029	1	7M1P	<<<<<<<>
tig00010240_86	87933	2	10P1M2P1M1P	>>>>>>>>>><>><>
tig00023185_2	87902	0	5M	<<<<<
tig00024124	87888	0	6M	<<<<<<
tig00024062_2	87779	1	10P1M1P	>>>>>>>>>><>
tig00010800	87520	1	1P11M	><<<<<<<<<<<
tig00022992_14	87400	4	1P1M2P1M2P1M6P1M	><>><>><>>>>>><
tig00024146	87138	1	1M11P	<>>>>>>>>>>>
tig00001222_1	87125	0	9M	<<<<<<<<<
tig00003925_2	86837	1	7P8M	>>>>>>><<<<<<<<
tig00004881	86772	3	5M1P4M3P1M	<<<<<><<<<>>><
tig00009359_3	86749	0	11M	<<<<<<<<<<<
tig00158083_26	86724	2	2M2P2M	<<>><<
tig00003375_1	86540	0	16M	<<<<<<<<<<<<<<<<
tig00022938_2	86452	0	6M	<<<<<<
tig00008848_6	86234	0	15P	>>>>>>>>>>>>>>>
tig00010137	85913	0	6M	<<<<<<
tig00001501_70	85382	4	3M1P2M2P4M1P	<<<><<>><<<<>
tig00005327_2	85347	2	6P3M4P	>>>>>><<<>>>>
tig00023647_7	85222	2	5M2P1M1P	<<<<<>><>
tig00002035	84845	2	8M1P1M1P	<<<<<<<<><>
tig00009837	84675	0	8P	>>>>>>>>
tig00009384_2	84628	1	7M4P	<<<<<<<>>>>
tig00009500_28	84527	1	7M1P	<<<<<<<>
tig00004259_1	84508	0	10P	>>>>>>>>>>
tig00023271_1	84393	1	3M1P4M	<<<><<<<
tig00009644	84229	0	9M	<<<<<<<<<
tig00006374	84199	0	12M	<<<<<<<<<<<<
tig00023393_2	83624	8	1M1P1M2P1M1P1M1P1M1P1M1P1M1P2M	<><>><><><><><><<
tig00158359_2	83579	1	9P1M	>>>>>>>>><
tig00000932_1	83499	2	5M1P6M2P	<<<<<><<<<<<>>
tig00023945_1	83390	0	5P	>>>>>
tig00158090_1	82969	0	8M	<<<<<<<<
tig00023954_2	82926	1	1M9P	<>>>>>>>>>
tig00001716_4	82863	0	12M	<<<<<<<<<<<<
tig00023682_7	82847	2	10M6P3M	<<<<<<<<<<>>>>>><<<
tig00158304_2	82783	1	8M3P	<<<<<<<<>>>
tig00023643_3	82772	3	4P7M1P1M1P	>>>><<<<<<<><>
tig00022728_1	82706	2	3M1P3M2P	<<<><<<>>
tig00023182_1	82703	3	1P2M7P1M	><<>>>>>>><
tig00005103_1	82637	0	14P	>>>>>>>>>>>>>>
tig00001756_6	82321	0	18M	<<<<<<<<<<<<<<<<<<
tig00010144	82244	0	6P	>>>>>>
tig00009947	82241	3	4P1M1P2M5P	>>>><><<>>>>>
tig00010101_1	81826	0	9P	>>>>>>>>>
tig00010115	81788	0	8M	<<<<<<<<
tig00005604_1	81733	2	1M8P1M	<>>>>>>>><
tig00158591_1	81210	1	2M7P	<<>>>>>>>
tig00000123_1	81107	0	5M	<<<<<
tig00009660	81104	1	5M1P	<<<<<>
tig00158725_2	81038	1	1M7P	<>>>>>>>
tig00001374_4	80942	1	1M7P	<>>>>>>>
tig00010428_1	80664	0	8M	<<<<<<<<
tig00024260_2	80632	3	1M2P7M1P2M	<>><<<<<<<><<
tig00001342_4	80621	2	6M2P1M	<<<<<<>><
tig00023229_1	80517	0	9M	<<<<<<<<<
tig00158286_11	80502	2	2M6P1M4P	<<>>>>>><>>>>
tig00010280_3	80231	0	6M	<<<<<<
tig00158387_1	80217	4	4M3P4M1P2M1P	<<<<>>><<<<><<>
tig00008400_2	80165	2	3M1P3M3P	<<<><<<>>>
tig00158121_1	80129	3	2M1P2M2P2M	<<><<>><<
tig00011350	79844	1	2M1P1M	<<><
tig00023042_2	79809	3	1M3P3M1P2M	<>>><<<><<
tig00024173_2	79607	1	1M7P	<>>>>>>>
tig00023389	79589	2	1P1M3P3M	><>>><<<
tig00009024_2	79499	0	11P	>>>>>>>>>>>
tig00158723_2	79436	0	14M	<<<<<<<<<<<<<<
tig00002873_2	79376	3	6P1M3P3M1P1M	>>>>>><>>><<<><
tig00158075_4	79331	2	1P1M7P1M3P	><>>>>>>><>>>
tig00158178_3	79253	1	2M1P1M	<<><
tig00007952_2	79160	0	13M	<<<<<<<<<<<<<
tig00010490_7	79133	0	2P	>>
tig00023501_2	79095	0	10P	>>>>>>>>>>
tig00158575_2	78753	0	8P	>>>>>>>>
tig00008986	78619	1	7M2P	<<<<<<<>>
tig00023626	78601	1	7P8M	>>>>>>><<<<<<<<
tig00009749_1	78459	1	2M8P	<<>>>>>>>>
tig00024131_1	78368	0	14P	>>>>>>>>>>>>>>
tig00023145_2	78347	2	1M8P8M	<>>>>>>>><<<<<<<<
tig00158665_1	78079	0	14P	>>>>>>>>>>>>>>
tig00008046_4	77951	1	1M5P	<>>>>>
tig00023597_38	77866	0	18P	>>>>>>>>>>>>>>>>>>
tig00010711	77790	0	14M	<<<<<<<<<<<<<<
tig00009805_2	77506	1	5P1M4P	>>>>><>>>>
tig00005056_1	77473	0	17M	<<<<<<<<<<<<<<<<<
tig00009369_1	77457	0	7M	<<<<<<<
tig00007678_3	77406	2	1M7P1M2P	<>>>>>>><>>
tig00023191_1	77191	0	9P	>>>>>>>>>
tig00009422_2	77170	2	1P7M1P	><<<<<<<>
tig00023716_1	77055	1	7P3M	>>>>>>><<<
tig00004012_1	76978	0	14P	>>>>>>>>>>>>>>
tig00158347_2	76971	1	1M4P	<>>>>
tig00024094	76631	3	2M2P2M1P	<<>><<>
tig00023355_4	76440	2	3M4P2M	<<<>>>><<
tig00024041_4	76274	0	7P	>>>>>>>
tig00023219_2	76268	3	2P2M1P3M2P	>><<><<<>>
tig00023172_1	76027	3	1M1P1M8P1M3P	<><>>>>>>>><>>>
tig00158130_2	75966	2	3M1P1M1P3M	<<<><><<<
tig00023065_2	75938	0	13P	>>>>>>>>>>>>>
tig00005056_5	75936	0	7M	<<<<<<<
tig00023692_2	75842	1	4P1M15P	>>>><>>>>>>>>>>>>>>>
tig00001421	75827	1	5M1P2M	<<<<<><<
tig00023657_2	75786	0	7M	<<<<<<<
tig00006369_2	75600	0	8M	<<<<<<<<
tig00002205	75501	1	6M2P	<<<<<<>>
tig00158355_5	75485	1	4P1M6P	>>>><>>>>>>
tig00158367_2	75286	2	3M2P4M	<<<>><<<<
tig00023245_3	75217	2	2M4P1M	<<>>>><
tig00023669_7	75007	0	11M	<<<<<<<<<<<
tig00024020_1	74989	1	3P1M6P	>>><>>>>>>
tig00023151_2	74951	0	10M	<<<<<<<<<<
tig00024441_6	74924	1	1M8P	<>>>>>>>>
tig00004532_2	74848	0	7M	<<<<<<<
tig00022990_19	74806	1	3M1P2M	<<<><<
tig00000333_2	74746	2	1M5P1M4P	<>>>>><>>>>
tig00010173	74469	0	10P	>>>>>>>>>>
tig00008753_2	74464	0	6M	<<<<<<
tig00023335_5	74318	1	9M1P	<<<<<<<<<>
tig00024156_1	74103	1	4M1P	<<<<>
tig00005048_1	73950	0	8M	<<<<<<<<
tig00023571_2	73886	0	11P	>>>>>>>>>>>
tig00001080	73869	0	7M	<<<<<<<
tig00009382_1	73803	1	5M1P	<<<<<>
tig00158563_1	73621	0	11P	>>>>>>>>>>>
tig00158747_2	73558	2	4P2M3P	>>>><<>>>
tig00158058_2	73549	0	13M	<<<<<<<<<<<<<
tig00023235_1	73441	1	8M2P	<<<<<<<<>>
tig00023233_2	73081	0	11P	>>>>>>>>>>>
tig00023399_8	72783	4	4P2M2P2M1P	>>>><<>><<>
tig00009225	72749	2	1M1P3M1P	<><<<>
tig00005859	72738	0	6M	<<<<<<
tig00023369_26	72392	1	1M12P	<>>>>>>>>>>>>
tig00024006	72382	0	8P	>>>>>>>>
tig00024134_2	72269	0	6M	<<<<<<
tig00003274_2	72156	1	6P1M2P	>>>>>><>>
tig00004276	71784	0	7M	<<<<<<<
tig00010491	71752	0	11P	>>>>>>>>>>>
tig00023708_1	71346	3	1M1P1M5P1M1P	<><>>>>><>
tig00022984_1	71260	2	7M1P5M1P	<<<<<<<><<<<<>
tig00008836	71254	0	14P	>>>>>>>>>>>>>>
tig00010952	71160	0	7P	>>>>>>>
tig00023035_1	71093	1	1M1P5M	<><<<<<
tig00024267_1	71062	2	1M7P1M2P	<>>>>>>><>>
tig00006486	71030	0	16M	<<<<<<<<<<<<<<<<
tig00006767_5	71020	0	4M	<<<<
tig00023539	71000	0	17P	>>>>>>>>>>>>>>>>>
tig00023372	70975	3	1P8M2P4M	><<<<<<<<>><<<<
tig00003377_2	70930	3	1M1P1M1P3M1P	<><><<<>
tig00158641_1	70725	1	1P1M3P	><>>>
tig00006858_1	70667	0	2M	<<
tig00158305_90	70615	0	8P	>>>>>>>>
tig00024048_1	70558	2	1M6P1M2P	<>>>>>><>>
tig00022833_14	70165	4	4M1P1M1P3M1P3M1P1M	<<<<><><<<><<<><
tig00023854_2	69850	1	4P1M2P	>>>><>>
tig00008311_76	69796	3	5P2M2P1M5P	>>>>><<>><>>>>>
tig00002997	69762	0	9P	>>>>>>>>>
tig00006087_1	69688	1	1M4P	<>>>>
tig00023416_4	69435	2	2P1M6P1M	>><>>>>>><
tig00007597_6	69285	0	10M	<<<<<<<<<<
tig00158389_2	69253	1	3P5M	>>><<<<<
tig00010104_1	69209	0	8M	<<<<<<<<
tig00006056_4	69100	0	5P	>>>>>
tig00010538_1	69052	0	9M	<<<<<<<<<
tig00023182_3	68967	0	12P	>>>>>>>>>>>>
tig00023169_1	68931	1	5M6P	<<<<<>>>>>>
tig00010605_2	68845	0	12P	>>>>>>>>>>>>
tig00005240_1	68783	2	7P1M1P1M5P	>>>>>>><><>>>>>
tig00023699_2	68589	1	3P10M	>>><<<<<<<<<<
tig00022884_4	68578	2	3P1M1P1M1P	>>><><>
tig00158392	68555	0	2M	<<
tig00010012_2	68493	2	1P1M4P1M2P	><>>>><>>
tig00003495_1	68439	0	6M	<<<<<<
tig00010810_2	68199	0	3P	>>>
tig00008177_1	68074	0	7P	>>>>>>>
tig00023441_1	68035	2	4P1M1P1M3P	>>>><><>>>
tig00002291	67487	0	7P	>>>>>>>
tig00000251_1	67457	4	4P1M2P2M5P1M1P	>>>><>><<>>>>><>
tig00024204_1	67445	2	2P2M4P	>><<>>>>
tig00001446_2	67354	0	12M	<<<<<<<<<<<<
tig00010953	67220	1	4M1P	<<<<>
tig00024129_4	67211	0	4M	<<<<
tig00003380_2	66955	1	7M1P	<<<<<<<>
tig00023805_1	66851	1	2M1P8M	<<><<<<<<<<
tig00022894	66848	1	6M1P4M	<<<<<<><<<<
tig00010295_2	66651	2	3P3M7P	>>><<<>>>>>>>
tig00158270_2	66558	0	14P	>>>>>>>>>>>>>>
tig00158689_3	66558	0	8P	>>>>>>>>
tig00022875	66533	1	3M2P	<<<>>
tig00002508_1	66488	2	5P1M7P1M	>>>>><>>>>>>><
tig00023667_2	66328	1	4M3P	<<<<>>>
tig00023351_4	66303	1	1M2P	<>>
tig00002489	66190	0	2M	<<
tig00023093_2	66127	3	8P1M2P6M1P	>>>>>>>><>><<<<<<>
tig00008625_2	65750	3	2M1P2M2P2M	<<><<>><<
tig00158186_2	65713	1	2M1P7M	<<><<<<<<<
tig00006476_2	65685	1	6M1P3M	<<<<<<><<<
tig00010962_2	65486	0	4P	>>>>
tig00002700_1	65422	1	5P3M	>>>>><<<
tig00023829_5	65411	1	6M1P1M	<<<<<<><
tig00008123_1	65407	1	5M1P8M	<<<<<><<<<<<<<
tig00008506	65190	1	1M7P	<>>>>>>>
tig00158201_2	65186	3	1M3P1M1P4M	<>>><><<<<
tig00023251_2	65047	1	4M1P5M	<<<<><<<<<
tig00010485	65000	0	8M	<<<<<<<<
tig00010785_1	64939	0	9M	<<<<<<<<<
tig00009903_22	64848	0	4P	>>>>
tig00007150_1	64502	1	2M4P	<<>>>>
tig00023746_1	64327	2	1M1P4M1P5M	<><<<<><<<<<
tig00001297_3	64315	0	5M	<<<<<
tig00008218_2	64302	1	4M1P	<<<<>
tig00010662	64223	0	6P	>>>>>>
tig00022726_2	64157	1	2M11P	<<>>>>>>>>>>>
tig00023948	64144	0	8P	>>>>>>>>
tig00158609_3	64122	0	10P	>>>>>>>>>>
tig00158181_1	64065	0	5P	>>>>>
tig00009501_1	64049	1	5P3M	>>>>><<<
tig00023009_2	63986	1	3M10P	<<<>>>>>>>>>>
tig00158345_5	63859	0	10P	>>>>>>>>>>
tig00023519_3	63838	3	1P1M2P2M1P	><>><<>
tig00022661_1	63665	1	3P1M1P	>>><>
tig00024059	63635	2	1P3M1P	><<<>
tig00006691_2	63616	1	4M5P	<<<<>>>>>
tig00158138_1	63585	1	1P1M5P	><>>>>>
tig00158562_10	63518	0	11P	>>>>>>>>>>>
tig00002909_2	63499	0	10M	<<<<<<<<<<
tig00022949_1	63431	1	1P14M	><<<<<<<<<<<<<<
tig00158694_2	63406	2	5P2M1P	>>>>><<>
tig00158089_13	63362	0	10P	>>>>>>>>>>
tig00023022_2	63282	1	6P1M	>>>>>><
tig00023453	63280	2	1M1P3M8P	<><<<>>>>>>>>
tig00003678	63268	0	6M	<<<<<<
tig00023285_2	63267	1	2P1M8P	>><>>>>>>>>
tig00004532_6	63253	0	5M	<<<<<
tig00010267	63215	0	2P	>>
tig00023739_3	63034	0	16P	>>>>>>>>>>>>>>>>
tig00010772_3	62887	0	10P	>>>>>>>>>>
tig00004537	62830	0	9P	>>>>>>>>>
tig00004884_3	62814	1	2M4P	<<>>>>
tig00010813	62711	0	2M	<<
tig00024143_2	62687	1	2P3M	>><<<
tig00007570_1	62682	1	5M3P	<<<<<>>>
tig00023990_2	62594	0	8M	<<<<<<<<
tig00006128_3	62579	1	1M12P	<>>>>>>>>>>>>
tig00023037_5	62572	2	2M1P2M1P	<<><<>
tig00007299_2	62222	0	14P	>>>>>>>>>>>>>>
tig00024052_3	62116	4	1P3M3P1M3P1M2P	><<<>>><>>><>>
tig00023340_2	62027	2	8P1M9P1M7P	>>>>>>>><>>>>>>>>><>>>>>>>
tig00000884	62024	0	7M	<<<<<<<
tig00023260_7	61984	0	4P	>>>>
tig00006538	61883	3	1P1M3P1M4P1M	><>>><>>>><
tig00005028_4	61816	0	8M	<<<<<<<<
tig00003193_1	61762	0	7P	>>>>>>>
tig00022901	61718	0	8M	<<<<<<<<
tig00003178_1	61464	5	1P1M2P3M2P3M1P	><>><<<>><<<>
tig00011668_1	61404	1	9M1P	<<<<<<<<<>
tig00009327_1	61279	2	4P1M1P1M	>>>><><
tig00005138_3	61265	3	1P1M6P3M1P	><>>>>>><<<>
tig00001652_1	61249	0	4M	<<<<
tig00009128	61243	1	3M1P	<<<>
tig00023430_1	61228	1	5P2M	>>>>><<
tig00008052	61066	2	2M5P2M	<<>>>>><<
tig00000252	61030	1	3P1M4P	>>><>>>>
tig00010671	61004	1	9P1M2P	>>>>>>>>><>>
tig00023014_1	60932	1	4P1M	>>>><
tig00023111_2	60780	1	1M1P2M	<><<
tig00010967	60586	2	2M2P2M	<<>><<
tig00007728_4	60569	1	8P1M	>>>>>>>><
tig00010493_1	60264	0	4P	>>>>
tig00023258_6	60172	0	8P	>>>>>>>>
tig00022823_2	60144	2	1M5P1M	<>>>>><
tig00007351_2	59997	1	3M1P	<<<>
tig00001313_114	59896	1	2M4P	<<>>>>
tig00010655_2	59744	0	6M	<<<<<<
tig00024020_3	59733	2	2P3M2P	>><<<>>
tig00008799_3	59619	3	1M1P1M4P1M	<><>>>><
tig00023748_2	59602	1	1P6M	><<<<<<
tig00007702_32	59472	0	7M	<<<<<<<
tig00022704_1	59427	3	2M4P2M1P	<<>>>><<>
tig00024104_2	59329	0	9M	<<<<<<<<<
tig00158404_1	59300	1	2P2M	>><<
tig00003869_4	59296	0	11M	<<<<<<<<<<<
tig00023405_1	59210	3	1M3P3M1P1M	<>>><<<><
tig00000787_4	59208	0	5P	>>>>>
tig00001124_1	59111	2	2M4P1M3P	<<>>>><>>>
tig00023784_3	58892	0	6P	>>>>>>
tig00001057_2	58780	0	11M	<<<<<<<<<<<
tig00009179	58766	3	1M4P2M3P	<>>>><<>>>
tig00023646	58723	1	10P1M	>>>>>>>>>><
tig00023723	58707	2	1P2M8P	><<>>>>>>>>
tig00023666_12	58674	2	5P2M3P	>>>>><<>>>
tig00024122_1	58544	0	9M	<<<<<<<<<
tig00024266_2	58376	1	4P4M	>>>><<<<
tig00009768_187	58356	2	3P3M1P1M	>>><<<><
tig00000430_2	58311	0	6P	>>>>>>
tig00002678_1	58236	0	4M	<<<<
tig00023249_22	58057	0	5M	<<<<<
tig00011820_1	57964	0	6M	<<<<<<
tig00024452_2	57890	1	4P4M	>>>><<<<
tig00010976_3	57833	1	9P1M	>>>>>>>>><
tig00023498_1	57657	2	2M2P1M5P	<<>><>>>>>
tig00023063_2	57600	2	1M5P3M	<>>>>><<<
tig00158402_2	57350	0	6M	<<<<<<
tig00006207	57266	2	8M1P1M1P	<<<<<<<<><>
tig00158730_1	57237	1	3M7P	<<<>>>>>>>
tig00001553_1	57234	0	3M	<<<
tig00024268_7	57202	1	5P1M1P	>>>>><>
tig00007731	57106	0	6P	>>>>>>
tig00023982_1	56989	0	2P	>>
tig00008340	56821	0	6M	<<<<<<
tig00158582_2	56792	3	1P1M1P1M1P1M	><><><
tig00023713_26	56687	0	5P	>>>>>
tig00010302	56679	0	4M	<<<<
tig00009401_1	56653	1	4P1M2P	>>>><>>
tig00023566_2	56605	2	2P3M7P	>><<<>>>>>>>
tig00005309_2	56595	2	1P3M1P7M	><<<><<<<<<<
tig00002075_5	56500	2	1M1P3M4P	<><<<>>>>
tig00008363_12	56427	0	7M	<<<<<<<
tig00011010_2	56237	0	4P	>>>>
tig00007205_2	56219	1	6M1P1M	<<<<<<><
tig00000085_2	56165	0	6M	<<<<<<
tig00004706_3	56081	0	4M	<<<<
tig00004205_2	56075	1	8P1M	>>>>>>>><
tig00158709	56075	0	1M	<
tig00011786	55925	3	1P5M2P3M	><<<<<>><<<
tig00022857_5	55907	2	1M5P1M	<>>>>><
tig00022917_2	55805	0	11P	>>>>>>>>>>>
tig00011293_2	55765	2	1P1M1P2M	><><<
tig00023862_1	55714	3	1P3M1P1M2P	><<<><>>
tig00000902_3	55669	1	7M1P	<<<<<<<>
tig00158229_2	55552	2	4M2P4M	<<<<>><<<<
tig00001652_3	55491	1	5M1P	<<<<<>
tig00010947_3	55364	0	2M	<<
tig00024030_1	55317	2	1M3P1M	<>>><
tig00011042	55150	2	1M5P2M	<>>>>><<
tig00010273_1	55085	0	6P	>>>>>>
tig00007983_2	55040	0	5M	<<<<<
tig00158615_2	54987	1	3M1P	<<<>
tig00023719_2	54973	1	2P1M6P	>><>>>>>>
tig00010335_1	54948	1	1M1P2M	<><<
tig00002506	54817	1	4M1P1M	<<<<><
tig00004414	54757	1	5P1M2P	>>>>><>>
tig00022747_4	54574	1	6P2M	>>>>>><<
tig00024011_2	54441	0	11M	<<<<<<<<<<<
tig00023580_2	54430	0	6M	<<<<<<
tig00002126_1	54362	1	6P1M	>>>>>><
tig00003637_6	54320	2	4P3M1P	>>>><<<>
tig00024106_1	54315	1	2M1P4M	<<><<<<
tig00024053_11	54181	0	11M	<<<<<<<<<<<
tig00158566_4	54093	0	4P	>>>>
tig00023705_6	54066	0	6P	>>>>>>
tig00011935_1	53837	0	3M	<<<
tig00024002_2	53820	1	2M3P	<<>>>
tig00004769_1	53789	3	1M3P2M3P	<>>><<>>>
tig00011184_11	53634	0	4M	<<<<
tig00003928_2	53625	1	6P1M3P	>>>>>><>>>
tig00024170	53521	2	1P1M2P1M3P	><>><>>>
tig00023629_2	53443	1	1M1P2M	<><<
tig00009618_2	53332	2	1P3M3P	><<<>>>
tig00004066_1	53230	1	2P1M9P	>><>>>>>>>>>
tig00012135_18	53205	2	3M1P2M1P2M	<<<><<><<
tig00006281	53175	1	3P1M2P	>>><>>
tig00023371_4	53114	0	5P	>>>>>
tig00000311_1	52989	0	8M	<<<<<<<<
tig00011941_3	52899	1	2P1M1P	>><>
tig00003868_2	52889	0	8P	>>>>>>>>
tig00006932_3	52810	0	5P	>>>>>
tig00008310_2	52778	0	9P	>>>>>>>>>
tig00023055_1	52757	0	2M	<<
tig00023208_6	52754	2	2P2M3P	>><<>>>
tig00023766_1	52655	1	5M1P5M	<<<<<><<<<<
tig00023816_1	52473	1	5P3M	>>>>><<<
tig00005168_2	52281	0	7M	<<<<<<<
tig00005581_1	52247	0	6M	<<<<<<
tig00158679_2	52158	3	1M4P2M3P	<>>>><<>>>
tig00023364_1	52109	0	4M	<<<<
tig00011206	51969	0	6M	<<<<<<
tig00006478_1	51874	2	2M2P2M	<<>><<
tig00023196	51767	1	1M1P1M	<><
tig00010978	51686	0	3M	<<<
tig00000214_1	51641	0	9M	<<<<<<<<<
tig00003431	51632	1	2M1P	<<>
tig00024049_2	51590	1	3M2P	<<<>>
tig00158140_16	51582	1	1P4M	><<<<
tig00158728_6	51506	1	2M12P	<<>>>>>>>>>>>>
tig00001153_1	51359	0	5M	<<<<<
tig00023820_1	51249	0	8M	<<<<<<<<
tig00023858_2	51233	2	1P2M1P2M	><<><<
tig00158634_2	51183	1	1M1P2M	<><<
tig00023028	51111	1	2M2P	<<>>
tig00158413_2	50900	1	4M1P1M	<<<<><
ctg7180003335082_2	50879	0	6M	<<<<<<
tig00010951_2	50672	0	5M	<<<<<
tig00022828_1	50663	0	9M	<<<<<<<<<
tig00002833	50514	0	13M	<<<<<<<<<<<<<
tig00003682	50414	0	8M	<<<<<<<<
tig00002239_1	50381	2	4M2P2M	<<<<>><<
tig00022798_7	50361	1	2M1P4M	<<><<<<
tig00006598_2	50282	1	3P1M	>>><
tig00009086_1	50196	0	2P	>>
tig00007834_1	50095	1	1M12P	<>>>>>>>>>>>>
tig00010180_2	50032	2	8M2P1M	<<<<<<<<>><
tig00022831_4	49953	0	8P	>>>>>>>>
tig00023775_1	49934	0	4P	>>>>
tig00024004_6	49902	1	1M1P1M	<><
tig00003652_2	49856	3	5P2M2P1M5P	>>>>><<>><>>>>>
tig00158421_4	49844	2	3P1M1P1M5P	>>><><>>>>>
tig00023046_1	49785	2	2P2M3P	>><<>>>
tig00158051	49716	0	3M	<<<
tig00158338_2	49622	0	6M	<<<<<<
tig00158361_4	49566	0	8M	<<<<<<<<
tig00023968_2	49540	2	2M3P3M	<<>>><<<
tig00009085_2	49289	1	3M2P	<<<>>
tig00023668_4	49244	1	5P4M	>>>>><<<<
tig00010994_2	49237	1	1P6M	><<<<<<
tig00022707_5	49160	0	5M	<<<<<
tig00001182_28	48972	1	3P2M	>>><<
tig00023967	48946	1	3M2P	<<<>>
tig00022988_2	48915	2	1P1M3P1M	><>>><
tig00010163_12	48804	2	1M8P1M2P	<>>>>>>>><>>
tig00011937	48681	2	1M2P1M	<>><
tig00023014_3	48632	1	1M1P6M	<><<<<<<
tig00009580_1	48619	0	3P	>>>
tig00008112_4	48493	0	3P	>>>
tig00011375	48454	0	6M	<<<<<<
tig00158064_1	48450	1	1M3P	<>>>
tig00006170	48389	1	1P4M	><<<<
tig00024096_10	48168	1	7P1M3P	>>>>>>><>>>
tig00023986	48015	2	2P1M2P2M	>><>><<
tig00008772_2	48004	1	8P2M	>>>>>>>><<
tig00000389_2	47990	0	10P	>>>>>>>>>>
tig00024133	47957	0	7M	<<<<<<<
tig00011771	47851	0	9M	<<<<<<<<<
tig00002429	47699	0	6P	>>>>>>
tig00003432_2	47637	1	2P1M3P	>><>>>
tig00023672_1	47523	1	3M10P	<<<>>>>>>>>>>
tig00012182	47460	0	4P	>>>>
tig00022923	47432	0	3M	<<<
tig00022773_1	47219	1	6M1P1M	<<<<<<><
tig00022816	47209	3	5P1M1P2M1P	>>>>><><<>
tig00023799_6	47157	0	4P	>>>>
tig00005138_1	47118	0	1P	>
tig00158418_2	47070	0	1P	>
tig00012072	47022	0	5P	>>>>>
tig00010839	46996	1	5M1P3M	<<<<<><<<
tig00003878_49	46954	1	3P1M	>>><
tig00023958_2	46951	0	5M	<<<<<
tig00008560_2	46886	0	10M	<<<<<<<<<<
tig00011909_2	46806	0	6M	<<<<<<
tig00023681_6	46768	1	1M6P	<>>>>>>
tig00022911_4	46624	2	1M4P1M	<>>>><
tig00007386	46618	1	7M1P	<<<<<<<>
tig00004850_6	46581	0	7M	<<<<<<<
tig00158162_315	46579	0	11P	>>>>>>>>>>>
tig00023596_2	46517	1	1M6P	<>>>>>>
tig00009474_1	46501	0	4M	<<<<
tig00003336_2	46489	2	3P4M2P	>>><<<<>>
tig00004150	46455	1	1M2P	<>>
tig00023687_3	46444	1	2M1P1M	<<><
tig00011176_1	46374	0	4P	>>>>
tig00023790_2	46365	1	3P1M1P	>>><>
tig00023904_4	46345	0	6M	<<<<<<
tig00011721_2	46284	0	4M	<<<<
tig00158437_2	46230	1	6M1P	<<<<<<>
tig00008033_1	46209	0	6P	>>>>>>
tig00011493_1	46208	1	1M1P3M	<><<<
tig00023317_1	46175	0	2P	>>
tig00023383_1	46140	1	1P1M1P	><>
tig00009792_3	46135	0	8M	<<<<<<<<
tig00004446	46118	4	1P1M2P1M3P1M2P1M	><>><>>><>><
tig00000611_1	46093	2	2P2M4P	>><<>>>>
tig00004298	46021	0	5M	<<<<<
tig00002076_5	46015	0	6P	>>>>>>
tig00024067_2	45981	2	4M2P1M	<<<<>><
tig00001076_2	45965	1	1M6P	<>>>>>>
tig00158318_2	45940	1	4P2M	>>>><<
tig00023228	45938	0	8M	<<<<<<<<
tig00023397	45784	0	6P	>>>>>>
tig00024025_3	45740	2	1M6P1M1P	<>>>>>><>
tig00006102_1	45697	1	4P5M	>>>><<<<<
tig00011170	45641	1	8M1P	<<<<<<<<>
tig00023467	45495	2	6P2M2P	>>>>>><<>>
tig00158454	45464	0	7M	<<<<<<<
tig00024164_1	45431	2	1P1M4P1M	><>>>><
tig00158143_2	45401	1	1P5M	><<<<<
tig00024128_42	45376	1	1M2P	<>>
tig00158241_2	45367	0	4P	>>>>
tig00008161_2	45364	0	5M	<<<<<
tig00006042	45363	0	5P	>>>>>
tig00023230_1	45351	0	14P	>>>>>>>>>>>>>>
tig00023837_2	45326	1	2M5P	<<>>>>>
tig00022936_2	45316	0	8P	>>>>>>>>
tig00009484_1	45267	0	7M	<<<<<<<
tig00024158_3	45180	0	8M	<<<<<<<<
tig00022997_1	45105	2	1P1M3P1M1P	><>>><>
tig00002167	45051	0	10P	>>>>>>>>>>
tig00158601_1	44985	0	7P	>>>>>>>
tig00024352_3	44900	1	6M3P	<<<<<<>>>
tig00024232_3	44865	1	1P5M	><<<<<
tig00023227_9	44861	1	2P5M	>><<<<<
tig00023532	44859	1	2M1P1M	<<><
tig00158383_2	44828	1	2P1M1P	>><>
tig00022953_2	44800	1	1P1M3P	><>>>
tig00022945_3	44728	1	2P5M	>><<<<<
tig00002225_1	44719	0	3M	<<<
tig00002019_2	44694	0	3P	>>>
tig00012221	44661	0	10M	<<<<<<<<<<
tig00000202	44633	0	3M	<<<
tig00024023_2	44574	0	6P	>>>>>>
tig00004011_19	44536	0	6M	<<<<<<
tig00006498_2	44419	0	11M	<<<<<<<<<<<
tig00001469_1	44340	0	6M	<<<<<<
tig00023027_4	44337	0	6M	<<<<<<
tig00023846_2	44334	2	3M1P2M2P	<<<><<>>
tig00011397_2	44235	0	7P	>>>>>>>
tig00023184_1	44233	0	5P	>>>>>
tig00008284_1	44200	0	2M	<<
tig00023627_2	44190	1	2P2M	>><<
tig00022660_4	44160	2	3M2P4M	<<<>><<<<
tig00005622	44088	1	7M1P4M	<<<<<<<><<<<
tig00023402_2	44042	2	3M1P1M1P2M	<<<><><<
tig00012184_7	44015	0	4M	<<<<
tig00002990_1	44002	1	5M1P	<<<<<>
tig00003344_2	43949	4	1M1P1M1P1M2P2M	<><><>><<
tig00022866	43940	2	2P3M1P	>><<<>
tig00158398	43894	0	4M	<<<<
tig00023225_1	43893	3	1P1M1P3M2P	><><<<>>
tig00000369_17	43872	0	6M	<<<<<<
tig00023107_6	43856	0	4P	>>>>
tig00022864_30	43852	1	8M1P	<<<<<<<<>
tig00023737_2	43724	1	2M1P2M	<<><<
tig00023515_1	43678	0	1M	<
tig00023644	43602	2	1P2M1P3M	><<><<<
tig00007885	43585	2	1P7M1P	><<<<<<<>
tig00012130_7	43472	0	5P	>>>>>
tig00023347_1	43472	0	4M	<<<<
tig00024162_2	43384	1	3M2P	<<<>>
tig00024099_2	43212	1	5P3M	>>>>><<<
tig00158688_2	43116	3	3P3M4P2M	>>><<<>>>><<
tig00003180_3	42984	0	3P	>>>
tig00001360	42934	0	3P	>>>
tig00002270_5	42918	1	1P1M6P	><>>>>>>
tig00006979	42887	0	2P	>>
tig00007405_2	42835	1	1P1M1P	><>
tig00003796_4	42819	1	3P4M	>>><<<<
tig00023017	42775	2	3P1M2P2M	>>><>><<
tig00003072_1	42774	0	8P	>>>>>>>>
tig00000024_2	42728	1	2M4P	<<>>>>
tig00009576	42655	0	3M	<<<
tig00005619_1	42583	0	5M	<<<<<
tig00023717_2	42558	0	8P	>>>>>>>>
tig00023560_1	42508	1	2M1P3M	<<><<<
tig00009159	42499	1	4P3M	>>>><<<
tig00022717	42475	2	1P1M1P1M3P	><><>>>
tig00001706_1	42464	1	3M2P	<<<>>
tig00022893	42333	1	6M1P1M	<<<<<<><
ctg7180003352078_2	42283	0	4P	>>>>
tig00003455_15	42283	3	1M3P2M4P	<>>><<>>>>
tig00002183_2	42208	3	1P3M2P1M	><<<>><
tig00158424_1	42019	0	7P	>>>>>>>
tig00011553	41980	0	3P	>>>
tig00011377	41951	1	6P1M	>>>>>><
tig00003996_2	41931	0	5M	<<<<<
tig00001652_5	41863	0	2M	<<
tig00023955_2	41844	1	4P1M	>>>><
tig00000216	41749	1	1P2M	><<
ctg7180003350958_2	41668	0	6M	<<<<<<
tig00005406	41583	0	2P	>>
tig00000373	41558	0	5M	<<<<<
tig00000901_1	41542	1	8M1P1M	<<<<<<<<><
ctg7180003349994_1	41505	0	9P	>>>>>>>>>
tig00005270_2	41430	0	5P	>>>>>
tig00023243_4	41338	0	8M	<<<<<<<<
tig00002682_4	41337	0	3M	<<<
tig00023304_1	41220	2	9M3P1M	<<<<<<<<<>>><
tig00023387_6	41182	0	2P	>>
tig00024436_5	41166	1	2M5P	<<>>>>>
tig00011682_1	41159	0	3P	>>>
tig00023291_2	41141	1	5P1M1P	>>>>><>
tig00004111	41037	0	3P	>>>
tig00006833_1	40941	1	2M3P	<<>>>
tig00024126_3	40919	0	3M	<<<
tig00011291	40906	1	1P4M	><<<<
tig00008439_5	40868	1	2M4P	<<>>>>
tig00009541_2	40863	1	1M2P	<>>
tig00023341_1	40843	1	4P1M	>>>><
tig00023933	40715	1	1M1P5M	<><<<<<
tig00010946_2	40695	0	3P	>>>
tig00158128_4	40672	0	4M	<<<<
tig00002256_13	40650	0	7P	>>>>>>>
tig00023680_1	40630	1	2M2P	<<>>
tig00023013_1	40603	2	1P1M2P1M3P	><>><>>>
tig00000258_2	40480	3	1P3M1P1M1P3M	><<<><><<<
tig00000335_3	40446	1	4M1P	<<<<>
tig00022738	40445	1	3P2M	>>><<
ctg7180003335106_2	40376	1	1P1M10P	><>>>>>>>>>>
tig00006527	40225	1	5P1M2P	>>>>><>>
tig00006285	40003	1	9P2M	>>>>>>>>><<
tig00023259_6	39967	0	2P	>>
tig00022967_1	39960	1	5M1P	<<<<<>
tig00024121_5	39952	1	6M1P1M	<<<<<<><
tig00158419_2	39950	0	6P	>>>>>>
tig00022705_2	39788	1	2P4M	>><<<<
tig00024341_4	39690	0	3M	<<<
tig00022838_1	39646	1	1M3P	<>>>
tig00008077_6	39471	0	4P	>>>>
tig00022722	39414	0	7P	>>>>>>>
tig00008549_2	39405	0	6M	<<<<<<
tig00023583_2	39204	1	3M4P	<<<>>>>
tig00022874_2	39171	2	2M2P4M	<<>><<<<
tig00158408_1	39114	1	2M1P	<<>
tig00010265_3	39082	0	4P	>>>>
tig00004490_2	39079	2	2P3M1P	>><<<>
tig00023983_6	39038	0	6M	<<<<<<
tig00001716_2	39027	1	5M1P	<<<<<>
tig00024434_1	38847	0	7M	<<<<<<<
tig00023264_2	38835	1	1M3P	<>>>
tig00023578_1	38817	1	1P6M	><<<<<<
tig00023729	38779	0	4P	>>>>
tig00011122_2	38761	1	1M1P5M	<><<<<<
tig00022799_2	38761	1	1P1M1P	><>
tig00023621_16	38703	2	1M3P4M	<>>><<<<
tig00023974	38681	1	1M1P2M	<><<
tig00024151_2	38603	0	7M	<<<<<<<
tig00000217	38552	0	4M	<<<<
tig00023202_2	38552	0	2P	>>
tig00011725_1	38515	0	4M	<<<<
tig00007472_1	38490	0	4P	>>>>
tig00023168_2	38425	0	5P	>>>>>
tig00011361_2	38421	0	2P	>>
tig00022981_2	38393	1	6P1M	>>>>>><
tig00024109_2	38330	1	1M2P	<>>
tig00023540	38178	0	6P	>>>>>>
tig00003060_2	38130	1	3M1P1M	<<<><
tig00158307_1	38105	0	10M	<<<<<<<<<<
ctg7180003334152_4	38052	0	1M	<
tig00023450_1	38012	1	2M5P	<<>>>>>
tig00158448_2	37967	2	2P1M1P1M	>><><
tig00158606_55	37949	2	2P3M2P	>><<<>>
tig00001264_4	37928	1	2M2P	<<>>
tig00004129_1	37885	0	3P	>>>
tig00006688_1	37768	1	2P2M	>><<
tig00023716_3	37556	2	1M3P1M3P	<>>><>>>
tig00000057_8	37553	0	8M	<<<<<<<<
tig00023576	37447	1	2M4P	<<>>>>
tig00023421_1	37441	0	6P	>>>>>>
tig00003983	37244	2	2P3M1P	>><<<>
tig00023915_4	37156	1	1M2P	<>>
tig00008669_1	37105	1	2M1P3M	<<><<<
tig00003857	37052	2	3M2P1M1P	<<<>><>
tig00011710_1	36913	1	3M1P4M	<<<><<<<
tig00003586	36866	2	1P3M1P2M	><<<><<
tig00158311_2	36852	0	2M	<<
tig00158428_4	36782	0	2M	<<
tig00022854	36742	2	2P1M1P3M	>><><<<
tig00000064_5	36722	3	1M4P1M1P1M	<>>>><><
tig00003691_1	36690	0	5P	>>>>>
tig00024140_1	36666	1	1M1P	<>
tig00008892_1	36639	2	2P2M3P	>><<>>>
tig00000859_6	36568	2	1M4P3M	<>>>><<<
tig00023194_2	36424	0	3M	<<<
tig00024186_1	36340	1	2M3P	<<>>>
tig00024147	36330	0	6M	<<<<<<
tig00022883_1	36177	0	4M	<<<<
tig00023122_1	36143	0	4M	<<<<
tig00003942_2	36049	0	2P	>>
tig00007589_1	35987	1	4P4M	>>>><<<<
tig00008710_2	35980	1	2M1P3M	<<><<<
tig00004351_12	35857	0	4P	>>>>
tig00001091_1	35837	1	3M1P	<<<>
tig00012782_1	35833	2	2P2M1P	>><<>
tig00023997_2	35832	1	3M1P3M	<<<><<<
tig00023339_28	35820	0	9P	>>>>>>>>>
tig00008684_2	35619	0	2M	<<
tig00023736_1	35512	1	3M1P	<<<>
tig00023164_1	35466	0	6P	>>>>>>
tig00000326_1	35455	0	4M	<<<<
tig00024080	35447	1	1M3P	<>>>
tig00012510_1	35444	0	5P	>>>>>
tig00023531_3	35364	1	2P1M1P	>><>
tig00012154	35332	0	5M	<<<<<
tig00022908_6	35330	0	7M	<<<<<<<
tig00000409_1	35233	0	4M	<<<<
tig00023633_2	35153	1	1M6P	<>>>>>>
tig00007987_4	35144	1	7M1P1M	<<<<<<<><
tig00023338_2	35070	0	10P	>>>>>>>>>>
tig00158170_1	35070	1	5P3M	>>>>><<<
tig00023970_2	35040	1	1M12P	<>>>>>>>>>>>>
tig00010212_1	34990	0	9M	<<<<<<<<<
tig00011348_9	34942	0	3P	>>>
tig00023810_1	34904	0	8M	<<<<<<<<
tig00158732	34882	0	1M	<
tig00024075_2	34876	1	1M1P1M	<><
tig00010770_1	34856	2	1M3P2M	<>>><<
tig00023222_1	34805	0	5M	<<<<<
tig00012423	34728	0	4P	>>>>
tig00005057_7	34684	2	1M3P1M3P	<>>><>>>
tig00024090_13	34672	3	3M1P1M2P3M	<<<><>><<<
tig00012496	34602	0	5M	<<<<<
tig00010466_1	34585	2	1M3P1M1P	<>>><>
tig00012168_2	34475	2	1M1P1M1P	<><>
tig00007650_4	34469	0	3P	>>>
tig00158368_7	34448	1	1P2M	><<
tig00023072_3	34442	1	2M2P	<<>>
tig00023068	34406	0	6P	>>>>>>
tig00010780_1	34402	0	2P	>>
tig00001218_3	34388	1	5M1P	<<<<<>
tig00023951_2	34385	0	3M	<<<
tig00023604_3	34378	2	1M1P1M2P	<><>>
tig00007797_1	34246	0	8P	>>>>>>>>
tig00011745	34206	1	1P1M	><
tig00010322_1	34132	0	1M	<
tig00024227	34123	0	1P	>
tig00010265_1	34120	1	3P1M2P	>>><>>
tig00002944_2	34111	0	4P	>>>>
tig00023934_23	34060	0	6P	>>>>>>
tig00024027_2	34054	0	2P	>>
ctg7180003346617_2	34035	0	7P	>>>>>>>
tig00023312_8	34033	1	2M1P1M	<<><
tig00024153	34015	0	4P	>>>>
tig00023874_1	33981	2	1P3M1P	><<<>
tig00024141_3	33841	1	1M2P	<>>
tig00012626	33825	0	5P	>>>>>
tig00004637_1	33757	0	3P	>>>
tig00023693_6	33723	0	2P	>>
tig00011239_3	33645	0	1P	>
tig00005322_1	33633	0	4M	<<<<
tig00023843_5	33626	1	1P6M	><<<<<<
tig00023785_1	33602	0	2M	<<
tig00011743_2	33564	0	2M	<<
tig00158268_1	33514	1	1P2M	><<
ctg7180003352586_1	33375	0	5P	>>>>>
tig00158415_1	33356	0	1M	<
tig00024228_11	33342	2	3P1M1P2M	>>><><<
tig00012646	33330	2	2M1P1M2P	<<><>>
tig00024259	33274	0	3P	>>>
tig00008540_1	33267	0	5P	>>>>>
tig00006477_2	33234	0	1P	>
tig00003819_1	33194	0	2P	>>
tig00005235_9	33187	0	3P	>>>
tig00023364_9	33101	0	2M	<<
tig00002332	33077	0	4M	<<<<
tig00023408_7	33040	1	1M7P	<>>>>>>>
tig00022775_6	33024	1	2P1M	>><
tig00005974_1	33010	0	4P	>>>>
ctg7180003335188_2	32995	0	4P	>>>>
tig00023697_2	32954	0	4P	>>>>
tig00004256_8	32939	0	2M	<<
tig00009113_1	32932	0	2P	>>
tig00004436_2	32919	0	3P	>>>
tig00158567_4	32877	0	4P	>>>>
tig00002654_2	32865	2	1P1M2P1M	><>><
tig00158457_10	32842	0	1M	<
tig00006915_1	32838	1	2M1P1M	<<><
tig00022942_2	32830	1	2P1M	>><
tig00006238_1	32806	0	4P	>>>>
tig00007067_1	32780	0	5M	<<<<<
tig00008724_1	32765	1	3M3P	<<<>>>
tig00024245_2	32742	0	2P	>>
tig00024215_2	32738	1	4P1M2P	>>>><>>
tig00024213_1	32723	1	1M3P	<>>>
tig00023720_2	32720	0	2M	<<
tig00024070	32626	1	3M4P	<<<>>>>
tig00158119_2	32617	1	1M1P2M	<><<
tig00010100	32605	0	2M	<<
tig00023935_2	32542	0	3P	>>>
tig00012040_1	32507	2	1P2M3P	><<>>>
tig00023310_1	32495	0	3P	>>>
tig00003053	32400	1	2P1M2P	>><>>
tig00023619_2	32356	0	2M	<<
tig00012954_7	32323	1	1M1P1M	<><
tig00023418_11	32312	0	2P	>>
tig00022681_2	32299	1	2P2M	>><<
tig00023660_96	32261	0	6M	<<<<<<
tig00003812_1	32234	0	4M	<<<<
tig00024246	32224	2	2M1P2M2P	<<><<>>
tig00023085_2	32127	0	5M	<<<<<
tig00006313	31988	1	2M2P	<<>>
tig00004954_2	31926	0	1P	>
tig00001026	31925	0	2M	<<
tig00011860_4	31855	0	1P	>
tig00158395_2	31826	1	5M3P	<<<<<>>>
tig00024456_4	31801	1	1M1P3M	<><<<
tig00000792	31799	0	1P	>
tig00024063_2	31762	0	4M	<<<<
tig00009366	31619	0	1M	<
tig00158738	31615	1	1P1M1P	><>
tig00002978_5	31532	0	3P	>>>
tig00023855_1	31503	2	1P1M1P1M	><><
tig00011021_6	31451	0	7P	>>>>>>>
tig00023957	31427	0	4M	<<<<
tig00023727	31385	0	3M	<<<
tig00024047_2	31292	1	1P2M	><<
tig00158480_2	31288	0	5M	<<<<<
tig00023100_2	31170	0	2P	>>
tig00023032_1	31120	1	3P1M	>>><
tig00023931_3	31091	1	2P1M	>><
tig00012141_2	31029	0	4M	<<<<
tig00003732	31019	1	2M1P3M	<<><<<
tig00023634_2	31006	0	4P	>>>>
tig00002915_3	30941	2	1P2M4P	><<>>>>
tig00158546_2	30897	0	3M	<<<
tig00009269	30879	0	3M	<<<
tig00023457_32	30873	0	1M	<
tig00012404_21	30868	0	2M	<<
tig00023679_2	30826	0	4M	<<<<
tig00004480_1	30794	0	2P	>>
tig00009191_1	30687	0	4M	<<<<
tig00023918_2	30626	0	3P	>>>
tig00024117_4	30607	0	5M	<<<<<
tig00008995_58	30597	0	3M	<<<
tig00000114_4	30596	0	2P	>>
tig00003392	30573	1	1M1P1M	<><
tig00023598_2	30521	1	1P2M	><<
tig00008211_12	30480	1	1P2M	><<
tig00024033_6	30422	1	2P6M	>><<<<<<
tig00013413	30407	1	3M1P1M	<<<><
tig00023528_2	30316	2	2P2M1P1M	>><<><
tig00023689_2	30283	0	1P	>
tig00158573_1	30270	0	3P	>>>
tig00023550	30252	0	4P	>>>>
tig00006273_1	30241	1	2M1P2M	<<><<
tig00003282_2	30202	0	3M	<<<
tig00023794_2	30186	0	5P	>>>>>
tig00024412_2	30176	0	10P	>>>>>>>>>>
tig00158432_4	30163	1	1M2P	<>>
tig00024209	30133	0	4P	>>>>
tig00158429_2	30103	0	2P	>>
tig00007872	30078	0	2M	<<
tig00002834_4	30047	0	6P	>>>>>>
tig00006308_6	30039	1	4M1P1M	<<<<><
tig00023941_2	30021	0	2P	>>
tig00023669_5	30006	0	7M	<<<<<<<
tig00024184_7	29996	2	1M2P4M	<>><<<<
tig00022965_1	29988	0	1P	>
tig00158746_2	29900	1	3M3P	<<<>>>
tig00001125_3	29896	1	1M3P	<>>>
tig00001305	29876	2	1P2M1P1M	><<><
tig00001234_2	29866	0	4P	>>>>
tig00024116_3	29681	1	1P1M2P	><>>
tig00023066_2	29676	1	3P1M1P	>>><>
tig00000204	29625	1	2P2M	>><<
tig00158619_6	29618	0	3M	<<<
tig00023499_8	29594	0	2P	>>
tig00002571_1	29486	0	3M	<<<
tig00023752_2	29485	2	1M2P1M	<>><
tig00012681_1	29478	0	5M	<<<<<
tig00012719	29476	0	4P	>>>>
tig00022685	29472	1	1P1M1P	><>
tig00024221_1	29467	0	5M	<<<<<
tig00023800_2	29411	1	2P1M	>><
tig00008285	29367	1	2M4P	<<>>>>
tig00010525	29351	1	2M2P	<<>>
tig00023678_3	29295	0	4M	<<<<
tig00023496_2	29238	2	1M2P1M	<>><
tig00023529_2	29230	1	1P1M3P	><>>>
tig00001060	29207	0	4P	>>>>
tig00023433_2	29137	0	5P	>>>>>
tig00024178	29110	0	3M	<<<
tig00022809_4	29105	0	4M	<<<<
tig00002595_4	29091	0	4M	<<<<
tig00023505_1	29076	1	1M2P	<>>
tig00023205_1	29072	0	5M	<<<<<
tig00003815_2	28979	0	1M	<
tig00023081_1	28958	0	1P	>
tig00024132_1	28947	0	4M	<<<<
tig00011486	28932	1	3M3P	<<<>>>
ctg7180003347491_2	28914	0	7P	>>>>>>>
tig00000487	28845	1	1M1P1M	<><
tig00009157	28815	1	2M2P	<<>>
tig00003177_1	28754	0	4M	<<<<
tig00023368_1	28751	1	6M1P3M	<<<<<<><<<
tig00023526	28734	0	5P	>>>>>
tig00024179_2	28650	0	4P	>>>>
tig00009572	28629	0	2P	>>
tig00023987_2	28589	1	5M2P	<<<<<>>
tig00011244_2	28543	1	2P1M	>><
tig00022826_2	28508	1	1M2P	<>>
tig00024092_5	28470	0	1P	>
tig00006291_8	28460	2	4M4P1M	<<<<>>>><
tig00009224	28363	0	7M	<<<<<<<
ctg7180003347815_4	28362	0	2P	>>
tig00002872	28315	0	3M	<<<
tig00024217_2	28307	0	6P	>>>>>>
tig00007691_34	28267	0	1P	>
tig00024085_4	28245	0	1M	<
tig00023306_2	28241	1	2P2M	>><<
tig00011215	28225	0	4M	<<<<
tig00000185_2	28154	0	3M	<<<
tig00023979_8	28141	0	1P	>
tig00000754	28135	0	3M	<<<
ctg7180003339380_2	28086	0	3M	<<<
tig00005803_1	28036	0	8P	>>>>>>>>
tig00012649	28024	0	1P	>
tig00024037_2	28024	0	4P	>>>>
tig00002437_11	28002	0	3M	<<<
tig00013059_2	27999	1	1P1M	><
tig00010900_3	27925	0	2M	<<
tig00006756_1	27903	0	1M	<
ctg7180003335103_2	27814	0	1M	<
tig00007091_2	27795	1	2P1M	>><
tig00003511_2	27699	0	5P	>>>>>
tig00013404	27679	0	4M	<<<<
tig00158350_4	27678	0	3M	<<<
tig00012600	27673	2	6P1M1P3M	>>>>>><><<<
tig00004467_2	27644	0	2P	>>
tig00158388_2	27635	2	1M1P2M1P	<><<>
tig00023289_1	27628	1	2M1P	<<>
tig00024375_2	27548	0	3M	<<<
tig00023628_11	27545	1	1M1P	<>
tig00010873_2	27512	0	3M	<<<
tig00023860_6	27466	2	1M4P1M	<>>>><
tig00024183_2	27421	0	2M	<<
tig00158542	27399	0	1M	<
tig00011068	27379	1	2M1P	<<>
tig00010513_2	27335	0	3P	>>>
ctg7180003336995_2	27271	0	4P	>>>>
tig00158371_2	27259	1	3P2M	>>><<
tig00013147	27239	1	1M1P1M	<><
tig00023204	27221	0	2P	>>
tig00023192_20	27217	1	1P2M	><<
tig00004465_1	27204	1	1M1P1M	<><
tig00013758_2	27186	0	1M	<
tig00012831	27105	0	2P	>>
tig00158441_3	27104	1	3P1M	>>><
tig00001514_1	27074	0	5P	>>>>>
tig00005244_2	27045	1	1M2P	<>>
tig00008683	27032	0	3P	>>>
tig00012668_1	27009	1	3M1P	<<<>
tig00023165_1	26952	1	1M1P1M	<><
tig00023767_2	26793	1	4M1P1M	<<<<><
tig00158235_4	26760	0	1P	>
tig00002885_2	26714	1	3P1M1P	>>><>
tig00012918	26710	0	1P	>
tig00023901_1	26694	0	4M	<<<<
ctg7180003339275_2	26661	0	7P	>>>>>>>
tig00013082_1	26656	0	1M	<
ctg7180003340569_10	26655	1	1M1P	<>
tig00158319_1	26606	1	5P1M1P	>>>>><>
tig00011306	26547	1	3M1P	<<<>
tig00023544_4	26516	0	2P	>>
tig00023949_4	26494	0	4P	>>>>
tig00158527_2	26485	1	1P1M	><
tig00008861_2	26469	0	6M	<<<<<<
tig00158061_4	26447	1	1P1M4P	><>>>>
tig00023662_2	26429	0	4P	>>>>
tig00008446_1	26415	0	3P	>>>
tig00023769_8	26361	0	7P	>>>>>>>
tig00008777	26288	0	5M	<<<<<
tig00023701_2	26261	1	1M2P	<>>
tig00023939_1	26142	2	2P3M1P	>><<<>
tig00003484_2	26107	1	1P2M	><<
tig00013267_2	26095	0	2M	<<
tig00004469_2	26085	1	1M1P	<>
tig00023999_1	25885	0	2P	>>
tig00013385	25798	1	1M1P	<>
tig00023232_30	25753	1	2M1P	<<>
tig00005845_2	25728	1	3P1M1P	>>><>
tig00023447_12	25726	1	1M2P	<>>
tig00003340_20	25707	1	3P2M	>>><<
tig00158372	25697	0	4P	>>>>
tig00009647	25677	1	1P1M	><
tig00007164_12	25661	2	1M1P1M1P1M	<><><
tig00158167_2	25651	0	4M	<<<<
tig00023268_2	25628	1	1M4P	<>>>>
tig00023808_1	25621	0	4P	>>>>
tig00012772_2	25574	0	3P	>>>
tig00023051_1	25562	0	4P	>>>>
ctg7180003333496	25559	0	4M	<<<<
tig00002541_2	25523	0	6P	>>>>>>
tig00011945	25517	1	1P1M	><
tig00024191_74	25512	1	5P3M	>>>>><<<
tig00003054	25491	1	3P2M	>>><<
tig00023363_2	25478	0	4M	<<<<
ctg7180003352580_2	25464	1	3P1M	>>><
tig00023564_2	25421	1	2P1M3P	>><>>>
tig00002570_1	25417	0	6P	>>>>>>
ctg7180003347076_16	25317	0	7P	>>>>>>>
tig00001554	25312	2	1P1M1P1M	><><
tig00001553_3	25303	0	1M	<
tig00007081	25286	1	2M2P	<<>>
tig00007062_2	25221	0	6P	>>>>>>
tig00023911_1	25183	0	3P	>>>
tig00008471_3	25140	0	3M	<<<
tig00023534_2	25117	0	6M	<<<<<<
tig00022799_6	25109	0	5P	>>>>>
ctg7180003336097_2	25105	0	1P	>
tig00024477	25095	0	3P	>>>
tig00023776_1	25078	0	4P	>>>>
tig00002392_16	25070	0	5M	<<<<<
tig00023892_3	24948	0	1P	>
tig00023345_2	24848	0	3M	<<<
tig00006686_2	24845	1	1P5M	><<<<<
tig00023247_2	24726	0	4M	<<<<
tig00022808_2	24702	1	2M1P	<<>
tig00023271_13	24676	0	1M	<
tig00023561_2	24657	3	2M2P3M2P	<<>><<<>>
tig00024091	24656	0	2M	<<
tig00024182_2	24642	0	4M	<<<<
tig00023128_2	24622	2	2M1P1M1P	<<><>
tig00007735	24604	0	1M	<
tig00006929	24575	1	1M2P	<>>
tig00024038_12	24574	0	4P	>>>>
tig00023924_2	24491	0	6P	>>>>>>
tig00022817_14	24488	0	2P	>>
tig00023133_12	24486	1	1M1P	<>
tig00011186_1	24463	0	3P	>>>
tig00023881	24432	0	1M	<
tig00023530_2	24367	0	4P	>>>>
tig00024338_3	24276	0	4P	>>>>
tig00023809_2	24263	0	7P	>>>>>>>
tig00001636_1	24253	0	4P	>>>>
tig00158627_8	24243	1	3M3P	<<<>>>
tig00158444	24228	0	2M	<<
tig00024497_4	24218	1	4P5M	>>>><<<<<
tig00007455_51	24204	0	1P	>
tig00024187_4	24181	0	4P	>>>>
tig00023330_1	24179	0	4M	<<<<
tig00024251_2	24166	1	2P1M2P	>><>>
tig00023747	24163	0	2M	<<
tig00004105	24131	0	2M	<<
tig00005069_2	24128	0	1M	<
tig00024240_4	24060	0	4M	<<<<
tig00009818	23995	1	4M1P	<<<<>
tig00013240	23963	0	1P	>
tig00004896_2	23933	0	1M	<
tig00001685	23932	0	1P	>
tig00004097_2	23901	0	5M	<<<<<
tig00158156_4	23733	0	2P	>>
tig00007502_2	23685	0	8P	>>>>>>>>
tig00004261_2	23675	2	1P2M2P	><<>>
tig00010455_2	23668	2	1M1P1M1P	<><>
tig00023033_4	23668	0	2P	>>
tig00023811_2	23657	1	5M1P	<<<<<>
tig00013163_1	23644	0	3M	<<<
tig00023620_17	23630	2	1P1M3P1M	><>>><
tig00013476_1	23623	1	3P1M	>>><
tig00023738_15	23604	0	2M	<<
tig00158560_5	23580	0	3M	<<<
tig00005976_2	23576	1	3M1P	<<<>
tig00024115_6	23544	0	5P	>>>>>
tig00158532_2	23453	0	3P	>>>
tig00023469_2	23423	1	1P1M	><
tig00024003_1	23388	1	3P2M	>>><<
tig00002931_6	23338	1	2M1P2M	<<><<
tig00023603_2	23322	2	1P1M2P1M1P	><>><>
tig00010647_3	23273	0	2P	>>
tig00002956_10	23239	2	1M2P1M	<>><
tig00023965_4	23194	0	3P	>>>
tig00006163_1	23157	0	5P	>>>>>
tig00006916_2	23125	0	4P	>>>>
tig00007717_1	23093	0	3M	<<<
tig00023503	23070	0	2P	>>
tig00024256_1	23068	1	2M6P	<<>>>>>>
tig00158473_2	23060	0	1M	<
ctg7180003343041_2	22946	0	2P	>>
tig00023460	22929	1	3M1P2M	<<<><<
tig00024226_4	22923	0	1P	>
tig00158639_2	22884	1	1M1P	<>
tig00023129_2	22877	1	2P3M	>><<<
tig00002460_4	22873	0	1M	<
tig00158159_2	22810	0	5M	<<<<<
tig00002256_1	22806	1	3P1M1P	>>><>
tig00023590_4	22793	0	4M	<<<<
tig00000380_30	22763	1	1P1M	><
tig00022865_1	22755	1	2M3P	<<>>>
[truncated: 1,900 more rows]
