# Supplementary material for: Recent expansion of metabolic versatility in Diplonema papillatum, the model species of a highly speciose group of marine eukaryotes
Source: BMC Biol. 2023 May 4;21:99. doi: 10.1186/s12915-023-01563-9 (PMC10161547; doi:10.1186/s12915-023-01563-9)
Supplement: Supplementary file 4 — Additional file 4. List of genes coding for carbohydrate-interacting proteins. A) CAZyme genes detected in D. papillatum. B) CAZyme genes detected in D. japonicum. See also Additional file 1: Section 12. CAZyme-coding genes in Diplonema papillatum. [file 12915_2023_1563_MOESM4_ESM.xlsx]

## Sheet: Summary - Summary
Summary
Sheet	Legend
S1A	CAZyme genes detected in Diplonema papillatum. MS/MS data used: ‘metabolomics’ – 1. Škodová-Sveráková I, Záhonová K, Juricová V, Danchenko M, Moos M, Baráth P, et al. Highly flexible metabolism of the marine euglenozoan protist Diplonema papillatum. Bmc Biol. 2021;19: 251. doi:10.1186/s12915-021-01186-y; ‘cellfrac’ – Tripathi P., Záhonová K., Valach M., Benz C., Opperdoes F.R., Barath P., Lukáčov…
S1B	CAZyme genes detected in Diplonema japonicum.

## Sheet: S1A
Table 1
					median[all]=1.25;median[cytoRPs]=798		metabolomics	metabolomics	metabolomics	cellfrac	cellfrac	cellfrac
Protein_ID	CAZy_family_(_subfamily)	Target_polysaccharide	HGT	Secretion_predicted	Transcripts_Per_Million	RNA-Seq_Reads_Mapped	Total_Peptides	Spectral_Count	Spectral_Count_Per_Sample	Total_Peptides	Spectral_Count	Spectral_Count_Per_Sample	Protein_Length
DIPPA_27434.mRNA.1	CBM13	?		YES	0.824136	269							452
DIPPA_29029.mRNA.1	CBM13	?		YES	15.0966	3356							329
DIPPA_29045.mRNA.1	CBM13	?		YES	13.619	3016							328
DIPPA_29050.mRNA.1	CBM13	?			11.6374	2065							276
DIPPA_29063.mRNA.1	CBM13	?			5.08889	903							276
DIPPA_31855.mRNA.1	CBM13	?		YES	0.243527	171							896
DIPPA_14537.mRNA.1	CBM13-CBM13	?		YES	1.60906	404							363
DIPPA_24825.mRNA.1	CBM13-CBM13	?		YES	0.223737	102							605
DIPPA_01162.mRNA.1	CBM13-CBM13-CBM13	?			10.4593	3591	1	3	0.25				472
DIPPA_14533.mRNA.1	CBM13-CBM13-CBM13	?		YES	9.66812	3483							492
DIPPA_14545.mRNA.1	CBM13-CBM13-CBM13	?		YES	10.7979	3890							492
DIPPA_14550.mRNA.1	CBM13-CBM13-CBM13	?		YES	10.0623	3625							492
DIPPA_20722.mRNA.1	CBM13-CBM13-CBM13	?			9.67584	3322							472
DIPPA_20724.mRNA.1	CBM13-CBM13-CBM13	?		YES	10.0191	3584							489
DIPPA_20726.mRNA.1	CBM13-CBM13-CBM13	?		YES	15.1181	5408							489
DIPPA_20727.mRNA.1	CBM13-CBM13-CBM13	?		YES	10.9839	3957							492
DIPPA_21910.mRNA.1	CBM13-CBM13-CBM13	?		YES	2.0875	722							475
DIPPA_23290.mRNA.1	CBM13-CBM13-CBM13	?		YES	11.5398	4128							489
DIPPA_23291.mRNA.1	CBM13-CBM13-CBM13	?		YES	9.99393	3575							489
DIPPA_30397.mRNA.1	CBM13-CBM13-CBM13	?		YES	1.19975	418							478
DIPPA_31854.mRNA.1	CBM13-CBM13-CBM13	?			0.575166	786							1681
DIPPA_14554.mRNA.1	CBM13-CBM13-CBM13-CBM13	?		YES	9.05432	4419							643
DIPPA_21911.mRNA.1	CBM13-CBM13-CBM13-CBM13	?		YES	2.88544	1440							656
DIPPA_11893.mRNA.1	CBM13-CBM13-CBM13-CBM13-CBM13-CBM13-CBM13-CBM13-CBM13	?			0.866947	7365	3	9	0.75				10104
DIPPA_07103.mRNA.1	CBM13-CBM13-CBM13-CBM13-CBM13-CBM13-CBM13-CBM13-CBM13-CBM13-CBM13-CBM13	?			0.42507	1649							4650
DIPPA_03422.mRNA.1	CBM32	?			0.3474	54							250
DIPPA_06307.mRNA.1	CBM32	?		YES	8.70671	5421							802
DIPPA_19065.mRNA.1	CBM32	?		YES	6.60548	4068							794
DIPPA_19070.mRNA.1	CBM32	?		YES	28.2899	17590							801
DIPPA_25435.mRNA.1	CBM32	?			3.34533	520							250
DIPPA_31783.mRNA.1	CBM32	?			0.711154	193							387
DIPPA_32084.mRNA.1	CBM32	?		YES	0.88594	976							1368
DIPPA_06099.mRNA.1	CBM32-CBM32	?		YES	13.0106	2628							305
DIPPA_01700.mRNA.1	CBM35-CBM35-CBM35-CBM35	?			0.241683	147							785
DIPPA_34744.mRNA.1	CBM35-CBM35-CBM35-CBM35-CBM35-CBM35-CBM35-CBM35-CBM35-CBM35-CBM35-CBM35-CBM35-CBM35-CBM35	?		YES	8.97292	25643							3443
DIPPA_20937.mRNA.1	CBM48	?			5.61287	1224							324
DIPPA_29489.mRNA.1	CBM48	?			3.00286	665							328
DIPPA_35201.mRNA.1	CBM48	?			2.09222	883							565
DIPPA_18947.mRNA.1	CBM57-CBM57-CBM6-CBM57	?		YES	0.414465	458							1372
DIPPA_18944.mRNA.1	CBM57-CBM6-CBM57	?		YES	1.53163	929							783
DIPPA_28147.mRNA.1	CBM84	?			2.61654	389							242
DIPPA_03429.mRNA.1	CBM6	?			2.12611	595							397
DIPPA_03430.mRNA.1	CBM6-CBM6	?	YES	YES	2.42725	1123							613
DIPPA_03446.mRNA.1	CBM6-CBM6	?	YES	YES	2.36675	1087							609
DIPPA_50591.mRNA.1	EXPN	Distantly related to plant expansins		YES	2.33708	478	1	1	0.08	2	7	0.58	308
DIPPA_26583.mRNA.1	AA7	Glucooligosaccharide oxidase		YES	0.463338	752							642
DIPPA_35974.mRNA.1	AA3	GMC oxidoreductase			2.51885	1046							559
DIPPA_01589.mRNA.1	GT60	a-acetylglucosaminyltransferase		YES	8.39059	2689							445
DIPPA_05260.mRNA.1	GT60	a-acetylglucosaminyltransferase		YES	1.2383	422							469
DIPPA_08810.mRNA.1	GT60	a-acetylglucosaminyltransferase		YES	2.6883	948							483
DIPPA_21858.mRNA.1	GT60	a-acetylglucosaminyltransferase		YES	6.31977	2833							596
DIPPA_21859.mRNA.1	GT60	a-acetylglucosaminyltransferase		YES	3.09728	1433							613
DIPPA_28478.mRNA.1	GT60	a-acetylglucosaminyltransferase			3.11016	594							292
DIPPA_24334.mRNA.1	GT64	a-acetylhexosaminyltransferase		YES	5.19193	1286							359
TR136354__c0_g1_i2__m.33304	GT64	a-acetylhexosaminyltransferase		YES	5.33351	3235							335
DIPPA_24874.mRNA.1	GT64-GT4	a-acetylhexosaminyltransferase			0.568095	384							865
DIPPA_10058.mRNA.1	GH168	a-fucan			2.40196	351							239
DIPPA_05423.mRNA.1	GH139	a-fucoside		YES	0.695385	390							729
DIPPA_23165.mRNA.1	GH139	a-fucoside		YES	2.66697	1498							730
DIPPA_28186.mRNA.1	GH139	a-fucoside		YES	3.69356	2084	2	14	1.17	7	17	1.42	733
DIPPA_12628.mRNA.1	GH141	a-fucoside		YES	0.672363	364							706
DIPPA_16862.mRNA.1	GH29	a-fucoside		YES	5.88363	2025				2	11	0.92	473
DIPPA_02817.mRNA.1	GT10	a-fucosyltransferase		YES	34.5659	10434							423
DIPPA_29235.mRNA.1	GT10	a-fucosyltransferase			0.735065	49							143
DIPPA_29269.mRNA.1	GT10	a-fucosyltransferase		YES	0.471369	175							505
DIPPA_33619.mRNA.1	GT10	a-fucosyltransferase			0.237406	318							1649
DIPPA_09123.mRNA.1	GT23	a-fucosyltransferase		YES	0.841405	296							482
DIPPA_17257.mRNA.1	GT23	a-fucosyltransferase		YES	0.439063	150							470
DIPPA_13190.mRNA.1	GT96	a-galactosyltransferase		YES	28.141	11567							552
DIPPA_18221.mRNA.1	GT96	a-galactosyltransferase		YES	16.5816	10703							829
DIPPA_21380.mRNA.1	GH63	a-glucoside		YES	10.0256	8898							1115
DIPPA_28808.mRNA.1	GH63	a-glucoside			5.05014	2952							757
DIPPA_30660.mRNA.1	GT24	a-glucosyltransferase		YES	3.82165	5174	1	3	0.25	2	2	0.17	1666
DIPPA_07825.mRNA.1	GT57	a-glucosyltransferase			3.09473	1238							539
DIPPA_18501.mRNA.1	GT57	a-glucosyltransferase			1.78881	652							497
DIPPA_52200.mRNA.1	GT59	a-glucosyltransferase		YES	14.3814	4828							463
DIPPA_00287.mRNA.1	GH117	a-glycoside			12.9255	3300							368
DIPPA_06482.mRNA.1	GH27	a-glycoside		YES	1.53975	470							427
DIPPA_09568.mRNA.1	GH27	a-glycoside		YES	11.0738	3249	1	2	0.17	2	2	0.17	413
DIPPA_14582.mRNA.1	GH27	a-glycoside		YES	3.84465	1128							413
DIPPA_15109.mRNA.1	GH27	a-glycoside		YES	29.0074	9910				1	6	0.5	470
DIPPA_16786.mRNA.1	GH27	a-glycoside		YES	13.0166	3819							413
DIPPA_24074.mRNA.1	GH27	a-glycoside			3.19869	2376	2	7	0.58	1	1	0.08	944
DIPPA_34581.mRNA.1	GH27	a-glycoside		YES	14.442	4225	4	98	8.17	5	48	4	412
DIPPA_35817.mRNA.1	GH27	a-glycoside		YES	5.69941	1677							414
DIPPA_01755.mRNA.1	GH31	a-glycoside		YES	2.55342	1713				1	1	0.08	859
DIPPA_06825.mRNA.1	GH31	a-glycoside			3.97074	2069							682
DIPPA_11886.mRNA.1	GH31	a-glycoside			4.88824	3118	4	68	5.67	10	57	4.75	820
DIPPA_12129.mRNA.1	GH31	a-glycoside			1.50026	783	1	1	0.08	11	37	3.08	683
DIPPA_12702.mRNA.1	GH31	a-glycoside		YES	12.6195	10004	26	181	15.08	26	112	9.33	1003
DIPPA_12704.mRNA.1	GH31	a-glycoside		YES	1.89242	1505	16	20	1.67	10	1	0.08	1006
DIPPA_19590.mRNA.1	GH31	a-glycoside			1.77866	1407							1001
DIPPA_30605.mRNA.1	GH31	a-glycoside			8.59979	5500	26	139	11.58	20	102	8.5	822
DIPPA_30608.mRNA.1	GH31	a-glycoside		YES	33.0538	26203	31	1168	97.33	28	533	44.42	1003
DIPPA_13585.mRNA.1	GH38	a-mannoside			15.5241	8089	8	177	14.75	8	43	3.58	682
DIPPA_13594.mRNA.1	GH38	a-mannoside			25.5239	22286	19	7	0.58	26	482	40.17	1098
DIPPA_13610.mRNA.1	GH38	a-mannoside		YES	2.58506	730							400
DIPPA_13612.mRNA.1	GH38	a-mannoside			68.6138	11188							259
DIPPA_13622.mRNA.1	GH38	a-mannoside			44.0109	26173	16	520	43.33	20	76	6.33	769
TR97238__c7_g3_i6__m.20956	GH38	a-mannoside		YES	17.0723	4561							367
DIPPA_70089.mRNA.1	GH99	a-mannoside			2.29037	577							364
DIPPA_10655.mRNA.1	GT105	a-mannosyltransferase		YES	4.48585	2121							625
DIPPA_22575.mRNA.1	GT105	a-mannosyltransferase		YES	5.58345	4516							1022
DIPPA_02998.mRNA.1	GT15	a-mannosyltransferase		YES	6.16485	1887							428
DIPPA_06987.mRNA.1	GT15	a-mannosyltransferase		YES	1.2607	754							773
DIPPA_08136.mRNA.1	GT15	a-mannosyltransferase			0.532715	237							592
DIPPA_10224.mRNA.1	GT15	a-mannosyltransferase			6.08466	1950							445
DIPPA_14907.mRNA.1	GT15	a-mannosyltransferase			0.311574	146							620
DIPPA_29415.mRNA.1	GT15	a-mannosyltransferase			3.90774	1550							535
TR118624__c0_g1_i1__m.27667	GT15	a-mannosyltransferase			0.27406	91							445
DIPPA_08184.mRNA.1	GT22	a-mannosyltransferase			1.7016	878							676
DIPPA_08844.mRNA.1	GT22	a-mannosyltransferase		YES	1.06006	538							666
DIPPA_23740.mRNA.1	GT22	a-mannosyltransferase			5.85296	2703							612
DIPPA_01694.mRNA.1	GT50	a-mannosyltransferase			2.15523	698							449
TR124847__c0_g1_i1__m.29618	GT58	a-mannosyltransferase			14.0543	6887							414
DIPPA_08661.mRNA.1	GT76	a-mannosyltransferase			0.760578	218							405
DIPPA_20478.mRNA.1	GT13	b-1,2-N-acetylglucosaminyltransferase		YES	0.829652	400							636
DIPPA_34986.mRNA.1	GT13	b-1,2-N-acetylglucosaminyltransferase		YES	1.57292	982							804
DIPPA_15735.mRNA.1	GH152	b-1,3-glucan		YES	5.85005	2667							605
DIPPA_15745.mRNA.1	GH152	b-1,3-glucan		YES	5.91264	2050							476
DIPPA_01396.mRNA.1	GH16	b-1,3-glucan		YES	19.1205	2697				1	2	0.17	233
DIPPA_15378.mRNA.1	GH16	b-1,3-glucan		YES	3.71926	682							283
DIPPA_28085.mRNA.1	GH16	b-1,3-glucan		YES	24.8981	4692							289
DIPPA_35925.mRNA.1	GH16	b-1,3-glucan			0.104971	4							103
DIPPA_06540.mRNA.1	GH16_3	b-1,3-glucan			0.416057	152							498
DIPPA_06541.mRNA.1	GH16_3	b-1,3-glucan			0.361472	62							269
DIPPA_06542.mRNA.1	GH16_3	b-1,3-glucan		YES	1.38422	617							593
DIPPA_25449.mRNA.1	GH16_3	b-1,3-glucan		YES	7.51938	2798							506
DIPPA_29818.mRNA.1	GH16_3	b-1,3-glucan		YES	0.280414	284							1263
DIPPA_30866.mRNA.1	GH16_3	b-1,3-glucan		YES	0.439272	288							841
DIPPA_34054.mRNA.1	GH16_3	b-1,3-glucan		YES	1.5996	713							593
DIPPA_34059.mRNA.1	GH16_3	b-1,3-glucan			0.31483	54							269
DIPPA_34062.mRNA.1	GH16_3	b-1,3-glucan		YES	1.45377	648							593
DIPPA_34064.mRNA.1	GH16_3	b-1,3-glucan		YES	0.643334	253							531
DIPPA_34075.mRNA.1	GH16_3	b-1,3-glucan		YES	1.37974	615							593
DIPPA_34084.mRNA.1	GH16_3	b-1,3-glucan		YES	0.772923	302							528
DIPPA_35932.mRNA.1	GH16_3	b-1,3-glucan		YES	0.607367	537							1111
DIPPA_50277.mRNA.1	GH16_3	b-1,3-glucan		YES	0.357491	16							113
TR72732__c0_g1_i1__m.13067	GH16_3	b-1,3-glucan		YES	0.69015	360							455
DIPPA_34074.mRNA.1	GH16_3-GH16_3	b-1,3-glucan		YES	0.35639	167							620
DIPPA_23915.mRNA.1	GH16-GH16	b-1,3-glucan			0.523959	379							921
DIPPA_23925.mRNA.1	GH16-GH16	b-1,3-glucan			0.236363	304							1586
DIPPA_34441.mRNA.1	GH55	b-1,3-glucan			0.451584	186							553
DIPPA_09258.mRNA.1	GH81-GT48	b-1,3-glucan			1.32523	4292							3893
DIPPA_33377.mRNA.1	GT48	b-1,3-glucan synthase			1.66756	7704							5525
DIPPA_06123.mRNA.1	GH128-CBM6	b-1,3-glucan-?		YES	2.05677	1580							974
DIPPA_06091.mRNA.1	GH128-CBM6-CBM32-CBM32	b-1,3-glucan-?		YES	3.66148	3730							1270
DIPPA_06092.mRNA.1	GH128-CBM6-CBM32-CBM32	b-1,3-glucan-?		YES	1.07479	953							1114
DIPPA_23912.mRNA.1	GH16_3-GH16_3-CBM32-CBM32-CBM32-GH16_3	b-1,3-glucan-?		YES	1.12142	1952							2123
DIPPA_27893.mRNA.1	GT54	b-acetylglucosaminyltransferase			2.02191	636							438
DIPPA_07937.mRNA.1	GT40	b-galactofuranosyltransferase			1.42574	1666							1447
DIPPA_07946.mRNA.1	GT40	b-galactofuranosyltransferase			2.13033	488							337
DIPPA_00059.mRNA.1	GH59	b-galactoside			1.56905	1042							851
DIPPA_19569.mRNA.1	GH59	b-galactoside			33.9805	15827	1	13	1.08	13	79	6.58	616
DIPPA_19573.mRNA.1	GH59	b-galactoside		YES	11.554	7360							819
DIPPA_30190.mRNA.1	GH59	b-galactoside		YES	0.087946	2							77
DIPPA_30192.mRNA.1	GH59	b-galactoside		YES	0.138695	4							88
DIPPA_30194.mRNA.1	GH59	b-galactoside		YES	17.5815	11274							824
DIPPA_30197.mRNA.1	GH59	b-galactoside		YES	0.043973	1							77
DIPPA_50004.mRNA.1	GH59	b-galactoside			42.3157	13991							457
DIPPA_10927.mRNA.1	GH30	b-glycan/b-xylan			1.1984	1091							1142
DIPPA_16435.mRNA.1	GH30_4-CBM13	b-glycan/b-xylan			1.17002	879							954
DIPPA_29183.mRNA.1	GH30_8	b-glycan/b-xylan		YES	8.08547	2208							389
DIPPA_30767.mRNA.1	GH30_8	b-glycan/b-xylan		YES	2.10977	544							371
DIPPA_30773.mRNA.1	GH30_8	b-glycan/b-xylan		YES	0.345031	23							143
DIPPA_16586.mRNA.1	GH116	b-glycoside			0.853724	671							995
DIPPA_05745.mRNA.1	GH2	b-glycoside		YES	0.396813	283				1	1	0.08	909
DIPPA_06239.mRNA.1	GH2	b-glycoside		YES	0.674118	333				1	2	0.17	650
DIPPA_07722.mRNA.1	GH2	b-glycoside			5.21781	3708							906
DIPPA_11127.mRNA.1	GH2	b-glycoside		YES	1.21003	864							910
DIPPA_11144.mRNA.1	GH2	b-glycoside		YES	0.406925	294							920
DIPPA_11642.mRNA.1	GH2	b-glycoside		YES	4.78158	3398				2	3	0.25	906
DIPPA_14268.mRNA.1	GH2	b-glycoside		YES	4.67434	3393				2	2	0.17	924
DIPPA_29923.mRNA.1	GH2	b-glycoside			1.07082	751							895
DIPPA_51424.mRNA.1	GH2	b-glycoside		YES	1.98035	1409							907
DIPPA_64280.mRNA.1	GH2	b-glycoside		YES	10.855	7714				4	9	0.75	906
DIPPA_64281.mRNA.1	GH2	b-glycoside		YES	10.9239	7763							906
TR41002__c1_g1_i1__m.5027	GH113	b-mannan		YES	46.9285	24307				2	7	0.58	375
DIPPA_17664.mRNA.1	GH26	b-mannan			0.432866	519							1483
TR124459__c0_g1_i1__m.29533	GH26	b-mannan		YES	0.331857	113							287
DIPPA_19384.mRNA.1	GH130	b-mannoside		YES	1.20403	286							347
DIPPA_33744.mRNA.1	GT33	b-mannosyltransferase			2.0107	755							510
DIPPA_12974.mRNA.1	GH10	b-xylan		YES	0.729318	272							507
DIPPA_06766.mRNA.1	GT114	b-xylosyltransferase			2.23732	1073							633
DIPPA_20390.mRNA.1	CBM1	cellulose		YES	1.78052	545							428
DIPPA_27710.mRNA.1	CBM1-CBM1-CBM1-CBM1	cellulose		YES	1.58592	2731							2101
DIPPA_35421.mRNA.1	GH45	cellulose			7.03931	2107							420
DIPPA_03763.mRNA.1	GH5	cellulose			5.33573	1430	2	3	0.25	6	21	1.75	383
DIPPA_15474.mRNA.1	GH5	cellulose			1.60096	1803							1397
DIPPA_26626.mRNA.1	GH5	cellulose		YES	1.51009	714							625
DIPPA_12277.mRNA.1	GH5_2	cellulose		YES	0.990125	531							700
DIPPA_12287.mRNA.1	GH5_2	cellulose		YES	0.710797	306							575
DIPPA_16790.mRNA.1	GH5_2	cellulose		YES	10.5888	3976							510
DIPPA_16803.mRNA.1	GH5_2	cellulose		YES	9.40903	3533							510
DIPPA_19198.mRNA.1	GH5_2	cellulose		YES	0.417434	297							907
DIPPA_25068.mRNA.1	GH5_2	cellulose			2.91455	172							133
DIPPA_28320.mRNA.1	GH5_2-GH5_2	cellulose		YES	0.186765	241							1591
DIPPA_01149.mRNA.1	GH5_27	cellulose		YES	4.58198	1736	6	36	3	6	13	1.08	514
DIPPA_01153.mRNA.1	GH5_27	cellulose			4.19886	1932							610
DIPPA_03828.mRNA.1	GH5_27	cellulose		YES	1.63828	611				2	4	0.33	507
TR81252__c0_g1_i4__m.16016	GH5-GH5	cellulose		YES	1.4489	1494							806
DIPPA_00661.mRNA.1	GH5-GH5-GH5-GH5	cellulose		YES	1.5286	2609							2083
DIPPA_00608.mRNA.1	GH5-GH5-GH5-GH5-GH5-GH5	cellulose			1.42821	4970	1	5	0.42	8	21	1.75	4178
DIPPA_16709.mRNA.1	GH6	cellulose		YES	6.28116	2619							559
DIPPA_56297.mRNA.1	GH6	cellulose		YES	7.43057	2570							475
DIPPA_16712.mRNA.1	GH6-GH6	cellulose			2.52474	2213							1102
DIPPA_05085.mRNA.1	GH6-GH6-GH6	cellulose		YES	3.51789	3941							1390
DIPPA_06304.mRNA.1	GH7	cellulose		YES	3.44331	611							276
DIPPA_12911.mRNA.1	GH7	cellulose		YES	0.901637	379	3	4	0.33				563
DIPPA_18298.mRNA.1	CBM10-GH26	cellulose-?			1.72906	639							503
DIPPA_19184.mRNA.1	GH5_2-GH6-CBM1	cellulose-cellulose-cellulose		YES	1.0089	1120							1378
DIPPA_08061.mRNA.1	GH3	cellulose/b-xylan			3.34926	1731				3	4	0.33	677
DIPPA_09060.mRNA.1	GH3	cellulose/b-xylan		YES	8.26991	5478	9	192	16	18	187	15.58	849
DIPPA_16944.mRNA.1	GH3	cellulose/b-xylan		YES	8.91027	5412							784
DIPPA_19266.mRNA.1	GH3	cellulose/b-xylan			5.76997	3656	5	110	9.17	5	57	4.75	815
DIPPA_21804.mRNA.1	GH3	cellulose/b-xylan			4.79866	2805	3	37	3.08	5	32	2.67	757
DIPPA_23521.mRNA.1	GH3	cellulose/b-xylan		YES	4.77882	2757							748
DIPPA_26552.mRNA.1	GH3	cellulose/b-xylan		YES	12.9829	7578				2	5	0.42	756
DIPPA_26561.mRNA.1	GH3	cellulose/b-xylan		YES	8.2152	4816							759
DIPPA_29310.mRNA.1	GH3	cellulose/b-xylan		YES	4.47424	2604				5	13	1.08	754
DIPPA_29315.mRNA.1	GH3	cellulose/b-xylan		YES	2.75429	1596	3	20	1.67				751
DIPPA_29319.mRNA.1	GH3	cellulose/b-xylan		YES	0.639036	373				1	1	0.08	756
DIPPA_29421.mRNA.1	GH3	cellulose/b-xylan			8.8395	4576	6	43	3.58	2	15	1.25	678
DIPPA_30508.mRNA.1	GH3	cellulose/b-xylan			0.516967	314				1	1	0.08	784
DIPPA_31644.mRNA.1	GH3	cellulose/b-xylan			2.99759	1704							738
TR108626__c4_g1_i1__m.24593	GH3	cellulose/b-xylan		YES	29.8336	24130	12	244	20.33	9	152	12.67	754
DIPPA_13981.mRNA.1	GH18	chitin			21.675	5277	5	11	0.92	8	66	5.5	354
DIPPA_18220.mRNA.1	GH18	chitin		YES	1.18891	378							442
DIPPA_21178.mRNA.1	GH18	chitin		YES	39.4193	10698				3	7	0.58	387
DIPPA_28776.mRNA.1	GH18	chitin			37.3452	5078							227
DIPPA_30784.mRNA.1	GH18	chitin		YES	1.2321	447							495
DIPPA_30791.mRNA.1	GH18	chitin		YES	1.17577	541							610
DIPPA_34141.mRNA.1	GH18	chitin			2.21497	573							372
TR81239__c0_g1_i2__m.16005	GH18	chitin		YES	1.05174	478							556
DIPPA_15455.mRNA.1	GH19	chitin			5.96244	7381							1529
DIPPA_17974.mRNA.1	GH19	chitin		YES	3.17604	827							374
DIPPA_24432.mRNA.1	GH19	chitin		YES	15.5925	3651							343
DIPPA_24433.mRNA.1	GH19	chitin		YES	15.9171	3727							343
DIPPA_24524.mRNA.1	GH19	chitin		YES	17.8005	4168							343
TR73532__c0_g1_i1__m.13551	GH19	chitin		YES	2.15863	760							435
DIPPA_16808.mRNA.1	GH20	chitin		YES	43.973	16437	13	551	45.92	19	458	38.17	508
DIPPA_33363.mRNA.1	GH20	chitin			0.685318	621							1137
DIPPA_14113.mRNA.1	CBM5-CBM73-GH18	chitin-?-chitin		YES	3.87745	1643							567
DIPPA_14086.mRNA.1	CBM5-CBM73-GH18-GH18	chitin-?-chitin		YES	0.866021	677							990
DIPPA_07356.mRNA.1	GT37	fucosyltransferase			0.995597	555							725
DIPPA_07727.mRNA.1	CE9	glucosamine			0.654377	403							794
DIPPA_07089.mRNA.1	GH47	glucuronomannan/a-mannan			1.19649	1389							1438
DIPPA_08747.mRNA.1	GH47	glucuronomannan/a-mannan			3.93894	1159							414
DIPPA_08767.mRNA.1	GH47	glucuronomannan/a-mannan			11.5688	169							60
DIPPA_10042.mRNA.1	GH47	glucuronomannan/a-mannan			0.09622	56							754
DIPPA_11036.mRNA.1	GH47	glucuronomannan/a-mannan			0.283342	245							1088
DIPPA_12646.mRNA.1	GH47	glucuronomannan/a-mannan		YES	7.54722	3198							567
DIPPA_19535.mRNA.1	GH47	glucuronomannan/a-mannan			0.141644	119							1059
DIPPA_29680.mRNA.1	GH47	glucuronomannan/a-mannan			0.435788	209							633
DIPPA_29692.mRNA.1	GH47	glucuronomannan/a-mannan		YES	0.739936	296							539
DIPPA_32537.mRNA.1	GH47	glucuronomannan/a-mannan			0.44717	219							645
DIPPA_33511.mRNA.1	GH47	glucuronomannan/a-mannan		YES	1.86088	1135							787
DIPPA_60384.mRNA.1	GH47	glucuronomannan/a-mannan			19.2738	8379							580
TR100507__c1_g2_i1__m.22018	GH47	glucuronomannan/a-mannan			1.34095	1747							1274
DIPPA_19847.mRNA.1	GH76	glucuronomannan/a-mannan		YES	15.8544	3927	1	13	1.08	2	31	2.58	359
DIPPA_18283.mRNA.1	GH92	glucuronomannan/a-mannan		YES	23.6693	13475	2	3	0.25	10	19	1.58	739
DIPPA_30854.mRNA.1	GH92	glucuronomannan/a-mannan		YES	9.38866	5639							776
DIPPA_01494.mRNA.1	GH154	glucuronomannan/b-glucuronidase			64.3208	33624	15	341	28.42	23	273	22.75	684
DIPPA_02756.mRNA.1	GH79	glucuronomannan/b-glucuronidase		YES	1.14872	408							486
DIPPA_13131.mRNA.1	GH79	glucuronomannan/b-glucuronidase		YES	13.7113	4986							496
DIPPA_15806.mRNA.1	GH79	glucuronomannan/b-glucuronidase			8.89444	3129	7	141	11.75	8	197	16.42	482
DIPPA_16295.mRNA.1	GH79	glucuronomannan/b-glucuronidase		YES	14.8389	5283							487
DIPPA_16854.mRNA.1	GH79	glucuronomannan/b-glucuronidase			24.783	2027	1	3	0.25	2	28	2.33	162
DIPPA_24735.mRNA.1	GH79	glucuronomannan/b-glucuronidase			15.9261	1337							164
DIPPA_28424.mRNA.1	GH79	glucuronomannan/b-glucuronidase		YES	8.28033	2948	1	1	0.08	11	68	5.67	487
DIPPA_29958.mRNA.1	GH79	glucuronomannan/b-glucuronidase		YES	4.18723	1753							561
DIPPA_29964.mRNA.1	GH79	glucuronomannan/b-glucuronidase		YES	3.24792	1368							564
DIPPA_30015.mRNA.1	GH79	glucuronomannan/b-glucuronidase		YES	1.45318	601	1	3	0.25	3	3	0.25	555
DIPPA_04645.mRNA.1	GH114-GH114-GH114-GH114	glycosaminoglycan		YES	0.453162	444							1224
DIPPA_27861.mRNA.1	GH56	glycosaminoglycan			7.42685	2179							413
DIPPA_27867.mRNA.1	GH56	glycosaminoglycan		YES	1.01665	300							415
DIPPA_01115.mRNA.1	GH51	hemicellulose		YES	9.56989	5027	2	22	1.83	5	13	1.08	687
DIPPA_12243.mRNA.1	GH51	hemicellulose		YES	8.86933	4659							687
DIPPA_16108.mRNA.1	GH51	hemicellulose		YES	5.45102	2868				3	1	0.08	688
DIPPA_16270.mRNA.1	GH51	hemicellulose		YES	32.9943	17220				8	35	2.92	683
DIPPA_27931.mRNA.1	GH51	hemicellulose		YES	3.71384	1954	1	3	0.25	4	15	1.25	688
DIPPA_30746.mRNA.1	GH51	hemicellulose		YES	5.64869	2972							688
DIPPA_25172.mRNA.1	GH32	invertase			4.93408	2738	9	70	5.83	13	79	6.58	722
DIPPA_34815.mRNA.1	GH85	N-glycan			3.07655	2642							1081
DIPPA_09603.mRNA.1	GH89	N-glycan			3.15295	837							380
DIPPA_14393.mRNA.1	GH89	N-glycan		YES	10.7047	6665	3	56	4.67	5	46	3.83	802
DIPPA_24342.mRNA.1	GH89	N-glycan			2.918	419				2	5	0.42	236
DIPPA_25040.mRNA.1	GH89	N-glycan			2.79034	1069							519
DIPPA_34479.mRNA.1	GH89	N-glycan			3.45067	1211				5	11	0.92	481
DIPPA_34726.mRNA.1	GH89	N-glycan			3.40137	3157							1163
DIPPA_60712.mRNA.1	GH89	N-glycan			22.0341	24591							1385
DIPPA_08875.mRNA.1	GH105	pectin		YES	2.64652	716				1	3	0.25	386
DIPPA_29043.mRNA.1	GH105	pectin			5.85154	1593	1	1	0.08	2	14	1.17	388
DIPPA_11027.mRNA.1	GH43	pectin		YES	3.26466	781							349
DIPPA_20505.mRNA.1	GH43_24	pectin		YES	43.0003	9741							334
DIPPA_70224.mRNA.1	GH43_24	pectin		YES	38.3608	8690				1	2	0.17	334
DIPPA_16122.mRNA.1	GH53	pectin		YES	3.20908	784							355
DIPPA_27910.mRNA.1	GH53	pectin			7.33732	1569							319
DIPPA_15575.mRNA.1	GH54	pectin		YES	9.01761	1997				1	7	0.58	328
DIPPA_24727.mRNA.1	GH54	pectin		YES	9.03568	2001							328
DIPPA_32874.mRNA.1	GH54	pectin		YES	3.66214	811	3	78	6.5	4	31	2.58	328
DIPPA_32879.mRNA.1	GH54	pectin		YES	9.19372	2036							328
DIPPA_32888.mRNA.1	GH54	pectin		YES	6.88626	1525				4	1	0.08	328
DIPPA_33645.mRNA.1	GH54	pectin		YES	6.3914	1410	3	14	1.17				327
DIPPA_01108.mRNA.1	GH78	pectin			2.6648	3804							1753
DIPPA_04614.mRNA.1	GH78	pectin		YES	0.754134	624							1044
DIPPA_11396.mRNA.1	GH78	pectin		YES	3.94753	3116							999
DIPPA_11872.mRNA.1	GH78	pectin		YES	7.75221	4912				2	2	0.17	815
DIPPA_13370.mRNA.1	GH78	pectin		YES	0.467946	487							1296
DIPPA_14040.mRNA.1	GH78	pectin		YES	27.5488	22725							1041
DIPPA_14883.mRNA.1	GH78	pectin		YES	4.42351	3619	2	14	1.17	5	25	2.08	1033
DIPPA_34104.mRNA.1	GH78	pectin		YES	0.932124	933	1	22	1.83	4	13	1.08	997
DIPPA_21360.mRNA.1	PL42	pectin		YES	0.066486	54							1026
DIPPA_21364.mRNA.1	PL42	pectin		YES	0.468766	397							1067
TR101633__c0_g1_i1__m.22403	PL42	pectin		YES	0.454907	178							507
DIPPA_02274.mRNA.1	GH28	pectin (polygalacturonase)		YES	0.327834	112							470
DIPPA_02279.mRNA.1	GH28	pectin (polygalacturonase)		YES	1.09146	323							416
DIPPA_02280.mRNA.1	GH28	pectin (polygalacturonase)		YES	0.906395	269							417
DIPPA_04411.mRNA.1	GH28	pectin (polygalacturonase)			1.09801	311				4	2	0.17	401
DIPPA_04424.mRNA.1	GH28	pectin (polygalacturonase)			4.27588	1193							396
DIPPA_04425.mRNA.1	GH28	pectin (polygalacturonase)		YES	0.649629	184							401
DIPPA_04429.mRNA.1	GH28	pectin (polygalacturonase)		YES	0.718095	204							402
DIPPA_70086.mRNA.1	GH28	pectin (polygalacturonase)			9.69147	2745	2	9	0.75	5	10	0.83	401
DIPPA_04716.mRNA.1	GH28	pectin (polygalacturonase)			7.11081	1334							288
DIPPA_09420.mRNA.1	GH28	pectin (polygalacturonase)		YES	0.474385	144				5	9	0.75	425
DIPPA_14774.mRNA.1	GH28	pectin (polygalacturonase)		YES	1.59985	1280							1011
DIPPA_14782.mRNA.1	GH28	pectin (polygalacturonase)		YES	8.98384	3054							468
DIPPA_14963.mRNA.1	GH28	pectin (polygalacturonase)		YES	8.91939	2632							415
DIPPA_18674.mRNA.1	GH28	pectin (polygalacturonase)		YES	0.21075	72							470
DIPPA_19111.mRNA.1	GH28	pectin (polygalacturonase)			1.80303	1498							1048
DIPPA_19113.mRNA.1	GH28	pectin (polygalacturonase)			1.54273	561							496
DIPPA_22217.mRNA.1	GH28	pectin (polygalacturonase)		YES	5.69059	3991	5	56	4.67	14	119	9.92	895
DIPPA_22491.mRNA.1	GH28	pectin (polygalacturonase)		YES	5.30739	1647							433
DIPPA_24976.mRNA.1	GH28	pectin (polygalacturonase)		YES	0.961327	566							762
DIPPA_28322.mRNA.1	GH28	pectin (polygalacturonase)			4.34148	1226							400
DIPPA_31356.mRNA.1	GH28	pectin (polygalacturonase)		YES	0.778798	301							523
DIPPA_35837.mRNA.1	GH28	pectin (polygalacturonase)		YES	22.2388	5866							378
DIPPA_35853.mRNA.1	GH28	pectin (polygalacturonase)		YES	2.59624	698							384
DIPPA_19114.mRNA.1	GH28-GH28-GH28	pectin (polygalacturonase)		YES	3.03851	7408	10	143	11.92	14	165	13.75	2947
DIPPA_19112.mRNA.1	GH28-GH28-GH28-GH28	pectin (polygalacturonase)			3.154	7476							2867
DIPPA_04404.mRNA.1	CE13	pectin acetylesterase		YES	6.52873	1700							374
DIPPA_04406.mRNA.1	CE13	pectin acetylesterase			5.77471	1489							371
DIPPA_04433.mRNA.1	CE13	pectin acetylesterase			4.17117	1072							370
DIPPA_06153.mRNA.1	CE13	pectin acetylesterase		YES	14.6558	4548	3	33	2.75	4	37	3.08	433
DIPPA_06160.mRNA.1	CE13	pectin acetylesterase		YES	20.4577	6158				3	30	2.5	422
DIPPA_06167.mRNA.1	CE13	pectin acetylesterase		YES	0.940232	287							427
DIPPA_06182.mRNA.1	CE13	pectin acetylesterase		YES	14.7329	4547				3	19	1.58	431
DIPPA_06184.mRNA.1	CE13	pectin acetylesterase		YES	6.14846	1908							433
DIPPA_06204.mRNA.1	CE13	pectin acetylesterase		YES	1.4289	441							431
DIPPA_06207.mRNA.1	CE13	pectin acetylesterase		YES	1.81895	566							434
DIPPA_07929.mRNA.1	CE13	pectin acetylesterase		YES	1.49271	750							660
DIPPA_14887.mRNA.1	CE13	pectin acetylesterase		YES	1.71667	447							374
DIPPA_14897.mRNA.1	CE13	pectin acetylesterase			0.681382	178							375
DIPPA_21709.mRNA.1	CE13	pectin acetylesterase		YES	9.46847	2778							413
DIPPA_28050.mRNA.1	CE13	pectin acetylesterase		YES	0.482318	146							424
DIPPA_35174.mRNA.1	CE13	pectin acetylesterase			1.08843	1048							1204
DIPPA_35177.mRNA.1	CE13	pectin acetylesterase			0.640067	619							1209
DIPPA_51521.mRNA.1	CE13	pectin acetylesterase			8.5179	2254							379
TR122031__c2_g1_i4__m.28890	CE13	pectin acetylesterase		YES	7.04302	3799							374
TR70226__c2_g2_i1__m.12397	CE13	pectin acetylesterase		YES	13.9333	5904							435
DIPPA_04464.mRNA.1	PL1	pectin lyase			2.13851	1279							773
DIPPA_04472.mRNA.1	PL1	pectin lyase		YES	5.5789	2482							592
DIPPA_04474.mRNA.1	PL1	pectin lyase		YES	4.01672	1804							597
DIPPA_04476.mRNA.1	PL1	pectin lyase		YES	5.74973	2558							592
DIPPA_04477.mRNA.1	PL1	pectin lyase		YES	3.67269	1320							491
DIPPA_04494.mRNA.1	PL1	pectin lyase		YES	4.82513	2261							620
DIPPA_04496.mRNA.1	PL1	pectin lyase		YES	5.7742	2564							591
DIPPA_04503.mRNA.1	PL1	pectin lyase		YES	5.60587	2494							592
DIPPA_15201.mRNA.1	PL1	pectin lyase		YES	0.54717	161							414
DIPPA_07941.mRNA.1	PL1_2	pectin lyase		YES	2.71518	1162							572
DIPPA_07915.mRNA.1	PL1_2	pectin lyase		YES	3.90454	1671							572
DIPPA_70096.mRNA.1	PL1_2	pectin lyase		YES	5.59393	2394							572
TR60834__c2_g2_i10__m.9433	PL1_5	pectin lyase		YES	3.06955	3534							739
TR102637__c0_g1_i2__m.22739	PL1_5-PL1-PL1-PL1	pectin lyase			5.63216	10490							1778
DIPPA_14601.mRNA.1	PL1-PL1	pectin lyase			0.962895	822							1075
DIPPA_14640.mRNA.1	PL1-PL1	pectin lyase			0.932438	796							1075
DIPPA_15011.mRNA.1	PL1-PL1	pectin lyase			1.79655	1076							774
DIPPA_24297.mRNA.1	PL1-PL1	pectin lyase		YES	2.09908	1211							748
DIPPA_17995.mRNA.1	PL1-PL1-PL1-PL1	pectin lyase		YES	4.34932	13394	9	244	20.33	15	125	10.42	3705
DIPPA_15009.mRNA.1	PL1-PL1-PL1-PL1-PL1-PL1	pectin lyase			1.74507	3041							2125
DIPPA_07289.mRNA.1	PL1-PL1-PL1-PL1-PL1-PL1-PL1-PL1	pectin lyase			1.75173	4081							2819
DIPPA_26965.mRNA.1	PL1-PL1-PL1-PL1-PL1-PL1-PL1-PL1	pectin lyase			1.68975	4297							3071
DIPPA_04400.mRNA.1	PL4	pectin lyase		YES	1.9625	805							551
DIPPA_07668.mRNA.1	PL4	pectin lyase			5.43546	2639							640
DIPPA_07670.mRNA.1	PL4	pectin lyase			0.545168	249							606
DIPPA_07674.mRNA.1	PL4	pectin lyase			5.62289	2730							640
DIPPA_07676.mRNA.1	PL4	pectin lyase			1.04961	586							726
DIPPA_07677.mRNA.1	PL4	pectin lyase			0.327832	160							643
DIPPA_07678.mRNA.1	PL4	pectin lyase			5.59818	2718							640
DIPPA_07681.mRNA.1	PL4	pectin lyase			5.29129	2569							640
DIPPA_14662.mRNA.1	PL4	pectin lyase		YES	17.1609	8390							644
DIPPA_14677.mRNA.1	PL4	pectin lyase		YES	1.49305	711							629
DIPPA_14678.mRNA.1	PL4	pectin lyase		YES	1.99912	551							392
DIPPA_14696.mRNA.1	PL4	pectin lyase		YES	1.58241	779							648
DIPPA_17881.mRNA.1	PL4	pectin lyase		YES	1.76789	794							650
DIPPA_17882.mRNA.1	PL4	pectin lyase			5.39015	2617							640
DIPPA_17883.mRNA.1	PL4	pectin lyase			0.585757	272							615
DIPPA_17884.mRNA.1	PL4	pectin lyase			5.76311	7144							1531
DIPPA_20757.mRNA.1	PL4	pectin lyase			0.83477	406							641
DIPPA_20760.mRNA.1	PL4	pectin lyase			0.555142	270							641
TR114752__c0_g1_i4__m.26535	PL4_1	pectin lyase		YES	1.39728	123							161
TR80175__c0_g1_i2__m.15689	PL4_1	pectin lyase		YES	1.39128	140							168
DIPPA_22492.mRNA.1	PL4-CBM13	pectin lyase-?			0.509337	271							695
DIPPA_24797.mRNA.1	PL4-CBM13	pectin lyase-?		YES	1.24789	740							767
DIPPA_26807.mRNA.1	PL4-CBM13	pectin lyase-?			8.94683	4730							691
DIPPA_26833.mRNA.1	PL4-CBM13	pectin lyase-?			17.2959	9144							691
DIPPA_35315.mRNA.1	PL4-CBM13	pectin lyase-?			10.2198	5403							691
DIPPA_24813.mRNA.1	PL4-CBM13-CBM1	pectin lyase-?-cellulose		YES	1.24935	817							839
DIPPA_24833.mRNA.1	PL4-CBM13-CBM1	pectin lyase-?-cellulose		YES	1.29829	849							839
DIPPA_20875.mRNA.1	PL1-CBM1	pectin lyase-cellulose		YES	2.2725	886							527
DIPPA_08771.mRNA.1	CE8	pectin methylesterase		YES	14.3198	5280				2	4	0.33	502
DIPPA_26119.mRNA.1	CE8-CE8-CE8-CE8	pectin methylesterase			0.273776	683							3014
DIPPA_26123.mRNA.1	CE8-CE8-CE8-CE8	pectin methylesterase			3.7217	12066	48	882	73.5	63	801	66.75	3897
DIPPA_16660.mRNA.1	GT66	protein glycotransferase			1.20192	728							782
DIPPA_17271.mRNA.1	GT66	protein glycotransferase			7.76514	4355	2	5	0.42	8	60	5	729
DIPPA_22369.mRNA.1	GT66	protein glycotransferase			17.18	9737							736
DIPPA_17319.mRNA.1	GH37	trehalase			2.57886	1287				2	3	0.25	656
DIPPA_05219.mRNA.1	GH65	trehalose phosphorylase			4.14231	3722	4	29	2.42	5	24	2	1128
DIPPA_10990.mRNA.1	GH65	trehalose phosphorylase			1.84363	2922							1939
DIPPA_16974.mRNA.1	GH65	trehalose phosphorylase			3.72594	2405							829
DIPPA_24765.mRNA.1	GT1	various		YES	3.54472	935							378
DIPPA_65974.mRNA.1	GT1	various			3.06476	977							443
TR106449__c0_g2_i1__m.23852	GT1	various			4.1164	11210							2706
DIPPA_34872.mRNA.1	GT14	various			10.5665	4692							591
DIPPA_00694.mRNA.1	GT2	various			6.76074	1131							264
DIPPA_05681.mRNA.1	GT2	various			1.87821	958				1	1	0.08	669
DIPPA_22344.mRNA.1	GT2	various		YES	0.676038	374							720
DIPPA_23983.mRNA.1	GT2	various			0.323757	78							351
DIPPA_28821.mRNA.1	GT2	various			0.158922	427							3241
DIPPA_31881.mRNA.1	GT2	various			13.3438	3068							338
DIPPA_19016.mRNA.1	GT2	various			0.298071	426							1755
DIPPA_00126.mRNA.1	GT20	various			18.3761	11037				5	27	2.25	776
DIPPA_08835.mRNA.1	GT20	various			2.1145	1168							719
DIPPA_25436.mRNA.1	GT20	various			3.67531	2279	1	2	0.17				799
DIPPA_35921.mRNA.1	GT20	various			4.94576	3477				3	10	0.83	897
DIPPA_06412.mRNA.1	GT25	various			1.24029	535							576
DIPPA_70046.mRNA.1	GT25	various		YES	13.5215	2262							264
DIPPA_11709.mRNA.1	GT31	various			2.40558	718							419
DIPPA_11710.mRNA.1	GT31	various			1.353	634							620
DIPPA_12276.mRNA.1	GT31	various		YES	1.15904	343							416
DIPPA_17615.mRNA.1	GT31	various		YES	3.05733	690							333
DIPPA_11374.mRNA.1	GT32	various			3.48218	1281							501
DIPPA_56652.mRNA.1	GT32	various		YES	18.5429	7151							522
TR8088__c0_g1_i1__m.774	GT32	various		YES	6.85048	4990							526
DIPPA_02002.mRNA.1	GT4	various			6.02685	2110							480
DIPPA_11094.mRNA.1	GT4	various			1.86886	1094							758
DIPPA_16674.mRNA.1	GT4	various			20.7411	7279							481
DIPPA_20955.mRNA.1	GT4	various		YES	0.669441	478							910
DIPPA_21572.mRNA.1	GT4	various		YES	2.15751	1588							936
DIPPA_23487.mRNA.1	GT4	various			0.362402	306							1064
DIPPA_27251.mRNA.1	GT4	various			1.56036	541							476
DIPPA_33321.mRNA.1	GT4	various			4.99724	1500							421
DIPPA_33715.mRNA.1	GT4	various			1.0113	295							411
DIPPA_33717.mRNA.1	GT4	various			2.78863	1302							618
DIPPA_03489.mRNA.1	GT41	various			0.734968	559							965
TR68840__c0_g1_i2__m.11870	GT41	various		YES	1.66768	4510							1104
DIPPA_70090.mRNA.1	GT47	various		YES	1.88403	835							590
DIPPA_03198.mRNA.1	GT61	various		YES	10.0702	4429							586
DIPPA_06636.mRNA.1	GT61	various			0.675418	532							997
DIPPA_15904.mRNA.1	GT67	various			11.6755	3969							468
DIPPA_00552.mRNA.1	GT77	various		YES	1.85109	623							464
DIPPA_06166.mRNA.1	GT77	various		YES	9.39876	2328							359
DIPPA_06898.mRNA.1	GT77	various			1.12005	613							713
DIPPA_01677.mRNA.1	GT8	various			1.25979	2453							2367
DIPPA_16713.mRNA.1	GT8	various		YES	6.69226	2258							465
DIPPA_17260.mRNA.1	GT8	various		YES	3.05531	643							315
DIPPA_17315.mRNA.1	GT8	various			3.94531	1428							494
DIPPA_34663.mRNA.1	GT8	various			3.66294	1456							536
TR109499__c0_g1_i1__m.24837	GT8	various			9.49084	4292							560
DIPPA_07226.mRNA.1	CE3	xylan		YES	0.558775	128							337
DIPPA_19609.mRNA.1	GH115	xylan-a-glucuronidase		YES	1.15838	883							967
DIPPA_22847.mRNA.1	GH115	xylan-a-glucuronidase		YES	3.54787	2221							806
DIPPA_22850.mRNA.1	GH115	xylan-a-glucuronidase		YES	4.69163	2937	4	15	1.25	10	34	2.83	806
DIPPA_23143.mRNA.1	GH115	xylan-a-glucuronidase		YES	4.53029	2836				6	1	0.08	806
DIPPA_02975.mRNA.1	GH115-CBM84	xylan-a-glucuronidase	YES		2.5394	3049							1485
DIPPA_06774.mRNA.1	GH115-CBM84	xylan-a-glucuronidase	YES	YES	2.31435	2816							1504
DIPPA_15740.mRNA.1	GH115-CBM84	xylan-a-glucuronidase	YES	YES	2.68336	3265							1504
DIPPA_15749.mRNA.1	GH115-CBM84	xylan-a-glucuronidase	YES	YES	2.81157	3421							1504
DIPPA_22792.mRNA.1	GH115-CBM84	xylan-a-glucuronidase	YES		6.98069	8482							1502
DIPPA_22798.mRNA.1	GH115-CBM84	xylan-a-glucuronidase	YES		7.27698	8842							1502
DIPPA_70217.mRNA.1	GH115-CBM84	xylan-a-glucuronidase	YES	YES	0.464496	564							1501
DIPPA_08933.mRNA.1	GH115-CBM84-CBM84	xylan-a-glucuronidase	YES	YES	3.98212	5398							1668
DIPPA_08957.mRNA.1	GH115-CBM84-CBM84	xylan-a-glucuronidase	YES	YES	6.51959	8937							1686
DIPPA_08958.mRNA.1	GH115-CBM84	xylan-a-glucuronidase	YES		5.17932	2313							722
DIPPA_10301.mRNA.1	GH115-CBM84-CBM84	xylan-a-glucuronidase	YES	YES	2.30097	3123							1670
DIPPA_35883.mRNA.1	GH10-CBM1-CBM1-CBM1	xylan-cellulose		YES	1.08103	405							509
DIPPA_00024.mRNA.1	GH74	xyloglucan		YES	12.9555	7255							728
DIPPA_11953.mRNA.1	GH74	xyloglucan			0.783335	438							727
TR131804__c4_g2_i2__m.31933	GH74	xyloglucan		YES	3.51023	289							153
DIPPA_10258.mRNA.1	GH74-GH74	xyloglucan			3.42855	2805							1033
DIPPA_27297.mRNA.1	GH74-GH74-GH74	xyloglucan		YES	3.78566	4901	15	164	13.67	25	207	17.25	1596

## Sheet: S1B - diplonema_japonicum_colla
diplonema_japonicum_collab_report
proteinId	CAZy_family_(_subfamily)	Target_polysaccharide	Transcripts_Per_Million	RNA-Seq_Reads_Mapped
Dj_TRINITY_DN43116_c0_g1_i1_p1_1	CBM48	?	26.1367	688
Dj_TRINITY_DN5630_c0_g1_i1_p1_1	CBM48	?	34.1521	475
Dj_TRINITY_DN14641_c0_g2_i1_p1_1	GT1	various	17.2124	297
Dj_TRINITY_DN19557_c0_g1_i1_p1_1	GT1	various	7.6725	865
Dj_TRINITY_DN24496_c0_g1_i1_p1_1	GT1	various	9.75176	1141
Dj_TRINITY_DN25462_c0_g1_i1_p1_1	GT1	various	6.87503	564.683
Dj_TRINITY_DN26787_c0_g1_i1_p1_1	GT1	various	11.2316	252
Dj_TRINITY_DN23997_c0_g1_i1_p1_1	GT10	a-fucosyltransferase	9.14253	177
Dj_TRINITY_DN48016_c0_g1_i1_p1_1	GT10	a-fucosyltransferase	5.16496	117
Dj_TRINITY_DN5620_c0_g1_i1_p1_1	GT10	a-fucosyltransferase	8.20468	146
Dj_TRINITY_DN15669_c0_g1_i1_p1_1	GT105	a-mannosyltransferase	13.7739	422.051
Dj_TRINITY_DN15705_c0_g1_i1_p1_1	GT105	a-mannosyltransferase	6.85589	253
Dj_TRINITY_DN20777_c0_g1_i1_p1_1	GT105	a-mannosyltransferase	4.62571	132
Dj_TRINITY_DN748_c0_g2_i1_p1_1	GT114	b-xylosyltransferase	8.56003	138
Dj_TRINITY_DN29188_c0_g1_i1_p1_1	GT13	b-1,2-N-acetylglucosaminyltransferase	23.0814	831.831
Dj_TRINITY_DN5641_c0_g1_i1_p1_1	GT13	b-1,2-N-acetylglucosaminyltransferase	10.2655	227
Dj_TRINITY_DN2847_c0_g1_i1_p1_1	GT13-GT15	b-1,2-N-acetylglucosaminyltransferase	3.51197	195.001
Dj_TRINITY_DN13168_c0_g1_i1_p1_1	GT15	a-mannosyltransferase	3.95034	101
Dj_TRINITY_DN164_c0_g1_i1_p1_1	GT15	a-mannosyltransferase	7.83232	125
Dj_TRINITY_DN17102_c0_g1_i1_p1_1	GT15	a-mannosyltransferase	7.51965	227.164
Dj_TRINITY_DN19747_c0_g1_i1_p1_1	GT15	a-mannosyltransferase	9.74194	217
Dj_TRINITY_DN21368_c0_g1_i1_p1_1	GT15	a-mannosyltransferase	15.482	395
Dj_TRINITY_DN23666_c0_g2_i1_p1_1	GT15	a-mannosyltransferase	16.5358	396
Dj_TRINITY_DN25048_c0_g1_i1_p1_1	GT15	a-mannosyltransferase	18.5416	399
Dj_TRINITY_DN27259_c0_g1_i1_p1_1	GT15	a-mannosyltransferase	45.069	1453.95
Dj_TRINITY_DN27259_c0_g2_i1_p1_1	GT15	a-mannosyltransferase	8.95585	272.001
Dj_TRINITY_DN13588_c0_g1_i2_p2_1	GT2	various	20.129	293
Dj_TRINITY_DN15168_c0_g1_i1_p1_1	GT2	various	8.2211	902
Dj_TRINITY_DN21913_c0_g1_i1_p1_1	GT2	various	12.1166	230
Dj_TRINITY_DN51680_c0_g1_i1_p1_1	GT2	various	6.78216	154
Dj_TRINITY_DN9734_c0_g1_i2_p1_1	GT2	various	25.8522	287
Dj_TRINITY_DN10393_c0_g1_i1_p1_1	GT20	various	10.7875	401
Dj_TRINITY_DN17919_c0_g1_i1_p1_1	GT20	various	37.3721	1709.95
Dj_TRINITY_DN36446_c0_g1_i1_p1_1	GT20	various	20.5338	791.002
Dj_TRINITY_DN50548_c0_g1_i1_p1_1	GT20	various	4.86963	150
Dj_TRINITY_DN19289_c0_g2_i1_p1_1	GT22	a-mannosyltransferase	13.8271	310.234
Dj_TRINITY_DN20027_c0_g1_i2_p1_1	GT22	a-mannosyltransferase	13.913	379
Dj_TRINITY_DN754_c0_g1_i1_p1_1	GT22	a-mannosyltransferase	12.4481	327
Dj_TRINITY_DN12076_c1_g1_i1_p1_1	GT23	a-fucosyltransferase	6.58799	155.992
Dj_TRINITY_DN15622_c0_g2_i1_p1_1	GT23	a-fucosyltransferase	33.694	612.307
Dj_TRINITY_DN17737_c0_g2_i1_p1_1	GT23	a-fucosyltransferase	19.6969	442.998
Dj_TRINITY_DN11622_c0_g1_i1_p1_1	GT24	a-glucosyltransferase	16.5759	1238
Dj_TRINITY_DN15301_c0_g1_i1_p1_1	GT25	various	15.8461	406
Dj_TRINITY_DN42243_c0_g1_i1_p1_1	GT25	various	4.96541	57
Dj_TRINITY_DN13603_c0_g1_i1_p1_1	GT31	various	15.3876	219
Dj_TRINITY_DN26220_c1_g2_i2_p1_1	GT31	various	14.5788	271.229
Dj_TRINITY_DN26819_c0_g1_i2_p2_1	GT31	various	13.3675	336
Dj_TRINITY_DN22270_c0_g1_i1_p1_1	GT33	b-mannosyltransferase	8.13229	175
Dj_TRINITY_DN12889_c0_g2_i1_p1_1	GT37	fucosyltransferase	11.9477	288.059
Dj_TRINITY_DN13526_c0_g2_i1_p1_1	GT4	various	23.337	477
Dj_TRINITY_DN15538_c0_g1_i1_p1_1	GT4	various	2.23507	75
Dj_TRINITY_DN15879_c0_g1_i1_p1_1	GT4	various	26.4224	406
Dj_TRINITY_DN2440_c0_g1_i1_p1_1	GT4	various	5.31551	193
Dj_TRINITY_DN24468_c0_g1_i1_p1_1	GT4	various	13.9861	645.97
Dj_TRINITY_DN25497_c0_g1_i1_p1_1	GT4	various	18.0438	399
Dj_TRINITY_DN26098_c0_g1_i1_p1_1	GT4	various	7.45745	145.987
Dj_TRINITY_DN2660_c0_g1_i1_p1_1	GT4	various	7.73604	179
Dj_TRINITY_DN26696_c0_g1_i1_p1_1	GT4	various	6.78066	117
Dj_TRINITY_DN26780_c0_g1_i3_p1_1	GT4	various	6.52269	240
Dj_TRINITY_DN31652_c0_g1_i1_p1_1	GT4	various	6.89633	186
Dj_TRINITY_DN18071_c0_g2_i1_p1_1	GT41	various	3.07898	83.043
Dj_TRINITY_DN20250_c0_g1_i1_p1_1	GT41	various	12.6548	495
Dj_TRINITY_DN22264_c0_g1_i1_p1_1	GT41	various	10.7546	405
Dj_TRINITY_DN31737_c0_g1_i1_p1_1	GT47	various	3.6995	86
Dj_TRINITY_DN27408_c0_g1_i1_p1_1	GT48	b-1,3-glucan synthase	13.9533	3992.99
Dj_TRINITY_DN27850_c1_g1_i1_p1_1	GT48	b-1,3-glucan synthase	11.2126	1669
Dj_TRINITY_DN27916_c0_g1_i1_p1_1	GT48	b-1,3-glucan synthase	15.2777	3022.04
Dj_TRINITY_DN7540_c0_g1_i1_p1_1	GT48	b-1,3-glucan synthase	2.89491	199.022
Dj_TRINITY_DN21677_c1_g1_i1_p1_1	GT50	a-mannosyltransferase	26.5388	446.466
Dj_TRINITY_DN32186_c0_g1_i1_p1_1	GT54	b-acetylglucosaminyltransferase	8.61641	171
Dj_TRINITY_DN24363_c0_g1_i1_p1_1	GT57	a-glucosyltransferase	17.0244	393
Dj_TRINITY_DN50797_c0_g1_i1_p1_1	GT57	a-glucosyltransferase	18.5818	446.001
Dj_TRINITY_DN15871_c0_g1_i1_p1_1	GT58	a-mannosyltransferase	17.4841	330
Dj_TRINITY_DN36223_c0_g1_i1_p1_1	GT59	a-glucosyltransferase	5.8954	124
Dj_TRINITY_DN20415_c0_g1_i1_p1_1	GT60	a-acetylglucosaminyltransferase	8.44387	152.079
Dj_TRINITY_DN21349_c0_g1_i1_p1_1	GT60	a-acetylglucosaminyltransferase	15.5579	449
Dj_TRINITY_DN21451_c2_g1_i1_p1_1	GT60	a-acetylglucosaminyltransferase	27.1219	569
Dj_TRINITY_DN23211_c1_g1_i1_p1_1	GT60	a-acetylglucosaminyltransferase	18.4958	406
Dj_TRINITY_DN4195_c0_g1_i1_p1_1	GT60	a-acetylglucosaminyltransferase	19.745	458.999
Dj_TRINITY_DN24829_c0_g2_i1_p1_1	GT61	various	9.59701	321.001
Dj_TRINITY_DN25164_c0_g1_i1_p1_1	GT61	various	20.922	588
Dj_TRINITY_DN11835_c0_g1_i1_p1_1	GT64	a-acetylhexosaminyltransferase	13.1344	216
Dj_TRINITY_DN18785_c0_g1_i1_p1_1	GT64-GT4	a-acetylhexosaminyltransferase	22.7848	906
Dj_TRINITY_DN31239_c0_g1_i1_p1_1	GT66	protein glycotransferase	19.205	693.163
Dj_TRINITY_DN36396_c0_g1_i1_p1_1	GT66	protein glycotransferase	39.9696	1393
Dj_TRINITY_DN47336_c0_g1_i1_p1_1	GT66	protein glycotransferase	18.4318	105.705
Dj_TRINITY_DN7050_c0_g2_i1_p1_1	GT66	protein glycotransferase	13.4124	360.295
Dj_TRINITY_DN38740_c0_g1_i1_p1_1	GT67	various	8.67437	167
Dj_TRINITY_DN38711_c0_g1_i1_p1_1	GT76	a-mannosyltransferase	16.2891	267
Dj_TRINITY_DN26006_c1_g2_i1_p1_1	GT77	various	14.1617	252.003
Dj_TRINITY_DN28020_c9_g1_i1_p1_1	GT77	various	20.2402	618
Dj_TRINITY_DN7259_c0_g1_i1_p1_1	GT77	various	6.96057	131
Dj_TRINITY_DN10158_c0_g1_i1_p1_1	GT8	various	17.2752	244
Dj_TRINITY_DN14344_c0_g2_i1_p1_1	GT8	various	6.21013	139
Dj_TRINITY_DN21179_c0_g1_i1_p1_1	GT8	various	12.3733	305
Dj_TRINITY_DN24986_c0_g1_i1_p1_1	GT8	various	12.2418	199.998
Dj_TRINITY_DN27778_c0_g2_i1_p1_1	GT8	various	9.47952	97.051
Dj_TRINITY_DN41389_c0_g1_i1_p1_1	GT8	various	34.5101	724
Dj_TRINITY_DN24523_c0_g1_i1_p1_1	GT96	a-galactosyltransferase	19.7838	838.997
Dj_TRINITY_DN25288_c0_g1_i2_p2_1	GT96	a-galactosyltransferase	7.6516	186.959
Dj_TRINITY_DN29058_c0_g1_i1_p1_1	GT96	a-galactosyltransferase	10.0736	232
Dj_TRINITY_DN31759_c0_g1_i1_p1_1	GT96	a-galactosyltransferase	17.7657	478.198
Dj_TRINITY_DN24019_c0_g1_i1_p1_1	CE13	pectin acetylesterase	11.3487	224
Dj_TRINITY_DN26641_c0_g1_i1_p1_1	CE13	pectin acetylesterase	23.8264	478
Dj_TRINITY_DN26641_c0_g2_i1_p1_1	CE13	pectin acetylesterase	8.55051	166
Dj_TRINITY_DN28377_c3_g1_i10_p1_1	CE13	pectin acetylesterase	9.22359	194.999
Dj_TRINITY_DN28377_c3_g1_i11_p1_1	CE13	pectin acetylesterase	5.55778	68
Dj_TRINITY_DN28377_c3_g1_i12_p1_1	CE13	pectin acetylesterase	6.88858	83.167
Dj_TRINITY_DN28377_c3_g1_i13_p1_1	CE13	pectin acetylesterase	13.4174	267.003
Dj_TRINITY_DN28377_c3_g1_i15_p1_1	CE13	pectin acetylesterase	10.5884	159.841
Dj_TRINITY_DN28377_c3_g1_i16_p1_1	CE13	pectin acetylesterase	3.67996	39.264
Dj_TRINITY_DN28377_c3_g1_i17_p1_1	CE13	pectin acetylesterase	5.31456	59
Dj_TRINITY_DN28377_c3_g1_i18_p1_1	CE13	pectin acetylesterase	3.11865	20
Dj_TRINITY_DN28377_c3_g1_i1_p1_1	CE13	pectin acetylesterase	10.5191	126.999
Dj_TRINITY_DN28377_c3_g1_i2_p1_1	CE13	pectin acetylesterase	7.39292	80.876
Dj_TRINITY_DN28377_c3_g1_i3_p1_1	CE13	pectin acetylesterase	1.71528	11
Dj_TRINITY_DN28377_c3_g1_i4_p1_1	CE13	pectin acetylesterase	6.18548	95.045
Dj_TRINITY_DN28377_c3_g1_i5_p1_1	CE13	pectin acetylesterase	3.85595	43.015
Dj_TRINITY_DN28377_c3_g1_i6_p1_1	CE13	pectin acetylesterase	8.82276	177
Dj_TRINITY_DN28377_c3_g1_i7_p1_1	CE13	pectin acetylesterase	12.536	250.142
Dj_TRINITY_DN28377_c3_g1_i8_p1_1	CE13	pectin acetylesterase	8.5668	121
Dj_TRINITY_DN28377_c3_g1_i9_p1_1	CE13	pectin acetylesterase	3.2357	34
Dj_TRINITY_DN28377_c3_g2_i1_p1_1	CE13	pectin acetylesterase	6.2809	37
Dj_TRINITY_DN31338_c0_g1_i1_p1_1	CE13	pectin acetylesterase	5.15091	100
Dj_TRINITY_DN47387_c0_g1_i1_p1_1	CE13	pectin acetylesterase	27.5875	479
Dj_TRINITY_DN7724_c0_g1_i1_p1_1	CE13	pectin acetylesterase	3.22275	57
Dj_TRINITY_DN1843_c0_g2_i1_p1_1	CE2	xylan acetylesterase	6.18331	100.018
Dj_TRINITY_DN14781_c0_g1_i2_p1_1	CE9	N-acetyl-Glu/Gal-amine 6-phosphate deacetylase	12.8657	447
Dj_TRINITY_DN23203_c0_g1_i1_p1_1	CE9	N-acetyl-Glu/Gal-amine 6-phosphate deacetylase	10.003	178
Dj_TRINITY_DN20743_c0_g2_i1_p1_1	GH113	b-mannan	13.189	229
Dj_TRINITY_DN20210_c0_g1_i1_p1_1	GH26	b-mannan	10.7118	297
Dj_TRINITY_DN27428_c0_g1_i1_p1_1	GH114	glycosaminoglycan	32.4022	1248.19
Dj_TRINITY_DN27428_c3_g1_i1_p1_1	GH114	glycosaminoglycan	50.2261	611.81
Dj_TRINITY_DN18670_c0_g1_i1_p1_1	GH116	b-glycoside	10.6335	202.996
Dj_TRINITY_DN26761_c0_g1_i3_p1_1	GH116	b-glycoside	22.9301	965.001
Dj_TRINITY_DN28033_c3_g1_i1_p1_1	GH116	b-glycoside	15.1296	726.553
Dj_TRINITY_DN28033_c3_g1_i2_p1_1	GH116	b-glycoside	11.5741	555.812
Dj_TRINITY_DN28033_c3_g2_i1_p1_1	GH116	b-glycoside	5.43639	264
Dj_TRINITY_DN28033_c3_g3_i1_p1_1	GH116	b-glycoside	33.4894	1647.99
Dj_TRINITY_DN15870_c0_g1_i1_p1_1	GH2	b-glycoside	17.2518	740
Dj_TRINITY_DN19660_c0_g1_i1_p1_1	GH2	b-glycoside	2.67473	56.836
Dj_TRINITY_DN19660_c0_g2_i1_p1_1	GH2	b-glycoside	2.54393	30.164
Dj_TRINITY_DN22894_c0_g1_i1_p1_1	GH2	b-glycoside	11.0892	335
Dj_TRINITY_DN24302_c0_g1_i1_p1_1	GH2	b-glycoside	8.56062	394
Dj_TRINITY_DN24302_c0_g2_i1_p1_1	GH2	b-glycoside	10.6129	477
Dj_TRINITY_DN27667_c0_g2_i2_p1_1	GH2	b-glycoside	2.23793	103
Dj_TRINITY_DN27667_c0_g2_i3_p1_1	GH2	b-glycoside	1.84683	85
Dj_TRINITY_DN27667_c0_g2_i5_p1_1	GH2	b-glycoside	1.56908	38
Dj_TRINITY_DN3762_c0_g1_i1_p1_1	GH2	b-glycoside	5.99487	273
Dj_TRINITY_DN7609_c0_g1_i1_p1_1	GH2	b-glycoside	10.2712	313.059
Dj_TRINITY_DN26420_c0_g1_i3_p1_1	GH117	a-glycoside	7.31734	131
Dj_TRINITY_DN26420_c0_g1_i4_p1_1	GH117	a-glycoside	4.80375	86
Dj_TRINITY_DN26420_c0_g1_i5_p1_1	GH117	a-glycoside	4.49571	80
Dj_TRINITY_DN46509_c0_g1_i1_p1_1	GH117	a-glycoside	6.46523	114
Dj_TRINITY_DN11969_c0_g1_i1_p1_1	GH27	a-glycoside	14.7453	299
Dj_TRINITY_DN14963_c0_g1_i1_p1_1	GH27	a-glycoside	18.3856	349
Dj_TRINITY_DN15059_c0_g4_i1_p1_1	GH27	a-glycoside	230.074	4181.04
Dj_TRINITY_DN19107_c2_g1_i1_p1_1	GH27	a-glycoside	38.8946	750.903
Dj_TRINITY_DN20829_c0_g1_i1_p1_1	GH27	a-glycoside	15.7602	283
Dj_TRINITY_DN21556_c0_g1_i1_p1_1	GH27	a-glycoside	4.59065	215
Dj_TRINITY_DN21986_c0_g2_i1_p1_1	GH27	a-glycoside	12.8341	236
Dj_TRINITY_DN22137_c0_g1_i1_p1_1	GH27	a-glycoside	185.715	3354.88
Dj_TRINITY_DN24193_c0_g1_i1_p1_1	GH27	a-glycoside	23.556	409
Dj_TRINITY_DN47434_c0_g1_i1_p1_1	GH27	a-glycoside	12.2231	234
Dj_TRINITY_DN7097_c0_g1_i1_p1_1	GH27	a-glycoside	360.841	7161.21
Dj_TRINITY_DN7611_c0_g1_i1_p1_1	GH27	a-glycoside	24.891	584
Dj_TRINITY_DN42764_c0_g1_i1_p1_1	GH125	a-mannoside	4.28206	97
Dj_TRINITY_DN20157_c0_g1_i1_p1_1	GH38	a-mannoside	22.6876	1282.99
Dj_TRINITY_DN46425_c0_g1_i1_p1_1	GH38	a-mannoside	82.2682	4603.44
Dj_TRINITY_DN29194_c0_g1_i1_p1_1	GH128	b-1,3-glucan	5.59703	57
Dj_TRINITY_DN25786_c0_g1_i3_p1_1	GH16	b-1,3-glucan	12.7092	126
Dj_TRINITY_DN25786_c0_g1_i1_p1_1	GH16_3	b-1,3-glucan	26.3029	292.004
Dj_TRINITY_DN25131_c0_g1_i1_p1_1	GH55	b-1,3-glucan	5.7831	190
Dj_TRINITY_DN22331_c0_g1_i2_p1_1	GH81	b-1,3-glucan	8.41497	420
Dj_TRINITY_DN37278_c0_g1_i1_p1_1	GH130	b-mannoside	6.01979	86
Dj_TRINITY_DN12723_c1_g1_i1_p1_1	GH139	a-fucoside	2.79256	19.998
Dj_TRINITY_DN3993_c1_g1_i1_p1_1	GH139	a-fucoside	3.08056	14.987
Dj_TRINITY_DN41442_c0_g1_i1_p1_1	GH139	a-fucoside	5.93228	208.03
Dj_TRINITY_DN27686_c3_g1_i1_p1_1	GH141	a-fucoside	25.6142	789
Dj_TRINITY_DN28494_c1_g1_i4_p1_1	GH141	a-fucoside	12.72	515.403
Dj_TRINITY_DN10070_c0_g1_i1_p1_1	GH29	a-fucoside	6.8383	149
Dj_TRINITY_DN16468_c0_g1_i1_p1_1	GH29	a-fucoside	7.19666	184
Dj_TRINITY_DN47037_c0_g1_i1_p1_1	GH29	a-fucoside	9.03779	234
Dj_TRINITY_DN28090_c0_g1_i1_p1_1	GH15	a-1,4-glucan	18.4558	437
Dj_TRINITY_DN28090_c0_g1_i2_p1_1	GH15	a-1,4-glucan	11.1785	249
Dj_TRINITY_DN1115_c0_g1_i1_p1_1	GH18	chitin	17.5422	315
Dj_TRINITY_DN1704_c0_g1_i1_p1_1	GH18	chitin	6.77172	83.218
Dj_TRINITY_DN20097_c1_g1_i1_p1_1	GH18	chitin	3.34627	31.008
Dj_TRINITY_DN20595_c0_g1_i1_p1_1	GH18	chitin	10.1296	113.002
Dj_TRINITY_DN20994_c1_g1_i1_p1_1	GH18	chitin	9.90352	250
Dj_TRINITY_DN26925_c0_g1_i3_p1_1	GH18	chitin	6.80822	92.854
Dj_TRINITY_DN26925_c0_g1_i4_p1_1	GH18	chitin	6.51517	30.061
Dj_TRINITY_DN27173_c0_g1_i2_p1_1	GH18	chitin	14.1761	214
Dj_TRINITY_DN27945_c7_g1_i1_p1_1	GH18	chitin	16.7294	239
Dj_TRINITY_DN28355_c2_g1_i11_p1_1	GH18	chitin	42.6027	181.885
Dj_TRINITY_DN28355_c2_g1_i1_p1_1	GH18	chitin	86.7695	1319.23
Dj_TRINITY_DN28355_c2_g1_i2_p1_1	GH18	chitin	35.3775	157.983
Dj_TRINITY_DN28355_c2_g1_i4_p1_1	GH18	chitin	58.5364	378.476
Dj_TRINITY_DN28355_c2_g1_i7_p1_1	GH18	chitin	54.0508	387.072
Dj_TRINITY_DN28487_c1_g1_i1_p1_1	GH18	chitin	51.7643	971.425
Dj_TRINITY_DN28550_c4_g4_i10_p1_1	GH18	chitin	59.7294	1404.61
Dj_TRINITY_DN28550_c4_g4_i12_p1_1	GH18	chitin	79.2124	1854.23
Dj_TRINITY_DN28550_c4_g4_i15_p1_1	GH18	chitin	40.3629	853.324
Dj_TRINITY_DN28550_c4_g4_i16_p1_1	GH18	chitin	73.8636	971.506
Dj_TRINITY_DN28550_c4_g4_i17_p1_1	GH18	chitin	65.7232	875.08
Dj_TRINITY_DN28550_c4_g4_i2_p1_1	GH18	chitin	168.218	1413.49
Dj_TRINITY_DN28550_c4_g4_i3_p1_1	GH18	chitin	46.6329	1214.94
Dj_TRINITY_DN28550_c4_g4_i6_p1_1	GH18	chitin	59.5324	1412.84
Dj_TRINITY_DN28550_c4_g4_i8_p1_1	GH18	chitin	66.1777	974.006
Dj_TRINITY_DN28550_c4_g4_i9_p1_1	GH18	chitin	83.5274	406.364
Dj_TRINITY_DN36319_c0_g1_i1_p1_1	GH18	chitin	59.8471	771
Dj_TRINITY_DN51626_c0_g1_i1_p1_1	GH18	chitin	252.999	3546.12
Dj_TRINITY_DN6611_c0_g1_i1_p1_1	GH18	chitin	28.8122	425.614
Dj_TRINITY_DN28550_c4_g4_i4_p1_1	GH18-GH18	chitin	43.6694	1232.02
Dj_TRINITY_DN28515_c8_g3_i1_p2_1	GH19	chitin	188.51	2509.94
Dj_TRINITY_DN28515_c8_g3_i4_p2_1	GH19	chitin	137.377	2274.04
Dj_TRINITY_DN11645_c0_g1_i1_p1_1	GH20	chitin	30.8583	734
Dj_TRINITY_DN15012_c1_g2_i1_p1_1	GH20	chitin	72.7036	2110
Dj_TRINITY_DN23029_c0_g1_i2_p1_1	GH20	chitin	18.9211	543
Dj_TRINITY_DN27378_c0_g1_i1_p1_1	GH20	chitin	90.3274	2094.91
Dj_TRINITY_DN27378_c0_g1_i2_p1_1	GH20	chitin	73.1	1770.34
Dj_TRINITY_DN41575_c0_g1_i1_p1_1	GH20	chitin	31.2946	741
Dj_TRINITY_DN10757_c0_g1_i1_p1_1	GH28	pectin (polygalacturonase)	25.7345	501
Dj_TRINITY_DN19762_c1_g1_i1_p1_1	GH28	pectin (polygalacturonase)	4.77248	79
Dj_TRINITY_DN10850_c0_g1_i1_p1_1	GH3	cellulose/xylan	4.63385	169
Dj_TRINITY_DN13555_c0_g1_i1_p1_1	GH3	cellulose/xylan	21.598	825
Dj_TRINITY_DN14522_c1_g1_i1_p1_1	GH3	cellulose/xylan	22.2315	728
Dj_TRINITY_DN20509_c0_g1_i1_p1_1	GH3	cellulose/xylan	10.6433	410
Dj_TRINITY_DN20627_c0_g1_i1_p1_1	GH3	cellulose/xylan	10.6809	393
Dj_TRINITY_DN21926_c1_g1_i1_p1_1	GH3	cellulose/xylan	7.2448	274
Dj_TRINITY_DN24097_c0_g1_i1_p1_1	GH3	cellulose/xylan	7.41924	293.012
Dj_TRINITY_DN25488_c0_g1_i1_p1_1	GH3	cellulose/xylan	15.3873	567
Dj_TRINITY_DN2810_c0_g1_i1_p1_1	GH3	cellulose/xylan	5.43413	202
Dj_TRINITY_DN28385_c6_g2_i1_p1_1	GH3	cellulose/xylan	24.6514	927
Dj_TRINITY_DN36709_c0_g1_i1_p1_1	GH3	cellulose/xylan	34.3709	1350.01
Dj_TRINITY_DN37086_c0_g1_i1_p1_1	GH3	cellulose/xylan	6.30173	255
Dj_TRINITY_DN20336_c0_g1_i2_p1_1	GH30	b-glucan/b-xylan	7.29621	400
Dj_TRINITY_DN22481_c0_g1_i1_p1_1	GH30	b-glucan/b-xylan	5.69144	277
Dj_TRINITY_DN21082_c0_g1_i1_p1_1	GH31	a-glucan	8.06196	264
Dj_TRINITY_DN27316_c1_g1_i1_p1_1	GH31	a-glucan	16.936	710
Dj_TRINITY_DN27316_c1_g2_i1_p1_1	GH31	a-glucan	32.1399	1300.55
Dj_TRINITY_DN28337_c2_g1_i1_p1_1	GH31	a-glucan	10.7447	322.272
Dj_TRINITY_DN28337_c2_g1_i2_p1_1	GH31	a-glucan	48.6408	2490.73
Dj_TRINITY_DN1309_c0_g1_i1_p1_1	GH33	terminal sialic acid residues	5.99122	94
Dj_TRINITY_DN24785_c1_g2_i1_p1_1	GH33	terminal sialic acid residues	35.0205	678
Dj_TRINITY_DN28252_c11_g1_i1_p1_1	GH33	terminal sialic acid residues	6.69545	113
Dj_TRINITY_DN41903_c0_g1_i1_p1_1	GH33	terminal sialic acid residues	21.8204	446
Dj_TRINITY_DN663_c0_g1_i1_p1_1	GH33	terminal sialic acid residues	44.574	478
Dj_TRINITY_DN23567_c0_g1_i1_p1_1	GH35	b-galactan	7.02692	287
Dj_TRINITY_DN41813_c0_g1_i1_p1_1	GH35	b-galactan	5.62917	229
Dj_TRINITY_DN51844_c0_g1_i1_p1_1	GH35	b-galactan	35.5392	1418.92
Dj_TRINITY_DN9325_c0_g1_i1_p1_1	GH35-CBM13	b-galactan	24.4591	929.007
Dj_TRINITY_DN25172_c0_g1_i1_p1_1	GH37	trehalase	18.2664	539
Dj_TRINITY_DN47243_c0_g1_i1_p1_1	GH43_24	pectin	7.16036	105
Dj_TRINITY_DN28099_c0_g1_i1_p1_1	GH78	pectin	14.6034	680
Dj_TRINITY_DN46579_c0_g2_i1_p1_1	GH78	pectin	39.8114	1984.88
Dj_TRINITY_DN16289_c0_g1_i1_p1_1	GH45	cellulose	3.32251	37.961
Dj_TRINITY_DN27782_c2_g3_i1_p1_1	GH45	cellulose	50.2043	730.779
Dj_TRINITY_DN2855_c0_g1_i1_p1_1	GH45	cellulose	19.7717	291
Dj_TRINITY_DN31251_c0_g1_i1_p1_1	GH45	cellulose	6.90231	96
Dj_TRINITY_DN22358_c0_g1_i1_p1_1	GH5	cellulose	31.6884	959
Dj_TRINITY_DN26789_c0_g1_i1_p1_1	GH5_13	cellulose	20.5171	426.006
Dj_TRINITY_DN4926_c0_g2_i1_p1_1	GH5_13	cellulose	6.19706	127
Dj_TRINITY_DN27782_c2_g2_i4_p1_1	GH5_2	cellulose	108.175	4429.87
Dj_TRINITY_DN27782_c2_g2_i6_p1_1	GH5_2	cellulose	63.5346	1230.03
Dj_TRINITY_DN27782_c2_g2_i1_p1_1	GH5_2-GH5_2	cellulose	27.5311	571.642
Dj_TRINITY_DN27782_c2_g2_i2_p1_1	GH5_2-GH5_2	cellulose	86.1625	1589.05
Dj_TRINITY_DN27782_c2_g2_i3_p1_1	GH5_2-GH5_2	cellulose	42.2247	881.289
Dj_TRINITY_DN27782_c2_g2_i5_p1_1	GH5_2-GH5_2	cellulose	44.7941	959.096
Dj_TRINITY_DN28195_c0_g1_i1_p1_1	GH5_27	cellulose	40.6011	1003
Dj_TRINITY_DN41134_c0_g1_i1_p1_1	GH5_27	cellulose	44.1134	985
Dj_TRINITY_DN24049_c0_g1_i1_p1_1	GH6	cellulose	23.0645	454
Dj_TRINITY_DN24049_c0_g2_i1_p1_1	GH6	cellulose	37.8684	727.002
Dj_TRINITY_DN28209_c0_g1_i1_p1_1	GH7	cellulose	75.1872	1772.18
Dj_TRINITY_DN28209_c0_g1_i2_p1_1	GH7	cellulose	73.795	1727.42
Dj_TRINITY_DN28209_c0_g1_i3_p1_1	GH7	cellulose	31.1879	487.642
Dj_TRINITY_DN28209_c0_g1_i4_p1_1	GH7	cellulose	21.7842	265.356
Dj_TRINITY_DN1059_c0_g2_i1_p1_1	GH47	glucuronomannan/a-mannan	8.66534	302
Dj_TRINITY_DN18503_c1_g1_i1_p1_1	GH47	glucuronomannan/a-mannan	21.4725	498
Dj_TRINITY_DN24471_c0_g1_i1_p1_1	GH47	glucuronomannan/a-mannan	13.4375	316
Dj_TRINITY_DN24698_c0_g1_i1_p1_1	GH47	glucuronomannan/a-mannan	6.63429	445
Dj_TRINITY_DN26780_c0_g1_i1_p2_1	GH47	glucuronomannan/a-mannan	7.55869	221
Dj_TRINITY_DN26975_c1_g1_i2_p1_1	GH47	glucuronomannan/a-mannan	14.5464	462.993
Dj_TRINITY_DN27817_c3_g1_i2_p1_1	GH47	glucuronomannan/a-mannan	8.83532	327
Dj_TRINITY_DN28212_c5_g1_i2_p1_1	GH47	glucuronomannan/a-mannan	23.8852	663.542
Dj_TRINITY_DN28212_c5_g1_i3_p1_1	GH47	glucuronomannan/a-mannan	16.6684	459.458
Dj_TRINITY_DN28212_c5_g1_i6_p1_1	GH47	glucuronomannan/a-mannan	15.261	134
Dj_TRINITY_DN28320_c0_g1_i1_p1_1	GH47	glucuronomannan/a-mannan	8.76471	320.602
Dj_TRINITY_DN50682_c0_g1_i1_p1_1	GH47	glucuronomannan/a-mannan	4.16047	92
Dj_TRINITY_DN21600_c0_g1_i2_p1_1	GH76	glucuronomannan/a-mannan	16.095	256
Dj_TRINITY_DN31554_c0_g1_i1_p1_1	GH92	glucuronomannan/a-mannan	34.2035	1302.81
Dj_TRINITY_DN18711_c0_g1_i1_p1_1	GH59	b-galactoside	13.5245	548
Dj_TRINITY_DN28469_c7_g4_i1_p1_1	GH59	b-galactoside	27.4311	1110
Dj_TRINITY_DN18880_c0_g1_i1_p1_1	GH63	a-glucoside	5.50762	263
Dj_TRINITY_DN36732_c0_g1_i1_p1_1	GH63	a-glucoside	11.9159	414
Dj_TRINITY_DN24849_c0_g1_i1_p1_1	GH65	trehalose phosphorylase	92.6126	3187.69
Dj_TRINITY_DN24886_c0_g1_i3_p1_1	GH65	trehalose phosphorylase	32.8026	1902.8
Dj_TRINITY_DN27913_c1_g1_i1_p1_1	GH65	trehalose phosphorylase	13.1093	1064
Dj_TRINITY_DN27935_c4_g2_i1_p1_1	GH79	glucuronomannan/b-glucuronidase	10.5891	280.452
Dj_TRINITY_DN25267_c1_g1_i1_p1_1	GH85	N-glycan	6.37601	332
Dj_TRINITY_DN1538_c0_g1_i1_p1_1	GH89	N-glycan	12.5267	467
Dj_TRINITY_DN22280_c0_g1_i1_p1_1	GH89	N-glycan	12.2442	434
Dj_TRINITY_DN24622_c0_g2_i1_p1_1	GH89	N-glycan	10.5551	704
Dj_TRINITY_DN13681_c0_g1_i1_p1_1	AA1		28.7852	896
Dj_TRINITY_DN27021_c0_g4_i1_p1_1	AA10		493.292	2778
Dj_TRINITY_DN27772_c6_g31_i1_p1_1	AA10		744.522	11118.7
Dj_TRINITY_DN27867_c6_g1_i3_p1_1	AA10		150.795	856.994
Dj_TRINITY_DN27867_c6_g1_i4_p1_1	AA10		216.83	2056.04
Dj_TRINITY_DN27919_c3_g1_i2_p1_1	AA10		662.303	4351.93
Dj_TRINITY_DN27919_c3_g1_i3_p1_1	AA10		1306.64	10344.6
Dj_TRINITY_DN27919_c3_g1_i4_p1_1	AA10		1003.71	4782.66
Dj_TRINITY_DN27919_c3_g1_i7_p1_1	AA10		626.976	5403.68
Dj_TRINITY_DN27919_c3_g1_i8_p1_1	AA10		1573.98	18663.1
Dj_TRINITY_DN27919_c3_g1_i9_p1_1	AA10		687.843	9269.76
Dj_TRINITY_DN10439_c0_g1_i1_p1_1	AA2		302.133	3745.55
Dj_TRINITY_DN18972_c0_g1_i1_p1_1	AA2		18.2571	249
Dj_TRINITY_DN27817_c0_g2_i1_p1_1	AA2		24.5927	277
Dj_TRINITY_DN28141_c0_g1_i1_p1_1	AA2		1.1215	22.984
Dj_TRINITY_DN28141_c0_g1_i2_p1_1	AA2		1.94086	151.87
Dj_TRINITY_DN28141_c0_g1_i3_p1_1	AA2		2.07889	164.13
Dj_TRINITY_DN47394_c0_g1_i1_p1_1	AA2		9.81238	128
Dj_TRINITY_DN25818_c0_g1_i1_p1_1	AA3		16.4762	424.813
Dj_TRINITY_DN28797_c0_g1_i1_p1_1	AA3		24.486	670.981
Dj_TRINITY_DN24164_c1_g1_i1_p1_1	AA3_2		25.1812	811
Dj_TRINITY_DN28115_c0_g1_i1_p1_1	EXPN		14.6692	519.162
Dj_TRINITY_DN28115_c0_g1_i2_p1_1	EXPN		5.65281	125
Dj_TRINITY_DN28115_c0_g1_i4_p1_1	EXPN		5.17768	79
Dj_TRINITY_DN28115_c0_g1_i5_p1_1	EXPN		9.31462	207.984
Dj_TRINITY_DN28115_c0_g1_i6_p1_1	EXPN		4.21927	58
