# Supplementary material for: Recent expansion of metabolic versatility in Diplonema papillatum, the model species of a highly speciose group of marine eukaryotes
Source: BMC Biol. 2023 May 4;21:99. doi: 10.1186/s12915-023-01563-9 (PMC10161547; doi:10.1186/s12915-023-01563-9)
Supplement: Supplementary file 5 — Additional file 5. List of candidate genes horizontally transferred specifically from bacteria to D. papillatum or to the common ancestor of diplonemids. See also Additional file 1: Section 15. Genes horizontally transferred from bacteria to Diplonema papillatum. [file 12915_2023_1563_MOESM5_ESM.xlsx]

## Sheet: final - HGT candidate genes in 
HGT candidate genes in Diplonema papillatum
		median[all]=1.3; median[cytoRPs]=798						Da – Diplonema ambulator, Dj – Diplonema japonicum, Fn – Flectonema neradi, Ll – Lacrimia lanifica, Re – Rhynchopus euleeides, Rh – Rhynchopus humris, Ss – Sulcionmea specki; Am – Artemidia motanka, Hp – Hemistasia phaeocysticola, Nk – Namystynia karyoxenos
HGT-group_ID	Dp_gene_ID	Transcripts_Per_Million	RNA-Seq_Reads_Mapped	SL_detected	Group_annotation	KEGG_Ortholog	Function	Orthologs_in_diplonemids	Nr_in_Dp	Comment
EEDDpapign_Diplonema-papillatum_00188	DIPPA_00949.mRNA.1	17.9198	8457	yes	sodium-dependent dicarboxylate transporter	K14445	transporter	Fn, Rh, Ss	2	sodium/dicarboxylate cotransporter SdcS
EEDDpapign_Diplonema-papillatum_00188	DIPPA_02586.mRNA.1	1.80773	795	yes	sodium-dependent dicarboxylate transporter	K14445	transporter	Fn, Rh, Ss	2	sodium/dicarboxylate cotransporter SdcS
EEDDpapign_Diplonema-papillatum_00219	DIPPA_24122.mRNA.1	2.42389	260	yes	dihydrofolate reductase family protein		metabolic	Hp, Nk	1	dihydrofolate reductase family
EEDDpapign_Diplonema-papillatum_00972	DIPPA_02760.mRNA.1	12.9555	545	yes	YcgN family cysteine cluster protein		unknown	no clear ortholog	1	DUF952 domain
EEDDpapign_Diplonema-papillatum_01800	DIPPA_33164.mRNA.1	2.21302	432	yes	hypothetical protein		unknown	no clear ortholog	1	no conserved domain identified
EEDDpapign_Diplonema-papillatum_01995	DIPPA_06945.mRNA.1	0.808254	82	yes	tyrosine-protein phosphatase		regulatory	Da, Dj, Fn, Ll, Re, Rh, Ss	1	3x TMH, protein phosphatase
EEDDpapign_Diplonema-papillatum_02209	DIPPA_18298.mRNA.1	1.72918	639	yes	mannan endo-1,4-beta-mannosidase B	K01218	metabolic	Hp	1	CBM10-GH26, cellulose-targeting protein
EEDDpapign_Diplonema-papillatum_02716	DIPPA_30322.mRNA.1	10.4499	1244	yes	hypothetical protein		ROS degradation and signalling	no clear ortholog	1	PAP2-like superfamily (acid phosphatases, haloperoxidases)
EEDDpapign_Diplonema-papillatum_02771	DIPPA_07352.mRNA.1	34.9986	5825	yes	Acid sugar phosphatase	K01101	metabolic	no clear ortholog	1	nucleotide phosphatase, haloacid dehalogenase-like hydrolase
EEDDpapign_Diplonema-papillatum_03093	DIPPA_05409.mRNA.1	5.44945	1073	yes	uncharacterized DapA-like lyase Caur_1967	K01714	metabolic	no clear ortholog	1	dihydrodipicolinate synthetase family (Lys biosynthesis pathway)
EEDDpapign_Diplonema-papillatum_03293	DIPPA_19325.mRNA.1	0.679854	196	yes	uncharacterized aminotransferase YcbU		metabolic	Da, Dj, Ll, Rh	1	amino transferases & cysteine desulphurases
EEDDpapign_Diplonema-papillatum_03735	DIPPA_27044.mRNA.1	3.92748	770	yes	hypothetical protein		unknown	Da, Dj	1	no conserved domain identified
EEDDpapign_Diplonema-papillatum_04230	DIPPA_30138.mRNA.1	10.4308	3475	yes	DUF2071 domain-containing protein		unknown	Da, Dj, Fn, Ll, Re, Rh, Ss; Am, Hp, Nk	1	DUF2071 domain
EEDDpapign_Diplonema-papillatum_04707	DIPPA_15294.mRNA.1	26.042	3585	yes	VOC family protein		metabolic	Ll	1	VOC family, glyoxalase-like domain
EEDDpapign_Diplonema-papillatum_05031	DIPPA_20577.mRNA.1	1.92705	854	yes	acyl-CoA dehydrogenase	K09456	metabolic	Da, Dj, Fn, Re, Rh, Ss	1	acyl-CoA dehydrogenase
EEDDpapign_Diplonema-papillatum_05721	DIPPA_09095.mRNA.1	2.65465	117	yes	hypothetical protein		unknown	no clear ortholog	1	no conserved domain identified
EEDDpapign_Diplonema-papillatum_05872	DIPPA_04444.mRNA.1	3.1329	996	yes	cyclohexadienyl dehydratase	K01713	metabolic	Da, Dj, Fn, Ll, Re, Rh, Ss; Am, Hp, Nk	1	bacterial periplasmic substrate-binding proteins
EEDDpapign_Diplonema-papillatum_06622	DIPPA_17759.mRNA.1	3.39279	1360	yes	vanadium-dependent haloperoxidase		ROS degradation and signalling	no clear ortholog	14	PAP2-like superfamily (acid phosphatases, haloperoxidases)
EEDDpapign_Diplonema-papillatum_06622	DIPPA_70218.mRNA.1	0.820768	304	yes	vanadium-dependent haloperoxidase		ROS degradation and signalling	no clear ortholog	14	PAP2-like superfamily (acid phosphatases, haloperoxidases)
EEDDpapign_Diplonema-papillatum_06622	DIPPA_70219.mRNA.1	3.5749	1433	yes	vanadium-dependent haloperoxidase		ROS degradation and signalling	no clear ortholog	14	PAP2-like superfamily (acid phosphatases, haloperoxidases)
EEDDpapign_Diplonema-papillatum_06622	DIPPA_14784.mRNA.1	0.46781	180	no	vanadium-dependent haloperoxidase		ROS degradation and signalling	no clear ortholog	14	PAP2-like superfamily (acid phosphatases, haloperoxidases)
EEDDpapign_Diplonema-papillatum_06622	DIPPA_02930.mRNA.1	0.71006	266	yes	vanadium-dependent haloperoxidase		ROS degradation and signalling	no clear ortholog	14	PAP2-like superfamily (acid phosphatases, haloperoxidases)
EEDDpapign_Diplonema-papillatum_06622	DIPPA_03749.mRNA.1	4.57869	1754	yes	vanadium-dependent haloperoxidase		ROS degradation and signalling	no clear ortholog	14	PAP2-like superfamily (acid phosphatases, haloperoxidases)
EEDDpapign_Diplonema-papillatum_06622	DIPPA_17750.mRNA.1	3.49258	1400	yes	vanadium-dependent haloperoxidase		ROS degradation and signalling	no clear ortholog	14	PAP2-like superfamily (acid phosphatases, haloperoxidases)
EEDDpapign_Diplonema-papillatum_06622	DIPPA_17760.mRNA.1	3.34539	1341	yes	vanadium-dependent haloperoxidase		ROS degradation and signalling	no clear ortholog	14	PAP2-like superfamily (acid phosphatases, haloperoxidases)
EEDDpapign_Diplonema-papillatum_06622	DIPPA_17762.mRNA.1	3.36784	1350	yes	vanadium-dependent haloperoxidase		ROS degradation and signalling	no clear ortholog	14	PAP2-like superfamily (acid phosphatases, haloperoxidases)
EEDDpapign_Diplonema-papillatum_06622	DIPPA_18215.mRNA.1	4.95641	1970	yes	vanadium-dependent haloperoxidase		ROS degradation and signalling	no clear ortholog	14	PAP2-like superfamily (acid phosphatases, haloperoxidases)
EEDDpapign_Diplonema-papillatum_06622	DIPPA_23464.mRNA.1	2.07957	772	yes	vanadium-dependent haloperoxidase		ROS degradation and signalling	no clear ortholog	14	PAP2-like superfamily (acid phosphatases, haloperoxidases)
EEDDpapign_Diplonema-papillatum_06622	DIPPA_31690.mRNA.1	26.0934	10040	yes	vanadium-dependent haloperoxidase		ROS degradation and signalling	no clear ortholog	14	PAP2-like superfamily (acid phosphatases, haloperoxidases)
EEDDpapign_Diplonema-papillatum_06622	DIPPA_33470.mRNA.1	7.79892	3047	yes	vanadium-dependent haloperoxidase		ROS degradation and signalling	no clear ortholog	14	PAP2-like superfamily (acid phosphatases, haloperoxidases)
EEDDpapign_Diplonema-papillatum_06622	DIPPA_33489.mRNA.1	0.88433	347	yes	vanadium-dependent haloperoxidase		ROS degradation and signalling	no clear ortholog	14	PAP2-like superfamily (acid phosphatases, haloperoxidases)
EEDDpapign_Diplonema-papillatum_07137	DIPPA_11249.mRNA.1	1.66734	341	yes	hypothetical protein		unknown	no clear ortholog	1	no conserved domain identified
EEDDpapign_Diplonema-papillatum_07173	DIPPA_19210.mRNA.1	3.3882	1232	yes	ribonuclease D		nucleic acid processing	no clear ortholog	1	3'-5' exonuclease, poor sequence conservation (unclear if genuine HGT)
EEDDpapign_Diplonema-papillatum_07911	DIPPA_15960.mRNA.1	2.2214	1054	no	esterase		unknown	no clear ortholog	1	no conserved domain identified
EEDDpapign_Diplonema-papillatum_08091	DIPPA_19532.mRNA.1	0.259945	91	yes	D-arabinitol 4-dehydrogenase	K00045	metabolic	no clear ortholog	1	xylulose reduction
EEDDpapign_Diplonema-papillatum_08442	DIPPA_35019.mRNA.1	3.36442	105	yes	hypothetical protein		unknown	no clear ortholog	1	no conserved domain identified
EEDDpapign_Diplonema-papillatum_09163	DIPPA_19624.mRNA.1	8.68596	1453	yes	endonuclease		unknown	no clear ortholog	1	Jacalin-like lectin domain, mannose-binding?
EEDDpapign_Diplonema-papillatum_09336	DIPPA_05978.mRNA.1	9.32175	2364	yes	nitronate monooxygenase	K00459	metabolic	Da, Dj, Fn, Ll, Re, Rh, Ss; Am, Hp, Nk	1	multi-member family in Dp (other Dp proteins have hits in fungi & other eukaryotes)
EEDDpapign_Diplonema-papillatum_09616	DIPPA_33217.mRNA.1	3.19881	573	yes	YdcF family protein		unknown	no clear ortholog	1	YdcF-like, DUF218 family, SAM-binding
EEDDpapign_Diplonema-papillatum_10105	DIPPA_02975.mRNA.1	2.53963	3049	yes	xylan-alpha-glucuronidase	K13117	metabolic	no clear ortholog	12	GH115, xyloglucan-targeting protein
EEDDpapign_Diplonema-papillatum_10105	DIPPA_06774.mRNA.1	2.31455	2816	yes	xylan-alpha-glucuronidase	K13117	metabolic	no clear ortholog	12	GH115, xyloglucan-targeting protein
EEDDpapign_Diplonema-papillatum_10105	DIPPA_08933.mRNA.1	3.98248	5398	yes	xylan-alpha-glucuronidase	K13117	metabolic	no clear ortholog	12	GH115, xyloglucan-targeting protein
EEDDpapign_Diplonema-papillatum_10105	DIPPA_08957.mRNA.1	6.52017	8937	yes	xylan-alpha-glucuronidase	K13117	metabolic	no clear ortholog	12	GH115, xyloglucan-targeting protein
EEDDpapign_Diplonema-papillatum_10105	DIPPA_08958.mRNA.1	5.17973	2313	yes	xylan-alpha-glucuronidase	K13117	metabolic	no clear ortholog	12	GH115, xyloglucan-targeting protein
EEDDpapign_Diplonema-papillatum_10105	DIPPA_10301.mRNA.1	2.30118	3123	yes	xylan-alpha-glucuronidase	K13117	metabolic	no clear ortholog	12	GH115, xyloglucan-targeting protein
EEDDpapign_Diplonema-papillatum_10105	DIPPA_15740.mRNA.1	2.6836	3265	yes	xylan-alpha-glucuronidase	K13117	metabolic	no clear ortholog	12	GH115, xyloglucan-targeting protein
EEDDpapign_Diplonema-papillatum_10105	DIPPA_15749.mRNA.1	2.81182	3421	yes	xylan-alpha-glucuronidase	K13117	metabolic	no clear ortholog	12	GH115, xyloglucan-targeting protein
EEDDpapign_Diplonema-papillatum_10105	DIPPA_22792.mRNA.1	6.98132	8482	yes	xylan-alpha-glucuronidase	K13117	metabolic	no clear ortholog	12	GH115, xyloglucan-targeting protein
EEDDpapign_Diplonema-papillatum_10105	DIPPA_22798.mRNA.1	7.27763	8842	yes	xylan-alpha-glucuronidase	K13117	metabolic	no clear ortholog	12	GH115, xyloglucan-targeting protein
EEDDpapign_Diplonema-papillatum_10105	DIPPA_07185.mRNA.1	18.7703	3680	yes	xylan-alpha-glucuronidase	K13117	metabolic	no clear ortholog	12	GH115, xyloglucan-targeting protein
EEDDpapign_Diplonema-papillatum_10105	DIPPA_70217.mRNA.1	0.464538	564	yes	xylan-alpha-glucuronidase	K13117	metabolic	no clear ortholog	12	GH115, xyloglucan-targeting protein
EEDDpapign_Diplonema-papillatum_10774	DIPPA_34471.mRNA.1	0.927406	214	yes	hypothetical protein		unknown	Da, Ss	1	DUF2236 domain
EEDDpapign_Diplonema-papillatum_10852	DIPPA_19054.mRNA.1	3.68589	863	yes	agmatinase	K01480	metabolic	Fn, Ss	1	agmatinase (arginase superfamily)
EEDDpapign_Diplonema-papillatum_11044	DIPPA_03429.mRNA.1	2.12626	595	yes	endo-1,4-beta-xylanase Z		metabolic	no clear ortholog	3	CBM6, xylan-interacting protein
EEDDpapign_Diplonema-papillatum_11044	DIPPA_03430.mRNA.1	2.42744	1123	yes	endo-1,4-beta-xylanase Z		metabolic	no clear ortholog	3	CBM6, xylan-interacting protein
EEDDpapign_Diplonema-papillatum_11044	DIPPA_03446.mRNA.1	2.36694	1087	yes	endo-1,4-beta-xylanase Z		metabolic	no clear ortholog	3	CBM6, xylan-interacting protein
EEDDpapign_Diplonema-papillatum_11076	DIPPA_03450.mRNA.1	0.271751	8	no	oleate hydratase	K10254	metabolic	no clear ortholog	1	NAD-binding, probably not translated because the ORF is likely located in a UTR of another gene
EEDDpapign_Diplonema-papillatum_14399	DIPPA_08778.mRNA.1	1.75414	335	yes	uncharacterized oxidoreductase YkpB	K00077	metabolic	no clear ortholog	1	2-dehydropantoate 2-reductases (alternative pyrimidine biosynthesis pathway)
EEDDpapign_Diplonema-papillatum_15337	DIPPA_29528.mRNA.1	0.738484	61	no	leukotoxin		unknown	no clear ortholog	1	probably not translated because the ORF is likely located in a UTR of another gene
EEDDpapign_Diplonema-papillatum_15638	DIPPA_11611.mRNA.1	9.00229	1125	yes	glutathione S-transferase		metabolic	Fn; Hp	2	glutathione S-transferase
EEDDpapign_Diplonema-papillatum_15638	DIPPA_22545.mRNA.1	253.472	32534	yes	glutathione S-transferase		metabolic	Fn; Hp	2	glutathione S-transferase
EEDDpapign_Diplonema-papillatum_15881	DIPPA_00097.mRNA.1	14.005	1845	yes	aminopyrimidine aminohydrolase		metabolic	no clear ortholog	1	thiaminase (thiamin salvage pathway), bifunctional hydroxymethylpyrimidine kinase/phosphomethylpyrimidine kinase
EEDDpapign_Diplonema-papillatum_16308	DIPPA_17843.mRNA.1	9.4398	1651	yes	hypothetical protein		unknown	no clear ortholog	1	no conserved domain identified
EEDDpapign_Diplonema-papillatum_16431	DIPPA_22196.mRNA.1	2.91471	215	yes	hypothetical protein		unknown	Da, Dj; Hp	1	no conserved domain identified
EEDDpapign_Diplonema-papillatum_16571	DIPPA_26449.mRNA.1	5.2363	441	yes	ArsC family reductase	K00537	ROS degradation and signalling	Ll	1	Thioredoxin-like, mitochondrial, arsenate reductase
EEDDpapign_Diplonema-papillatum_16886	DIPPA_04363.mRNA.1	5.55301	1709	yes	endonuclease		nucleic acid processing	no clear ortholog	4	EEP (nuclease/Pase) superfamily & Jacalin-like lectin domain, 4 genes in tandem
EEDDpapign_Diplonema-papillatum_16886	DIPPA_04370.mRNA.1	5.50102	1693	yes	endonuclease		nucleic acid processing	no clear ortholog	4	EEP (nuclease/Pase) superfamily & Jacalin-like lectin domain, 4 genes in tandem
EEDDpapign_Diplonema-papillatum_16886	DIPPA_04373.mRNA.1	5.1501	1585	yes	endonuclease		nucleic acid processing	no clear ortholog	4	EEP (nuclease/Pase) superfamily & Jacalin-like lectin domain, 4 genes in tandem
EEDDpapign_Diplonema-papillatum_16886	DIPPA_04374.mRNA.1	5.38404	1657	yes	endonuclease		nucleic acid processing	no clear ortholog	4	EEP (nuclease/Pase) superfamily & Jacalin-like lectin domain, 4 genes in tandem
EEDDpapign_Diplonema-papillatum_17035	DIPPA_01584.mRNA.1	29.4187	6166	yes	1-phosphofructokinase	K00882	metabolic	no clear ortholog	1	might be a ribokinase
EEDDpapign_Diplonema-papillatum_17083	DIPPA_27644.mRNA.1	0.643013	230	yes	MFS transporter		transporter	Dj, Ll, Rh; Am, Hp, Nk	1	MFS transporter
EEDDpapign_Diplonema-papillatum_17437	DIPPA_23364.mRNA.1	4.34322	1333	yes	leucine-rich repeat domain-containing protein		unknown	Da, Dj, Fn, Re, Rh	1	no conserved domain identified
EEDDpapign_Diplonema-papillatum_20609	DIPPA_08022.mRNA.1	2.8825	892	yes	DUF1214 domain-containing protein		unknown	Am, Hp, Nk	2	DUF1214 domain
EEDDpapign_Diplonema-papillatum_20609	DIPPA_08583.mRNA.1	60.8556	18729	yes	DUF1214 domain-containing protein		unknown	Am, Hp, Nk	2	DUF1214 domain
EEDDpapign_Diplonema-papillatum_21885	DIPPA_00897.mRNA.1	96.0571	36391	yes	catalase	K03781	ROS degradation and signalling	no clear ortholog	6	6 genes in tandem, see also doi:10.3390/pathogens9040317
EEDDpapign_Diplonema-papillatum_21885	DIPPA_00900.mRNA.1	70.9257	26870	yes	catalase	K03781	ROS degradation and signalling	no clear ortholog	6	6 genes in tandem, see also doi:10.3390/pathogens9040317
EEDDpapign_Diplonema-papillatum_21885	DIPPA_00901.mRNA.1	67.7951	25684	yes	catalase	K03781	ROS degradation and signalling	no clear ortholog	6	6 genes in tandem, see also doi:10.3390/pathogens9040317
EEDDpapign_Diplonema-papillatum_21885	DIPPA_00904.mRNA.1	77.6479	29351	yes	catalase	K03781	ROS degradation and signalling	no clear ortholog	6	6 genes in tandem, see also doi:10.3390/pathogens9040317
EEDDpapign_Diplonema-papillatum_21885	DIPPA_00905.mRNA.1	67.6024	25611	yes	catalase	K03781	ROS degradation and signalling	no clear ortholog	6	6 genes in tandem, see also doi:10.3390/pathogens9040317
EEDDpapign_Diplonema-papillatum_21885	DIPPA_00912.mRNA.1	68.1013	25800	yes	catalase	K03781	ROS degradation and signalling	no clear ortholog	6	6 genes in tandem, see also doi:10.3390/pathogens9040317
EEDDpapign_Diplonema-papillatum_24060	DIPPA_22857.mRNA.1	3.52508	1064	yes	aryldialkylphosphatase		metabolic	Da, Dj, Fn, Ll, Re, Rh, Ss; Am, Hp, Nk	1	metallo-dependent hydrolase
EEDDpapign_Diplonema-papillatum_24360	DIPPA_32181.mRNA.1	4.05269	870	yes	SMI1/KNR4 family protein		unknown	no clear ortholog	1	no conserved domain identified
EEDDpapign_Diplonema-papillatum_24491	DIPPA_35388.mRNA.1	0.370301	396	no	extracellular serine protease		metabolic	no clear ortholog	1	PAP2-like superfamily (acid phosphatases, haloperoxidases) + fusolisin (autotransporters), similar to DIPPA_59582.mRNA.1 & DIPPA_61182.mRNA.1
EEDDpapign_Diplonema-papillatum_24648	DIPPA_13284.mRNA.1	1.04689	347	no	MFS transporter		transporter	Fn, Ll	1	MFS transporter
EEDDpapign_Diplonema-papillatum_26772	DIPPA_12489.mRNA.1	2.98583	1586	yes	copper methylamine oxidase	K00276	metabolic	Fn, Ss	1	copper-dependent primary amine oxidase
EEDDpapign_Diplonema-papillatum_27327	DIPPA_13754.mRNA.1	0.863863	907	yes	hypothetical protein		unknown	no clear ortholog	1	DNA repair SbcC ATPase subunit-like domain
EEDDpapign_Diplonema-papillatum_28315	DIPPA_07180.mRNA.1	4.38293	659	yes	alpha/beta hydrolase		metabolic	Dj, Fn, Ll, Re, Rh; Am, Hp	1	alpha/beta fold hydrolase
EEDDpapign_Diplonema-papillatum_28811	DIPPA_34021.mRNA.1	1.5405	259	yes	phytanoyl-CoA dioxygenase		metabolic	no clear ortholog	2	phytanoyl-CoA dioxygenase (PhyH) family
EEDDpapign_Diplonema-papillatum_28811	DIPPA_06737.mRNA.1	2.67948	548	yes	phytanoyl-CoA dioxygenase		metabolic	no clear ortholog	2	phytanoyl-CoA dioxygenase (PhyH) family
EEDDpapign_Diplonema-papillatum_29037	DIPPA_18237.mRNA.1	3.52475	1395	yes	ribosomal RNA large subunit methyltransferase I	K06969	nucleic acid processing	Da, Dj, Fn, Ll, Re, Rh, Ss; Am, Hp, Nk	3	LSU rRNA methyltransferase, multiple paralogs across diplonemids
EEDDpapign_Diplonema-papillatum_29037	DIPPA_21716.mRNA.1	2.61606	1073	yes	ribosomal RNA large subunit methyltransferase I	K06969	nucleic acid processing	Da, Dj, Fn, Ll, Re, Rh, Ss; Am, Hp, Nk	3	LSU rRNA methyltransferase, multiple paralogs across diplonemids
EEDDpapign_Diplonema-papillatum_29037	DIPPA_14225.mRNA.1	8.71382	4046	yes	ribosomal RNA large subunit methyltransferase I	K06969	nucleic acid processing	Da, Dj, Fn, Ll, Re, Rh, Ss; Am, Hp, Nk	3	LSU rRNA methyltransferase, multiple paralogs across diplonemids
EEDDpapign_Diplonema-papillatum_31799	DIPPA_16099.mRNA.1	28.3207	6559	yes	uncharacterized protein in dcmA 3'region		unknown	Ll, Re; Am, Nk, Hp	1	no conserved domain identified, possibly similar to methyltransferases
EEDDpapign_Diplonema-papillatum_31935	DIPPA_01791.mRNA.1	3.05871	931	no	putative sulfoacetate transporter SauU		transporter	no clear ortholog	1	MFS transporter
EEDDpapign_Diplonema-papillatum_32141	DIPPA_02331.mRNA.1	6.64351	1280	yes	2-hydroxy-3-oxopropionate reductase	K00020	metabolic	no clear ortholog	1	beta-hydroxyacid dehydrogenase, lipid metabolism
EEDDpapign_Diplonema-papillatum_33302	DIPPA_12648.mRNA.1	0.582078	255	yes	serine/threonine protein kinase	K08794	regulatory	Da, Dj, Fn, Rh	1	serine/threonine protein kinase
