# Supplementary material for: Recent expansion of metabolic versatility in Diplonema papillatum, the model species of a highly speciose group of marine eukaryotes
Source: BMC Biol. 2023 May 4;21:99. doi: 10.1186/s12915-023-01563-9 (PMC10161547; doi:10.1186/s12915-023-01563-9)
Supplement: Supplementary file 6 — Additional file 6. Detailed information on the evolution of gene families in diplonemids. A) Summary of gene-family gain/loss/expansion/contraction events. B) Diplonemid-specific gene-family gain events. Gene families gained on the ancestral diplonemid branch. C) Diplonemid-specific gene-family loss events. D) Diplonemid-specific gene-family expansion events. E) Diplonemid-specific gene-family contraction events. F) D. papillatum-specific gene-family gain events. Gene families gained on the ancestral diplonemid branch (posterior probability ≥0.5). G) D. papillatum-specific gene-family loss events. H) D. papillatum-specific gene-family expansion events. I) D. papillatum-specific gene-family contraction events. See also Additional file 1: Section 16. Evolution of gene families. [file 12915_2023_1563_MOESM6_ESM.xlsx]

## Sheet: Summary
Sheet	Descrition
A	Summary of gene-family gain/loss/expansion/contraction events.
B	Diplonemid-specific gene-family gain events. Gene families gained on the ancestral diplonemid branch (posterior probability ≥0.5). Species abbreviations are as in Sheet A.
C	Diplonemid-specific gene-family loss events.
D	Diplonemid-specific gene-family expansion events.
E	Diplonemid-specific gene-family contraction events.
F	D. papillatum-specific gene-family gain events. Gene families gained on the ancestral diplonemid branch (posterior probability ≥0.5). Species abbreviations are as in Sheet A.
G	D. papillatum-specific gene-family loss events.
H	D. papillatum-specific gene-family expansion events.
I	D. papillatum-specific gene-family contraction events.

## Sheet: S1A - Events
	Number of events based on ⩾0.5 probability threshold				Number of events based on sum of probabilities				Total (Posteriors ⩾0.5 probability & Wagner gain penalty=3)				Total (Posteriors sum of probabilities & Wagner gain penalty=3)
Node/Leaf	# of OGs gained	# of OGs lost	# of OGs expanded	# of OGs contracted	# of OGs gained	# of OGs lost	# of OGs expanded	# of OGs contracted	# of OGs gained	# of OGs lost	# of OGs expanded	# of OGs contracted	# of OGs gained	# of OGs lost	# of OGs expanded	# of OGs contracted
Arabidopsis thaliana	13918	1711	2365	22	13866.8	2353.5	2231.17	45.992	13919	1750	2453	36	13868	2393	2319	60
Azumiobodo hoyamushi	8920	1941	589	85	8780.19	2305.64	561.41	146.534	8920	1956	602	209	8780	2321	574	271
Bigelowiella natans	8699	1444	1267	37	8639.04	1516.49	1220.7	70.5272	8703	1459	1283	66	8643	1531	1237	100
Bodo saltans	5525	548	939	35	5484.86	717.542	921.57	70.164	5525	552	959	69	5485	722	942	104
Carpediemonas membranifera	5654	4094	833	72	5653.41	4376.5	815.834	76.8162	5654	4188	838	225	5653	4471	821	230
Chlamydomonas reinhardtii	5191	1478	538	78	4682.9	1663.56	513.381	193.322	5192	1492	543	277	4684	1678	518	392
Dictyostelium discoideum	4549	1121	755	0	4542.82	1149.82	739.551	1.71648	4549	1159	755	182	4543	1188	740	184
Diplonema papillatum	7652	3524	1010	298	7142.93	4490.44	1027.46	629.003	7652	3531	1041	415	7143	4497	1058	746
Emiliana huxleyi	14851	1881	2573	32	14825.7	1998.12	2546.03	43.1042	14851	1909	2609	120	14826	2026	2582	131
Euglena gracilis	11461	1109	1716	54	11283.1	1932.35	1580.38	216.08	11463	1114	1786	83	11285	1937	1650	245
Eutreptiella gymnastica	5118	3594	587	210	4832.11	4309.38	562.829	351.672	5118	3622	599	416	4832	4337	575	558
Hemistasia phaeocysticola	17411	2498	1959	215	17253.6	3954.16	1855.21	496.492	17411	2507	2073	278	17254	3963	1969	559
Leishmania major	155	194	43	29	138.956	214.246	36.005	31.8728	155	208	47	99	139	228	40	102
Leptomonas pyrrhocoris	782	42	121	7	772.713	69.0024	122.311	17.5282	785	43	145	21	776	70	146	32
Naegleria gruberi	5473	2600	59	134	5455.82	2899.22	591.559	164.814	5473	2640	73	311	5456	2939	606	342
Neobodo designis	10661	1122	805	88	10481.8	1447.21	765.501	159.403	10663	1130	817	180	10484	1455	778	251
Paratrypanosoma confusum	1034	514	112	39	1027.09	576.102	114.33	55.3534	1034	533	113	157	1027	595	115	173
Perkinsela sp.	1082	4800	255	138	1086.66	4978.06	239.6	154.713	1082	4951	261	268	1087	5129	246	285
Prokinetoplastina sp. PhF-6	8971	446	1086	51	8487.32	1528.15	1133.79	223.318	8974	449	1151	99	8490	1531	1199	271
Prokinetoplastina sp. PhM-4	5604	705	423	39	4715.77	1382.6	528.903	265.209	5604	715	443	198	4716	1393	549	424
Rhabdomonas costata	14157	2563	1598	137	14131.5	3440.48	1485.25	237.775	14158	2586	1647	247	14132	3463	1534	348
Rhynchopus humris	15139	3157	1085	389	14690.4	4183.87	1061.79	712.733	15139	3160	1100	516	14690	4187	1077	840
Schizosaccharomyces pombe	1169	2041	389	0	1156.04	2052.93	371.271	4.10497	1169	2106	389	183	1156	2118	371	187
Sulcionema specki	13614	1821	1719	202	13178.9	2736.26	1626.38	521.995	13616	1826	1754	283	13181	2741	1661	603
Tetrahymena thermophila	12611	3360	692	126	12596.9	3485.97	689.526	139.846	12613	3408	727	237	12599	3534	725	251
Thalassiosira pseudonana	3785	2598	661	93	3752.83	2698.28	629.281	126.45	3785	2640	663	275	3753	2740	631	308
Trypanoplasma borreli	5077	2041	611	122	5063.76	2389.33	592.856	152.774	5077	2080	616	277	5064	2428	598	308
Trypanosoma brucei	2558	783	495	65	2537.3	884.45	490.874	79.6789	2559	804	521	149	2538	905	517	164
Trypanosoma grayi	1886	181	209	48	1858.94	276.091	210.371	78.1983	1887	182	217	108	1860	277	218	138
Xenopus tropicalis	11139	821	2311	1	11211	917.886	2250.75	3.57724	11142	829	2396	5	11214	926	2336	8
N1	0	0	0	0	30.063	17.1721	18.0619	0.0362083	0	14	0	23	30	31	18	23
N2	0	0	0	0	0.126562	0.0437621	0.182288	9.51227e-05	0	23	0	115	0	23	0	115
N3	324	0	61	0	926.653	425.167	355.933	26.5391	324	29	61	94	927	454	356	121
N4	49	0	1	0	116.197	93.7622	50.9898	6.76117	49	7	1	104	116	101	51	111
N5	0	0	0	0	4.4303	3.88348	1.41635	0.227114	0	8	2	134	4	12	3	134
N6	0	0	0	0	172.882	73.627	48.7275	22.7057	1	10	5	79	174	84	54	102
N7	2244	632	206	3	2716.25	788.544	570.288	100.82	2248	638	236	65	2720	795	600	163
N8	0	0	0	0	641.569	576.466	206.641	151.799	0	5	8	155	642	581	215	307
N9	0	0	0	0	219.553	99.7534	65.2389	39.9024	1	1	18	91	221	101	83	131
N10	5503	394	983	7	7040.09	895.887	1363.06	103.283	5507	397	1073	26	7044	899	1453	122
N11	2216	312	488	6	3710.36	453.941	747.165	63.8112	2216	313	503	17	3710	455	762	75
N12	129	0	0	0	125.717	65.6441	19.2393	12.0002	129	5	2	55	126	71	21	67
N13	571	545	103	37	598.885	558.191	106.86	47.6084	571	555	109	110	599	568	113	121
N14	243	108	13	4	303.118	104.566	35.8647	19.9661	243	115	15	51	303	112	38	67
N15	157	143	10	5	134.267	150.688	26.7466	21.4585	157	145	22	25	134	153	39	41
N16	528	1174	31	52	549.496	1342.16	64.08	119.477	528	1200	33	188	549	1368	66	255
N17	232	13	0	0	252.507	155.397	30.7988	23.1597	232	16	0	55	253	158	31	78
N18	261	500	3	0	386.841	607.896	54.0882	53.6143	261	510	4	98	387	618	55	152
N19	292	0	1	0	555.42	158.595	104.769	23.442	292	4	6	96	555	163	110	119
N20	621	831	26	4	771.264	966.967	114.666	79.1264	621	840	29	171	771	976	118	246
N21	753	1141	16	41	869.41	1620.49	103.582	204.433	754	1143	21	170	870	1622	109	333
N22	612	644	12	2	883.218	652.113	139.915	92.9663	617	645	41	36	888	653	169	127
N23	1069	279	41	7	1393.34	421.432	184.163	78.7412	1081	281	120	27	1405	423	263	99
N24	21	0	0	0	99.6626	47.3555	14.9439	9.09924	24	1	12	21	103	48	27	30
N25	104	222	1	1	232.738	301.084	44.6617	42.2242	104	228	5	97	233	307	49	138
N26	30	0	0	0	88.1341	28.1691	13.7206	4.64824	30	1	21	51	88	29	35	56
N27	538	42	1	0	599.732	83.43	81.6417	18.8241	538	43	1	61	600	84	82	80
N28	1024	42	384	0	1465.51	114.251	432.807	0.508282	1024	43	384	16	1466	115	433	17

## Sheet: S1B - Diplonemid Gains
	Phyletic pattern
OG ID	Egra	Egym	Rcos	Dpap	Sspe	Rhum	Hpha	PhM-4	PhF-6	Perk	Tbor	Ndes	Ahoya	Bsal	Pcon	Tbru	Tgra	Lmaj	Lpyr	Atha	Bnat	Cmem	Crei	Ddisc	Ehux	Spomb	Tpse	Ttherm	Xtro	Ngru	Representative protein ID	Annotation	KEGG ID	KEGG category A	KEGG category B	KEGG category C	KEGG annotation
OG0016498	0	0	0	1	1	1	1	0	0	0	0	0	0	0	0	0	0	0	0	0	0	0	0	0	0	0	0	0	0	0	DIPPA_08626.mRNA.1	187-kDa microtubule-associated protein AIR9
OG0023834	0	0	0	0	0	1	1	0	0	0	0	0	0	0	0	0	0	0	0	0	0	0	0	0	0	0	0	0	0	0	Hpha_TRINITY_DN15719_c1_g4__TRINITY_DN15719_c1_g4_i2__g.36778__m.36778	1-phosphatidylinositol 4,5-bisphosphate phosphodiesterase beta-2
OG0015759	0	0	0	1	1	1	1	0	0	0	0	0	0	0	0	0	0	0	0	0	0	0	0	0	0	0	0	0	0	0	DIPPA_29784.mRNA.1	1-phosphatidylinositol 4,5-bisphosphate phosphodiesterase classes I and II	K19006	A09100 Metabolism	B 09101 Carbohydrate metabolism	C 00562 Inositol phosphate metabolism	PLCH; phosphatidylinositol phospholipase C, eta [EC:3.1.4.11]
OG0024344	0	0	0	0	1	0	1	0	0	0	0	0	0	0	0	0	0	0	0	0	0	0	0	0	0	0	0	0	0	0	Hpha_TRINITY_DN31323_c0_g1__TRINITY_DN31323_c0_g1_i1__g.194487__m.194487	1-phosphatidylinositol 4,5-bisphosphate phosphodiesterase delta-1
OG0013925	0	0	0	1	1	1	2	0	0	0	0	0	0	0	0	0	0	0	0	0	0	0	0	0	0	0	0	0	0	0	DIPPA_05245.mRNA.1	23S rRNA (uracil(1939)-C(5))-methyltransferase RlmD
OG0009049	0	0	0	0	2	4	3	0	0	0	0	0	0	0	0	0	0	0	0	0	0	0	0	0	0	0	0	0	0	0	Hpha_TRINITY_DN10966_c0_g2__TRINITY_DN10966_c0_g2_i1__g.26900__m.26900	23S rRNA (uracil(1939)-C(5))-methyltransferase RlmD
OG0014126	0	0	0	1	2	1	1	0	0	0	0	0	0	0	0	0	0	0	0	0	0	0	0	0	0	0	0	0	0	0	DIPPA_30582.mRNA.1	26S proteasome non-ATPase regulatory subunit 10
OG0020719	0	0	0	1	1	1	0	0	0	0	0	0	0	0	0	0	0	0	0	0	0	0	0	0	0	0	0	0	0	0	DIPPA_19503.mRNA.1	2-aminomuconate deaminase	K15067	A09100 Metabolism	B 09105 Amino acid metabolism	C 00380 Tryptophan metabolism	amnD; 2-aminomuconate deaminase [EC:3.5.99.5]
OG0015705	0	0	0	0	1	0	2	0	0	0	0	0	0	0	0	0	0	0	0	0	0	0	0	0	1	0	0	0	0	0	Hpha_TRINITY_DN10327_c0_g1__TRINITY_DN10327_c0_g1_i1__g.116034__m.116034	2-methylaconitate cis-trans isomerase PrpF	K09788	A09100 Metabolism	B 09101 Carbohydrate metabolism	C 00640 Propanoate metabolism	prpF; 2-methylaconitate isomerase [EC:5.3.3.-]
OG0011153	0	0	0	1	1	1	2	0	0	0	0	0	0	0	0	0	0	0	0	0	2	0	0	0	0	0	0	0	0	0	DIPPA_14417.mRNA.1	2-succinylbenzoate--CoA ligase
OG0023624	0	0	0	0	1	0	1	0	0	0	0	0	0	0	0	0	0	0	0	0	0	0	0	0	0	0	0	0	0	0	Hpha_TRINITY_DN11601_c0_g3__TRINITY_DN11601_c0_g3_i1__g.49340__m.49340	3-carboxy-cis,cis-muconate cycloisomerase
OG0009115	0	0	0	2	2	1	1	0	0	0	0	0	0	0	0	0	0	0	0	0	1	0	0	0	2	0	0	0	0	0	DIPPA_15389.mRNA.1	3-hydroxy-5-methyl-1-naphthoate 3-O-methyltransferase
OG0024308	0	0	0	0	0	1	1	0	0	0	0	0	0	0	0	0	0	0	0	0	0	0	0	0	0	0	0	0	0	0	Hpha_TRINITY_DN29881_c0_g1__TRINITY_DN29881_c0_g1_i1__g.2979__m.2979	3-hydroxyisobutyrate dehydrogenase
OG0024224	0	0	0	0	1	0	1	0	0	0	0	0	0	0	0	0	0	0	0	0	0	0	0	0	0	0	0	0	0	0	Hpha_TRINITY_DN25608_c0_g1__TRINITY_DN25608_c0_g1_i1__g.47309__m.47309	3-hydroxymethylcephem carbamoyltransferase
OG0019405	0	0	0	0	1	1	1	0	0	0	0	0	0	0	0	0	0	0	0	0	0	0	0	0	0	0	0	0	0	0	Hpha_TRINITY_DN1873_c0_g1__TRINITY_DN1873_c0_g1_i1__g.170597__m.170597	3-oxoacyl-ACP reductase
OG0024293	0	0	0	0	0	1	1	0	0	0	0	0	0	0	0	0	0	0	0	0	0	0	0	0	0	0	0	0	0	0	Hpha_TRINITY_DN29013_c0_g1__TRINITY_DN29013_c0_g1_i1__g.156493__m.156493	4Fe-4S dicluster domain-containing protein
OG0016847	0	0	0	0	1	1	1	0	1	0	0	0	0	0	0	0	0	0	0	0	0	0	0	0	0	0	0	0	0	0	Hpha_TRINITY_DN9962_c0_g1__TRINITY_DN9962_c0_g1_i1__g.140368__m.140368	4Fe-4S ferredoxin
OG0019161	0	0	0	0	2	0	1	0	0	0	0	0	0	0	0	0	0	0	0	0	0	0	0	0	0	0	0	0	0	0	Hpha_TRINITY_DN15282_c4_g4__TRINITY_DN15282_c4_g4_i2__g.66758__m.66758	4-hydroxybutyrate CoA-transferase
OG0019592	0	0	0	0	1	1	1	0	0	0	0	0	0	0	0	0	0	0	0	0	0	0	0	0	0	0	0	0	0	0	Hpha_TRINITY_DN32554_c0_g1__TRINITY_DN32554_c0_g1_i1__g.24469__m.24469	50S ribosomal protein L15
OG0024476	0	0	0	0	1	0	1	0	0	0	0	0	0	0	0	0	0	0	0	0	0	0	0	0	0	0	0	0	0	0	Hpha_TRINITY_DN5151_c0_g1__TRINITY_DN5151_c0_g1_i1__g.192942__m.192942	50S ribosomal protein L21
OG0024346	0	0	0	0	1	0	1	0	0	0	0	0	0	0	0	0	0	0	0	0	0	0	0	0	0	0	0	0	0	0	Hpha_TRINITY_DN31451_c0_g1__TRINITY_DN31451_c0_g1_i1__g.145420__m.145420	5-aminolevulinate synthase
OG0013628	0	0	0	3	1	0	1	0	0	0	0	0	0	0	0	0	0	0	0	0	0	0	0	0	0	0	0	0	0	0	DIPPA_01613.mRNA.1	69 kDa paraflagellar rod protein
OG0015690	0	1	0	0	2	0	1	0	0	0	0	0	0	0	0	0	0	0	0	0	0	0	0	0	0	0	0	0	0	0	Hpha_TRINITY_DN17169_c0_g1__TRINITY_DN17169_c0_g1_i1__g.146658__m.146658	69 kDa paraflagellar rod protein 2C, putative
OG0019483	0	0	0	0	1	1	1	0	0	0	0	0	0	0	0	0	0	0	0	0	0	0	0	0	0	0	0	0	0	0	Hpha_TRINITY_DN23836_c0_g1__TRINITY_DN23836_c0_g1_i1__g.109926__m.109926	73 kDa paraflagellar rod protein
OG0016572	0	0	0	0	1	1	1	0	0	0	0	0	0	0	0	0	0	0	0	0	1	0	0	0	0	0	0	0	0	0	Hpha_TRINITY_DN3169_c0_g1__TRINITY_DN3169_c0_g1_i1__g.96682__m.96682	AAA family ATPase
OG0026369	0	0	0	0	1	1	0	0	0	0	0	0	0	0	0	0	0	0	0	0	0	0	0	0	0	0	0	0	0	0	Rhum_TRINITY_DN21512_c0_g1__Rhum_TRINITY_DN21512_c0_g1_i1__g.174206__m.174206	ABC transporter
OG0015693	0	0	0	0	1	1	2	0	0	0	0	0	0	0	0	0	0	0	0	0	0	0	0	0	0	0	0	0	0	0	Hpha_TRINITY_DN10022_c0_g1__TRINITY_DN10022_c0_g1_i1__g.84057__m.84057	ABC transporter ATP-binding protein
OG0024068	0	0	0	0	1	0	1	0	0	0	0	0	0	0	0	0	0	0	0	0	0	0	0	0	0	0	0	0	0	0	Hpha_TRINITY_DN18007_c0_g1__TRINITY_DN18007_c0_g1_i1__g.1197__m.1197	ABC transporter ATP-binding protein
OG0023893	0	0	0	1	0	0	1	0	0	0	0	0	0	0	0	0	0	0	0	0	0	0	0	0	0	0	0	0	0	0	DIPPA_05335.mRNA.1	ABC transporter F family member 4
OG0015896	0	0	0	0	1	1	2	0	0	0	0	0	0	0	0	0	0	0	0	0	0	0	0	0	0	0	0	0	0	0	Hpha_TRINITY_DN15094_c1_g2__TRINITY_DN15094_c1_g2_i1__g.123728__m.123728	ABC transporter family protein
OG0000904	0	0	0	0	0	0	73	0	0	0	0	0	0	0	0	0	0	0	0	0	0	0	0	0	0	0	0	0	0	0	Hpha_TRINITY_DN11900_c1_g1__TRINITY_DN11900_c1_g1_i1__g.20666__m.20666	ABC transporter permease
OG0015869	0	0	0	0	1	0	3	0	0	0	0	0	0	0	0	0	0	0	0	0	0	0	0	0	0	0	0	0	0	0	Hpha_TRINITY_DN14684_c1_g1__TRINITY_DN14684_c1_g1_i1__g.47883__m.47883	ABC transporter permease
OG0024411	0	0	0	0	0	1	1	0	0	0	0	0	0	0	0	0	0	0	0	0	0	0	0	0	0	0	0	0	0	0	Hpha_TRINITY_DN35011_c0_g1__TRINITY_DN35011_c0_g1_i1__g.82735__m.82735	ABC transporter substrate-binding protein
OG0026287	0	0	0	0	1	1	0	0	0	0	0	0	0	0	0	0	0	0	0	0	0	0	0	0	0	0	0	0	0	0	Rhum_TRINITY_DN16696_c0_g1__Rhum_TRINITY_DN16696_c0_g1_i1__g.164070__m.164070	ABC transporter substrate-binding protein
OG0024418	0	0	0	0	1	0	1	0	0	0	0	0	0	0	0	0	0	0	0	0	0	0	0	0	0	0	0	0	0	0	Hpha_TRINITY_DN35275_c0_g1__TRINITY_DN35275_c0_g1_i1__g.145193__m.145193	aberrant root formation protein 4 isoform X1
OG0019238	0	0	0	0	1	1	1	0	0	0	0	0	0	0	0	0	0	0	0	0	0	0	0	0	0	0	0	0	0	0	Hpha_TRINITY_DN15798_c2_g9__TRINITY_DN15798_c2_g9_i1__g.40464__m.40464	abnormal spindle-like microcephaly-associated protein homolog
OG0019336	0	0	0	0	2	0	1	0	0	0	0	0	0	0	0	0	0	0	0	0	0	0	0	0	0	0	0	0	0	0	Hpha_TRINITY_DN16508_c0_g6__TRINITY_DN16508_c0_g6_i1__g.136121__m.136121	acetylcholinesterase
OG0023847	0	0	0	0	1	0	1	0	0	0	0	0	0	0	0	0	0	0	0	0	0	0	0	0	0	0	0	0	0	0	Hpha_TRINITY_DN15770_c5_g10__TRINITY_DN15770_c5_g10_i1__g.41316__m.41316	acetyl-CoA acetyltransferase	K00626	A09100 Metabolism	B 09101 Carbohydrate metabolism	C 00620 Pyruvate metabolism	E2.3.1.9, atoB; acetyl-CoA C-acetyltransferase [EC:2.3.1.9]
OG0023907	0	0	0	0	1	0	1	0	0	0	0	0	0	0	0	0	0	0	0	0	0	0	0	0	0	0	0	0	0	0	Hpha_TRINITY_DN16183_c1_g7__TRINITY_DN16183_c1_g7_i1__g.9016__m.9016	acetyl-CoA acetyltransferase	K00626	A09100 Metabolism	B 09101 Carbohydrate metabolism	C 00620 Pyruvate metabolism	E2.3.1.9, atoB; acetyl-CoA C-acetyltransferase [EC:2.3.1.9]
OG0020853	0	0	0	0	1	2	0	0	0	0	0	0	0	0	0	0	0	0	0	0	0	0	0	0	0	0	0	0	0	0	Rhum_TRINITY_DN6090_c1_g1__Rhum_TRINITY_DN6090_c1_g1_i1__g.19027__m.19027	acetyl-CoA carboxylase biotin carboxylase subunit
OG0014269	0	0	0	1	1	1	0	0	0	0	0	0	0	0	0	0	0	0	1	0	0	0	0	0	1	0	0	0	0	0	DIPPA_18809.mRNA.1	acetyltransferase	K09964	A09190 Not Included in Pathway or Brite	B 09194 Poorly characterized	C 99997 Function unknown	K09964; uncharacterized protein
OG0019203	0	0	0	0	1	1	1	0	0	0	0	0	0	0	0	0	0	0	0	0	0	0	0	0	0	0	0	0	0	0	Hpha_TRINITY_DN15543_c0_g3__TRINITY_DN15543_c0_g3_i1__g.106947__m.106947	acetyltransferase
OG0004617	1	0	0	1	13	1	4	0	0	0	0	0	0	0	0	0	0	0	0	0	1	0	0	0	0	0	0	0	0	0	DIPPA_08650.mRNA.1	Acid phosphatase	K22390	A09190 Not Included in Pathway or Brite	B 09191 Unclassified: metabolism	C 99999 Others	ACP7; acid phosphatase type 7
OG0015880	0	0	0	0	1	1	1	1	0	0	0	0	0	0	0	0	0	0	0	0	0	0	0	0	0	0	0	0	0	0	Hpha_TRINITY_DN14965_c1_g1__TRINITY_DN14965_c1_g1_i2__g.144027__m.144027	acriflavine resistance protein B
OG0014658	0	0	0	3	1	1	0	0	0	0	0	0	0	0	0	0	0	0	0	0	0	0	0	0	0	0	0	0	0	0	DIPPA_19893.mRNA.1	Actin-related protein 4	K11340	A09150 Organismal Systems	B 09159 Environmental adaptation	C 04714 Thermogenesis	ACTL6A, INO80K; actin-like protein 6A
OG0023839	0	0	0	0	1	0	1	0	0	0	0	0	0	0	0	0	0	0	0	0	0	0	0	0	0	0	0	0	0	0	Hpha_TRINITY_DN15751_c1_g11__TRINITY_DN15751_c1_g11_i1__g.40831__m.40831	acyl-CoA desaturase	K00507	A09100 Metabolism	B 09103 Lipid metabolism	C 01040 Biosynthesis of unsaturated fatty acids	SCD, desC; stearoyl-CoA desaturase (Delta-9 desaturase) [EC:1.14.19.1]
OG0023890	0	0	0	0	1	0	1	0	0	0	0	0	0	0	0	0	0	0	0	0	0	0	0	0	0	0	0	0	0	0	Hpha_TRINITY_DN1607_c0_g1__TRINITY_DN1607_c0_g1_i1__g.48711__m.48711	acyl-CoA desaturase
OG0019182	0	0	0	1	1	0	1	0	0	0	0	0	0	0	0	0	0	0	0	0	0	0	0	0	0	0	0	0	0	0	DIPPA_09020.mRNA.1	acyl-CoA-binding protein, putative
OG0011147	0	0	0	1	1	1	1	0	0	0	0	0	0	0	0	0	0	0	0	0	2	0	0	0	1	0	0	0	0	0	DIPPA_24884.mRNA.1	Acyl-protein thioesterase 1	K06999	A09190 Not Included in Pathway or Brite	B 09191 Unclassified: metabolism	C 99999 Others	K06999; phospholipase/carboxylesterase
OG0016634	0	0	0	1	0	0	1	0	0	0	0	0	0	0	0	0	0	0	0	0	0	0	0	0	0	0	0	0	1	1	DIPPA_08433.mRNA.1	Adenine phosphoribosyltransferase
OG0019621	0	0	0	0	1	1	1	0	0	0	0	0	0	0	0	0	0	0	0	0	0	0	0	0	0	0	0	0	0	0	Hpha_TRINITY_DN35243_c0_g1__TRINITY_DN35243_c0_g1_i1__g.145143__m.145143	adenosine kinase 2	K00856	A09100 Metabolism	B 09104 Nucleotide metabolism	C 00230 Purine metabolism	E2.7.1.20, ADK; adenosine kinase [EC:2.7.1.20]
OG0014085	0	0	1	1	1	1	1	0	0	0	0	0	0	0	0	0	0	0	0	0	0	0	0	0	0	0	0	0	0	0	DIPPA_21526.mRNA.1	Adenylate cyclase
OG0000349	0	0	0	1	23	80	42	0	0	0	0	0	0	0	0	0	0	0	0	0	0	0	0	0	0	0	0	0	0	0	DIPPA_29437.mRNA.1	Adenylate cyclase 1
OG0012226	0	0	0	2	1	1	2	0	0	0	0	0	0	0	0	0	0	0	0	0	0	0	0	0	0	0	0	0	0	0	DIPPA_12306.mRNA.1	ADP,ATP carrier protein 2	K05863	A09130 Environmental Information Processing	B 09132 Signal transduction	C 04020 Calcium signaling pathway	SLC25A4S, ANT; solute carrier family 25 (mitochondrial adenine nucleotide translocator), member 4/5/6/31
OG0012263	0	0	0	2	2	1	1	0	0	0	0	0	0	0	0	0	0	0	0	0	0	0	0	0	0	0	0	0	0	0	DIPPA_03493.mRNA.1	ADP-ribosylation factor 1
OG0024200	0	0	0	0	1	0	1	0	0	0	0	0	0	0	0	0	0	0	0	0	0	0	0	0	0	0	0	0	0	0	Hpha_TRINITY_DN24069_c0_g1__TRINITY_DN24069_c0_g1_i1__g.130385__m.130385	ADP-ribosylation factor family-domain-containing protein
OG0019196	0	0	0	0	1	1	1	0	0	0	0	0	0	0	0	0	0	0	0	0	0	0	0	0	0	0	0	0	0	0	Hpha_TRINITY_DN15476_c3_g5__TRINITY_DN15476_c3_g5_i1__g.175778__m.175778	A-kinase anchor protein 17A isoform X1
OG0015770	0	0	1	0	1	0	2	0	0	0	0	0	0	0	0	0	0	0	0	0	0	0	0	0	0	0	0	0	0	0	Hpha_TRINITY_DN11970_c0_g1__TRINITY_DN11970_c0_g1_i1__g.20727__m.20727	A-kinase anchor protein 9 isoform X5
OG0019387	0	0	0	0	0	2	1	0	0	0	0	0	0	0	0	0	0	0	0	0	0	0	0	0	0	0	0	0	0	0	Hpha_TRINITY_DN17590_c0_g1__TRINITY_DN17590_c0_g1_i1__g.92423__m.92423	alanine transaminase
OG0020772	0	0	0	1	1	1	0	0	0	0	0	0	0	0	0	0	0	0	0	0	0	0	0	0	0	0	0	0	0	0	DIPPA_01157.mRNA.1	Aldo-keto reductase family 4 member C10	K00002	A09100 Metabolism	B 09101 Carbohydrate metabolism	C 00010 Glycolysis / Gluconeogenesis	AKR1A1, adh; alcohol dehydrogenase (NADP+) [EC:1.1.1.2]
OG0019547	0	0	0	0	1	0	1	0	0	0	0	0	0	0	0	0	0	0	0	0	1	0	0	0	0	0	0	0	0	0	Hpha_TRINITY_DN2903_c0_g1__TRINITY_DN2903_c0_g1_i1__g.19720__m.19720	aldose 1-epimerase	K01785	A09100 Metabolism	B 09101 Carbohydrate metabolism	C 00010 Glycolysis / Gluconeogenesis	galM, GALM; aldose 1-epimerase [EC:5.1.3.3]
OG0008353	0	0	0	1	2	1	4	0	0	0	0	0	0	0	0	0	0	0	0	0	1	0	0	0	0	0	1	0	0	0	DIPPA_12362.mRNA.1	Alkaline phosphatase D	K01113	A09100 Metabolism	B 09108 Metabolism of cofactors and vitamins	C 00790 Folate biosynthesis	phoD; alkaline phosphatase D [EC:3.1.3.1]
OG0016615	0	0	0	0	1	1	1	0	0	0	0	0	0	0	0	0	0	0	0	0	1	0	0	0	0	0	0	0	0	0	Hpha_TRINITY_DN34228_c0_g1__TRINITY_DN34228_c0_g1_i1__g.34413__m.34413	alkylhydroperoxidase
OG0024193	0	0	0	0	1	0	1	0	0	0	0	0	0	0	0	0	0	0	0	0	0	0	0	0	0	0	0	0	0	0	Hpha_TRINITY_DN23620_c0_g1__TRINITY_DN23620_c0_g1_i1__g.57504__m.57504	allene oxide synthase-lipoxygenase protein-like
OG0023757	0	0	0	0	1	0	1	0	0	0	0	0	0	0	0	0	0	0	0	0	0	0	0	0	0	0	0	0	0	0	Hpha_TRINITY_DN15231_c3_g1__TRINITY_DN15231_c3_g1_i1__g.67712__m.67712	alpha/beta hydrolase
OG0012290	0	0	0	0	1	1	3	0	0	0	0	0	1	0	0	0	0	0	0	0	0	0	0	0	0	0	0	0	0	0	Hpha_TRINITY_DN15693_c1_g2__TRINITY_DN15693_c1_g2_i1__g.99317__m.99317	Alpha-1,3-mannosyltransferase CMT1
OG0026575	0	0	0	0	1	1	0	0	0	0	0	0	0	0	0	0	0	0	0	0	0	0	0	0	0	0	0	0	0	0	Rhum_TRINITY_DN7145_c1_g1__Rhum_TRINITY_DN7145_c1_g1_i1__g.21913__m.21913	alpha-amylase	K01176	A09100 Metabolism	B 09101 Carbohydrate metabolism	C 00500 Starch and sucrose metabolism	AMY, amyA, malS; alpha-amylase [EC:3.2.1.1]
OG0026458	0	0	0	0	1	1	0	0	0	0	0	0	0	0	0	0	0	0	0	0	0	0	0	0	0	0	0	0	0	0	Rhum_TRINITY_DN25556_c0_g1__Rhum_TRINITY_DN25556_c0_g1_i1__g.182361__m.182361	alpha-mannosidase 2x
OG0019558	0	0	0	0	1	1	1	0	0	0	0	0	0	0	0	0	0	0	0	0	0	0	0	0	0	0	0	0	0	0	Hpha_TRINITY_DN30271_c0_g1__TRINITY_DN30271_c0_g1_i1__g.27071__m.27071	amidase
OG0015579	1	0	0	0	0	2	1	0	0	0	0	0	0	0	0	0	0	0	0	0	0	0	0	0	0	0	0	0	0	0	Hpha_TRINITY_DN15717_c1_g4__TRINITY_DN15717_c1_g4_i2__g.36580__m.36580	amidohydrolase
OG0015514	2	0	0	0	1	0	1	0	0	0	0	0	0	0	0	0	0	0	0	0	0	0	0	0	0	0	0	0	0	0	Hpha_TRINITY_DN5051_c0_g1__TRINITY_DN5051_c0_g1_i2__g.94018__m.94018	aminoacylase
OG0014022	0	0	0	0	1	1	2	0	0	0	0	0	0	0	0	0	0	0	0	0	0	0	0	0	0	0	0	1	0	0	Hpha_TRINITY_DN28255_c0_g1__TRINITY_DN28255_c0_g1_i1__g.116782__m.116782	ankyrin
OG0014656	0	0	0	3	1	1	0	0	0	0	0	0	0	0	0	0	0	0	0	0	0	0	0	0	0	0	0	0	0	0	DIPPA_00550.mRNA.1	Ankyrin repeat and KH domain-containing protein mask
OG0016718	0	0	0	2	0	1	1	0	0	0	0	0	0	0	0	0	0	0	0	0	0	0	0	0	0	0	0	0	0	0	DIPPA_09111.mRNA.1	Ankyrin repeat and KH domain-containing protein mask
OG0023821	0	0	0	0	1	0	1	0	0	0	0	0	0	0	0	0	0	0	0	0	0	0	0	0	0	0	0	0	0	0	Hpha_TRINITY_DN15640_c2_g1__TRINITY_DN15640_c2_g1_i1__g.97824__m.97824	ankyrin repeat protein
OG0020773	0	0	0	1	1	1	0	0	0	0	0	0	0	0	0	0	0	0	0	0	0	0	0	0	0	0	0	0	0	0	DIPPA_24128.mRNA.1	Ankyrin-3
OG0016280	0	0	0	0	0	2	1	0	0	0	0	0	0	0	0	0	0	0	0	0	0	0	0	1	0	0	0	0	0	0	Hpha_TRINITY_DN20162_c0_g1__TRINITY_DN20162_c0_g1_i1__g.82485__m.82485	antibiotic biosynthesis monooxygenase
OG0024531	0	0	0	0	1	0	1	0	0	0	0	0	0	0	0	0	0	0	0	0	0	0	0	0	0	0	0	0	0	0	Hpha_TRINITY_DN7813_c0_g1__TRINITY_DN7813_c0_g1_i2__g.185604__m.185604	AP-4 complex accessory subunit tepsin
OG0019561	0	0	0	1	1	0	1	0	0	0	0	0	0	0	0	0	0	0	0	0	0	0	0	0	0	0	0	0	0	0	DIPPA_33357.mRNA.1	AP-4 complex subunit epsilon
OG0019041	0	0	0	0	2	0	1	0	0	0	0	0	0	0	0	0	0	0	0	0	0	0	0	0	0	0	0	0	0	0	Hpha_TRINITY_DN12057_c1_g1__TRINITY_DN12057_c1_g1_i1__g.140931__m.140931	AraC family transcriptional regulator
OG0019635	0	0	0	0	1	1	1	0	0	0	0	0	0	0	0	0	0	0	0	0	0	0	0	0	0	0	0	0	0	0	Hpha_TRINITY_DN36077_c0_g1__TRINITY_DN36077_c0_g1_i1__g.170861__m.170861	AraC family transcriptional regulator
OG0024427	0	0	0	0	0	1	1	0	0	0	0	0	0	0	0	0	0	0	0	0	0	0	0	0	0	0	0	0	0	0	Hpha_TRINITY_DN36033_c0_g1__TRINITY_DN36033_c0_g1_i1__g.170821__m.170821	arsenate reductase (glutaredoxin)	K00537	A09190 Not Included in Pathway or Brite	B 09191 Unclassified: metabolism	C 99980 Enzymes with EC numbers	arsC1, arsC; arsenate reductase (glutaredoxin) [EC:1.20.4.1]
OG0024145	0	0	0	0	1	0	1	0	0	0	0	0	0	0	0	0	0	0	0	0	0	0	0	0	0	0	0	0	0	0	Hpha_TRINITY_DN21575_c0_g1__TRINITY_DN21575_c0_g1_i1__g.11__m.11	ASCH domain-containing protein
OG0023825	0	0	0	0	1	0	1	0	0	0	0	0	0	0	0	0	0	0	0	0	0	0	0	0	0	0	0	0	0	0	Hpha_TRINITY_DN15675_c0_g5__TRINITY_DN15675_c0_g5_i1__g.98791__m.98791	asparagine synthase B
OG0020735	0	0	0	1	1	1	0	0	0	0	0	0	0	0	0	0	0	0	0	0	0	0	0	0	0	0	0	0	0	0	DIPPA_08510.mRNA.1	Aspartate aminotransferase	K10907	A09180 Brite Hierarchies	B 09176 Drug resistance: antineoplastic	C 01007 Amino acid related enzymes	K10907; aminotransferase [EC:2.6.1.-]
OG0017409	0	0	0	1	2	1	0	0	0	0	0	0	0	0	0	0	0	0	0	0	0	0	0	0	0	0	0	0	0	0	DIPPA_00087.mRNA.1	Aspartate racemase	K01779	A09100 Metabolism	B 09105 Amino acid metabolism	C 00250 Alanine, aspartate and glutamate metabolism	racD; aspartate racemase [EC:5.1.1.13]
OG0024170	0	0	0	0	1	0	1	0	0	0	0	0	0	0	0	0	0	0	0	0	0	0	0	0	0	0	0	0	0	0	Hpha_TRINITY_DN22644_c0_g1__TRINITY_DN22644_c0_g1_i1__g.192645__m.192645	aspartate--tRNA ligase
OG0013750	0	0	0	0	3	1	1	0	0	0	0	0	0	0	0	0	0	0	0	0	0	0	0	0	0	0	0	0	0	0	Hpha_TRINITY_DN15538_c1_g1__TRINITY_DN15538_c1_g1_i10__g.107016__m.107016	aspartyl/asparaginyl beta-hydroxylase-like
OG0007765	0	0	0	0	5	4	2	0	0	0	0	0	0	0	0	0	0	0	0	0	0	0	0	0	0	0	0	0	0	0	Hpha_TRINITY_DN15616_c2_g2__TRINITY_DN15616_c2_g2_i1__g.101643__m.101643	Asp-tRNA(Asn)/Glu-tRNA(Gln) amidotransferase GatCAB subunit A
OG0024566	0	0	0	0	1	0	1	0	0	0	0	0	0	0	0	0	0	0	0	0	0	0	0	0	0	0	0	0	0	0	Hpha_TRINITY_DN9094_c0_g1__TRINITY_DN9094_c0_g1_i2__g.142043__m.142043	ATP synthase F0F1 subunit epsilon
OG0020757	0	0	0	0	1	1	0	0	0	0	0	0	1	0	0	0	0	0	0	0	0	0	0	0	0	0	0	0	0	0	Rhum_TRINITY_DN21654_c0_g1__Rhum_TRINITY_DN21654_c0_g1_i1__g.174464__m.174464	ATPase AAA
OG0026891	0	0	0	1	1	0	0	0	0	0	0	0	0	0	0	0	0	0	0	0	0	0	0	0	0	0	0	0	0	0	DIPPA_06615.mRNA.1	ATPase family AAA domain-containing protein 1-A
OG0019046	0	0	0	0	1	1	1	0	0	0	0	0	0	0	0	0	0	0	0	0	0	0	0	0	0	0	0	0	0	0	Hpha_TRINITY_DN1226_c0_g1__TRINITY_DN1226_c0_g1_i1__g.44887__m.44887	ATP-binding cassette sub-family F member 3
OG0023599	0	0	0	0	1	0	1	0	0	0	0	0	0	0	0	0	0	0	0	0	0	0	0	0	0	0	0	0	0	0	Hpha_TRINITY_DN10661_c0_g3__TRINITY_DN10661_c0_g3_i1__g.156910__m.156910	ATP-binding protein
OG0024028	0	0	0	0	1	0	1	0	0	0	0	0	0	0	0	0	0	0	0	0	0	0	0	0	0	0	0	0	0	0	Hpha_TRINITY_DN16896_c0_g3__TRINITY_DN16896_c0_g3_i1__g.149205__m.149205	ATP-binding protein
OG0026457	0	0	0	0	1	1	0	0	0	0	0	0	0	0	0	0	0	0	0	0	0	0	0	0	0	0	0	0	0	0	Rhum_TRINITY_DN25494_c0_g1__Rhum_TRINITY_DN25494_c0_g1_i1__g.182235__m.182235	ATP-binding protein
OG0016183	0	0	0	0	1	2	1	0	0	0	0	0	0	0	0	0	0	0	0	0	0	0	0	0	0	0	0	0	0	0	Hpha_TRINITY_DN16931_c0_g2__TRINITY_DN16931_c0_g2_i1__g.53424__m.53424	ATP-dependent Clp protease ATP-binding subunit ClpX
OG0012430	0	0	0	2	2	1	1	0	0	0	0	0	0	0	0	0	0	0	0	0	0	0	0	0	0	0	0	0	0	0	DIPPA_08206.mRNA.1	ATP-dependent DNA helicase PIF1	K15255	A09180 Brite Hierarchies	B 09182 Protein families: genetic information processing	C 03032 DNA replication proteins	PIF1; ATP-dependent DNA helicase PIF1 [EC:3.6.4.12]
OG0012178	0	0	0	1	1	1	2	0	1	0	0	0	0	0	0	0	0	0	0	0	0	0	0	0	0	0	0	0	0	0	DIPPA_31841.mRNA.1	ATP-dependent DNA helicase UvrD, putative
OG0014597	0	0	0	1	2	1	0	0	0	1	0	0	0	0	0	0	0	0	0	0	0	0	0	0	0	0	0	0	0	0	DIPPA_32480.mRNA.1	ATP-dependent helicase brm
OG0020828	0	0	0	1	1	1	0	0	0	0	0	0	0	0	0	0	0	0	0	0	0	0	0	0	0	0	0	0	0	0	DIPPA_19321.mRNA.1	ATP-dependent RNA helicase DBP2
OG0024501	0	0	0	0	1	0	1	0	0	0	0	0	0	0	0	0	0	0	0	0	0	0	0	0	0	0	0	0	0	0	Hpha_TRINITY_DN6473_c0_g2__TRINITY_DN6473_c0_g2_i1__g.235__m.235	ATP-dependent RNA helicase DDX42-like	K12835	A09120 Genetic Information Processing	B 09121 Transcription	C 03040 Spliceosome	DDX42, SF3B125; ATP-dependent RNA helicase DDX42 [EC:3.6.4.13]
OG0023960	0	0	0	0	1	0	1	0	0	0	0	0	0	0	0	0	0	0	0	0	0	0	0	0	0	0	0	0	0	0	Hpha_TRINITY_DN16484_c0_g1__TRINITY_DN16484_c0_g1_i1__g.162602__m.162602	ATP-dependent RNA helicase dhx57, partial
OG0024266	0	0	0	0	1	0	1	0	0	0	0	0	0	0	0	0	0	0	0	0	0	0	0	0	0	0	0	0	0	0	Hpha_TRINITY_DN27436_c0_g1__TRINITY_DN27436_c0_g1_i1__g.193847__m.193847	ATP-dependent RNA helicase dhx57, partial
OG0024496	0	0	0	0	1	0	1	0	0	0	0	0	0	0	0	0	0	0	0	0	0	0	0	0	0	0	0	0	0	0	Hpha_TRINITY_DN608_c0_g1__TRINITY_DN608_c0_g1_i1__g.21311__m.21311	autotransporter outer membrane beta-barrel domain-containing protein
OG0024307	0	0	0	0	0	1	1	0	0	0	0	0	0	0	0	0	0	0	0	0	0	0	0	0	0	0	0	0	0	0	Hpha_TRINITY_DN29784_c0_g1__TRINITY_DN29784_c0_g1_i1__g.2753__m.2753	autotransporter-associated beta strand repeat protein
OG0003459	0	0	0	2	5	5	7	0	0	0	0	0	0	0	0	0	0	0	0	0	0	0	0	0	0	0	0	1	9	0	DIPPA_13633.mRNA.1	Bbox zinc finger domain containing protein
OG0017449	0	0	0	1	2	1	0	0	0	0	0	0	0	0	0	0	0	0	0	0	0	0	0	0	0	0	0	0	0	0	DIPPA_34872.mRNA.1	Beta-1,3-galactosyl-O-glycosyl-glycoprotein beta-1,6-N-acetylglucosaminyltransferase
OG0024497	0	0	0	0	1	0	1	0	0	0	0	0	0	0	0	0	0	0	0	0	0	0	0	0	0	0	0	0	0	0	Hpha_TRINITY_DN6103_c0_g1__TRINITY_DN6103_c0_g1_i1__g.164852__m.164852	Beta-galactosidase
OG0016200	0	0	0	1	2	0	1	0	0	0	0	0	0	0	0	0	0	0	0	0	0	0	0	0	0	0	0	0	0	0	DIPPA_01108.mRNA.1	Beta-galactosidase 8	K05989	A09190 Not Included in Pathway or Brite	B 09191 Unclassified: metabolism	C 99980 Enzymes with EC numbers	ramA; alpha-L-rhamnosidase [EC:3.2.1.40]
OG0008363	0	0	0	1	0	0	7	0	1	0	0	0	0	0	0	0	0	0	0	0	0	0	0	0	1	0	0	0	0	0	DIPPA_11872.mRNA.1	Beta-galactosidase 8
OG0002697	0	0	0	10	10	0	6	0	1	0	0	0	0	0	0	0	0	0	0	0	0	0	0	0	7	0	0	0	1	0	DIPPA_05745.mRNA.1	Beta-galactosidase BoGH2A	K01190	A09100 Metabolism	B 09101 Carbohydrate metabolism	C 00052 Galactose metabolism	lacZ; beta-galactosidase [EC:3.2.1.23]
OG0014753	0	0	0	1	1	0	0	0	0	0	0	0	0	0	0	0	0	0	0	0	0	0	0	0	3	0	0	0	0	0	DIPPA_35925.mRNA.1	Beta-glucanase
OG0019943	0	0	0	0	1	1	0	0	0	0	0	1	0	0	0	0	0	0	0	0	0	0	0	0	0	0	0	0	0	0	Rhum_TRINITY_DN1481_c0_g2__Rhum_TRINITY_DN1481_c0_g2_i1__g.4316__m.4316	beta-lactamase
OG0026150	0	0	0	0	1	1	0	0	0	0	0	0	0	0	0	0	0	0	0	0	0	0	0	0	0	0	0	0	0	0	Rhum_TRINITY_DN14679_c26_g1__Rhum_TRINITY_DN14679_c26_g1_i1__g.110440__m.110440	beta-N-acetylhexosaminidase
OG0016527	0	0	0	0	2	0	1	1	0	0	0	0	0	0	0	0	0	0	0	0	0	0	0	0	0	0	0	0	0	0	Hpha_TRINITY_DN30292_c0_g1__TRINITY_DN30292_c0_g1_i1__g.27164__m.27164	betaxylosidase
OG0019281	0	0	0	0	1	1	1	0	0	0	0	0	0	0	0	0	0	0	0	0	0	0	0	0	0	0	0	0	0	0	Hpha_TRINITY_DN16140_c0_g9__TRINITY_DN16140_c0_g9_i1__g.8623__m.8623	bifunctional 23S rRNA (guanine(2069)-N(7))-methyltransferase RlmK/23S rRNA (guanine(2445)-N(2))-methyltransferase RlmL
OG0024364	0	0	0	0	1	0	1	0	0	0	0	0	0	0	0	0	0	0	0	0	0	0	0	0	0	0	0	0	0	0	Hpha_TRINITY_DN32628_c0_g1__TRINITY_DN32628_c0_g1_i1__g.30334__m.30334	bifunctional precorrin-2 dehydrogenase/sirohydrochlorin ferrochelatase
OG0023980	0	0	0	0	0	1	1	0	0	0	0	0	0	0	0	0	0	0	0	0	0	0	0	0	0	0	0	0	0	0	Hpha_TRINITY_DN16635_c1_g8__TRINITY_DN16635_c1_g8_i1__g.180157__m.180157	bifunctional proline dehydrogenase/L-glutamate gamma-semialdehyde dehydrogenase PutA
OG0024052	0	0	0	0	1	0	1	0	0	0	0	0	0	0	0	0	0	0	0	0	0	0	0	0	0	0	0	0	0	0	Hpha_TRINITY_DN17216_c0_g1__TRINITY_DN17216_c0_g1_i1__g.17893__m.17893	BTB/POZ domain-containing protein 3
OG0026296	0	0	0	0	1	1	0	0	0	0	0	0	0	0	0	0	0	0	0	0	0	0	0	0	0	0	0	0	0	0	Rhum_TRINITY_DN17096_c0_g1__Rhum_TRINITY_DN17096_c0_g1_i1__g.165236__m.165236	C-4 methylsterol oxidase
OG0024351	0	0	0	0	1	0	1	0	0	0	0	0	0	0	0	0	0	0	0	0	0	0	0	0	0	0	0	0	0	0	Hpha_TRINITY_DN31838_c0_g1__TRINITY_DN31838_c0_g1_i1__g.30060__m.30060	C4-dicarboxylate ABC transporter substrate-binding protein
OG0019381	0	0	0	0	1	1	1	0	0	0	0	0	0	0	0	0	0	0	0	0	0	0	0	0	0	0	0	0	0	0	Hpha_TRINITY_DN17142_c0_g1__TRINITY_DN17142_c0_g1_i1__g.146822__m.146822	Ca2+-binding protein, putative
OG0023991	0	0	0	0	1	0	1	0	0	0	0	0	0	0	0	0	0	0	0	0	0	0	0	0	0	0	0	0	0	0	Hpha_TRINITY_DN16685_c5_g5__TRINITY_DN16685_c5_g5_i1__g.179042__m.179042	calcium-binding mitochondrial carrier protein Aralar1-like	K15105	A09180 Brite Hierarchies	B 09183 Protein families: signaling and cellular processes	C 02000 Transporters	SLC25A12_13, AGC; solute carrier family 25 (mitochondrial aspartate/glutamate transporter), member 12/13
OG0016838	0	0	0	1	1	1	1	0	0	0	0	0	0	0	0	0	0	0	0	0	0	0	0	0	0	0	0	0	0	0	DIPPA_26474.mRNA.1	Calcium-binding protein CML19
OG0026416	0	0	0	0	1	1	0	0	0	0	0	0	0	0	0	0	0	0	0	0	0	0	0	0	0	0	0	0	0	0	Rhum_TRINITY_DN23760_c0_g1__Rhum_TRINITY_DN23760_c0_g1_i1__g.178673__m.178673	calcium-binding protein, putative
OG0009121	0	0	0	1	0	0	5	0	0	0	0	0	0	0	0	0	0	0	0	0	0	0	3	0	0	0	0	0	0	0	DIPPA_17121.mRNA.1	Calcium-dependent protein kinase 14	K08803	A09140 Cellular Processes	B 09141 Transport and catabolism	C 04140 Autophagy - animal	DAPK; death-associated protein kinase [EC:2.7.11.1]
OG0010164	0	0	2	1	3	1	0	0	0	0	1	0	0	0	0	0	0	0	0	0	0	0	0	0	0	0	0	0	0	0	DIPPA_23105.mRNA.1	Calcium-dependent protein kinase 2
OG0010049	0	0	1	1	2	2	1	0	0	0	0	0	0	0	0	0	0	0	0	0	0	0	0	0	0	0	0	0	1	0	DIPPA_24631.mRNA.1	Calcium-dependent protein kinase 2
OG0019533	0	0	0	0	1	0	2	0	0	0	0	0	0	0	0	0	0	0	0	0	0	0	0	0	0	0	0	0	0	0	Hpha_TRINITY_DN27456_c0_g1__TRINITY_DN27456_c0_g1_i1__g.193861__m.193861	calcium-dependent protein kinase 26-like isoform X1
OG0023766	0	0	0	0	1	0	1	0	0	0	0	0	0	0	0	0	0	0	0	0	0	0	0	0	0	0	0	0	0	0	Hpha_TRINITY_DN15315_c1_g1__TRINITY_DN15315_c1_g1_i1__g.91342__m.91342	calcium-translocating P-type ATPase, PMCA-type
OG0016639	0	0	0	1	1	1	1	0	0	0	0	0	0	0	0	0	0	0	0	0	0	0	0	0	0	0	0	0	0	0	DIPPA_06506.mRNA.1	Calmodulin	K02183	A09130 Environmental Information Processing	B 09132 Signal transduction	C 04014 Ras signaling pathway	CALM; calmodulin
OG0015844	0	0	0	1	1	1	1	0	0	0	0	0	0	0	0	0	0	0	0	0	0	0	0	0	0	0	0	0	0	0	DIPPA_19582.mRNA.1	Calmodulin	K02183	A09130 Environmental Information Processing	B 09132 Signal transduction	C 04014 Ras signaling pathway	CALM; calmodulin
OG0016709	0	0	0	1	1	1	1	0	0	0	0	0	0	0	0	0	0	0	0	0	0	0	0	0	0	0	0	0	0	0	DIPPA_29399.mRNA.1	Calmodulin	K02183	A09130 Environmental Information Processing	B 09132 Signal transduction	C 04014 Ras signaling pathway	CALM; calmodulin
OG0016169	0	0	0	1	1	1	1	0	0	0	0	0	0	0	0	0	0	0	0	0	0	0	0	0	0	0	0	0	0	0	DIPPA_08591.mRNA.1	calmodulin, putative
OG0024426	0	0	0	0	1	0	1	0	0	0	0	0	0	0	0	0	0	0	0	0	0	0	0	0	0	0	0	0	0	0	Hpha_TRINITY_DN35963_c0_g1__TRINITY_DN35963_c0_g1_i1__g.184945__m.184945	calmodulin-like protein 1
OG0016095	0	0	0	1	1	1	1	0	0	0	0	0	0	0	0	0	0	0	0	0	0	0	0	0	0	0	0	0	0	0	DIPPA_03558.mRNA.1	calmodulin-like protein containing EF hand domain
OG0015820	0	0	0	1	1	0	2	0	0	0	0	0	0	0	0	0	0	0	0	0	0	0	0	0	0	0	0	0	0	0	DIPPA_21760.mRNA.1	calmodulin-like protein containing EF hand domain
OG0025964	0	0	0	0	1	1	0	0	0	0	0	0	0	0	0	0	0	0	0	0	0	0	0	0	0	0	0	0	0	0	Rhum_TRINITY_DN12955_c0_g2__Rhum_TRINITY_DN12955_c0_g2_i1__g.55653__m.55653	calpain cysteine peptidase
OG0020493	0	0	0	1	1	1	0	0	0	0	0	0	0	0	0	0	0	0	0	0	0	0	0	0	0	0	0	0	0	0	DIPPA_03428.mRNA.1	Calpain-D	K08582	A09180 Brite Hierarchies	B 09176 Drug resistance: antineoplastic	C 01002 Peptidases and inhibitors	CAPN15; calpain-15 [EC:3.4.22.-]
OG0016300	0	0	0	1	1	1	1	0	0	0	0	0	0	0	0	0	0	0	0	0	0	0	0	0	0	0	0	0	0	0	DIPPA_04975.mRNA.1	Calpain-D	K08582	A09180 Brite Hierarchies	B 09176 Drug resistance: antineoplastic	C 01002 Peptidases and inhibitors	CAPN15; calpain-15 [EC:3.4.22.-]
OG0020563	0	0	0	1	1	1	0	0	0	0	0	0	0	0	0	0	0	0	0	0	0	0	0	0	0	0	0	0	0	0	DIPPA_24039.mRNA.1	Calpain-D
OG0013587	0	0	0	1	2	1	1	0	0	0	0	0	0	0	0	0	0	0	0	0	0	0	0	0	0	0	0	0	0	0	DIPPA_28872.mRNA.1	calpain-like cysteine peptidase
OG0024455	0	0	0	0	1	0	1	0	0	0	0	0	0	0	0	0	0	0	0	0	0	0	0	0	0	0	0	0	0	0	Hpha_TRINITY_DN4164_c0_g2__TRINITY_DN4164_c0_g2_i1__g.194772__m.194772	calpain-like cysteine peptidase
OG0016215	0	0	0	1	1	1	1	0	0	0	0	0	0	0	0	0	0	0	0	0	0	0	0	0	0	0	0	0	0	0	DIPPA_29517.mRNA.1	Calpain-type cysteine protease ADL1
OG0024586	0	0	0	0	1	0	1	0	0	0	0	0	0	0	0	0	0	0	0	0	0	0	0	0	0	0	0	0	0	0	Hpha_TRINITY_DN9628_c0_g1__TRINITY_DN9628_c0_g1_i1__g.184515__m.184515	calponin homology domain-containing protein DDB_G0272472-like
OG0019202	0	0	0	1	0	1	1	0	0	0	0	0	0	0	0	0	0	0	0	0	0	0	0	0	0	0	0	0	0	0	DIPPA_28718.mRNA.1	Caltractin
OG0013609	0	0	0	3	1	0	1	0	0	0	0	0	0	0	0	0	0	0	0	0	0	0	0	0	0	0	0	0	0	0	DIPPA_02958.mRNA.1	cAMP-dependent protein kinase regulatory subunit	K04739	A09150 Organismal Systems	B 09152 Endocrine system	C 04910 Insulin signaling pathway	PRKAR; cAMP-dependent protein kinase regulator
OG0016736	0	0	0	1	1	1	1	0	0	0	0	0	0	0	0	0	0	0	0	0	0	0	0	0	0	0	0	0	0	0	DIPPA_31607.mRNA.1	Cap-specific mRNA (nucleoside-2'-O-)-methyltransferase	K18776	A09180 Brite Hierarchies	B 09182 Protein families: genetic information processing	C 03019 Messenger RNA biogenesis	MTR2, MT48; cap2 methyltransferase [EC:2.1.1.296]
OG0024511	0	0	0	0	1	0	1	0	0	0	0	0	0	0	0	0	0	0	0	0	0	0	0	0	0	0	0	0	0	0	Hpha_TRINITY_DN6945_c0_g1__TRINITY_DN6945_c0_g1_i1__g.139546__m.139546	capsular polysaccharide biosynthesis protein
OG0023734	0	0	0	0	1	0	1	0	0	0	0	0	0	0	0	0	0	0	0	0	0	0	0	0	0	0	0	0	0	0	Hpha_TRINITY_DN15089_c0_g1__TRINITY_DN15089_c0_g1_i1__g.125835__m.125835	capsule polysaccharide export protein
OG0026176	0	0	0	0	1	1	0	0	0	0	0	0	0	0	0	0	0	0	0	0	0	0	0	0	0	0	0	0	0	0	Rhum_TRINITY_DN14748_c4_g2__Rhum_TRINITY_DN14748_c4_g2_i1__g.114617__m.114617	carbohydrate-binding protein
OG0019047	0	0	0	0	1	0	2	0	0	0	0	0	0	0	0	0	0	0	0	0	0	0	0	0	0	0	0	0	0	0	Hpha_TRINITY_DN12325_c0_g1__TRINITY_DN12325_c0_g1_i3__g.155817__m.155817	carboxyesterase-related protein, partial
OG0009090	0	0	0	3	2	1	2	0	0	0	0	0	0	0	0	0	0	0	0	0	1	0	0	0	0	0	0	0	0	0	DIPPA_05850.mRNA.1	Carnitinyl-CoA dehydratase
OG0016517	0	0	0	2	1	0	1	0	0	0	0	0	0	0	0	0	0	0	0	0	0	0	0	0	0	0	0	0	0	0	DIPPA_30478.mRNA.1	Carnosine N-methyltransferase	K19787	A09100 Metabolism	B 09105 Amino acid metabolism	C 00340 Histidine metabolism	CARNMT1; carnosine N-methyltransferase [EC:2.1.1.22]
OG0020803	0	0	0	0	2	1	0	0	0	0	0	0	0	0	0	0	0	0	0	0	0	0	0	0	0	0	0	0	0	0	Rhum_TRINITY_DN26586_c0_g1__Rhum_TRINITY_DN26586_c0_g1_i1__g.183907__m.183907	cartilage intermediate layer protein 1-like
OG0013594	0	0	0	1	1	1	2	0	0	0	0	0	0	0	0	0	0	0	0	0	0	0	0	0	0	0	0	0	0	0	DIPPA_18164.mRNA.1	Casein kinase I homolog 1	K08959	A09130 Environmental Information Processing	B 09132 Signal transduction	C 04340 Hedgehog signaling pathway	CSNK1D; casein kinase 1, delta [EC:2.7.11.1]
OG0012188	0	0	0	0	2	1	3	0	0	0	0	0	0	0	0	0	0	0	0	0	0	0	0	0	0	0	0	0	0	0	Hpha_TRINITY_DN13841_c0_g1__TRINITY_DN13841_c0_g1_i1__g.69760__m.69760	cathepsin L-like protein
OG0026285	0	0	0	0	1	1	0	0	0	0	0	0	0	0	0	0	0	0	0	0	0	0	0	0	0	0	0	0	0	0	Rhum_TRINITY_DN16592_c0_g1__Rhum_TRINITY_DN16592_c0_g1_i1__g.163755__m.163755	cathepsin L-like, partial	K01373	A09140 Cellular Processes	B 09141 Transport and catabolism	C 04142 Lysosome	CTSF; cathepsin F [EC:3.4.22.41]
OG0012307	0	0	0	1	1	1	3	0	0	0	0	0	0	0	0	0	0	0	0	0	0	0	0	0	0	0	0	0	0	0	DIPPA_23065.mRNA.1	CBL-interacting protein kinase 9
OG0015994	0	0	0	1	1	1	1	0	0	0	0	0	0	0	0	0	0	0	0	0	0	0	0	0	0	0	0	0	0	0	DIPPA_27269.mRNA.1	CBL-interacting serine/threonine-protein kinase 11	K08794	A09130 Environmental Information Processing	B 09132 Signal transduction	C 04020 Calcium signaling pathway	CAMK1; calcium/calmodulin-dependent protein kinase I [EC:2.7.11.17]
OG0018339	1	0	0	0	1	1	0	0	0	0	0	0	0	0	0	0	0	0	0	0	0	0	0	0	0	0	0	0	0	0	Rhum_TRINITY_DN4902_c0_g2__Rhum_TRINITY_DN4902_c0_g2_i1__g.16088__m.16088	CBL-interacting serine/threonine-protein kinase 9-like
OG0009990	0	0	0	0	0	3	5	0	0	0	0	0	0	0	0	0	0	0	0	0	0	0	0	0	0	0	0	0	0	0	Hpha_TRINITY_DN17066_c0_g1__TRINITY_DN17066_c0_g1_i1__g.166015__m.166015	CBN-RIB-1 protein
OG0024384	0	0	0	0	1	0	1	0	0	0	0	0	0	0	0	0	0	0	0	0	0	0	0	0	0	0	0	0	0	0	Hpha_TRINITY_DN3389_c0_g1__TRINITY_DN3389_c0_g1_i1__g.172246__m.172246	CCA tRNA nucleotidyltransferase
OG0026356	0	0	0	0	1	1	0	0	0	0	0	0	0	0	0	0	0	0	0	0	0	0	0	0	0	0	0	0	0	0	Rhum_TRINITY_DN20933_c0_g1__Rhum_TRINITY_DN20933_c0_g1_i1__g.172659__m.172659	CCR4-Not complex component, Not1
OG0026197	0	0	0	0	1	1	0	0	0	0	0	0	0	0	0	0	0	0	0	0	0	0	0	0	0	0	0	0	0	0	Rhum_TRINITY_DN14826_c7_g3__Rhum_TRINITY_DN14826_c7_g3_i1__g.121075__m.121075	CDP-alcohol phosphatidyltransferase family protein
OG0024126	0	0	0	0	1	0	1	0	0	0	0	0	0	0	0	0	0	0	0	0	0	0	0	0	0	0	0	0	0	0	Hpha_TRINITY_DN20483_c0_g1__TRINITY_DN20483_c0_g1_i1__g.64153__m.64153	cell division cycle 20, cofactor of APC complex
OG0004878	0	0	0	10	0	7	2	0	0	0	0	0	0	0	0	0	1	0	0	0	0	0	0	0	0	0	0	0	0	0	DIPPA_06608.mRNA.1	Cell surface glycoprotein 1
OG0020417	0	0	0	1	1	1	0	0	0	0	0	0	0	0	0	0	0	0	0	0	0	0	0	0	0	0	0	0	0	0	DIPPA_00063.mRNA.1	Cell wall adhesin EAP1
OG0014688	0	0	0	0	2	3	0	0	0	0	0	0	0	0	0	0	0	0	0	0	0	0	0	0	0	0	0	0	0	0	Rhum_TRINITY_DN15202_c1_g1__Rhum_TRINITY_DN15202_c1_g1_i1__g.144094__m.144094	centriolin
OG0016061	0	0	0	0	1	0	1	0	0	0	0	0	0	0	0	0	0	1	1	0	0	0	0	0	0	0	0	0	0	0	Hpha_TRINITY_DN16120_c0_g4__TRINITY_DN16120_c0_g4_i1__g.4862__m.4862	centriolin isoform X1
OG0020751	0	0	0	0	2	1	0	0	0	0	0	0	0	0	0	0	0	0	0	0	0	0	0	0	0	0	0	0	0	0	Rhum_TRINITY_DN21233_c0_g1__Rhum_TRINITY_DN21233_c0_g1_i1__g.173420__m.173420	Cg2 protein, putative
OG0023653	0	0	0	0	1	0	1	0	0	0	0	0	0	0	0	0	0	0	0	0	0	0	0	0	0	0	0	0	0	0	Hpha_TRINITY_DN12789_c0_g1__TRINITY_DN12789_c0_g1_i2__g.114342__m.114342	Chain A, Crystal Structure of Engineered Protein. Northeast Structural Genomics Consortium Target OR265.
OG0026072	0	0	0	0	1	1	0	0	0	0	0	0	0	0	0	0	0	0	0	0	0	0	0	0	0	0	0	0	0	0	Rhum_TRINITY_DN14424_c23_g1__Rhum_TRINITY_DN14424_c23_g1_i1__g.89203__m.89203	Chain A, Tyrosine Kinase As - A Common Ancestor Of Src And Abl
OG0012543	0	0	0	1	2	2	1	0	0	0	0	0	0	0	0	0	0	0	0	0	0	0	0	0	0	0	0	0	0	0	DIPPA_35027.mRNA.1	chaperone DnaJ protein
OG0020471	0	0	0	1	1	1	0	0	0	0	0	0	0	0	0	0	0	0	0	0	0	0	0	0	0	0	0	0	0	0	DIPPA_10165.mRNA.1	Chaperone protein DnaJ
OG0015832	0	0	0	1	1	1	1	0	0	0	0	0	0	0	0	0	0	0	0	0	0	0	0	0	0	0	0	0	0	0	DIPPA_01684.mRNA.1	chaperone protein DNAj, putative
OG0019683	0	0	0	0	2	0	1	0	0	0	0	0	0	0	0	0	0	0	0	0	0	0	0	0	0	0	0	0	0	0	Hpha_TRINITY_DN5239_c0_g1__TRINITY_DN5239_c0_g1_i1__g.116529__m.116529	CHAT domain-containing protein
OG0024578	0	0	0	0	1	0	1	0	0	0	0	0	0	0	0	0	0	0	0	0	0	0	0	0	0	0	0	0	0	0	Hpha_TRINITY_DN9366_c0_g1__TRINITY_DN9366_c0_g1_i1__g.26087__m.26087	CHAT domain-containing protein
OG0024379	0	0	0	0	1	0	1	0	0	0	0	0	0	0	0	0	0	0	0	0	0	0	0	0	0	0	0	0	0	0	Hpha_TRINITY_DN33721_c0_g1__TRINITY_DN33721_c0_g1_i1__g.25110__m.25110	chemotaxis protein
OG0015314	1	0	0	0	0	2	1	0	0	0	0	0	0	0	0	0	0	0	0	0	0	0	0	0	0	0	0	0	0	0	Hpha_TRINITY_DN13114_c1_g1__TRINITY_DN13114_c1_g1_i1__g.113449__m.113449	chemotaxis response regulator
OG0011315	0	0	0	0	3	4	0	0	0	0	0	0	0	0	0	0	0	0	0	0	0	0	0	0	0	0	0	0	0	0	Rhum_TRINITY_DN13100_c2_g1__Rhum_TRINITY_DN13100_c2_g1_i1__g.57022__m.57022	chitin-binding protein
OG0019588	0	0	1	0	1	0	1	0	0	0	0	0	0	0	0	0	0	0	0	0	0	0	0	0	0	0	0	0	0	0	Hpha_TRINITY_DN32202_c0_g1__TRINITY_DN32202_c0_g1_i1__g.155237__m.155237	chloride channel ClC-3
OG0007291	0	0	0	1	0	0	8	0	0	0	0	0	0	0	0	0	0	0	0	2	0	0	0	0	1	0	0	0	0	0	DIPPA_00984.mRNA.1	Chlorophyllase-2, chloroplastic	K08099	A09100 Metabolism	B 09108 Metabolism of cofactors and vitamins	C 00860 Porphyrin and chlorophyll metabolism	E3.1.1.14; chlorophyllase [EC:3.1.1.14]
OG0024363	0	0	0	0	1	0	1	0	0	0	0	0	0	0	0	0	0	0	0	0	0	0	0	0	0	0	0	0	0	0	Hpha_TRINITY_DN32616_c0_g1__TRINITY_DN32616_c0_g1_i1__g.30360__m.30360	chromate transporter
OG0023629	0	0	0	0	1	0	1	0	0	0	0	0	0	0	0	0	0	0	0	0	0	0	0	0	0	0	0	0	0	0	Hpha_TRINITY_DN11761_c0_g1__TRINITY_DN11761_c0_g1_i1__g.31689__m.31689	chromosome segregation ATPase-like protein
OG0012331	0	0	0	1	1	2	2	0	0	0	0	0	0	0	0	0	0	0	0	0	0	0	0	0	0	0	0	0	0	0	DIPPA_10611.mRNA.1	CID domain-containing protein 1
OG0008383	0	0	0	2	3	2	3	0	0	0	0	0	0	0	0	0	0	0	0	0	0	0	0	0	0	0	0	0	0	0	DIPPA_00642.mRNA.1	Circumsporozoite protein
OG0020914	0	0	0	1	1	1	0	0	0	0	0	0	0	0	0	0	0	0	0	0	0	0	0	0	0	0	0	0	0	0	DIPPA_22915.mRNA.1	Circumsporozoite protein
OG0020821	0	0	0	1	1	1	0	0	0	0	0	0	0	0	0	0	0	0	0	0	0	0	0	0	0	0	0	0	0	0	DIPPA_26115.mRNA.1	Cleavage stimulating factor 64
OG0011168	0	0	0	1	4	1	1	0	0	0	0	0	0	0	0	0	0	0	0	0	0	0	0	0	0	0	0	0	0	0	DIPPA_33928.mRNA.1	Clustered mitochondria protein homolog
OG0004272	0	0	0	0	11	10	1	0	1	0	0	0	0	0	0	0	0	0	0	0	0	0	0	0	0	0	0	0	0	0	Hpha_TRINITY_DN12911_c1_g1__TRINITY_DN12911_c1_g1_i2__g.164741__m.164741	CoA transferase
OG0023856	0	0	0	0	1	0	1	0	0	0	0	0	0	0	0	0	0	0	0	0	0	0	0	0	0	0	0	0	0	0	Hpha_TRINITY_DN15835_c2_g1__TRINITY_DN15835_c2_g1_i2__g.188781__m.188781	Coatomer protein complex, gamma sub-unit	K12402	A09140 Cellular Processes	B 09141 Transport and catabolism	C 04142 Lysosome	AP4M1; AP-4 complex subunit mu-1
OG0024330	0	0	0	0	1	0	1	0	0	0	0	0	0	0	0	0	0	0	0	0	0	0	0	0	0	0	0	0	0	0	Hpha_TRINITY_DN30526_c0_g1__TRINITY_DN30526_c0_g1_i1__g.193756__m.193756	cobalamin biosynthesis protein CobN
OG0024527	0	0	0	0	1	0	1	0	0	0	0	0	0	0	0	0	0	0	0	0	0	0	0	0	0	0	0	0	0	0	Hpha_TRINITY_DN7693_c0_g1__TRINITY_DN7693_c0_g1_i2__g.19295__m.19295	cobalamin biosynthesis protein CobT
OG0009674	1	0	0	0	2	0	5	0	0	0	0	0	0	0	0	0	0	0	0	0	0	0	0	0	0	0	0	0	0	0	Hpha_TRINITY_DN16011_c4_g3__TRINITY_DN16011_c4_g3_i1__g.119638__m.119638	cobyric acid synthase
OG0026333	0	0	0	0	1	1	0	0	0	0	0	0	0	0	0	0	0	0	0	0	0	0	0	0	0	0	0	0	0	0	Rhum_TRINITY_DN19457_c0_g1__Rhum_TRINITY_DN19457_c0_g1_i1__g.170061__m.170061	cobyrinic acid a,c-diamide synthase
OG0024539	0	0	0	0	1	0	1	0	0	0	0	0	0	0	0	0	0	0	0	0	0	0	0	0	0	0	0	0	0	0	Hpha_TRINITY_DN8125_c0_g1__TRINITY_DN8125_c0_g1_i1__g.172039__m.172039	co-chaperone HscB
OG0014004	0	0	0	1	1	1	1	0	0	0	0	0	0	0	0	0	0	0	0	0	0	0	0	0	0	0	0	1	0	0	DIPPA_10979.mRNA.1	Coiledcoil domain containing protein
OG0019659	0	0	0	0	1	1	1	0	0	0	0	0	0	0	0	0	0	0	0	0	0	0	0	0	0	0	0	0	0	0	Hpha_TRINITY_DN4252_c0_g2__TRINITY_DN4252_c0_g2_i1__g.186670__m.186670	coiled-coil domain-containing protein 153 isoform X1
OG0024264	0	0	0	0	1	0	1	0	0	0	0	0	0	0	0	0	0	0	0	0	0	0	0	0	0	0	0	0	0	0	Hpha_TRINITY_DN27423_c0_g1__TRINITY_DN27423_c0_g1_i1__g.193828__m.193828	coiled-coil domain-containing protein 39
OG0004653	0	0	0	0	1	0	2	0	1	0	0	0	0	0	0	0	0	0	0	0	0	0	0	0	0	0	0	0	17	0	Hpha_TRINITY_DN15353_c0_g1__TRINITY_DN15353_c0_g1_i1__g.87735__m.87735	collagen alpha-1 chain
OG0015975	0	0	0	1	1	1	1	0	0	0	0	0	0	0	0	0	0	0	0	0	0	0	0	0	0	0	0	0	0	0	DIPPA_20325.mRNA.1	Collagen-like protein 6
OG0020492	0	0	0	1	1	1	0	0	0	0	0	0	0	0	0	0	0	0	0	0	0	0	0	0	0	0	0	0	0	0	DIPPA_04344.mRNA.1	Collagen-like protein 7
OG0024236	0	0	0	0	1	0	1	0	0	0	0	0	0	0	0	0	0	0	0	0	0	0	0	0	0	0	0	0	0	0	Hpha_TRINITY_DN26096_c0_g1__TRINITY_DN26096_c0_g1_i1__g.115165__m.115165	Concanavalin A-like lectin/glucanases superfamily protein
OG0019597	0	0	0	0	1	1	1	0	0	0	0	0	0	0	0	0	0	0	0	0	0	0	0	0	0	0	0	0	0	0	Hpha_TRINITY_DN33447_c0_g1__TRINITY_DN33447_c0_g1_i1__g.716__m.716	conjugative transposon protein TraM
OG0013812	0	0	0	2	1	1	1	0	0	0	0	0	0	0	0	0	0	0	0	0	0	0	0	0	0	0	0	0	0	0	DIPPA_18311.mRNA.1	conserved hypothetical protein
OG0006116	0	0	0	1	1	3	9	0	0	0	0	0	0	0	0	0	0	0	0	0	0	0	0	0	0	0	0	0	0	1	DIPPA_21721.mRNA.1	conserved hypothetical protein
OG0016418	0	0	0	1	1	1	1	0	0	0	0	0	0	0	0	0	0	0	0	0	0	0	0	0	0	0	0	0	0	0	DIPPA_34957.mRNA.1	conserved hypothetical protein
OG0023816	0	0	0	0	1	0	1	0	0	0	0	0	0	0	0	0	0	0	0	0	0	0	0	0	0	0	0	0	0	0	Hpha_TRINITY_DN15603_c0_g14__TRINITY_DN15603_c0_g14_i1__g.98541__m.98541	conserved hypothetical protein, ribA/ribD-fused
OG0007321	0	0	0	2	4	2	3	0	1	0	0	0	0	0	0	0	0	0	0	0	0	0	0	0	0	0	0	0	0	0	DIPPA_03751.mRNA.1	conserved Plasmodium protein, unknown function
OG0023801	0	0	0	0	1	0	1	0	0	0	0	0	0	0	0	0	0	0	0	0	0	0	0	0	0	0	0	0	0	0	Hpha_TRINITY_DN15539_c7_g7__TRINITY_DN15539_c7_g7_i1__g.108675__m.108675	Copia protein
OG0023722	0	0	0	0	1	0	1	0	0	0	0	0	0	0	0	0	0	0	0	0	0	0	0	0	0	0	0	0	0	0	Hpha_TRINITY_DN1499_c0_g1__TRINITY_DN1499_c0_g1_i1__g.9624__m.9624	copine-8
OG0009095	0	0	0	0	3	0	6	0	0	0	0	0	0	0	0	0	0	0	0	0	0	0	0	0	0	0	0	0	0	0	Hpha_TRINITY_DN15359_c2_g1__TRINITY_DN15359_c2_g1_i1__g.88211__m.88211	copper-binding protein
OG0017509	0	0	0	1	1	0	0	0	0	0	0	0	0	0	0	0	0	0	0	0	0	0	0	0	0	0	0	2	0	0	DIPPA_05620.mRNA.1	Crustacean calcium-binding protein 23
OG0011128	0	0	0	0	1	2	2	0	1	0	0	0	0	0	0	0	0	0	0	0	1	0	0	0	0	0	0	0	0	0	Hpha_TRINITY_DN28340_c0_g1__TRINITY_DN28340_c0_g1_i1__g.2226__m.2226	CUG-BP- and ETR-3-like factor
OG0019347	0	0	0	0	2	0	1	0	0	0	0	0	0	0	0	0	0	0	0	0	0	0	0	0	0	0	0	0	0	0	Hpha_TRINITY_DN16613_c3_g11__TRINITY_DN16613_c3_g11_i1__g.181325__m.181325	CUGBP Elav-like family member 3
OG0014137	0	0	0	0	1	1	1	0	0	0	0	0	0	0	0	0	0	0	0	0	0	0	0	0	2	0	0	0	0	0	Hpha_TRINITY_DN5469_c0_g1__TRINITY_DN5469_c0_g1_i2__g.192504__m.192504	cupin
OG0024517	0	0	0	0	1	0	1	0	0	0	0	0	0	0	0	0	0	0	0	0	0	0	0	0	0	0	0	0	0	0	Hpha_TRINITY_DN7302_c0_g1__TRINITY_DN7302_c0_g1_i1__g.10043__m.10043	cyanophycin synthetase	K03802	A09190 Not Included in Pathway or Brite	B 09191 Unclassified: metabolism	C 99980 Enzymes with EC numbers	cphA; cyanophycin synthetase [EC:6.3.2.29 6.3.2.30]
OG0011003	0	0	0	0	5	0	2	0	0	0	0	0	0	0	0	0	0	0	0	0	0	0	0	0	0	0	0	0	0	0	Hpha_TRINITY_DN15644_c2_g1__TRINITY_DN15644_c2_g1_i1__g.97657__m.97657	cyclic nucleotide-binding protein, putative
OG0026739	0	0	0	1	1	0	0	0	0	0	0	0	0	0	0	0	0	0	0	0	0	0	0	0	0	0	0	0	0	0	DIPPA_07116.mRNA.1	Cyclin-B1-5
OG0020909	0	0	0	1	1	1	0	0	0	0	0	0	0	0	0	0	0	0	0	0	0	0	0	0	0	0	0	0	0	0	DIPPA_34729.mRNA.1	Cyclin-dependent kinase 12
OG0026299	0	0	0	0	1	1	0	0	0	0	0	0	0	0	0	0	0	0	0	0	0	0	0	0	0	0	0	0	0	0	Rhum_TRINITY_DN17128_c0_g1__Rhum_TRINITY_DN17128_c0_g1_i1__g.165347__m.165347	cyclin-dependent kinase 2	K08818	A09180 Brite Hierarchies	B 09176 Drug resistance: antineoplastic	C 01001 Protein kinases	CDC2L; cell division cycle 2-like [EC:2.7.11.22]
OG0017340	0	0	0	0	1	1	0	2	0	0	0	0	0	0	0	0	0	0	0	0	0	0	0	0	0	0	0	0	0	0	Rhum_TRINITY_DN14420_c35_g1__Rhum_TRINITY_DN14420_c35_g1_i1__g.89589__m.89589	cyclin-P3-1
OG0019023	0	0	0	1	1	0	1	0	0	0	0	0	0	0	0	0	0	0	0	0	0	0	0	0	0	0	0	0	0	0	DIPPA_04444.mRNA.1	Cyclohexadienyl dehydratase	K01713	A09100 Metabolism	B 09105 Amino acid metabolism	C 00400 Phenylalanine, tyrosine and tryptophan biosynthesis	pheC; cyclohexadienyl dehydratase [EC:4.2.1.51 4.2.1.91]
OG0026377	0	0	0	0	1	1	0	0	0	0	0	0	0	0	0	0	0	0	0	0	0	0	0	0	0	0	0	0	0	0	Rhum_TRINITY_DN2167_c0_g1__Rhum_TRINITY_DN2167_c0_g1_i1__g.5900__m.5900	cysteine peptidase, putative
OG0016017	0	0	0	1	1	1	1	0	0	0	0	0	0	0	0	0	0	0	0	0	0	0	0	0	0	0	0	0	0	0	DIPPA_35941.mRNA.1	Cytidylate kinase	K00945	A09100 Metabolism	B 09104 Nucleotide metabolism	C 00240 Pyrimidine metabolism	cmk; CMP/dCMP kinase [EC:2.7.4.25]
OG0013999	0	0	0	0	0	1	3	0	0	0	0	0	0	0	0	0	0	0	0	0	0	0	0	0	1	0	0	0	0	0	Hpha_TRINITY_DN26006_c0_g1__TRINITY_DN26006_c0_g1_i1__g.115136__m.115136	Cytochrome b5 isoform B
OG0013660	0	0	0	0	1	0	3	0	0	0	0	0	0	0	0	0	0	0	0	0	0	0	0	0	1	0	0	0	0	0	Hpha_TRINITY_DN14339_c0_g1__TRINITY_DN14339_c0_g1_i1__g.86905__m.86905	cytochrome b5-related protein-like
OG0026393	0	0	0	0	1	1	0	0	0	0	0	0	0	0	0	0	0	0	0	0	0	0	0	0	0	0	0	0	0	0	Rhum_TRINITY_DN22488_c0_g1__Rhum_TRINITY_DN22488_c0_g1_i1__g.175694__m.175694	cytochrome c biogenesis protein DipZ
OG0012490	0	0	0	0	2	1	1	0	1	0	0	0	0	0	0	0	0	0	0	0	1	0	0	0	0	0	0	0	0	0	Hpha_TRINITY_DN34182_c0_g1__TRINITY_DN34182_c0_g1_i1__g.75790__m.75790	Cytochrome C family protein, partial
OG0019188	0	0	0	0	1	0	2	0	0	0	0	0	0	0	0	0	0	0	0	0	0	0	0	0	0	0	0	0	0	0	Hpha_TRINITY_DN15431_c1_g12__TRINITY_DN15431_c1_g12_i1__g.174168__m.174168	cytochrome P450
OG0019222	0	0	1	0	1	0	1	0	0	0	0	0	0	0	0	0	0	0	0	0	0	0	0	0	0	0	0	0	0	0	Hpha_TRINITY_DN15690_c3_g3__TRINITY_DN15690_c3_g3_i2__g.100841__m.100841	cytosolic glutamyl tRNA synthetase, partial	K01885	A09100 Metabolism	B 09108 Metabolism of cofactors and vitamins	C 00860 Porphyrin and chlorophyll metabolism	EARS, gltX; glutamyl-tRNA synthetase [EC:6.1.1.17]
OG0016231	0	0	0	1	1	1	1	0	0	0	0	0	0	0	0	0	0	0	0	0	0	0	0	0	0	0	0	0	0	0	DIPPA_07532.mRNA.1	DEAD-box ATP-dependent RNA helicase 42	K12811	A09120 Genetic Information Processing	B 09121 Transcription	C 03040 Spliceosome	DDX46, PRP5; ATP-dependent RNA helicase DDX46/PRP5 [EC:3.6.4.13]
OG0024567	0	0	0	0	0	1	1	0	0	0	0	0	0	0	0	0	0	0	0	0	0	0	0	0	0	0	0	0	0	0	Hpha_TRINITY_DN9141_c0_g1__TRINITY_DN9141_c0_g1_i2__g.94389__m.94389	DEAD-box family helicase, putative
OG0019100	0	0	0	0	0	1	2	0	0	0	0	0	0	0	0	0	0	0	0	0	0	0	0	0	0	0	0	0	0	0	Hpha_TRINITY_DN1451_c0_g1__TRINITY_DN1451_c0_g1_i1__g.9671__m.9671	DegQ family serine endoprotease
OG0011175	0	0	0	0	4	2	1	0	0	0	0	0	0	0	0	0	0	0	0	0	0	0	0	0	0	0	0	0	0	0	Hpha_TRINITY_DN6922_c0_g1__TRINITY_DN6922_c0_g1_i1__g.139561__m.139561	DegQ family serine endoprotease
OG0023780	0	0	0	0	1	0	1	0	0	0	0	0	0	0	0	0	0	0	0	0	0	0	0	0	0	0	0	0	0	0	Hpha_TRINITY_DN15407_c0_g2__TRINITY_DN15407_c0_g2_i2__g.172976__m.172976	delta adaptin	K12396	A09140 Cellular Processes	B 09141 Transport and catabolism	C 04142 Lysosome	AP3D; AP-3 complex subunit delta
OG0019424	0	0	0	1	0	1	1	0	0	0	0	0	0	0	0	0	0	0	0	0	0	0	0	0	0	0	0	0	0	0	DIPPA_21218.mRNA.1	Delta-latroinsectotoxin-Lt1a
OG0024538	0	0	0	0	1	0	1	0	0	0	0	0	0	0	0	0	0	0	0	0	0	0	0	0	0	0	0	0	0	0	Hpha_TRINITY_DN8067_c0_g1__TRINITY_DN8067_c0_g1_i1__g.140126__m.140126	deoxyribose-phosphate aldolase
OG0016214	0	0	0	0	1	1	1	0	0	0	0	0	0	0	0	0	0	0	0	0	0	0	0	1	0	0	0	0	0	0	Hpha_TRINITY_DN17606_c0_g1__TRINITY_DN17606_c0_g1_i1__g.158774__m.158774	dephospho-CoA kinase
OG0023793	0	0	0	0	1	0	1	0	0	0	0	0	0	0	0	0	0	0	0	0	0	0	0	0	0	0	0	0	0	0	Hpha_TRINITY_DN15488_c3_g10__TRINITY_DN15488_c3_g10_i1__g.175615__m.175615	diacylglycerol kinase
OG0024459	0	0	0	0	1	0	1	0	0	0	0	0	0	0	0	0	0	0	0	0	0	0	0	0	0	0	0	0	0	0	Hpha_TRINITY_DN4246_c0_g2__TRINITY_DN4246_c0_g2_i1__g.186745__m.186745	diaminohydroxyphosphoribosylaminopyrimidine deaminase
OG0026596	0	0	0	0	1	1	0	0	0	0	0	0	0	0	0	0	0	0	0	0	0	0	0	0	0	0	0	0	0	0	Rhum_TRINITY_DN7937_c0_g2__Rhum_TRINITY_DN7937_c0_g2_i1__g.25054__m.25054	dihydropteroate synthase
OG0013739	0	0	0	1	2	0	2	0	0	0	0	0	0	0	0	0	0	0	0	0	0	0	0	0	0	0	0	0	0	0	DIPPA_28028.mRNA.1	Dimethylglycine oxidase	K00314	A09100 Metabolism	B 09105 Amino acid metabolism	C 00260 Glycine, serine and threonine metabolism	SARDH; sarcosine dehydrogenase [EC:1.5.8.3]
OG0025923	0	0	0	0	1	1	0	0	0	0	0	0	0	0	0	0	0	0	0	0	0	0	0	0	0	0	0	0	0	0	Rhum_TRINITY_DN12005_c2_g1__Rhum_TRINITY_DN12005_c2_g1_i1__g.48632__m.48632	dipeptidase
OG0016641	0	0	0	0	1	0	2	0	0	0	0	0	0	0	0	0	0	0	0	0	1	0	0	0	0	0	0	0	0	0	Hpha_TRINITY_DN34852_c0_g1__TRINITY_DN34852_c0_g1_i1__g.167906__m.167906	Dipeptidylpeptidase	K08059	A09150 Organismal Systems	B 09151 Immune system	C 04612 Antigen processing and presentation	IFI30, GILT; interferon, gamma-inducible protein 30
OG0020377	0	0	0	1	1	1	0	0	0	0	0	0	0	0	0	0	0	0	0	0	0	0	0	0	0	0	0	0	0	0	DIPPA_06735.mRNA.1	DIS3-like exonuclease 2	K18681	A09120 Genetic Information Processing	B 09123 Folding, sorting and degradation	C 03018 RNA degradation	DIS3L; DIS3-like exonuclease 1 [EC:3.1.13.-]
OG0016522	0	0	0	0	1	1	2	0	0	0	0	0	0	0	0	0	0	0	0	0	0	0	0	0	0	0	0	0	0	0	Hpha_TRINITY_DN30153_c0_g1__TRINITY_DN30153_c0_g1_i1__g.110556__m.110556	disks large homolog 4-like
OG0020860	0	0	0	0	2	1	0	0	0	0	0	0	0	0	0	0	0	0	0	0	0	0	0	0	0	0	0	0	0	0	Rhum_TRINITY_DN6619_c0_g1__Rhum_TRINITY_DN6619_c0_g1_i1__g.20614__m.20614	DNA cytosine methyltransferase
OG0024133	0	0	0	0	1	0	1	0	0	0	0	0	0	0	0	0	0	0	0	0	0	0	0	0	0	0	0	0	0	0	Hpha_TRINITY_DN20774_c0_g1__TRINITY_DN20774_c0_g1_i1__g.33388__m.33388	DNA helicase Ino80
OG0024144	0	0	0	0	1	0	1	0	0	0	0	0	0	0	0	0	0	0	0	0	0	0	0	0	0	0	0	0	0	0	Hpha_TRINITY_DN21551_c0_g1__TRINITY_DN21551_c0_g1_i1__g.33__m.33	DNA ligase
OG0011948	1	0	0	1	2	0	2	0	0	0	0	0	0	0	0	0	0	0	0	0	0	0	0	0	0	0	0	0	0	0	DIPPA_17755.mRNA.1	DNA ligase 3
OG0024454	0	0	0	0	1	0	1	0	0	0	0	0	0	0	0	0	0	0	0	0	0	0	0	0	0	0	0	0	0	0	Hpha_TRINITY_DN4033_c0_g1__TRINITY_DN4033_c0_g1_i1__g.63581__m.63581	DNA repair helicase rad25
OG0019682	0	0	0	0	1	1	1	0	0	0	0	0	0	0	0	0	0	0	0	0	0	0	0	0	0	0	0	0	0	0	Hpha_TRINITY_DN5124_c0_g1__TRINITY_DN5124_c0_g1_i1__g.193032__m.193032	DNA repair protein RadA
OG0019002	0	0	0	0	0	2	1	0	0	0	0	0	0	0	0	0	0	0	0	0	0	0	0	0	0	0	0	0	0	0	Hpha_TRINITY_DN10118_c0_g2__TRINITY_DN10118_c0_g2_i1__g.131761__m.131761	DNA replication protein
OG0024543	0	0	0	0	1	0	1	0	0	0	0	0	0	0	0	0	0	0	0	0	0	0	0	0	0	0	0	0	0	0	Hpha_TRINITY_DN8360_c0_g2__TRINITY_DN8360_c0_g2_i1__g.154385__m.154385	DNA topoisomerase 3-alpha
OG0023581	0	0	0	0	1	0	1	0	0	0	0	0	0	0	0	0	0	0	0	0	0	0	0	0	0	0	0	0	0	0	Hpha_TRINITY_DN10055_c0_g1__TRINITY_DN10055_c0_g1_i1__g.84037__m.84037	DNA topoisomerase IV subunit B
OG0024060	0	0	0	0	1	0	1	0	0	0	0	0	0	0	0	0	0	0	0	0	0	0	0	0	0	0	0	0	0	0	Hpha_TRINITY_DN1771_c0_g1__TRINITY_DN1771_c0_g1_i1__g.158487__m.158487	DNA topoisomerase VI subunit B
OG0016467	0	0	0	0	3	0	1	0	0	0	0	0	0	0	0	0	0	0	0	0	0	0	0	0	0	0	0	0	0	0	Hpha_TRINITY_DN2796_c0_g1__TRINITY_DN2796_c0_g1_i1__g.110483__m.110483	DNA-directed RNA polymerase II largest subunit-related protein
OG0016506	0	0	0	1	1	1	1	0	0	0	0	0	0	0	0	0	0	0	0	0	0	0	0	0	0	0	0	0	0	0	DIPPA_23144.mRNA.1	DnaJ homolog subfamily C member 7 homolog
OG0019455	0	0	0	0	1	1	1	0	0	0	0	0	0	0	0	0	0	0	0	0	0	0	0	0	0	0	0	0	0	0	Hpha_TRINITY_DN21369_c0_g1__TRINITY_DN21369_c0_g1_i1__g.192585__m.192585	dnaJ homolog subfamily C member 8
OG0020297	0	0	1	1	1	0	0	0	0	0	0	0	0	0	0	0	0	0	0	0	0	0	0	0	0	0	0	0	0	0	DIPPA_08208.mRNA.1	Double-strand break repair protein MRE11
OG0019107	0	0	0	0	1	0	2	0	0	0	0	0	0	0	0	0	0	0	0	0	0	0	0	0	0	0	0	0	0	0	Hpha_TRINITY_DN14814_c0_g1__TRINITY_DN14814_c0_g1_i2__g.169667__m.169667	DoxX family protein
OG0015889	0	0	0	0	1	1	2	0	0	0	0	0	0	0	0	0	0	0	0	0	0	0	0	0	0	0	0	0	0	0	Hpha_TRINITY_DN15026_c0_g1__TRINITY_DN15026_c0_g1_i1__g.123586__m.123586	drebrin-like protein B
OG0019702	0	0	0	0	1	1	1	0	0	0	0	0	0	0	0	0	0	0	0	0	0	0	0	0	0	0	0	0	0	0	Hpha_TRINITY_DN653_c0_g2__TRINITY_DN653_c0_g2_i1__g.21287__m.21287	Drug/metabolite transporter
OG0019496	0	0	0	0	1	1	1	0	0	0	0	0	0	0	0	0	0	0	0	0	0	0	0	0	0	0	0	0	0	0	Hpha_TRINITY_DN24585_c0_g1__TRINITY_DN24585_c0_g1_i1__g.172559__m.172559	dual specificity protein phosphatase, putative
OG0026422	0	0	0	0	1	1	0	0	0	0	0	0	0	0	0	0	0	0	0	0	0	0	0	0	0	0	0	0	0	0	Rhum_TRINITY_DN23992_c0_g1__Rhum_TRINITY_DN23992_c0_g1_i1__g.179072__m.179072	DUF1214 domain-containing protein
OG0009109	0	0	0	0	4	0	5	0	0	0	0	0	0	0	0	0	0	0	0	0	0	0	0	0	0	0	0	0	0	0	Hpha_TRINITY_DN15761_c4_g1__TRINITY_DN15761_c4_g1_i1__g.38552__m.38552	DUF1659 domain-containing protein
OG0019549	0	0	0	0	1	0	1	0	1	0	0	0	0	0	0	0	0	0	0	0	0	0	0	0	0	0	0	0	0	0	Hpha_TRINITY_DN29339_c0_g1__TRINITY_DN29339_c0_g1_i1__g.112423__m.112423	DUF1793-domain-containing protein
OG0019242	0	0	0	0	1	1	1	0	0	0	0	0	0	0	0	0	0	0	0	0	0	0	0	0	0	0	0	0	0	0	Hpha_TRINITY_DN15816_c5_g7__TRINITY_DN15816_c5_g7_i1__g.187738__m.187738	DUF2007 domain-containing protein
OG0019092	0	0	0	0	1	0	2	0	0	0	0	0	0	0	0	0	0	0	0	0	0	0	0	0	0	0	0	0	0	0	Hpha_TRINITY_DN14099_c0_g1__TRINITY_DN14099_c0_g1_i1__g.43848__m.43848	DUF2088 domain-containing protein
OG0016078	0	0	0	0	1	0	3	0	0	0	0	0	0	0	0	0	0	0	0	0	0	0	0	0	0	0	0	0	0	0	Hpha_TRINITY_DN16199_c4_g1__TRINITY_DN16199_c4_g1_i1__g.7297__m.7297	DUF2158 domain-containing protein
OG0011061	0	0	0	0	2	2	3	0	0	0	0	0	0	0	0	0	0	0	0	0	0	0	0	0	0	0	0	0	0	0	Hpha_TRINITY_DN16465_c1_g2__TRINITY_DN16465_c1_g2_i1__g.160736__m.160736	DUF2169 domain-containing protein
OG0023946	0	0	0	0	1	0	1	0	0	0	0	0	0	0	0	0	0	0	0	0	0	0	0	0	0	0	0	0	0	0	Hpha_TRINITY_DN16411_c2_g1__TRINITY_DN16411_c2_g1_i1__g.161517__m.161517	DUF2479 domain-containing protein
OG0024135	0	0	0	0	0	1	1	0	0	0	0	0	0	0	0	0	0	0	0	0	0	0	0	0	0	0	0	0	0	0	Hpha_TRINITY_DN20886_c0_g1__TRINITY_DN20886_c0_g1_i1__g.85586__m.85586	DUF262 domain-containing protein
OG0023814	0	0	0	0	0	1	1	0	0	0	0	0	0	0	0	0	0	0	0	0	0	0	0	0	0	0	0	0	0	0	Hpha_TRINITY_DN15601_c3_g7__TRINITY_DN15601_c3_g7_i2__g.101142__m.101142	DUF2959 domain-containing protein
OG0019384	0	0	0	0	1	1	1	0	0	0	0	0	0	0	0	0	0	0	0	0	0	0	0	0	0	0	0	0	0	0	Hpha_TRINITY_DN1733_c0_g1__TRINITY_DN1733_c0_g1_i2__g.158556__m.158556	DUF342 domain-containing protein
OG0024073	0	0	0	0	1	0	1	0	0	0	0	0	0	0	0	0	0	0	0	0	0	0	0	0	0	0	0	0	0	0	Hpha_TRINITY_DN1831_c0_g1__TRINITY_DN1831_c0_g1_i1__g.170726__m.170726	DUF393 domain-containing protein
OG0013997	0	0	0	0	1	1	2	0	0	0	0	0	0	0	0	0	0	0	0	1	0	0	0	0	0	0	0	0	0	0	Hpha_TRINITY_DN25843_c0_g1__TRINITY_DN25843_c0_g1_i1__g.19894__m.19894	DUF4091 domain-containing protein
OG0020683	0	0	0	0	1	2	0	0	0	0	0	0	0	0	0	0	0	0	0	0	0	0	0	0	0	0	0	0	0	0	Rhum_TRINITY_DN15428_c7_g2__Rhum_TRINITY_DN15428_c7_g2_i2__g.155794__m.155794	DUF4102 domain-containing protein
OG0026417	0	0	0	0	1	1	0	0	0	0	0	0	0	0	0	0	0	0	0	0	0	0	0	0	0	0	0	0	0	0	Rhum_TRINITY_DN23770_c0_g1__Rhum_TRINITY_DN23770_c0_g1_i1__g.178683__m.178683	DUF4116 domain-containing protein
OG0026252	0	0	0	0	1	1	0	0	0	0	0	0	0	0	0	0	0	0	0	0	0	0	0	0	0	0	0	0	0	0	Rhum_TRINITY_DN15222_c6_g2__Rhum_TRINITY_DN15222_c6_g2_i2__g.148421__m.148421	DUF4118 domain-containing protein
OG0026236	0	0	0	0	1	1	0	0	0	0	0	0	0	0	0	0	0	0	0	0	0	0	0	0	0	0	0	0	0	0	Rhum_TRINITY_DN15059_c4_g1__Rhum_TRINITY_DN15059_c4_g1_i6__g.136432__m.136432	DUF4131 domain-containing protein
OG0011171	0	0	0	0	3	0	2	0	2	0	0	0	0	0	0	0	0	0	0	0	0	0	0	0	0	0	0	0	0	0	Hpha_TRINITY_DN5949_c0_g1__TRINITY_DN5949_c0_g1_i2__g.147159__m.147159	DUF4145 domain-containing protein
OG0023582	0	0	0	0	1	0	1	0	0	0	0	0	0	0	0	0	0	0	0	0	0	0	0	0	0	0	0	0	0	0	Hpha_TRINITY_DN10102_c0_g1__TRINITY_DN10102_c0_g1_i1__g.131694__m.131694	DUF4150 domain-containing protein
OG0019030	0	0	0	0	1	1	1	0	0	0	0	0	0	0	0	0	0	0	0	0	0	0	0	0	0	0	0	0	0	0	Hpha_TRINITY_DN11622_c0_g1__TRINITY_DN11622_c0_g1_i1__g.49323__m.49323	DUF4440 domain-containing protein
OG0024049	0	0	0	0	0	1	1	0	0	0	0	0	0	0	0	0	0	0	0	0	0	0	0	0	0	0	0	0	0	0	Hpha_TRINITY_DN17124_c0_g1__TRINITY_DN17124_c0_g1_i1__g.146859__m.146859	DUF4880 domain-containing protein
OG0009857	0	0	0	0	2	2	2	0	0	0	0	0	0	0	0	0	0	0	0	0	0	0	0	1	0	0	0	1	0	0	Hpha_TRINITY_DN11442_c0_g2__TRINITY_DN11442_c0_g2_i1__g.137640__m.137640	DUF4981 domain-containing protein
OG0024445	0	0	0	0	1	0	1	0	0	0	0	0	0	0	0	0	0	0	0	0	0	0	0	0	0	0	0	0	0	0	Hpha_TRINITY_DN3778_c0_g1__TRINITY_DN3778_c0_g1_i1__g.23930__m.23930	DUF885 domain-containing protein
OG0007800	0	0	1	1	4	2	3	0	0	0	0	0	0	0	0	0	0	0	0	0	0	0	0	0	0	0	0	0	0	0	DIPPA_18380.mRNA.1	Dynein alpha chain, flagellar outer arm
OG0024186	0	0	0	0	1	0	1	0	0	0	0	0	0	0	0	0	0	0	0	0	0	0	0	0	0	0	0	0	0	0	Hpha_TRINITY_DN23269_c0_g1__TRINITY_DN23269_c0_g1_i1__g.30235__m.30235	dynein heavy chain 10, axonemal
OG0025881	0	0	0	0	1	1	0	0	0	0	0	0	0	0	0	0	0	0	0	0	0	0	0	0	0	0	0	0	0	0	Rhum_TRINITY_DN11026_c1_g1__Rhum_TRINITY_DN11026_c1_g1_i1__g.41985__m.41985	dynein heavy chain 2
OG0009952	0	0	0	1	1	2	1	1	2	0	0	0	0	0	0	0	0	0	0	0	0	0	0	0	0	0	0	0	0	0	DIPPA_10715.mRNA.1	Dynein heavy chain, cytoplasmic	K10408	A09160 Human Diseases	B 09164 Neurodegenerative disease	C 05016 Huntington disease	DNAH; dynein heavy chain, axonemal
OG0019164	0	0	0	1	1	0	1	0	0	0	0	0	0	0	0	0	0	0	0	0	0	0	0	0	0	0	0	0	0	0	DIPPA_19378.mRNA.1	Dynein heavy chain, cytoplasmic
OG0007761	0	0	0	2	2	3	2	0	0	0	0	0	0	0	0	0	0	0	0	0	0	0	0	1	0	0	0	1	0	0	DIPPA_02722.mRNA.1	Dynein regulatory complex subunit 3
OG0014678	0	0	0	1	1	3	0	0	0	0	0	0	0	0	0	0	0	0	0	0	0	0	0	0	0	0	0	0	0	0	DIPPA_18558.mRNA.1	E3 ubiquitin-protein ligase itt1
OG0011327	0	0	0	0	1	1	0	0	0	0	0	0	0	0	0	0	0	0	0	0	0	0	0	0	0	0	0	1	4	0	Rhum_TRINITY_DN14918_c18_g1__Rhum_TRINITY_DN14918_c18_g1_i1__g.128073__m.128073	E3 ubiquitin-protein ligase Os03g0188200-like isoform X2
OG0020676	0	0	0	1	1	1	0	0	0	0	0	0	0	0	0	0	0	0	0	0	0	0	0	0	0	0	0	0	0	0	DIPPA_10138.mRNA.1	E3 ubiquitin-protein ligase TOM1-like
OG0019663	0	0	0	0	0	2	1	0	0	0	0	0	0	0	0	0	0	0	0	0	0	0	0	0	0	0	0	0	0	0	Hpha_TRINITY_DN4337_c0_g1__TRINITY_DN4337_c0_g1_i1__g.49997__m.49997	electron transfer flavoprotein beta subunit/FixA family protein
OG0024493	0	0	0	0	1	0	1	0	0	0	0	0	0	0	0	0	0	0	0	0	0	0	0	0	0	0	0	0	0	0	Hpha_TRINITY_DN5857_c0_g1__TRINITY_DN5857_c0_g1_i1__g.45572__m.45572	electron transfer flavoprotein subunit beta
OG0024348	0	0	0	0	1	0	1	0	0	0	0	0	0	0	0	0	0	0	0	0	0	0	0	0	0	0	0	0	0	0	Hpha_TRINITY_DN31530_c0_g1__TRINITY_DN31530_c0_g1_i1__g.1750__m.1750	elongation factor 2, partial
OG0024433	0	0	0	0	1	0	1	0	0	0	0	0	0	0	0	0	0	0	0	0	0	0	0	0	0	0	0	0	0	0	Hpha_TRINITY_DN36407_c0_g1__TRINITY_DN36407_c0_g1_i1__g.20044__m.20044	elongation factor G
OG0002459	1	0	0	1	3	0	32	0	0	0	0	0	0	0	0	0	0	0	0	0	0	0	0	0	0	0	0	0	0	0	DIPPA_05468.mRNA.1	Endo-1,4-beta-xylanase B
OG0001528	0	0	0	0	1	0	51	0	0	0	0	0	0	0	0	0	0	0	0	0	0	0	0	0	0	0	0	0	0	0	Hpha_TRINITY_DN10208_c0_g1__TRINITY_DN10208_c0_g1_i1__g.35195__m.35195	endogenous retrovirus group K member 13-1 Env polyprotein-like
OG0004136	0	0	0	9	5	6	2	0	0	0	0	0	0	0	0	0	0	0	0	0	0	0	0	0	2	0	0	0	0	0	DIPPA_12277.mRNA.1	Endoglucanase	K01179	A09100 Metabolism	B 09101 Carbohydrate metabolism	C 00500 Starch and sucrose metabolism	E3.2.1.4; endoglucanase [EC:3.2.1.4]
OG0024340	0	0	0	0	1	0	1	0	0	0	0	0	0	0	0	0	0	0	0	0	0	0	0	0	0	0	0	0	0	0	Hpha_TRINITY_DN31070_c0_g1__TRINITY_DN31070_c0_g1_i1__g.63916__m.63916	endoglucanase
OG0024437	0	0	0	0	1	0	1	0	0	0	0	0	0	0	0	0	0	0	0	0	0	0	0	0	0	0	0	0	0	0	Hpha_TRINITY_DN36640_c0_g1__TRINITY_DN36640_c0_g1_i1__g.18757__m.18757	enoyl-CoA hydratase	K01692	A09100 Metabolism	B 09101 Carbohydrate metabolism	C 00640 Propanoate metabolism	paaF, echA; enoyl-CoA hydratase [EC:4.2.1.17]
OG0026441	0	0	0	0	1	1	0	0	0	0	0	0	0	0	0	0	0	0	0	0	0	0	0	0	0	0	0	0	0	0	Rhum_TRINITY_DN25019_c0_g1__Rhum_TRINITY_DN25019_c0_g1_i1__g.180916__m.180916	epidermal growth factor receptor substrate 15
OG0023667	0	0	0	0	1	0	1	0	0	0	0	0	0	0	0	0	0	0	0	0	0	0	0	0	0	0	0	0	0	0	Hpha_TRINITY_DN13371_c0_g1__TRINITY_DN13371_c0_g1_i1__g.95160__m.95160	epididymal secretory protein E1-like
OG0004874	0	0	0	0	0	18	2	0	0	0	0	0	0	0	0	0	0	0	0	0	0	0	0	0	0	0	0	0	0	0	Hpha_TRINITY_DN15259_c1_g1__TRINITY_DN15259_c1_g1_i11__g.65786__m.65786	epoxide hydrolase
OG0024524	0	0	0	0	1	0	1	0	0	0	0	0	0	0	0	0	0	0	0	0	0	0	0	0	0	0	0	0	0	0	Hpha_TRINITY_DN7589_c0_g2__TRINITY_DN7589_c0_g2_i1__g.19072__m.19072	error-prone DNA polymerase
OG0017348	0	0	0	1	2	1	0	0	0	0	0	0	0	0	0	0	0	0	0	0	0	0	0	0	0	0	0	0	0	0	DIPPA_20024.mRNA.1	Esterase LovG
OG0008992	1	0	0	0	2	4	1	0	0	0	0	1	0	0	0	0	0	0	0	0	0	0	0	0	0	0	0	0	0	0	Hpha_TRINITY_DN16252_c0_g15__TRINITY_DN16252_c0_g15_i1__g.14996__m.14996	eukaryotic elongation factor 2 kinase isoform X5
OG0006439	0	0	0	1	4	3	5	1	0	0	0	0	0	0	0	0	0	0	0	0	0	0	0	0	0	0	0	0	0	0	DIPPA_29947.mRNA.1	Eukaryotic translation initiation factor 4E
OG0012337	0	0	0	1	3	1	1	0	0	0	0	0	0	0	0	0	0	0	0	0	0	0	0	0	0	0	0	0	0	0	DIPPA_11017.mRNA.1	Eukaryotic translation initiation factor 4E type 2
OG0011051	0	0	0	1	1	2	3	0	0	0	0	0	0	0	0	0	0	0	0	0	0	0	0	0	0	0	0	0	0	0	DIPPA_01320.mRNA.1	Eukaryotic translation initiation factor 4E-1
OG0013697	0	0	0	1	1	2	1	0	0	0	0	0	0	0	0	0	0	0	0	0	0	0	0	0	0	0	0	0	0	0	DIPPA_15006.mRNA.1	Eukaryotic translation initiation factor isoform 4E
OG0012071	1	0	0	2	1	1	1	0	0	0	0	0	0	0	0	0	0	0	0	0	0	0	0	0	0	0	0	0	0	0	DIPPA_31170.mRNA.1	Eukaryotic translation initiation factor NCBP
OG0012148	0	0	0	2	1	2	1	0	0	0	0	0	0	0	0	0	0	0	0	0	0	0	0	0	0	0	0	0	0	0	DIPPA_16417.mRNA.1	hypothetical protein
OG0026313	0	0	0	0	1	1	0	0	0	0	0	0	0	0	0	0	0	0	0	0	0	0	0	0	0	0	0	0	0	0	Rhum_TRINITY_DN18176_c0_g1__Rhum_TRINITY_DN18176_c0_g1_i1__g.166998__m.166998	excinuclease ABC subunit UvrA
OG0010038	0	0	0	0	0	4	2	0	0	0	0	0	0	0	0	0	0	0	0	0	0	0	0	0	0	0	0	0	2	0	Hpha_TRINITY_DN35252_c0_g1__TRINITY_DN35252_c0_g1_i1__g.145188__m.145188	exo-alpha-sialidase	K01186	A09100 Metabolism	B 09103 Lipid metabolism	C 00600 Sphingolipid metabolism	NEU1; sialidase-1 [EC:3.2.1.18]
OG0007287	0	0	0	0	9	0	3	0	0	0	0	0	0	0	0	0	0	0	0	0	0	0	0	0	0	0	0	0	0	0	Hpha_TRINITY_DN11021_c0_g1__TRINITY_DN11021_c0_g1_i1__g.92886__m.92886	Exodeoxyribonuclease III
OG0013706	0	0	0	0	3	0	1	0	0	0	0	0	0	0	0	0	0	0	0	0	1	0	0	0	0	0	0	0	0	0	Hpha_TRINITY_DN15219_c1_g10__TRINITY_DN15219_c1_g10_i1__g.65410__m.65410	expressed protein
OG0012165	0	0	0	0	1	1	4	0	0	0	0	0	0	0	0	0	0	0	0	0	0	0	0	0	0	0	0	0	0	0	Hpha_TRINITY_DN12103_c0_g1__TRINITY_DN12103_c0_g1_i1__g.81764__m.81764	extracellular protease
OG0020526	0	0	0	1	1	1	0	0	0	0	0	0	0	0	0	0	0	0	0	0	0	0	0	0	0	0	0	0	0	0	DIPPA_13130.mRNA.1	Extracellular signal-regulated kinase 1	K04441	A09130 Environmental Information Processing	B 09132 Signal transduction	C 04015 Rap1 signaling pathway	P38; p38 MAP kinase [EC:2.7.11.24]
OG0019470	0	0	0	1	0	1	1	0	0	0	0	0	0	0	0	0	0	0	0	0	0	0	0	0	0	0	0	0	0	0	DIPPA_18704.mRNA.1	Extracellular signal-regulated kinase 1	K04441	A09130 Environmental Information Processing	B 09132 Signal transduction	C 04015 Rap1 signaling pathway	P38; p38 MAP kinase [EC:2.7.11.24]
OG0023787	0	0	0	0	1	0	1	0	0	0	0	0	0	0	0	0	0	0	0	0	0	0	0	0	0	0	0	0	0	0	Hpha_TRINITY_DN15458_c3_g4__TRINITY_DN15458_c3_g4_i1__g.173450__m.173450	F0F1 ATP synthase subunit epsilon
OG0023612	0	0	0	0	1	0	1	0	0	0	0	0	0	0	0	0	0	0	0	0	0	0	0	0	0	0	0	0	0	0	Hpha_TRINITY_DN11276_c0_g1__TRINITY_DN11276_c0_g1_i1__g.167359__m.167359	F0F1 ATP synthase subunit gamma
OG0019569	0	0	0	0	1	0	1	0	1	0	0	0	0	0	0	0	0	0	0	0	0	0	0	0	0	0	0	0	0	0	Hpha_TRINITY_DN31037_c0_g1__TRINITY_DN31037_c0_g1_i1__g.64006__m.64006	f5 8 type c domain protein
OG0000937	0	0	0	0	0	0	70	0	0	0	0	0	0	1	0	0	0	0	0	0	0	0	0	0	0	0	0	0	0	0	Hpha_TRINITY_DN11758_c0_g1__TRINITY_DN11758_c0_g1_i1__g.31964__m.31964	FAD-binding protein
OG0026655	0	0	0	0	1	1	0	0	0	0	0	0	0	0	0	0	0	0	0	0	0	0	0	0	0	0	0	0	0	0	Rhum_TRINITY_DN9900_c3_g1__Rhum_TRINITY_DN9900_c3_g1_i1__g.35860__m.35860	FAD-binding protein
OG0024442	0	0	0	0	1	0	1	0	0	0	0	0	0	0	0	0	0	0	0	0	0	0	0	0	0	0	0	0	0	0	Hpha_TRINITY_DN37022_c0_g1__TRINITY_DN37022_c0_g1_i1__g.83129__m.83129	FAD-dependent oxidoreductase
OG0016008	0	0	0	0	1	2	1	0	0	0	0	0	0	0	0	0	0	0	0	0	0	0	0	0	0	0	0	0	0	0	Hpha_TRINITY_DN15798_c0_g1__TRINITY_DN15798_c0_g1_i1__g.40447__m.40447	FADH(2)-oxidizing methylenetetrahydrofolate--tRNA-(uracil(54)-C(5))-methyltransferase TrmFO
OG0012159	0	0	0	1	1	0	2	0	0	0	0	0	0	0	0	0	0	0	0	0	0	0	0	0	0	0	0	0	2	0	DIPPA_01284.mRNA.1	fam-c protein
OG0015722	0	0	0	1	1	1	1	0	0	0	0	0	0	0	0	0	0	0	0	0	0	0	0	0	0	0	0	0	0	0	DIPPA_28270.mRNA.1	Fatty acid oxidation complex subunit alpha	K01782	A09100 Metabolism	B 09101 Carbohydrate metabolism	C 00640 Propanoate metabolism	fadJ; 3-hydroxyacyl-CoA dehydrogenase / enoyl-CoA hydratase / 3-hydroxybutyryl-CoA epimerase [EC:1.1.1.35 4.2.1.17 5.1.2.3]
OG0020848	0	0	0	1	1	1	0	0	0	0	0	0	0	0	0	0	0	0	0	0	0	0	0	0	0	0	0	0	0	0	DIPPA_18681.mRNA.1	Fatty acid synthase subunit alpha
OG0019445	0	0	0	0	1	1	1	0	0	0	0	0	0	0	0	0	0	0	0	0	0	0	0	0	0	0	0	0	0	0	Hpha_TRINITY_DN20561_c0_g1__TRINITY_DN20561_c0_g1_i1__g.30686__m.30686	F-box only protein 21-like
OG0020904	0	0	0	1	1	1	0	0	0	0	0	0	0	0	0	0	0	0	0	0	0	0	0	0	0	0	0	0	0	0	DIPPA_19923.mRNA.1	F-box protein At1g78280
OG0020411	0	0	0	1	1	1	0	0	0	0	0	0	0	0	0	0	0	0	0	0	0	0	0	0	0	0	0	0	0	0	DIPPA_06133.mRNA.1	F-box/WD repeat-containing protein pof1
OG0016717	0	0	0	1	1	1	1	0	0	0	0	0	0	0	0	0	0	0	0	0	0	0	0	0	0	0	0	0	0	0	DIPPA_15099.mRNA.1	F-box/WD repeat-containing protein pof1
OG0007730	0	0	0	1	1	2	4	0	0	0	0	0	0	0	0	0	0	0	0	0	0	0	0	0	3	0	0	0	0	0	DIPPA_02846.mRNA.1	Feline leukemia virus subgroup C receptor-related protein 1	K08220	A09180 Brite Hierarchies	B 09183 Protein families: signaling and cellular processes	C 02000 Transporters	FLVCR, SLC49A1_2; MFS transporter, FLVCR family, feline leukemia virus subgroup C receptor-related protein
OG0011037	0	0	0	2	2	2	1	0	0	0	0	0	0	0	0	0	0	0	0	0	0	0	0	0	0	0	0	0	0	0	DIPPA_25737.mRNA.1	FERM domain-containing protein C
OG0016407	0	0	0	1	1	1	1	0	0	0	0	0	0	0	0	0	0	0	0	0	0	0	0	0	0	0	0	0	0	0	DIPPA_00117.mRNA.1	Fibronectin type 3 and ankyrin repeat domains protein 1
OG0020596	0	0	0	0	1	2	0	0	0	0	0	0	0	0	0	0	0	0	0	0	0	0	0	0	0	0	0	0	0	0	Rhum_TRINITY_DN14771_c0_g1__Rhum_TRINITY_DN14771_c0_g1_i1__g.114808__m.114808	filamentous hemagglutinin N-terminal domain-containing protein
OG0011160	0	0	0	1	2	2	2	0	0	0	0	0	0	0	0	0	0	0	0	0	0	0	0	0	0	0	0	0	0	0	DIPPA_20565.mRNA.1	Fimbrin
OG0009962	0	0	1	2	1	1	2	0	1	0	0	0	0	0	0	0	0	0	0	0	0	0	0	0	0	0	0	0	0	0	DIPPA_04734.mRNA.1	FK506-binding protein 1
OG0024333	0	0	0	1	0	0	1	0	0	0	0	0	0	0	0	0	0	0	0	0	0	0	0	0	0	0	0	0	0	0	DIPPA_12090.mRNA.1	FK506-binding protein 1A
OG0007797	0	0	0	0	1	2	4	0	0	0	0	0	0	0	0	0	0	0	0	0	0	0	0	0	4	0	0	0	0	0	Hpha_TRINITY_DN16928_c2_g6__TRINITY_DN16928_c2_g6_i1__g.55403__m.55403	FkbM family methyltransferase
OG0013969	0	0	1	0	1	0	1	0	0	0	0	0	0	0	0	0	0	0	0	0	0	0	0	0	2	0	0	0	0	0	Hpha_TRINITY_DN23266_c0_g1__TRINITY_DN23266_c0_g1_i1__g.30252__m.30252	FkbM family methyltransferase
OG0020444	0	0	0	1	1	1	0	0	0	0	0	0	0	0	0	0	0	0	0	0	0	0	0	0	0	0	0	0	0	0	DIPPA_06330.mRNA.1	Flagellar attachment zone protein 1
OG0016839	0	0	0	1	1	1	1	0	0	0	0	0	0	0	0	0	0	0	0	0	0	0	0	0	0	0	0	0	0	0	DIPPA_24969.mRNA.1	Flagellar attachment zone protein 1
OG0015816	0	0	0	1	1	1	1	0	0	0	0	0	0	0	0	0	0	0	0	0	0	0	0	0	0	0	0	0	0	0	DIPPA_25123.mRNA.1	Flagellar attachment zone protein 1
OG0017365	0	0	0	1	1	2	0	0	0	0	0	0	0	0	0	0	0	0	0	0	0	0	0	0	0	0	0	0	0	0	DIPPA_26978.mRNA.1	Flagellar attachment zone protein 1
OG0016168	0	0	0	1	1	1	1	0	0	0	0	0	0	0	0	0	0	0	0	0	0	0	0	0	0	0	0	0	0	0	DIPPA_32254.mRNA.1	Flagellar attachment zone protein 1
OG0019212	0	0	0	0	1	1	1	0	0	0	0	0	0	0	0	0	0	0	0	0	0	0	0	0	0	0	0	0	0	0	Hpha_TRINITY_DN15588_c0_g12__TRINITY_DN15588_c0_g12_i1__g.108768__m.108768	flagellar type III secretion system protein FlhB
OG0023854	0	0	0	0	1	0	1	0	0	0	0	0	0	0	0	0	0	0	0	0	0	0	0	0	0	0	0	0	0	0	Hpha_TRINITY_DN15834_c0_g10__TRINITY_DN15834_c0_g10_i1__g.190431__m.190431	flavin monoamine oxidase family protein	K00274	A09100 Metabolism	B 09105 Amino acid metabolism	C 00260 Glycine, serine and threonine metabolism	MAO, aofH; monoamine oxidase [EC:1.4.3.4]
OG0014056	0	0	0	1	1	1	1	0	0	0	0	0	0	0	0	0	0	0	0	0	1	0	0	0	0	0	0	0	0	0	DIPPA_17813.mRNA.1	Folate-biopterin transporter
OG0024158	0	0	0	0	1	0	1	0	0	0	0	0	0	0	0	0	0	0	0	0	0	0	0	0	0	0	0	0	0	0	Hpha_TRINITY_DN22322_c0_g1__TRINITY_DN22322_c0_g1_i1__g.177893__m.177893	forkhead associated FHA domain and RING domain protein
OG0009980	0	0	0	0	2	3	1	0	1	0	0	0	0	0	0	0	0	0	0	0	1	0	0	0	0	0	0	0	0	0	Hpha_TRINITY_DN16760_c2_g3__TRINITY_DN16760_c2_g3_i1__g.78463__m.78463	Formin-like protein 6
OG0023939	0	0	0	0	1	0	1	0	0	0	0	0	0	0	0	0	0	0	0	0	0	0	0	0	0	0	0	0	0	0	Hpha_TRINITY_DN16385_c3_g2__TRINITY_DN16385_c3_g2_i1__g.58216__m.58216	fructose-1,6-bisphosphate aldolase, class II
OG0016595	0	0	0	0	0	1	1	0	0	0	0	0	0	0	0	0	0	0	0	2	0	0	0	0	0	0	0	0	0	0	Hpha_TRINITY_DN33451_c0_g1__TRINITY_DN33451_c0_g1_i1__g.781__m.781	fructose-2,6-bisphosphatase TIGAR-like	K15634	A09100 Metabolism	B 09101 Carbohydrate metabolism	C 00010 Glycolysis / Gluconeogenesis	gpmB; probable phosphoglycerate mutase [EC:5.4.2.12]
OG0016239	0	0	0	1	1	1	1	0	0	0	0	0	0	0	0	0	0	0	0	0	0	0	0	0	0	0	0	0	0	0	DIPPA_34440.mRNA.1	Fruit bromelain
OG0017523	0	0	0	2	1	0	0	0	0	0	0	0	0	0	0	0	0	0	0	0	1	0	0	0	0	0	0	0	0	0	DIPPA_18191.mRNA.1	Fumonisin B1 esterase
OG0025910	0	0	0	0	1	1	0	0	0	0	0	0	0	0	0	0	0	0	0	0	0	0	0	0	0	0	0	0	0	0	Rhum_TRINITY_DN11671_c0_g2__Rhum_TRINITY_DN11671_c0_g2_i1__g.46077__m.46077	G protein beta subunit
OG0014623	0	0	1	0	3	1	0	0	0	0	0	0	0	0	0	0	0	0	0	0	0	0	0	0	0	0	0	0	0	0	Rhum_TRINITY_DN24136_c0_g1__Rhum_TRINITY_DN24136_c0_g1_i1__g.179346__m.179346	galaxin, partial
OG0024253	0	0	0	0	1	0	1	0	0	0	0	0	0	0	0	0	0	0	0	0	0	0	0	0	0	0	0	0	0	0	Hpha_TRINITY_DN26769_c0_g1__TRINITY_DN26769_c0_g1_i1__g.138982__m.138982	Gamma-tubulin complex component 6
OG0020579	0	0	0	1	1	1	0	0	0	0	0	0	0	0	0	0	0	0	0	0	0	0	0	0	0	0	0	0	0	0	DIPPA_18540.mRNA.1	GDP-mannose transporter
OG0019390	0	0	0	0	1	1	1	0	0	0	0	0	0	0	0	0	0	0	0	0	0	0	0	0	0	0	0	0	0	0	Hpha_TRINITY_DN17659_c0_g1__TRINITY_DN17659_c0_g1_i1__g.158739__m.158739	gem-associated protein 5-like
OG0015755	0	0	0	0	2	0	2	0	0	0	0	0	0	0	0	0	0	0	0	0	0	0	0	0	0	0	0	0	0	0	Hpha_TRINITY_DN11471_c0_g1__TRINITY_DN11471_c0_g1_i2__g.137458__m.137458	GFA family protein
OG0024298	0	0	0	0	1	0	1	0	0	0	0	0	0	0	0	0	0	0	0	0	0	0	0	0	0	0	0	0	0	0	Hpha_TRINITY_DN29227_c0_g1__TRINITY_DN29227_c0_g1_i1__g.115959__m.115959	gfo/Idh/MocA family oxidoreductase
OG0019155	0	0	0	0	1	0	1	0	0	0	0	0	0	0	0	0	0	0	0	0	0	0	0	0	0	0	0	0	1	0	Hpha_TRINITY_DN15249_c3_g4__TRINITY_DN15249_c3_g4_i1__g.65001__m.65001	GGDEF domain-containing protein
OG0016482	0	0	0	0	1	0	1	0	0	0	0	0	0	0	0	0	0	0	0	0	0	0	0	0	2	0	0	0	0	0	Hpha_TRINITY_DN28465_c0_g1__TRINITY_DN28465_c0_g1_i1__g.183991__m.183991	GlcG protein
OG0010181	0	0	0	0	2	6	0	0	0	0	0	0	0	0	0	0	0	0	0	0	0	0	0	0	0	0	0	0	0	0	Rhum_TRINITY_DN15275_c5_g1__Rhum_TRINITY_DN15275_c5_g1_i10__g.148532__m.148532	glioma pathogeneis-related protein 1
OG0012172	0	0	0	0	2	0	3	0	0	0	0	0	0	0	1	0	0	0	0	0	0	0	0	0	0	0	0	0	0	0	Hpha_TRINITY_DN12733_c0_g1__TRINITY_DN12733_c0_g1_i1__g.114330__m.114330	glutamate receptor-interacting protein 2-like
OG0026366	0	0	0	0	1	1	0	0	0	0	0	0	0	0	0	0	0	0	0	0	0	0	0	0	0	0	0	0	0	0	Rhum_TRINITY_DN21337_c0_g1__Rhum_TRINITY_DN21337_c0_g1_i1__g.173684__m.173684	glutamate-cysteine ligase
OG0016366	0	0	0	1	2	0	1	0	0	0	0	0	0	0	0	0	0	0	0	0	0	0	0	0	0	0	0	0	0	0	DIPPA_09686.mRNA.1	glutamic acid-rich protein, putative
OG0015936	0	0	0	0	1	2	1	0	0	0	0	0	0	0	0	0	0	0	0	0	0	0	0	0	0	0	0	0	0	0	Hpha_TRINITY_DN15358_c4_g5__TRINITY_DN15358_c4_g5_i1__g.87463__m.87463	glutamyl-Q tRNA(Asp) ligase
OG0016122	0	0	0	1	1	0	1	0	0	0	0	0	0	0	0	0	0	0	0	0	0	0	0	0	1	0	0	0	0	0	DIPPA_35110.mRNA.1	Glutamyl-tRNA(Gln) amidotransferase subunit A 1	K02433	A09120 Genetic Information Processing	B 09122 Translation	C 00970 Aminoacyl-tRNA biosynthesis	gatA, QRSL1; aspartyl-tRNA(Asn)/glutamyl-tRNA(Gln) amidotransferase subunit A [EC:6.3.5.6 6.3.5.7]
OG0024023	0	0	0	0	1	0	1	0	0	0	0	0	0	0	0	0	0	0	0	0	0	0	0	0	0	0	0	0	0	0	Hpha_TRINITY_DN16853_c3_g3__TRINITY_DN16853_c3_g3_i1__g.150492__m.150492	glutaredoxin and related proteins
OG0024388	0	0	0	0	1	0	1	0	0	0	0	0	0	0	0	0	0	0	0	0	0	0	0	0	0	0	0	0	0	0	Hpha_TRINITY_DN34069_c0_g1__TRINITY_DN34069_c0_g1_i1__g.30622__m.30622	glutathione s-transferase
OG0024485	0	0	0	0	1	0	1	0	0	0	0	0	0	0	0	0	0	0	0	0	0	0	0	0	0	0	0	0	0	0	Hpha_TRINITY_DN5608_c0_g1__TRINITY_DN5608_c0_g1_i1__g.50624__m.50624	glutathione S-transferase family protein
OG0010005	0	0	0	2	1	0	1	0	0	0	0	0	0	0	0	0	0	0	0	0	1	0	0	0	0	0	0	0	3	0	DIPPA_19873.mRNA.1	Glutathione s-transferase kappa 2	K13299	A09100 Metabolism	B 09106 Metabolism of other amino acids	C 00480 Glutathione metabolism	GSTK1; glutathione S-transferase kappa 1 [EC:2.5.1.18]
OG0010930	0	0	0	0	1	0	4	0	2	0	0	0	0	0	0	0	0	0	0	0	0	0	0	0	0	0	0	0	0	0	Hpha_TRINITY_DN13889_c0_g2__TRINITY_DN13889_c0_g2_i1__g.69827__m.69827	Glutathione S-transferase Mu 5
OG0019650	0	0	0	0	1	1	1	0	0	0	0	0	0	0	0	0	0	0	0	0	0	0	0	0	0	0	0	0	0	0	Hpha_TRINITY_DN3963_c0_g1__TRINITY_DN3963_c0_g1_i1__g.18164__m.18164	Glutathione s-transferase protein
OG0001180	0	0	0	0	0	0	62	0	0	0	0	0	0	0	0	0	0	0	0	0	0	0	0	0	0	0	0	0	0	0	Hpha_TRINITY_DN10911_c0_g1__TRINITY_DN10911_c0_g1_i1__g.26732__m.26732	GlxA family transcriptional regulator
OG0019032	0	0	0	0	1	1	1	0	0	0	0	0	0	0	0	0	0	0	0	0	0	0	0	0	0	0	0	0	0	0	Hpha_TRINITY_DN11830_c0_g1__TRINITY_DN11830_c0_g1_i1__g.1922__m.1922	GlxA family transcriptional regulator
OG0023873	0	0	0	0	1	0	1	0	0	0	0	0	0	0	0	0	0	0	0	0	0	0	0	0	0	0	0	0	0	0	Hpha_TRINITY_DN15927_c4_g1__TRINITY_DN15927_c4_g1_i1__g.74228__m.74228	glycoside hydrolase family 2
OG0016477	0	0	0	0	1	0	1	0	0	0	0	0	0	0	0	0	0	0	0	0	0	0	0	0	2	0	0	0	0	0	Hpha_TRINITY_DN28334_c0_g1__TRINITY_DN28334_c0_g1_i1__g.2264__m.2264	glycoside hydrolase family 5 protein
OG0020850	0	0	0	0	2	1	0	0	0	0	0	0	0	0	0	0	0	0	0	0	0	0	0	0	0	0	0	0	0	0	Rhum_TRINITY_DN5907_c0_g1__Rhum_TRINITY_DN5907_c0_g1_i1__g.18705__m.18705	glycoside hydrolase family 5 protein
OG0026292	0	0	0	0	1	1	0	0	0	0	0	0	0	0	0	0	0	0	0	0	0	0	0	0	0	0	0	0	0	0	Rhum_TRINITY_DN16874_c0_g1__Rhum_TRINITY_DN16874_c0_g1_i1__g.164682__m.164682	glycoside hydrolase family 95 protein
OG0023828	0	0	0	0	0	1	1	0	0	0	0	0	0	0	0	0	0	0	0	0	0	0	0	0	0	0	0	0	0	0	Hpha_TRINITY_DN15680_c3_g11__TRINITY_DN15680_c3_g11_i1__g.99943__m.99943	glycoside hydrolase family protein
OG0012447	0	0	0	0	1	0	1	0	0	0	0	0	0	0	0	0	0	0	0	0	0	0	0	2	0	2	0	0	0	0	Hpha_TRINITY_DN24895_c0_g1__TRINITY_DN24895_c0_g1_i1__g.97325__m.97325	glycosyl hydrolase family 32
OG0015817	0	0	0	0	1	1	2	0	0	0	0	0	0	0	0	0	0	0	0	0	0	0	0	0	0	0	0	0	0	0	Hpha_TRINITY_DN13100_c0_g1__TRINITY_DN13100_c0_g1_i1__g.113608__m.113608	glycosyl transferase
OG0024054	0	0	0	0	0	1	1	0	0	0	0	0	0	0	0	0	0	0	0	0	0	0	0	0	0	0	0	0	0	0	Hpha_TRINITY_DN17444_c0_g1__TRINITY_DN17444_c0_g1_i1__g.85867__m.85867	glycosyl transferase
OG0024292	0	0	0	0	1	0	1	0	0	0	0	0	0	0	0	0	0	0	0	0	0	0	0	0	0	0	0	0	0	0	Hpha_TRINITY_DN28928_c0_g1__TRINITY_DN28928_c0_g1_i1__g.19410__m.19410	glycosyltransferase family 1 protein
OG0024350	0	0	0	0	1	0	1	0	0	0	0	0	0	0	0	0	0	0	0	0	0	0	0	0	0	0	0	0	0	0	Hpha_TRINITY_DN3174_c0_g1__TRINITY_DN3174_c0_g1_i1__g.96590__m.96590	glycosyltransferase family 1, putative
OG0023617	0	0	0	0	1	0	1	0	0	0	0	0	0	0	0	0	0	0	0	0	0	0	0	0	0	0	0	0	0	0	Hpha_TRINITY_DN11393_c0_g2__TRINITY_DN11393_c0_g2_i1__g.63127__m.63127	glycosyltransferase family 4 protein
OG0024233	0	0	0	0	1	0	1	0	0	0	0	0	0	0	0	0	0	0	0	0	0	0	0	0	0	0	0	0	0	0	Hpha_TRINITY_DN25993_c0_g1__TRINITY_DN25993_c0_g1_i1__g.185278__m.185278	glycosyltransferase family 61 protein
OG0016255	0	0	0	0	1	0	3	0	0	0	0	0	0	0	0	0	0	0	0	0	0	0	0	0	0	0	0	0	0	0	Hpha_TRINITY_DN19273_c0_g1__TRINITY_DN19273_c0_g1_i1__g.194337__m.194337	glycosyltransferase family 9 protein
OG0010900	0	0	1	0	2	0	1	0	0	0	0	0	0	0	0	0	0	0	0	0	0	0	0	0	3	0	0	0	0	0	Hpha_TRINITY_DN10217_c0_g2__TRINITY_DN10217_c0_g2_i1__g.35231__m.35231	Glycosyltransferase, family GT90
OG0024248	0	0	0	0	1	0	1	0	0	0	0	0	0	0	0	0	0	0	0	0	0	0	0	0	0	0	0	0	0	0	Hpha_TRINITY_DN2657_c0_g1__TRINITY_DN2657_c0_g1_i1__g.145751__m.145751	GlyGly-CTERM sorting domain-containing protein
OG0013412	1	0	0	0	1	0	3	0	0	0	0	0	0	0	0	0	0	0	0	0	0	0	0	0	0	0	0	0	0	0	Hpha_TRINITY_DN157_c0_g1__TRINITY_DN157_c0_g1_i1__g.82340__m.82340	GNAT family N-acetyltransferase
OG0016566	0	0	0	0	1	0	1	0	0	0	0	0	0	0	0	0	0	0	0	0	0	0	0	2	0	0	0	0	0	0	Hpha_TRINITY_DN31450_c0_g1__TRINITY_DN31450_c0_g1_i1__g.145372__m.145372	GNAT family N-acetyltransferase
OG0023708	0	0	0	0	1	0	1	0	0	0	0	0	0	0	0	0	0	0	0	0	0	0	0	0	0	0	0	0	0	0	Hpha_TRINITY_DN14623_c0_g2__TRINITY_DN14623_c0_g2_i1__g.47991__m.47991	golgin subfamily a member 4 isoform x1
OG0024021	0	0	0	0	1	0	1	0	0	0	0	0	0	0	0	0	0	0	0	0	0	0	0	0	0	0	0	0	0	0	Hpha_TRINITY_DN16842_c2_g1__TRINITY_DN16842_c2_g1_i5__g.150169__m.150169	GPI-anchored surface protein
OG0011068	0	0	0	1	2	2	2	0	0	0	0	0	0	0	0	0	0	0	0	0	0	0	0	0	0	0	0	0	0	0	DIPPA_04157.mRNA.1	GTP-binding nuclear protein ran-1
OG0013630	0	0	0	1	1	2	1	0	0	0	0	0	0	0	0	0	0	0	0	0	0	0	0	0	0	0	0	0	0	0	DIPPA_28613.mRNA.1	GTP-binding protein YPT7
OG0024523	0	0	0	0	1	0	1	0	0	0	0	0	0	0	0	0	0	0	0	0	0	0	0	0	0	0	0	0	0	0	Hpha_TRINITY_DN7574_c0_g2__TRINITY_DN7574_c0_g2_i1__g.19134__m.19134	G-type lectin S-receptor-like serine/threonine-protein kinase At4g27290 isoform X1
OG0026565	0	0	0	0	1	1	0	0	0	0	0	0	0	0	0	0	0	0	0	0	0	0	0	0	0	0	0	0	0	0	Rhum_TRINITY_DN6621_c0_g1__Rhum_TRINITY_DN6621_c0_g1_i1__g.20620__m.20620	G-type lectin S-receptor-like serine/threonine-protein kinase SD3-1
OG0017493	0	0	0	1	3	0	0	0	0	0	0	0	0	0	0	0	0	0	0	0	0	0	0	0	0	0	0	0	0	0	DIPPA_03053.mRNA.1	Guanylate-binding protein 2
OG0016144	0	0	0	0	0	1	3	0	0	0	0	0	0	0	0	0	0	0	0	0	0	0	0	0	0	0	0	0	0	0	Hpha_TRINITY_DN16638_c2_g4__TRINITY_DN16638_c2_g4_i1__g.178806__m.178806	H/ACA ribonucleoprotein complex non-core subunit NAF1
OG0024359	0	0	0	0	1	0	1	0	0	0	0	0	0	0	0	0	0	0	0	0	0	0	0	0	0	0	0	0	0	0	Hpha_TRINITY_DN32393_c0_g1__TRINITY_DN32393_c0_g1_i1__g.145727__m.145727	HAMP domain-containing protein
OG0020698	0	0	0	0	1	2	0	0	0	0	0	0	0	0	0	0	0	0	0	0	0	0	0	0	0	0	0	0	0	0	Rhum_TRINITY_DN16578_c0_g1__Rhum_TRINITY_DN16578_c0_g1_i1__g.163709__m.163709	HAMP domain-containing protein
OG0016055	0	0	0	1	1	1	1	0	0	0	0	0	0	0	0	0	0	0	0	0	0	0	0	0	0	0	0	0	0	0	DIPPA_02585.mRNA.1	Heat shock protein
OG0016472	0	0	0	1	1	1	1	0	0	0	0	0	0	0	0	0	0	0	0	0	0	0	0	0	0	0	0	0	0	0	DIPPA_01192.mRNA.1	Heat shock protein 70 1	K03283	A09120 Genetic Information Processing	B 09121 Transcription	C 03040 Spliceosome	HSPA1s; heat shock 70kDa protein 1/2/6/8
OG0019407	0	0	0	0	1	1	1	0	0	0	0	0	0	0	0	0	0	0	0	0	0	0	0	0	0	0	0	0	0	0	Hpha_TRINITY_DN1882_c0_g1__TRINITY_DN1882_c0_g1_i1__g.170707__m.170707	heat shock protein 70 HSP70 interacting protein
OG0026274	0	0	0	0	1	1	0	0	0	0	0	0	0	0	0	0	0	0	0	0	0	0	0	0	0	0	0	0	0	0	Rhum_TRINITY_DN15785_c0_g1__Rhum_TRINITY_DN15785_c0_g1_i1__g.162091__m.162091	heat shock protein 70c	K04043	A09120 Genetic Information Processing	B 09123 Folding, sorting and degradation	C 03018 RNA degradation	dnaK, HSPA9; molecular chaperone DnaK
OG0023602	0	0	0	0	1	0	1	0	0	0	0	0	0	0	0	0	0	0	0	0	0	0	0	0	0	0	0	0	0	0	Hpha_TRINITY_DN1074_c0_g1__TRINITY_DN1074_c0_g1_i1__g.84751__m.84751	heat-shock protein Hsp20
OG0005833	0	0	0	0	11	4	1	0	0	0	0	0	0	0	0	0	0	0	0	0	0	0	0	0	0	0	0	0	0	0	Hpha_TRINITY_DN27375_c0_g1__TRINITY_DN27375_c0_g1_i1__g.592__m.592	hect E3 ubiquitin ligase
OG0024027	0	0	0	0	1	0	1	0	0	0	0	0	0	0	0	0	0	0	0	0	0	0	0	0	0	0	0	0	0	0	Hpha_TRINITY_DN16886_c0_g3__TRINITY_DN16886_c0_g3_i2__g.148622__m.148622	helicase
OG0019587	0	0	0	0	1	1	1	0	0	0	0	0	0	0	0	0	0	0	0	0	0	0	0	0	0	0	0	0	0	0	Hpha_TRINITY_DN32022_c0_g1__TRINITY_DN32022_c0_g1_i1__g.115803__m.115803	helix-turn-helix domain-containing protein
OG0013941	0	0	0	1	2	1	1	0	0	0	0	0	0	0	0	0	0	0	0	0	0	0	0	0	0	0	0	0	0	0	DIPPA_02851.mRNA.1	Histone-binding protein MSI1	K10752	A09140 Cellular Processes	B 09143 Cell growth and death	C 04218 Cellular senescence	RBBP4, HAT2, CAF1, MIS16; histone-binding protein RBBP4
OG0006172	0	0	0	3	3	4	0	0	0	0	0	0	0	0	0	0	0	0	0	0	0	0	0	4	0	0	0	1	0	0	DIPPA_01236.mRNA.1	Homeobox protein 13
OG0009875	0	0	0	3	1	3	1	0	0	0	0	0	0	0	0	0	0	0	0	0	0	0	0	0	0	0	0	0	0	0	DIPPA_15131.mRNA.1	Homeobox protein Wariai
OG0019709	0	0	0	0	1	1	1	0	0	0	0	0	0	0	0	0	0	0	0	0	0	0	0	0	0	0	0	0	0	0	Hpha_TRINITY_DN6782_c0_g1__TRINITY_DN6782_c0_g1_i1__g.111020__m.111020	homeodomain transcription factor
OG0009976	0	0	0	1	2	3	2	0	0	0	0	0	0	0	0	0	0	0	0	0	0	0	0	0	0	0	0	0	0	0	DIPPA_19357.mRNA.1	H-SHIPPO 1
OG0013603	0	0	0	1	1	2	1	0	0	0	0	0	0	0	0	0	0	0	0	0	0	0	0	0	0	0	0	0	0	0	DIPPA_20513.mRNA.1	H-SHIPPO 1
OG0024518	0	0	0	0	1	0	1	0	0	0	0	0	0	0	0	0	0	0	0	0	0	0	0	0	0	0	0	0	0	0	Hpha_TRINITY_DN7313_c0_g2__TRINITY_DN7313_c0_g2_i1__g.9940__m.9940	HSPB1-associated protein 1 isoform X1
OG0019285	0	0	0	0	1	1	1	0	0	0	0	0	0	0	0	0	0	0	0	0	0	0	0	0	0	0	0	0	0	0	Hpha_TRINITY_DN16178_c4_g5__TRINITY_DN16178_c4_g5_i1__g.6476__m.6476	hybrid sensor histidine kinase/response regulator
OG0024381	0	0	0	0	0	1	1	0	0	0	0	0	0	0	0	0	0	0	0	0	0	0	0	0	0	0	0	0	0	0	Hpha_TRINITY_DN33826_c0_g1__TRINITY_DN33826_c0_g1_i1__g.27470__m.27470	hydantoinase B/oxoprolinase family protein	K01474	A09100 Metabolism	B 09105 Amino acid metabolism	C 00330 Arginine and proline metabolism	hyuB; N-methylhydantoinase B [EC:3.5.2.14]
OG0002706	0	0	0	0	6	27	2	0	0	0	0	0	0	0	0	0	0	0	0	0	0	0	0	0	0	0	0	0	0	0	Hpha_TRINITY_DN4049_c0_g1__TRINITY_DN4049_c0_g1_i1__g.63771__m.63771	IclR family transcriptional regulator
OG0024221	0	0	0	0	1	0	1	0	0	0	0	0	0	0	0	0	0	0	0	0	0	0	0	0	0	0	0	0	0	0	Hpha_TRINITY_DN25434_c0_g1__TRINITY_DN25434_c0_g1_i1__g.167709__m.167709	Ig heavy chain precursor - little skate
OG0024589	0	0	0	0	1	0	1	0	0	0	0	0	0	0	0	0	0	0	0	0	0	0	0	0	0	0	0	0	0	0	Hpha_TRINITY_DN9714_c0_g2__TRINITY_DN9714_c0_g2_i1__g.10247__m.10247	imidazole glycerol phosphate synthase subunit HisF
OG0005549	0	0	0	2	9	4	1	0	0	0	0	0	0	0	0	0	0	0	0	0	0	0	0	0	0	0	0	0	1	0	DIPPA_02250.mRNA.1	Inosamine-phosphate amidinotransferase 1	K00613	A09100 Metabolism	B 09105 Amino acid metabolism	C 00260 Glycine, serine and threonine metabolism	GATM; glycine amidinotransferase [EC:2.1.4.1]
OG0019267	0	0	0	0	1	1	1	0	0	0	0	0	0	0	0	0	0	0	0	0	0	0	0	0	0	0	0	0	0	0	Hpha_TRINITY_DN16035_c2_g2__TRINITY_DN16035_c2_g2_i2__g.120372__m.120372	integrase
OG0019352	0	0	0	0	1	0	1	0	0	0	0	1	0	0	0	0	0	0	0	0	0	0	0	0	0	0	0	0	0	0	Hpha_TRINITY_DN16670_c1_g9__TRINITY_DN16670_c1_g9_i1__g.178717__m.178717	involucrin repeat protein
OG0024211	0	0	0	0	1	0	1	0	0	0	0	0	0	0	0	0	0	0	0	0	0	0	0	0	0	0	0	0	0	0	Hpha_TRINITY_DN24652_c0_g1__TRINITY_DN24652_c0_g1_i1__g.147426__m.147426	iron-regulated protein
OG0016281	0	0	0	0	2	1	1	0	0	0	0	0	0	0	0	0	0	0	0	0	0	0	0	0	0	0	0	0	0	0	Hpha_TRINITY_DN20226_c0_g1__TRINITY_DN20226_c0_g1_i1__g.168319__m.168319	IS21 family transposase
OG0016728	0	0	0	0	3	0	1	0	0	0	0	0	0	0	0	0	0	0	0	0	0	0	0	0	0	0	0	0	0	0	Hpha_TRINITY_DN555_c0_g1__TRINITY_DN555_c0_g1_i1__g.171798__m.171798	IS5 family transposase
OG0015979	0	0	0	0	1	0	2	1	0	0	0	0	0	0	0	0	0	0	0	0	0	0	0	0	0	0	0	0	0	0	Hpha_TRINITY_DN15616_c4_g1__TRINITY_DN15616_c4_g1_i1__g.101712__m.101712	isochorismatase
OG0009890	0	0	0	1	1	1	1	0	0	0	1	0	0	0	0	0	0	0	0	0	0	0	0	0	3	0	0	0	0	0	DIPPA_04352.mRNA.1	JmjC domain-containing protein 4 homolog
OG0011132	0	0	0	2	3	0	1	0	0	0	0	0	1	0	0	0	0	0	0	0	0	0	0	0	0	0	0	0	0	0	DIPPA_03451.mRNA.1	Katanin p80 WD40 repeat-containing subunit B1 homolog	K18643	A09180 Brite Hierarchies	B 09183 Protein families: signaling and cellular processes	C 04812 Cytoskeleton proteins	KATNB1; katanin p80 WD40 repeat-containing subunit B1
OG0024450	0	0	0	0	1	0	1	0	0	0	0	0	0	0	0	0	0	0	0	0	0	0	0	0	0	0	0	0	0	0	Hpha_TRINITY_DN3842_c0_g1__TRINITY_DN3842_c0_g1_i1__g.44578__m.44578	keratin, type I cytoskeletal 40
OG0026084	0	0	0	0	1	1	0	0	0	0	0	0	0	0	0	0	0	0	0	0	0	0	0	0	0	0	0	0	0	0	Rhum_TRINITY_DN14473_c9_g1__Rhum_TRINITY_DN14473_c9_g1_i1__g.93379__m.93379	kielin/chordin-like protein
OG0010993	0	0	0	1	2	3	1	0	0	0	0	0	0	0	0	0	0	0	0	0	0	0	0	0	0	0	0	0	0	0	DIPPA_14213.mRNA.1	Kinesin heavy chain
OG0016757	0	0	0	1	1	1	1	0	0	0	0	0	0	0	0	0	0	0	0	0	0	0	0	0	0	0	0	0	0	0	DIPPA_24155.mRNA.1	Kinesin heavy chain
OG0015685	0	1	0	1	1	1	0	0	0	0	0	0	0	0	0	0	0	0	0	0	0	0	0	0	0	0	0	0	0	0	DIPPA_27830.mRNA.1	Kinesin heavy chain	K10396	A09140 Cellular Processes	B 09141 Transport and catabolism	C 04144 Endocytosis	KIF5; kinesin family member 5
OG0023605	0	0	0	0	1	0	1	0	0	0	0	0	0	0	0	0	0	0	0	0	0	0	0	0	0	0	0	0	0	0	Hpha_TRINITY_DN10942_c0_g1__TRINITY_DN10942_c0_g1_i1__g.26709__m.26709	kinesin-1 heavy chain
OG0023904	0	0	0	0	0	1	1	0	0	0	0	0	0	0	0	0	0	0	0	0	0	0	0	0	0	0	0	0	0	0	Hpha_TRINITY_DN16153_c2_g1__TRINITY_DN16153_c2_g1_i1__g.4229__m.4229	kinesin-14
OG0019603	0	0	0	0	1	1	1	0	0	0	0	0	0	0	0	0	0	0	0	0	0	0	0	0	0	0	0	0	0	0	Hpha_TRINITY_DN33621_c0_g1__TRINITY_DN33621_c0_g1_i1__g.43354__m.43354	kinesinK39-putative
OG0016166	0	0	0	1	1	1	1	0	0	0	0	0	0	0	0	0	0	0	0	0	0	0	0	0	0	0	0	0	0	0	DIPPA_24845.mRNA.1	Kinesin-like protein K39
OG0020469	0	0	0	1	1	1	0	0	0	0	0	0	0	0	0	0	0	0	0	0	0	0	0	0	0	0	0	0	0	0	DIPPA_32242.mRNA.1	Kinesin-like protein KAR3	K10405	A09180 Brite Hierarchies	B 09182 Protein families: genetic information processing	C 03036 Chromosome and associated proteins	KIFC1; kinesin family member C1
OG0012264	0	0	0	0	1	1	4	0	0	0	0	0	0	0	0	0	0	0	0	0	0	0	0	0	0	0	0	0	0	0	Hpha_TRINITY_DN15444_c1_g2__TRINITY_DN15444_c1_g2_i2__g.176132__m.176132	kinesin-like protein KIF16B
OG0009634	3	0	0	0	1	2	2	0	0	0	0	0	0	0	0	0	0	0	0	0	0	0	0	0	0	0	0	0	0	0	Hpha_TRINITY_DN15730_c3_g3__TRINITY_DN15730_c3_g3_i4__g.38109__m.38109	kinesin-like protein KIF3A
OG0010723	1	0	0	1	2	2	1	0	0	0	0	0	0	0	0	0	0	0	0	0	0	0	0	0	0	0	0	0	0	0	DIPPA_28826.mRNA.1	Kinesin-like protein KIN-4C
OG0009945	0	0	0	2	2	2	2	0	0	0	0	0	0	0	0	0	0	0	0	0	0	0	0	0	0	0	0	0	0	0	DIPPA_24767.mRNA.1	Kinesin-like protein KIP2
OG0016265	0	0	0	1	1	1	1	0	0	0	0	0	0	0	0	0	0	0	0	0	0	0	0	0	0	0	0	0	0	0	DIPPA_27282.mRNA.1	Kinesin-related protein 1
OG0014072	0	0	0	1	2	1	1	0	0	0	0	0	0	0	0	0	0	0	0	0	0	0	0	0	0	0	0	0	0	0	DIPPA_13210.mRNA.1	kinetoplast-associated protein-like protein, partial
OG0024547	0	0	0	0	1	0	1	0	0	0	0	0	0	0	0	0	0	0	0	0	0	0	0	0	0	0	0	0	0	0	Hpha_TRINITY_DN8441_c0_g1__TRINITY_DN8441_c0_g1_i1__g.34546__m.34546	KR domain-containing protein
OG0024483	0	0	0	0	1	0	1	0	0	0	0	0	0	0	0	0	0	0	0	0	0	0	0	0	0	0	0	0	0	0	Hpha_TRINITY_DN5498_c0_g2__TRINITY_DN5498_c0_g2_i1__g.192388__m.192388	kynurenine 3-monooxygenase and related flavoprotein monooxygenase
OG0009855	0	0	0	1	0	0	4	0	0	0	3	0	0	0	0	0	0	0	0	0	0	0	0	0	0	0	0	0	0	0	DIPPA_29578.mRNA.1	L1Tc protein, partial
OG0024544	0	0	0	0	1	0	1	0	0	0	0	0	0	0	0	0	0	0	0	0	0	0	0	0	0	0	0	0	0	0	Hpha_TRINITY_DN8371_c0_g1__TRINITY_DN8371_c0_g1_i1__g.154186__m.154186	ladderlectin-like
OG0024189	0	0	0	0	0	1	1	0	0	0	0	0	0	0	0	0	0	0	0	0	0	0	0	0	0	0	0	0	0	0	Hpha_TRINITY_DN23395_c0_g1__TRINITY_DN23395_c0_g1_i1__g.96963__m.96963	LamG domain-containing protein
OG0019523	0	0	0	0	1	1	1	0	0	0	0	0	0	0	0	0	0	0	0	0	0	0	0	0	0	0	0	0	0	0	Hpha_TRINITY_DN26828_c0_g1__TRINITY_DN26828_c0_g1_i1__g.17178__m.17178	lantibiotic dehydratase
OG0024295	0	0	0	0	0	1	1	0	0	0	0	0	0	0	0	0	0	0	0	0	0	0	0	0	0	0	0	0	0	0	Hpha_TRINITY_DN29082_c0_g1__TRINITY_DN29082_c0_g1_i1__g.156553__m.156553	large tegument protein
OG0009161	0	0	0	2	1	2	4	0	0	0	0	0	0	0	0	0	0	0	0	0	0	0	0	0	0	0	0	0	0	0	DIPPA_09254.mRNA.1	Lateral signaling target protein 2
OG0026869	0	0	0	1	1	0	0	0	0	0	0	0	0	0	0	0	0	0	0	0	0	0	0	0	0	0	0	0	0	0	DIPPA_06312.mRNA.1	Lateral signaling target protein 2 homolog
OG0003333	0	0	0	5	16	2	5	0	1	0	0	0	0	0	0	0	0	0	0	0	0	0	0	1	0	0	0	0	0	0	DIPPA_03141.mRNA.1	Leishmanolysin-like peptidase
OG0011012	0	0	0	1	3	1	2	0	0	0	0	0	0	0	0	0	0	0	0	0	0	0	0	0	0	0	0	0	0	0	DIPPA_24599.mRNA.1	Leishmanolysin-like peptidase
OG0013826	0	0	0	2	2	0	1	0	0	0	0	0	0	0	0	0	0	0	0	0	0	0	0	0	0	0	0	0	0	0	DIPPA_00133.mRNA.1	Leucine aminopeptidase 2
OG0019657	0	0	0	0	1	1	1	0	0	0	0	0	0	0	0	0	0	0	0	0	0	0	0	0	0	0	0	0	0	0	Hpha_TRINITY_DN4182_c0_g1__TRINITY_DN4182_c0_g1_i1__g.194643__m.194643	leucine-rich repeat protein N4C
OG0023984	0	0	0	0	1	0	1	0	0	0	0	0	0	0	0	0	0	0	0	0	0	0	0	0	0	0	0	0	0	0	Hpha_TRINITY_DN16643_c0_g8__TRINITY_DN16643_c0_g8_i1__g.181885__m.181885	leucine-rich repeat-containing protein
OG0012794	0	0	0	4	1	1	0	0	0	0	0	0	0	0	0	0	0	0	0	0	0	0	0	0	0	0	0	0	0	0	DIPPA_01226.mRNA.1	Leukotoxin
OG0026908	0	0	0	1	1	0	0	0	0	0	0	0	0	0	0	0	0	0	0	0	0	0	0	0	0	0	0	0	0	0	DIPPA_25233.mRNA.1	Leukotriene A-4 hydrolase homolog 2	K09606	A09180 Brite Hierarchies	B 09176 Drug resistance: antineoplastic	C 01002 Peptidases and inhibitors	C9ORF3; aminopeptidase O [EC:3.4.11.-]
OG0024522	0	0	0	0	1	0	1	0	0	0	0	0	0	0	0	0	0	0	0	0	0	0	0	0	0	0	0	0	0	0	Hpha_TRINITY_DN7524_c0_g1__TRINITY_DN7524_c0_g1_i1__g.18804__m.18804	LexA family transcriptional regulator
OG0019020	0	0	0	0	1	1	1	0	0	0	0	0	0	0	0	0	0	0	0	0	0	0	0	0	0	0	0	0	0	0	Hpha_TRINITY_DN11060_c0_g1__TRINITY_DN11060_c0_g1_i1__g.92673__m.92673	LigA protein
OG0013795	0	0	0	0	1	0	3	0	0	0	0	0	0	0	0	0	0	0	0	0	1	0	0	0	0	0	0	0	0	0	Hpha_TRINITY_DN15843_c7_g11__TRINITY_DN15843_c7_g11_i1__g.187684__m.187684	light-harvesting
OG0010172	0	0	0	1	0	6	0	0	0	0	0	0	0	0	0	0	0	0	0	0	0	0	0	1	0	0	0	0	0	0	DIPPA_06995.mRNA.1	Linolenate 9R-lipoxygenase
OG0020515	0	0	0	1	1	1	0	0	0	0	0	0	0	0	0	0	0	0	0	0	0	0	0	0	0	0	0	0	0	0	DIPPA_07093.mRNA.1	Lipase
OG0014738	0	0	0	4	1	0	0	0	0	0	0	0	0	0	0	0	0	0	0	0	0	0	0	0	0	0	0	0	0	0	DIPPA_16351.mRNA.1	Lipase
OG0007891	0	0	0	2	1	0	0	0	0	0	0	0	0	0	0	0	0	0	0	6	0	0	0	0	2	0	0	0	0	0	DIPPA_34716.mRNA.1	Lipase	K01046	A09100 Metabolism	B 09103 Lipid metabolism	C 00561 Glycerolipid metabolism	lip, TGL2; triacylglycerol lipase [EC:3.1.1.3]
OG0019133	0	0	0	0	1	0	2	0	0	0	0	0	0	0	0	0	0	0	0	0	0	0	0	0	0	0	0	0	0	0	Hpha_TRINITY_DN15042_c3_g6__TRINITY_DN15042_c3_g6_i2__g.125747__m.125747	lipoate--protein ligase
OG0013955	0	0	0	1	1	1	1	0	0	0	0	0	0	0	0	0	0	0	0	0	0	0	1	0	0	0	0	0	0	0	DIPPA_28051.mRNA.1	LL-diaminopimelate aminotransferase	K10206	A09100 Metabolism	B 09105 Amino acid metabolism	C 00300 Lysine biosynthesis	E2.6.1.83; LL-diaminopimelate aminotransferase [EC:2.6.1.83]
OG0024127	0	0	0	0	1	0	1	0	0	0	0	0	0	0	0	0	0	0	0	0	0	0	0	0	0	0	0	0	0	0	Hpha_TRINITY_DN2050_c0_g1__TRINITY_DN2050_c0_g1_i1__g.82889__m.82889	LL-diaminopimelate aminotransferase
OG0024370	0	0	0	0	1	0	1	0	0	0	0	0	0	0	0	0	0	0	0	0	0	0	0	0	0	0	0	0	0	0	Hpha_TRINITY_DN33195_c0_g1__TRINITY_DN33195_c0_g1_i1__g.122409__m.122409	LLM class flavin-dependent oxidoreductase
OG0024443	0	0	0	0	1	0	1	0	0	0	0	0	0	0	0	0	0	0	0	0	0	0	0	0	0	0	0	0	0	0	Hpha_TRINITY_DN3712_c0_g1__TRINITY_DN3712_c0_g1_i1__g.23954__m.23954	LLM class flavin-dependent oxidoreductase
OG0026018	0	0	0	0	1	1	0	0	0	0	0	0	0	0	0	0	0	0	0	0	0	0	0	0	0	0	0	0	0	0	Rhum_TRINITY_DN14128_c0_g3__Rhum_TRINITY_DN14128_c0_g3_i2__g.69888__m.69888	LLM class flavin-dependent oxidoreductase
OG0012540	0	0	0	0	3	1	1	0	0	0	0	0	0	0	0	0	0	0	0	0	0	0	0	1	0	0	0	0	0	0	Hpha_TRINITY_DN8979_c0_g1__TRINITY_DN8979_c0_g1_i1__g.81072__m.81072	LPS export ABC transporter ATP-binding protein
OG0019080	0	0	0	0	1	0	1	0	0	0	0	0	0	0	0	0	0	0	0	0	0	0	0	0	0	0	0	1	0	0	Hpha_TRINITY_DN13559_c0_g1__TRINITY_DN13559_c0_g1_i1__g.111550__m.111550	lpxtg-motif cell wall anchor domain protein
OG0026921	0	0	0	1	1	0	0	0	0	0	0	0	0	0	0	0	0	0	0	0	0	0	0	0	0	0	0	0	0	0	DIPPA_31910.mRNA.1	L-rhamnose mutarotase	K03534	A09190 Not Included in Pathway or Brite	B 09191 Unclassified: metabolism	C 99980 Enzymes with EC numbers	rhaM; L-rhamnose mutarotase [EC:5.1.3.32]
OG0026215	0	0	0	0	1	1	0	0	0	0	0	0	0	0	0	0	0	0	0	0	0	0	0	0	0	0	0	0	0	0	Rhum_TRINITY_DN14910_c16_g1__Rhum_TRINITY_DN14910_c16_g1_i1__g.127901__m.127901	LuxR family transcriptional regulator
OG0024533	0	0	0	0	1	0	1	0	0	0	0	0	0	0	0	0	0	0	0	0	0	0	0	0	0	0	0	0	0	0	Hpha_TRINITY_DN7883_c0_g2__TRINITY_DN7883_c0_g2_i1__g.185587__m.185587	lycopene cyclase
OG0019756	0	0	0	0	2	0	1	0	0	0	0	0	0	0	0	0	0	0	0	0	0	0	0	0	0	0	0	0	0	0	Hpha_TRINITY_DN9763_c0_g1__TRINITY_DN9763_c0_g1_i1__g.10367__m.10367	lysine-2,3-aminomutase-like protein
OG0009862	0	0	0	0	2	2	3	0	0	0	0	0	0	0	0	0	0	0	0	0	1	0	0	0	0	0	0	0	0	0	Hpha_TRINITY_DN11731_c0_g1__TRINITY_DN11731_c0_g1_i1__g.31971__m.31971	LysM peptidoglycan-binding domain-containing protein
OG0023641	0	0	0	0	1	0	1	0	0	0	0	0	0	0	0	0	0	0	0	0	0	0	0	0	0	0	0	0	0	0	Hpha_TRINITY_DN12312_c0_g1__TRINITY_DN12312_c0_g1_i1__g.156091__m.156091	LysR family transcriptional regulator
OG0026549	0	0	0	0	1	1	0	0	0	0	0	0	0	0	0	0	0	0	0	0	0	0	0	0	0	0	0	0	0	0	Rhum_TRINITY_DN600_c0_g1__Rhum_TRINITY_DN600_c0_g1_i1__g.1961__m.1961	LysR family transcriptional regulator
OG0017404	0	0	0	0	2	2	0	0	0	0	0	0	0	0	0	0	0	0	0	0	0	0	0	0	0	0	0	0	0	0	Rhum_TRINITY_DN15293_c2_g3__Rhum_TRINITY_DN15293_c2_g3_i5__g.149065__m.149065	M23 family peptidase
OG0024226	0	0	0	0	1	0	1	0	0	0	0	0	0	0	0	0	0	0	0	0	0	0	0	0	0	0	0	0	0	0	Hpha_TRINITY_DN25713_c0_g1__TRINITY_DN25713_c0_g1_i1__g.84190__m.84190	MACRO domain containing protein 2
OG0019194	0	0	1	0	1	0	1	0	0	0	0	0	0	0	0	0	0	0	0	0	0	0	0	0	0	0	0	0	0	0	Hpha_TRINITY_DN15463_c2_g4__TRINITY_DN15463_c2_g4_i1__g.175406__m.175406	magnesium and cobalt transport protein CorA
OG0024147	0	0	0	0	1	0	1	0	0	0	0	0	0	0	0	0	0	0	0	0	0	0	0	0	0	0	0	0	0	0	Hpha_TRINITY_DN21751_c0_g1__TRINITY_DN21751_c0_g1_i1__g.194160__m.194160	MAGUK p55 subfamily member 6
OG0019574	0	0	0	0	1	1	1	0	0	0	0	0	0	0	0	0	0	0	0	0	0	0	0	0	0	0	0	0	0	0	Hpha_TRINITY_DN31310_c0_g1__TRINITY_DN31310_c0_g1_i1__g.194517__m.194517	Manganese-transporting ATPase 13A1
OG0014053	0	0	0	1	0	0	1	0	1	0	0	0	0	0	0	0	0	0	0	0	0	0	0	0	2	0	0	0	0	0	DIPPA_14787.mRNA.1	Mannonate dehydratase 2	K01686	A09100 Metabolism	B 09101 Carbohydrate metabolism	C 00040 Pentose and glucuronate interconversions	uxuA; mannonate dehydratase [EC:4.2.1.8]
OG0023842	0	0	0	0	0	1	1	0	0	0	0	0	0	0	0	0	0	0	0	0	0	0	0	0	0	0	0	0	0	0	Hpha_TRINITY_DN15763_c2_g1__TRINITY_DN15763_c2_g1_i1__g.36949__m.36949	mannose receptor C type, partial
OG0024077	0	0	0	0	1	0	1	0	0	0	0	0	0	0	0	0	0	0	0	0	0	0	0	0	0	0	0	0	0	0	Hpha_TRINITY_DN18401_c0_g1__TRINITY_DN18401_c0_g1_i1__g.165521__m.165521	MATE family efflux transporter
OG0015965	0	0	0	1	1	1	1	0	0	0	0	0	0	0	0	0	0	0	0	0	0	0	0	0	0	0	0	0	0	0	DIPPA_03118.mRNA.1	Mediator of RNA polymerase II transcription subunit 37f	K09490	A09120 Genetic Information Processing	B 09123 Folding, sorting and degradation	C 03060 Protein export	HSPA5, BIP; heat shock 70kDa protein 5
OG0008464	0	0	0	0	8	2	0	0	0	0	0	0	0	0	0	0	0	0	0	0	0	0	0	0	0	0	0	0	0	0	Rhum_TRINITY_DN4196_c0_g1__Rhum_TRINITY_DN4196_c0_g1_i1__g.13295__m.13295	membrane-associated protein
OG0013685	0	0	0	0	1	0	2	0	2	0	0	0	0	0	0	0	0	0	0	0	0	0	0	0	0	0	0	0	0	0	Hpha_TRINITY_DN14949_c3_g19__TRINITY_DN14949_c3_g19_i1__g.144265__m.144265	membrane-associated protein, putative
OG0026425	0	0	0	0	1	1	0	0	0	0	0	0	0	0	0	0	0	0	0	0	0	0	0	0	0	0	0	0	0	0	Rhum_TRINITY_DN24055_c0_g1__Rhum_TRINITY_DN24055_c0_g1_i1__g.179113__m.179113	membrane-associated protein, putative
OG0012175	0	0	0	1	2	1	2	0	0	0	0	0	0	0	0	0	0	0	0	0	0	0	0	0	0	0	0	0	0	0	DIPPA_24073.mRNA.1	Metacaspase-1
OG0014049	0	0	0	1	2	1	1	0	0	0	0	0	0	0	0	0	0	0	0	0	0	0	0	0	0	0	0	0	0	0	DIPPA_31326.mRNA.1	Metacaspase-1
OG0015922	0	0	0	1	1	1	1	0	0	0	0	0	0	0	0	0	0	0	0	0	0	0	0	0	0	0	0	0	0	0	DIPPA_13053.mRNA.1	Metacaspase-1A
OG0017335	0	0	0	1	1	1	0	0	1	0	0	0	0	0	0	0	0	0	0	0	0	0	0	0	0	0	0	0	0	0	DIPPA_13779.mRNA.1	Metacaspase-1B
OG0016064	0	0	0	1	1	1	1	0	0	0	0	0	0	0	0	0	0	0	0	0	0	0	0	0	0	0	0	0	0	0	DIPPA_31180.mRNA.1	Metacaspase-2
OG0016483	0	0	0	1	1	1	1	0	0	0	0	0	0	0	0	0	0	0	0	0	0	0	0	0	0	0	0	0	0	0	DIPPA_10319.mRNA.1	Metacaspase-3
OG0012402	0	0	0	0	2	1	1	0	0	0	0	0	0	0	0	0	0	0	0	0	1	0	0	0	0	0	0	0	1	0	Hpha_TRINITY_DN18978_c0_g1__TRINITY_DN18978_c0_g1_i1__g.17581__m.17581	metallo-beta-lactamase superfamily Hydrolase
OG0024209	0	0	0	0	1	0	1	0	0	0	0	0	0	0	0	0	0	0	0	0	0	0	0	0	0	0	0	0	0	0	Hpha_TRINITY_DN24511_c0_g1__TRINITY_DN24511_c0_g1_i1__g.172619__m.172619	methionine--tRNA ligase	K01874	A09100 Metabolism	B 09106 Metabolism of other amino acids	C 00450 Selenocompound metabolism	MARS, metG; methionyl-tRNA synthetase [EC:6.1.1.10]
OG0026818	0	0	0	1	1	0	0	0	0	0	0	0	0	0	0	0	0	0	0	0	0	0	0	0	0	0	0	0	0	0	DIPPA_28502.mRNA.1	Methionyl-tRNA formyltransferase	K00604	A09100 Metabolism	B 09108 Metabolism of cofactors and vitamins	C 00670 One carbon pool by folate	MTFMT, fmt; methionyl-tRNA formyltransferase [EC:2.1.2.9]
OG0024153	0	0	0	0	1	0	1	0	0	0	0	0	0	0	0	0	0	0	0	0	0	0	0	0	0	0	0	0	0	0	Hpha_TRINITY_DN22103_c0_g1__TRINITY_DN22103_c0_g1_i1__g.103525__m.103525	methyl-accepting chemotaxis protein
OG0024213	0	0	0	0	1	0	1	0	0	0	0	0	0	0	0	0	0	0	0	0	0	0	0	0	0	0	0	0	0	0	Hpha_TRINITY_DN24683_c0_g1__TRINITY_DN24683_c0_g1_i1__g.147438__m.147438	methyl-accepting chemotaxis protein
OG0011337	0	0	0	0	5	1	0	0	0	0	0	0	0	0	0	0	0	0	0	0	0	0	0	0	0	1	0	0	0	0	Rhum_TRINITY_DN24582_c0_g1__Rhum_TRINITY_DN24582_c0_g1_i1__g.179927__m.179927	methyl-accepting chemotaxis protein
OG0013863	0	0	0	0	0	1	3	0	0	0	0	0	0	0	0	0	0	0	0	0	0	0	0	0	0	0	1	0	0	0	Hpha_TRINITY_DN16569_c2_g2__TRINITY_DN16569_c2_g2_i1__g.134484__m.134484	Methylmalonate-semialdehyde dehydrogenase	K00140	A09100 Metabolism	B 09101 Carbohydrate metabolism	C 00640 Propanoate metabolism	mmsA, iolA, ALDH6A1; malonate-semialdehyde dehydrogenase (acetylating) / methylmalonate-semialdehyde dehydrogenase [EC:1.2.1.18 1.2.1.27]
OG0026480	0	0	0	0	1	1	0	0	0	0	0	0	0	0	0	0	0	0	0	0	0	0	0	0	0	0	0	0	0	0	Rhum_TRINITY_DN2882_c0_g1__Rhum_TRINITY_DN2882_c0_g1_i1__g.8738__m.8738	methylmalonyl Co-A mutase-associated GTPase MeaB
OG0014185	0	0	0	1	0	0	2	0	0	0	0	0	0	0	0	0	0	0	0	0	0	0	0	0	2	0	0	0	0	0	DIPPA_28072.mRNA.1	Methylthioribose-1-phosphate isomerase
OG0019724	0	0	0	0	1	1	1	0	0	0	0	0	0	0	0	0	0	0	0	0	0	0	0	0	0	0	0	0	0	0	Hpha_TRINITY_DN8001_c0_g1__TRINITY_DN8001_c0_g1_i2__g.140139__m.140139	methyltransferase domain-containing protein
OG0026382	0	0	0	0	1	1	0	0	0	0	0	0	0	0	0	0	0	0	0	0	0	0	0	0	0	0	0	0	0	0	Rhum_TRINITY_DN21831_c0_g1__Rhum_TRINITY_DN21831_c0_g1_i1__g.174805__m.174805	methyltransferase domain-containing protein
OG0012375	0	0	0	0	1	1	1	0	0	0	0	0	0	0	0	0	0	0	0	0	0	0	0	0	3	0	0	0	0	0	Hpha_TRINITY_DN16806_c0_g1__TRINITY_DN16806_c0_g1_i1__g.151855__m.151855	methyltransferase-like protein 24 isoform X2
OG0014124	0	0	0	0	2	1	1	0	0	0	0	0	0	0	0	0	0	0	0	0	1	0	0	0	0	0	0	0	0	0	Hpha_TRINITY_DN4730_c0_g1__TRINITY_DN4730_c0_g1_i1__g.130511__m.130511	MFS general substrate transporter
OG0019315	0	0	0	0	1	0	1	0	1	0	0	0	0	0	0	0	0	0	0	0	0	0	0	0	0	0	0	0	0	0	Hpha_TRINITY_DN16386_c0_g1__TRINITY_DN16386_c0_g1_i1__g.62627__m.62627	MFS transporter	K08177	A09180 Brite Hierarchies	B 09183 Protein families: signaling and cellular processes	C 02000 Transporters	oxlT; MFS transporter, OFA family, oxalate/formate antiporter
OG0026590	0	0	0	0	1	1	0	0	0	0	0	0	0	0	0	0	0	0	0	0	0	0	0	0	0	0	0	0	0	0	Rhum_TRINITY_DN7725_c0_g1__Rhum_TRINITY_DN7725_c0_g1_i1__g.24485__m.24485	MFS transporter
OG0019353	0	0	0	0	1	0	1	0	0	0	0	0	0	0	0	0	0	0	0	0	0	0	0	0	1	0	0	0	0	0	Hpha_TRINITY_DN16680_c3_g1__TRINITY_DN16680_c3_g1_i1__g.182512__m.182512	microcystin degradation protein MlrC
OG0019338	0	0	0	1	1	0	1	0	0	0	0	0	0	0	0	0	0	0	0	0	0	0	0	0	0	0	0	0	0	0	DIPPA_04548.mRNA.1	Microtubule-associated protein RP/EB family member 1C	K10436	A09180 Brite Hierarchies	B 09182 Protein families: genetic information processing	C 03036 Chromosome and associated proteins	MAPRE; microtubule-associated protein, RP/EB family
OG0019003	0	0	0	0	0	2	1	0	0	0	0	0	0	0	0	0	0	0	0	0	0	0	0	0	0	0	0	0	0	0	Hpha_TRINITY_DN10118_c0_g4__TRINITY_DN10118_c0_g4_i1__g.131764__m.131764	microvirus H family protein
OG0008375	0	0	0	1	1	1	1	0	0	0	0	0	0	0	0	0	0	0	0	0	1	0	0	0	5	0	0	0	0	0	DIPPA_05158.mRNA.1	Mitochondrial oxaloacetate transport protein
OG0015751	0	0	0	1	1	1	1	0	0	0	0	0	0	0	0	0	0	0	0	0	0	0	0	0	0	0	0	0	0	0	DIPPA_02129.mRNA.1	Mitogen-activated protein kinase 1
OG0016048	0	0	0	1	1	1	1	0	0	0	0	0	0	0	0	0	0	0	0	0	0	0	0	0	0	0	0	0	0	0	DIPPA_14440.mRNA.1	Mitogen-activated protein kinase 1	K14512	A09130 Environmental Information Processing	B 09132 Signal transduction	C 04016 MAPK signaling pathway - plant	MPK6; mitogen-activated protein kinase 6 [EC:2.7.11.24]
OG0009918	0	0	0	1	2	2	3	0	0	0	0	0	0	0	0	0	0	0	0	0	0	0	0	0	0	0	0	0	0	0	DIPPA_32847.mRNA.1	Mitogen-activated protein kinase 14B
OG0019065	0	0	0	1	1	0	1	0	0	0	0	0	0	0	0	0	0	0	0	0	0	0	0	0	0	0	0	0	0	0	DIPPA_09822.mRNA.1	Mitogen-activated protein kinase 4
OG0014174	0	0	0	2	1	1	1	0	0	0	0	0	0	0	0	0	0	0	0	0	0	0	0	0	0	0	0	0	0	0	DIPPA_07386.mRNA.1	Mitogen-activated protein kinase hog1	K19603	A09150 Organismal Systems	B 09151 Immune system	C 04657 IL-17 signaling pathway	MAPK15; mitogen-activated protein kinase 15 [EC:2.7.11.24]
OG0016416	0	0	0	1	1	1	1	0	0	0	0	0	0	0	0	0	0	0	0	0	0	0	0	0	0	0	0	0	0	0	DIPPA_25602.mRNA.1	Mitogen-activated protein kinase kinase 1
OG0010867	0	1	0	0	1	0	5	0	0	0	0	0	0	0	0	0	0	0	0	0	0	0	0	0	0	0	0	0	0	0	Hpha_TRINITY_DN13121_c0_g1__TRINITY_DN13121_c0_g1_i1__g.113378__m.113378	Mitogen-activated protein kinase kinase kinase A
OG0017415	0	0	0	0	2	2	0	0	0	0	0	0	0	0	0	0	0	0	0	0	0	0	0	0	0	0	0	0	0	0	Rhum_TRINITY_DN16563_c0_g1__Rhum_TRINITY_DN16563_c0_g1_i1__g.163640__m.163640	mitogen-activated protein kinase kinase kinase NPK1 isoform X2
OG0019169	0	0	0	0	1	1	1	0	0	0	0	0	0	0	0	0	0	0	0	0	0	0	0	0	0	0	0	0	0	0	Hpha_TRINITY_DN15313_c3_g5__TRINITY_DN15313_c3_g5_i1__g.90195__m.90195	Molecular chaperone-like protein
OG0026426	0	0	0	0	1	1	0	0	0	0	0	0	0	0	0	0	0	0	0	0	0	0	0	0	0	0	0	0	0	0	Rhum_TRINITY_DN2411_c0_g1__Rhum_TRINITY_DN2411_c0_g1_i1__g.7135__m.7135	MOZ/SAS family protein
OG0024082	0	0	0	0	1	0	1	0	0	0	0	0	0	0	0	0	0	0	0	0	0	0	0	0	0	0	0	0	0	0	Hpha_TRINITY_DN18617_c0_g1__TRINITY_DN18617_c0_g1_i1__g.115676__m.115676	mpv17-like protein
OG0023675	0	0	0	0	1	0	1	0	0	0	0	0	0	0	0	0	0	0	0	0	0	0	0	0	0	0	0	0	0	0	Hpha_TRINITY_DN13606_c0_g1__TRINITY_DN13606_c0_g1_i1__g.122593__m.122593	mpv17-like protein 2
OG0014045	0	0	0	1	2	1	1	0	0	0	0	0	0	0	0	0	0	0	0	0	0	0	0	0	0	0	0	0	0	0	DIPPA_14413.mRNA.1	mRNA cap guanine-N7 methyltransferase 2
OG0008342	0	0	0	0	1	0	5	0	0	0	0	0	0	0	0	0	0	0	0	0	0	0	0	0	4	0	0	0	0	0	Hpha_TRINITY_DN15841_c6_g8__TRINITY_DN15841_c6_g8_i1__g.191136__m.191136	mucin 11A
OG0023840	0	0	0	0	0	1	1	0	0	0	0	0	0	0	0	0	0	0	0	0	0	0	0	0	0	0	0	0	0	0	Hpha_TRINITY_DN15757_c2_g19__TRINITY_DN15757_c2_g19_i1__g.37655__m.37655	mucin-16-like
OG0019283	0	0	0	0	1	1	1	0	0	0	0	0	0	0	0	0	0	0	0	0	0	0	0	0	0	0	0	0	0	0	Hpha_TRINITY_DN16149_c3_g3__TRINITY_DN16149_c3_g3_i1__g.3372__m.3372	mucin-1-like
OG0024296	0	0	0	0	1	0	1	0	0	0	0	0	0	0	0	0	0	0	0	0	0	0	0	0	0	0	0	0	0	0	Hpha_TRINITY_DN29142_c0_g1__TRINITY_DN29142_c0_g1_i1__g.195370__m.195370	multiple C2 and transmembrane domain-containing protein 2
OG0019102	0	0	0	0	1	1	1	0	0	0	0	0	0	0	0	0	0	0	0	0	0	0	0	0	0	0	0	0	0	0	Hpha_TRINITY_DN14562_c0_g1__TRINITY_DN14562_c0_g1_i2__g.47290__m.47290	murein biosynthesis integral membrane protein MurJ
OG0019069	0	0	0	1	1	0	1	0	0	0	0	0	0	0	0	0	0	0	0	0	0	0	0	0	0	0	0	0	0	0	DIPPA_29228.mRNA.1	Muscle M-line assembly protein unc-89
OG0020891	0	0	0	0	2	1	0	0	0	0	0	0	0	0	0	0	0	0	0	0	0	0	0	0	0	0	0	0	0	0	Rhum_TRINITY_DN8344_c0_g1__Rhum_TRINITY_DN8344_c0_g1_i1__g.27427__m.27427	myosin heavy chain
OG0023931	0	0	0	0	1	0	1	0	0	0	0	0	0	0	0	0	0	0	0	0	0	0	0	0	0	0	0	0	0	0	Hpha_TRINITY_DN16303_c2_g24__TRINITY_DN16303_c2_g24_i1__g.61870__m.61870	myosin heavy chain mya2-related protein, putative
OG0019670	0	0	0	1	1	0	1	0	0	0	0	0	0	0	0	0	0	0	0	0	0	0	0	0	0	0	0	0	0	0	DIPPA_20699.mRNA.1	Myosin heavy chain, non-muscle
OG0013882	0	0	0	1	1	1	2	0	0	0	0	0	0	0	0	0	0	0	0	0	0	0	0	0	0	0	0	0	0	0	DIPPA_16032.mRNA.1	Myosin light chain kinase A	K08805	A09180 Brite Hierarchies	B 09176 Drug resistance: antineoplastic	C 01001 Protein kinases	DCLK1_2; doublecortin-like kinase 1/2 [EC:2.7.11.1]
OG0020658	0	0	0	1	1	1	0	0	0	0	0	0	0	0	0	0	0	0	0	0	0	0	0	0	0	0	0	0	0	0	DIPPA_29673.mRNA.1	Myosin light chain kinase A
OG0013737	0	0	0	1	2	1	1	0	0	0	0	0	0	0	0	0	0	0	0	0	0	0	0	0	0	0	0	0	0	0	DIPPA_14894.mRNA.1	Myosin-16	K10357	A09160 Human Diseases	B 09171 Infectious disease: bacterial	C 05130 Pathogenic Escherichia coli infection	MYO5; myosin V
OG0017303	0	0	0	1	1	2	0	0	0	0	0	0	0	0	0	0	0	0	0	0	0	0	0	0	0	0	0	0	0	0	DIPPA_31993.mRNA.1	Myosin-2 heavy chain
OG0008302	0	0	0	0	1	3	6	0	0	0	0	0	0	0	0	0	0	0	0	0	0	0	0	0	0	0	0	0	0	0	Hpha_TRINITY_DN11360_c0_g1__TRINITY_DN11360_c0_g1_i1__g.63120__m.63120	Na+/H+ antiporter
OG0024183	0	0	0	0	1	0	1	0	0	0	0	0	0	0	0	0	0	0	0	0	0	0	0	0	0	0	0	0	0	0	Hpha_TRINITY_DN23208_c0_g1__TRINITY_DN23208_c0_g1_i1__g.30287__m.30287	N-acetylgalactosamine 6-sulfate sulfatase
OG0017399	0	0	0	0	1	3	0	0	0	0	0	0	0	0	0	0	0	0	0	0	0	0	0	0	0	0	0	0	0	0	Rhum_TRINITY_DN15205_c7_g1__Rhum_TRINITY_DN15205_c7_g1_i1__g.145795__m.145795	N-acetylglucosamine-binding protein GbpA
OG0026372	0	0	0	0	1	1	0	0	0	0	0	0	0	0	0	0	0	0	0	0	0	0	0	0	0	0	0	0	0	0	Rhum_TRINITY_DN21608_c0_g1__Rhum_TRINITY_DN21608_c0_g1_i1__g.174383__m.174383	N-acetylglucosamine-binding protein GbpA
OG0015133	0	0	0	0	1	1	1	0	0	0	0	0	0	1	0	0	0	0	0	0	0	0	0	0	0	0	0	0	0	0	Hpha_TRINITY_DN20946_c0_g1__TRINITY_DN20946_c0_g1_i1__g.139749__m.139749	N-acetyltransferase
OG0019624	0	0	0	0	1	1	1	0	0	0	0	0	0	0	0	0	0	0	0	0	0	0	0	0	0	0	0	0	0	0	Hpha_TRINITY_DN35307_c0_g1__TRINITY_DN35307_c0_g1_i1__g.85018__m.85018	N-acetyltransferase
OG0025961	0	0	0	0	1	1	0	0	0	0	0	0	0	0	0	0	0	0	0	0	0	0	0	0	0	0	0	0	0	0	Rhum_TRINITY_DN12918_c1_g3__Rhum_TRINITY_DN12918_c1_g3_i1__g.55427__m.55427	N-acetyltransferase
OG0003713	0	0	0	0	1	0	26	0	0	0	0	0	0	0	0	0	0	0	0	0	0	0	0	0	0	0	0	0	0	0	Hpha_TRINITY_DN10088_c0_g1__TRINITY_DN10088_c0_g1_i1__g.83790__m.83790	NACHT domain-containing protein
OG0015390	1	0	0	0	1	1	1	0	0	0	0	0	0	0	0	0	0	0	0	0	0	0	0	0	0	0	0	0	0	0	Hpha_TRINITY_DN33704_c0_g1__TRINITY_DN33704_c0_g1_i1__g.25039__m.25039	NACHT domain-containing protein
OG0026488	0	0	0	0	1	1	0	0	0	0	0	0	0	0	0	0	0	0	0	0	0	0	0	0	0	0	0	0	0	0	Rhum_TRINITY_DN3145_c0_g1__Rhum_TRINITY_DN3145_c0_g1_i1__g.9638__m.9638	NAD(P)/FAD-dependent oxidoreductase
OG0024142	0	0	0	0	0	1	1	0	0	0	0	0	0	0	0	0	0	0	0	0	0	0	0	0	0	0	0	0	0	0	Hpha_TRINITY_DN21306_c0_g1__TRINITY_DN21306_c0_g1_i1__g.192618__m.192618	NAD(P)-dependent alcohol dehydrogenase
OG0019685	0	0	0	0	2	0	1	0	0	0	0	0	0	0	0	0	0	0	0	0	0	0	0	0	0	0	0	0	0	0	Hpha_TRINITY_DN5317_c0_g1__TRINITY_DN5317_c0_g1_i1__g.32858__m.32858	NAD(P)-dependent glycerol-3-phosphate dehydrogenase
OG0025897	0	0	0	0	1	1	0	0	0	0	0	0	0	0	0	0	0	0	0	0	0	0	0	0	0	0	0	0	0	0	Rhum_TRINITY_DN11353_c1_g1__Rhum_TRINITY_DN11353_c1_g1_i1__g.44127__m.44127	NAD(P)-dependent oxidoreductase
OG0012473	0	0	0	1	1	1	1	0	0	0	0	0	1	0	0	0	0	0	0	0	0	0	0	0	0	0	0	1	0	0	DIPPA_21388.mRNA.1	NAD-dependent malic enzyme	K00027	A09100 Metabolism	B 09101 Carbohydrate metabolism	C 00620 Pyruvate metabolism	ME2, sfcA, maeA; malate dehydrogenase (oxaloacetate-decarboxylating) [EC:1.1.1.38]
OG0024093	0	0	0	0	1	0	1	0	0	0	0	0	0	0	0	0	0	0	0	0	0	0	0	0	0	0	0	0	0	0	Hpha_TRINITY_DN1897_c0_g1__TRINITY_DN1897_c0_g1_i1__g.170487__m.170487	NADH-quinone oxidoreductase subunit G
OG0007779	0	0	0	0	6	0	5	0	0	0	0	0	0	0	0	0	0	0	0	0	0	0	0	0	0	0	0	0	0	0	Hpha_TRINITY_DN16156_c5_g1__TRINITY_DN16156_c5_g1_i1__g.3487__m.3487	NADH-quinone oxidoreductase subunit L
OG0023679	0	0	0	0	1	0	1	0	0	0	0	0	0	0	0	0	0	0	0	0	0	0	0	0	0	0	0	0	0	0	Hpha_TRINITY_DN13783_c0_g1__TRINITY_DN13783_c0_g1_i1__g.142343__m.142343	NECAP-like protein CG9132
OG0019527	0	0	0	0	1	1	1	0	0	0	0	0	0	0	0	0	0	0	0	0	0	0	0	0	0	0	0	0	0	0	Hpha_TRINITY_DN27160_c0_g1__TRINITY_DN27160_c0_g1_i1__g.29383__m.29383	neural proliferation differentiation and control protein 1
OG0016456	0	0	0	2	1	0	1	0	0	0	0	0	0	0	0	0	0	0	0	0	0	0	0	0	0	0	0	0	0	0	DIPPA_27417.mRNA.1	Neurofilament heavy polypeptide
OG0009266	0	0	0	0	7	1	0	0	0	0	0	0	0	0	0	0	0	0	0	0	0	0	0	1	0	0	0	0	0	0	Rhum_TRINITY_DN10135_c0_g2__Rhum_TRINITY_DN10135_c0_g2_i1__g.36986__m.36986	neurogenic locus notch homolog protein 1-like
OG0020455	0	0	0	1	1	1	0	0	0	0	0	0	0	0	0	0	0	0	0	0	0	0	0	0	0	0	0	0	0	0	DIPPA_18525.mRNA.1	N-glycosidase YbiA
OG0024212	0	0	0	0	1	0	1	0	0	0	0	0	0	0	0	0	0	0	0	0	0	0	0	0	0	0	0	0	0	0	Hpha_TRINITY_DN24672_c0_g1__TRINITY_DN24672_c0_g1_i1__g.147407__m.147407	Nif11 family protein
OG0019639	0	0	0	0	1	1	1	0	0	0	0	0	0	0	0	0	0	0	0	0	0	0	0	0	0	0	0	0	0	0	Hpha_TRINITY_DN36277_c0_g1__TRINITY_DN36277_c0_g1_i1__g.83239__m.83239	nitrite reductase
OG0017431	0	0	0	0	1	1	0	0	2	0	0	0	0	0	0	0	0	0	0	0	0	0	0	0	0	0	0	0	0	0	Rhum_TRINITY_DN22815_c0_g1__Rhum_TRINITY_DN22815_c0_g1_i1__g.176145__m.176145	NLR family CARD domain-containing protein 3
OG0019452	0	0	0	0	1	1	1	0	0	0	0	0	0	0	0	0	0	0	0	0	0	0	0	0	0	0	0	0	0	0	Hpha_TRINITY_DN21003_c0_g1__TRINITY_DN21003_c0_g1_i1__g.103462__m.103462	NMDA receptor synaptonuclear signaling and neuronal migration factor
OG0012259	0	0	0	0	2	1	2	1	0	0	0	0	0	0	0	0	0	0	0	0	0	0	0	0	0	0	0	0	0	0	Hpha_TRINITY_DN15396_c6_g2__TRINITY_DN15396_c6_g2_i2__g.88908__m.88908	non-ribosomal peptide synthase
OG0024071	0	0	0	0	1	0	1	0	0	0	0	0	0	0	0	0	0	0	0	0	0	0	0	0	0	0	0	0	0	0	Hpha_TRINITY_DN18066_c0_g1__TRINITY_DN18066_c0_g1_i1__g.1255__m.1255	non-ribosomal peptide synthetase
OG0026566	0	0	0	0	1	1	0	0	0	0	0	0	0	0	0	0	0	0	0	0	0	0	0	0	0	0	0	0	0	0	Rhum_TRINITY_DN676_c0_g1__Rhum_TRINITY_DN676_c0_g1_i1__g.2095__m.2095	non-ribosomal peptide synthetase
OG0019246	0	0	0	0	1	0	2	0	0	0	0	0	0	0	0	0	0	0	0	0	0	0	0	0	0	0	0	0	0	0	Hpha_TRINITY_DN15843_c2_g1__TRINITY_DN15843_c2_g1_i2__g.187595__m.187595	non-specific serine/threonine protein kinase
OG0019304	0	0	0	0	1	0	2	0	0	0	0	0	0	0	0	0	0	0	0	0	0	0	0	0	0	0	0	0	0	0	Hpha_TRINITY_DN16312_c1_g14__TRINITY_DN16312_c1_g14_i1__g.59648__m.59648	normocyte binding protein 2a
OG0011056	0	0	0	0	1	1	2	0	1	0	0	0	0	0	0	0	0	0	0	0	0	0	0	0	2	0	0	0	0	0	Hpha_TRINITY_DN16362_c1_g6__TRINITY_DN16362_c1_g6_i1__g.59508__m.59508	npcbm new2 domain protein
OG0013619	0	0	0	2	1	0	2	0	0	0	0	0	0	0	0	0	0	0	0	0	0	0	0	0	0	0	0	0	0	0	DIPPA_18175.mRNA.1	N-substituted formamide deformylase
OG0024259	0	0	0	0	1	0	1	0	0	0	0	0	0	0	0	0	0	0	0	0	0	0	0	0	0	0	0	0	0	0	Hpha_TRINITY_DN27010_c0_g1__TRINITY_DN27010_c0_g1_i1__g.33347__m.33347	NTF2 enzyme family protein
OG0013874	0	0	0	1	1	1	2	0	0	0	0	0	0	0	0	0	0	0	0	0	0	0	0	0	0	0	0	0	0	0	DIPPA_35306.mRNA.1	nuclear lim interactor-interacting factor
OG0026625	0	0	0	0	1	1	0	0	0	0	0	0	0	0	0	0	0	0	0	0	0	0	0	0	0	0	0	0	0	0	Rhum_TRINITY_DN8673_c0_g1__Rhum_TRINITY_DN8673_c0_g1_i1__g.29287__m.29287	nuclear mitotic apparatus protein 1
OG0020435	0	0	0	1	1	1	0	0	0	0	0	0	0	0	0	0	0	0	0	0	0	0	0	0	0	0	0	0	0	0	DIPPA_05180.mRNA.1	Nuclear poly(A) polymerase 1	K14376	A09120 Genetic Information Processing	B 09122 Translation	C 03015 mRNA surveillance pathway	PAP; poly(A) polymerase [EC:2.7.7.19]
OG0003848	0	0	0	2	7	2	13	0	0	0	0	0	1	0	0	0	0	0	0	0	0	0	0	0	1	0	0	0	0	0	DIPPA_00521.mRNA.1	Nuclear pore complex protein NUP98A
OG0015891	0	0	0	1	1	1	1	0	0	0	0	0	0	0	0	0	0	0	0	0	0	0	0	0	0	0	0	0	0	0	DIPPA_31789.mRNA.1	nuclear protein Tc22
OG0016094	0	0	0	1	1	1	1	0	0	0	0	0	0	0	0	0	0	0	0	0	0	0	0	0	0	0	0	0	0	0	DIPPA_33125.mRNA.1	nucleoporin (NUP54/57), putative
OG0026511	0	0	0	0	1	1	0	0	0	0	0	0	0	0	0	0	0	0	0	0	0	0	0	0	0	0	0	0	0	0	Rhum_TRINITY_DN4547_c0_g1__Rhum_TRINITY_DN4547_c0_g1_i1__g.14773__m.14773	nucleoside hydrolase
OG0007732	0	0	0	0	4	4	1	0	1	0	0	0	0	0	0	0	0	0	0	0	1	0	0	0	0	0	0	0	0	0	Hpha_TRINITY_DN12556_c0_g2__TRINITY_DN12556_c0_g2_i1__g.50888__m.50888	Nucleotide sugar dehydrogenase	K00012	A09100 Metabolism	B 09101 Carbohydrate metabolism	C 00040 Pentose and glucuronate interconversions	UGDH, ugd; UDPglucose 6-dehydrogenase [EC:1.1.1.22]
OG0024000	0	0	0	0	1	0	1	0	0	0	0	0	0	0	0	0	0	0	0	0	0	0	0	0	0	0	0	0	0	0	Hpha_TRINITY_DN16745_c2_g4__TRINITY_DN16745_c2_g4_i1__g.77620__m.77620	nucleotidyltransferase family protein
OG0013837	0	0	0	1	1	1	1	0	0	0	0	0	0	0	0	0	0	0	0	0	0	0	0	0	0	0	0	1	0	0	DIPPA_04650.mRNA.1	O-acetyl-ADP-ribose deacetylase	K23518	A09190 Not Included in Pathway or Brite	B 09191 Unclassified: metabolism	C 99980 Enzymes with EC numbers	MACROD, ymdB; O-acetyl-ADP-ribose deacetylase [EC:3.1.1.106]
OG0019273	0	0	0	0	1	1	1	0	0	0	0	0	0	0	0	0	0	0	0	0	0	0	0	0	0	0	0	0	0	0	Hpha_TRINITY_DN16085_c0_g1__TRINITY_DN16085_c0_g1_i1__g.118862__m.118862	O-antigen ligase family protein
OG0026461	0	0	0	0	1	1	0	0	0	0	0	0	0	0	0	0	0	0	0	0	0	0	0	0	0	0	0	0	0	0	Rhum_TRINITY_DN25882_c0_g1__Rhum_TRINITY_DN25882_c0_g1_i1__g.182955__m.182955	OmpA family protein
OG0005303	0	0	0	0	7	1	10	0	0	0	0	0	0	0	0	0	0	0	0	0	0	0	0	0	0	0	0	0	0	0	Hpha_TRINITY_DN13014_c0_g1__TRINITY_DN13014_c0_g1_i1__g.68799__m.68799	O-phosphoseryl-tRNA(Sec) selenium transferase
OG0012428	0	0	0	2	1	2	1	0	0	0	0	0	0	0	0	0	0	0	0	0	0	0	0	0	0	0	0	0	0	0	DIPPA_03495.mRNA.1	Organic cation transporter protein
OG0024479	0	0	0	0	0	1	1	0	0	0	0	0	0	0	0	0	0	0	0	0	0	0	0	0	0	0	0	0	0	0	Hpha_TRINITY_DN5212_c0_g1__TRINITY_DN5212_c0_g1_i1__g.116487__m.116487	Os01g0315850, partial
OG0012463	0	0	0	0	2	0	1	0	0	0	0	0	0	0	0	0	0	0	0	0	0	0	0	0	1	2	0	0	0	0	Hpha_TRINITY_DN285_c0_g1__TRINITY_DN285_c0_g1_i1__g.83719__m.83719	oxidoreductase
OG0016768	0	0	0	0	2	1	1	0	0	0	0	0	0	0	0	0	0	0	0	0	0	0	0	0	0	0	0	0	0	0	Hpha_TRINITY_DN724_c0_g1__TRINITY_DN724_c0_g1_i1__g.28938__m.28938	PAS domain S-box protein
OG0017359	0	0	0	0	1	2	0	0	0	0	0	0	0	0	0	0	0	0	0	0	1	0	0	0	0	0	0	0	0	0	Rhum_TRINITY_DN14612_c10_g3__Rhum_TRINITY_DN14612_c10_g3_i1__g.105176__m.105176	PDZ and LIM domain protein Zasp-like isoform X5
OG0019243	0	0	0	0	1	0	2	0	0	0	0	0	0	0	0	0	0	0	0	0	0	0	0	0	0	0	0	0	0	0	Hpha_TRINITY_DN15826_c1_g1__TRINITY_DN15826_c1_g1_i1__g.190073__m.190073	PDZ domain-containing protein
OG0024242	0	0	0	0	1	0	1	0	0	0	0	0	0	0	0	0	0	0	0	0	0	0	0	0	0	0	0	0	0	0	Hpha_TRINITY_DN26256_c0_g1__TRINITY_DN26256_c0_g1_i1__g.184727__m.184727	PDZ domain-containing protein
OG0024251	0	0	0	0	1	0	1	0	0	0	0	0	0	0	0	0	0	0	0	0	0	0	0	0	0	0	0	0	0	0	Hpha_TRINITY_DN26678_c0_g1__TRINITY_DN26678_c0_g1_i1__g.86013__m.86013	PDZ domain-containing protein
OG0016500	0	0	0	0	2	1	1	0	0	0	0	0	0	0	0	0	0	0	0	0	0	0	0	0	0	0	0	0	0	0	Hpha_TRINITY_DN29636_c0_g1__TRINITY_DN29636_c0_g1_i1__g.165247__m.165247	PDZ domain-containing protein
OG0019661	0	0	0	0	0	1	1	0	1	0	0	0	0	0	0	0	0	0	0	0	0	0	0	0	0	0	0	0	0	0	Hpha_TRINITY_DN4294_c0_g1__TRINITY_DN4294_c0_g1_i1__g.186706__m.186706	PDZ domain-containing protein
OG0019138	0	0	0	0	1	0	1	1	0	0	0	0	0	0	0	0	0	0	0	0	0	0	0	0	0	0	0	0	0	0	Hpha_TRINITY_DN15090_c5_g1__TRINITY_DN15090_c5_g1_i1__g.123392__m.123392	pectate lyase
OG0026616	0	0	0	0	1	1	0	0	0	0	0	0	0	0	0	0	0	0	0	0	0	0	0	0	0	0	0	0	0	0	Rhum_TRINITY_DN8416_c1_g1__Rhum_TRINITY_DN8416_c1_g1_i1__g.27903__m.27903	penicillin-binding protein
OG0016562	0	0	0	0	2	0	1	0	0	0	0	0	0	0	0	0	0	0	0	0	0	0	0	0	1	0	0	0	0	0	Hpha_TRINITY_DN31293_c0_g1__TRINITY_DN31293_c0_g1_i1__g.2367__m.2367	pentatricopeptide repeat-containing protein At1g18900-like
OG0014168	0	0	0	2	2	0	1	0	0	0	0	0	0	0	0	0	0	0	0	0	0	0	0	0	0	0	0	0	0	0	DIPPA_20677.mRNA.1	Pentatricopeptide repeat-containing protein At1g74850, chloroplastic
OG0019717	0	0	0	0	1	0	2	0	0	0	0	0	0	0	0	0	0	0	0	0	0	0	0	0	0	0	0	0	0	0	Hpha_TRINITY_DN7442_c0_g1__TRINITY_DN7442_c0_g1_i1__g.95760__m.95760	pentatricopeptide repeat-containing protein At1g74850, chloroplastic
OG0014042	0	0	0	1	2	1	1	0	0	0	0	0	0	0	0	0	0	0	0	0	0	0	0	0	0	0	0	0	0	0	DIPPA_04545.mRNA.1	Pentatricopeptide repeat-containing protein At2g41720
OG0012253	0	0	0	1	3	1	1	0	0	0	0	0	0	0	0	0	0	0	0	0	0	0	0	0	0	0	0	0	0	0	DIPPA_15654.mRNA.1	Pentatricopeptide repeat-containing protein At3g06920
OG0023615	0	0	0	0	1	0	1	0	0	0	0	0	0	0	0	0	0	0	0	0	0	0	0	0	0	0	0	0	0	0	Hpha_TRINITY_DN11383_c0_g1__TRINITY_DN11383_c0_g1_i1__g.63295__m.63295	pentatricopeptide repeat-containing protein At3g61520, mitochondrial-like
OG0012423	0	0	0	1	2	1	2	0	0	0	0	0	0	0	0	0	0	0	0	0	0	0	0	0	0	0	0	0	0	0	DIPPA_26058.mRNA.1	Pentatricopeptide repeat-containing protein At4g11690
OG0009094	0	0	0	1	2	1	5	0	0	0	0	0	0	0	0	0	0	0	0	0	0	0	0	0	0	0	0	0	0	0	DIPPA_12895.mRNA.1	Pentatricopeptide repeat-containing protein At5g01110
OG0009048	0	0	0	2	2	1	1	0	0	0	0	0	0	0	0	0	0	0	0	2	0	0	0	0	0	0	0	0	0	1	DIPPA_04562.mRNA.1	Pentatricopeptide repeat-containing protein At5g02860
OG0024398	0	0	0	0	1	0	1	0	0	0	0	0	0	0	0	0	0	0	0	0	0	0	0	0	0	0	0	0	0	0	Hpha_TRINITY_DN34555_c0_g1__TRINITY_DN34555_c0_g1_i1__g.96321__m.96321	pentatricopeptide repeat-containing protein At5g11310, mitochondrial-like
OG0016401	0	0	0	1	2	0	1	0	0	0	0	0	0	0	0	0	0	0	0	0	0	0	0	0	0	0	0	0	0	0	DIPPA_05641.mRNA.1	Pentatricopeptide repeat-containing protein At5g46580, chloroplastic
OG0026523	0	0	0	0	1	1	0	0	0	0	0	0	0	0	0	0	0	0	0	0	0	0	0	0	0	0	0	0	0	0	Rhum_TRINITY_DN4911_c0_g2__Rhum_TRINITY_DN4911_c0_g2_i1__g.16080__m.16080	pentatricopeptide repeat-containing protein At5g55840
OG0007391	0	0	0	0	3	9	0	0	0	0	0	0	0	0	0	0	0	0	0	0	0	0	0	0	0	0	0	0	0	0	Rhum_TRINITY_DN14820_c3_g2__Rhum_TRINITY_DN14820_c3_g2_i1__g.120713__m.120713	peptidase
OG0019294	0	0	0	0	1	0	2	0	0	0	0	0	0	0	0	0	0	0	0	0	0	0	0	0	0	0	0	0	0	0	Hpha_TRINITY_DN16278_c4_g1__TRINITY_DN16278_c4_g1_i12__g.12487__m.12487	peptidase S41
OG0024453	0	0	0	0	1	0	1	0	0	0	0	0	0	0	0	0	0	0	0	0	0	0	0	0	0	0	0	0	0	0	Hpha_TRINITY_DN3991_c0_g2__TRINITY_DN3991_c0_g2_i1__g.18101__m.18101	peptidase S41
OG0014509	0	0	0	0	2	1	0	0	0	0	0	2	0	0	0	0	0	0	0	0	0	0	0	0	0	0	0	0	0	0	Rhum_TRINITY_DN23198_c0_g1__Rhum_TRINITY_DN23198_c0_g1_i1__g.177192__m.177192	peptidoglycan bridge formation glycyltransferase FemA/FemB family protein
OG0020426	0	0	0	1	1	1	0	0	0	0	0	0	0	0	0	0	0	0	0	0	0	0	0	0	0	0	0	0	0	0	DIPPA_03699.mRNA.1	Peptidyl-prolyl cis-trans isomerase B	K01802	A09190 Not Included in Pathway or Brite	B 09191 Unclassified: metabolism	C 99980 Enzymes with EC numbers	E5.2.1.8; peptidylprolyl isomerase [EC:5.2.1.8]
OG0013921	0	0	0	1	1	1	1	0	1	0	0	0	0	0	0	0	0	0	0	0	0	0	0	0	0	0	0	0	0	0	DIPPA_23426.mRNA.1	Peptidyl-prolyl cis-trans isomerase B	K03768	A09180 Brite Hierarchies	B 09182 Protein families: genetic information processing	C 03110 Chaperones and folding catalysts	PPIB, ppiB; peptidyl-prolyl cis-trans isomerase B (cyclophilin B) [EC:5.2.1.8]
OG0013922	0	0	0	1	2	1	1	0	0	0	0	0	0	0	0	0	0	0	0	0	0	0	0	0	0	0	0	0	0	0	DIPPA_11146.mRNA.1	Peptidyl-prolyl cis-trans isomerase cyp5
OG0016224	0	0	0	1	1	1	1	0	0	0	0	0	0	0	0	0	0	0	0	0	0	0	0	0	0	0	0	0	0	0	DIPPA_01986.mRNA.1	Peptidyl-prolyl cis-trans isomerase cyp6
OG0013740	0	0	0	1	2	1	1	0	0	0	0	0	0	0	0	0	0	0	0	0	0	0	0	0	0	0	0	0	0	0	DIPPA_23474.mRNA.1	Peptidyl-prolyl cis-trans isomerase FKBP13, chloroplastic
OG0008336	0	0	0	0	0	1	9	0	0	0	0	0	0	0	0	0	0	0	0	0	0	0	0	0	0	0	0	0	0	0	Hpha_TRINITY_DN15716_c2_g1__TRINITY_DN15716_c2_g1_i1__g.37689__m.37689	periplasmic binding protein-like II
OG0019004	0	0	0	0	0	2	1	0	0	0	0	0	0	0	0	0	0	0	0	0	0	0	0	0	0	0	0	0	0	0	Hpha_TRINITY_DN10118_c0_g5__TRINITY_DN10118_c0_g5_i1__g.131766__m.131766	phage capsid protein
OG0024154	0	0	0	0	1	0	1	0	0	0	0	0	0	0	0	0	0	0	0	0	0	0	0	0	0	0	0	0	0	0	Hpha_TRINITY_DN22112_c0_g1__TRINITY_DN22112_c0_g1_i1__g.103612__m.103612	phenylalanyl-tRNA synthetase alpha chain	K01889	A09120 Genetic Information Processing	B 09122 Translation	C 00970 Aminoacyl-tRNA biosynthesis	FARSA, pheS; phenylalanyl-tRNA synthetase alpha chain [EC:6.1.1.20]
OG0019475	0	0	0	0	1	1	1	0	0	0	0	0	0	0	0	0	0	0	0	0	0	0	0	0	0	0	0	0	0	0	Hpha_TRINITY_DN23296_c0_g1__TRINITY_DN23296_c0_g1_i1__g.30105__m.30105	phosphate transport system regulatory protein PhoU
OG0020325	0	0	1	0	1	1	0	0	0	0	0	0	0	0	0	0	0	0	0	0	0	0	0	0	0	0	0	0	0	0	Rhum_TRINITY_DN7087_c0_g1__Rhum_TRINITY_DN7087_c0_g1_i1__g.21686__m.21686	phosphate transport system regulatory protein PhoU
OG0016079	0	0	0	1	1	0	2	0	0	0	0	0	0	0	0	0	0	0	0	0	0	0	0	0	0	0	0	0	0	0	DIPPA_26221.mRNA.1	Phosphatidylinositol 4-phosphate 5-kinase 6
OG0014172	0	0	0	1	1	1	2	0	0	0	0	0	0	0	0	0	0	0	0	0	0	0	0	0	0	0	0	0	0	0	DIPPA_28093.mRNA.1	Phosphodiesterase YaeI
OG0012354	0	0	0	0	0	1	5	0	0	0	0	0	0	0	0	0	0	0	0	0	0	0	0	0	0	0	0	0	0	0	Hpha_TRINITY_DN16400_c1_g1__TRINITY_DN16400_c1_g1_i2__g.160064__m.160064	Phosphodiesterase/alkaline phosphatase D
OG0026428	0	0	0	0	1	1	0	0	0	0	0	0	0	0	0	0	0	0	0	0	0	0	0	0	0	0	0	0	0	0	Rhum_TRINITY_DN24194_c0_g1__Rhum_TRINITY_DN24194_c0_g1_i1__g.179347__m.179347	phospholipase
OG0023886	0	0	0	1	0	0	1	0	0	0	0	0	0	0	0	0	0	0	0	0	0	0	0	0	0	0	0	0	0	0	DIPPA_17846.mRNA.1	Phospholipid-transporting ATPase 10
OG0024139	0	0	0	0	1	0	1	0	0	0	0	0	0	0	0	0	0	0	0	0	0	0	0	0	0	0	0	0	0	0	Hpha_TRINITY_DN21219_c0_g1__TRINITY_DN21219_c0_g1_i1__g.171621__m.171621	phosphoribosylformylglycinamidine synthase
OG0024579	0	0	0	0	1	0	1	0	0	0	0	0	0	0	0	0	0	0	0	0	0	0	0	0	0	0	0	0	0	0	Hpha_TRINITY_DN9380_c0_g1__TRINITY_DN9380_c0_g1_i1__g.26081__m.26081	phosphosulfolactate synthase
OG0026448	0	0	0	0	1	1	0	0	0	0	0	0	0	0	0	0	0	0	0	0	0	0	0	0	0	0	0	0	0	0	Rhum_TRINITY_DN25155_c0_g1__Rhum_TRINITY_DN25155_c0_g1_i1__g.181362__m.181362	Phragmoplast orienting kinesin 2, partial
OG0026037	0	0	0	0	1	1	0	0	0	0	0	0	0	0	0	0	0	0	0	0	0	0	0	0	0	0	0	0	0	0	Rhum_TRINITY_DN14249_c8_g3__Rhum_TRINITY_DN14249_c8_g3_i1__g.76917__m.76917	pilus assembly protein PilB
OG0017374	0	0	0	2	1	1	0	0	0	0	0	0	0	0	0	0	0	0	0	0	0	0	0	0	0	0	0	0	0	0	DIPPA_00387.mRNA.1	Pirin-1	K06911	A09190 Not Included in Pathway or Brite	B 09194 Poorly characterized	C 99997 Function unknown	K06911; uncharacterized protein
OG0025973	0	0	0	0	1	1	0	0	0	0	0	0	0	0	0	0	0	0	0	0	0	0	0	0	0	0	0	0	0	0	Rhum_TRINITY_DN13278_c0_g1__Rhum_TRINITY_DN13278_c0_g1_i2__g.58616__m.58616	Pjchi-2
OG0007314	0	0	0	0	0	2	10	0	0	0	0	0	0	0	0	0	0	0	0	0	0	0	0	0	0	0	0	0	0	0	Hpha_TRINITY_DN15532_c3_g1__TRINITY_DN15532_c3_g1_i1__g.109062__m.109062	PKD domain-containing protein
OG0019266	0	0	0	0	1	1	1	0	0	0	0	0	0	0	0	0	0	0	0	0	0	0	0	0	0	0	0	0	0	0	Hpha_TRINITY_DN16031_c4_g7__TRINITY_DN16031_c4_g7_i1__g.118273__m.118273	Pkinase-domain-containing protein
OG0006826	0	0	0	1	2	2	5	0	0	0	0	0	0	0	0	0	0	0	0	2	0	0	0	0	0	0	0	0	0	1	DIPPA_00649.mRNA.1	Plant UBX domain-containing protein 10
OG0023961	0	0	0	0	0	1	1	0	0	0	0	0	0	0	0	0	0	0	0	0	0	0	0	0	0	0	0	0	0	0	Hpha_TRINITY_DN16488_c1_g6__TRINITY_DN16488_c1_g6_i1__g.163189__m.163189	plasmid stabilization protein
OG0024406	0	0	0	0	0	1	1	0	0	0	0	0	0	0	0	0	0	0	0	0	0	0	0	0	0	0	0	0	0	0	Hpha_TRINITY_DN34769_c0_g1__TRINITY_DN34769_c0_g1_i1__g.177951__m.177951	pleckstrin homology domain-containing family A member 5-like isoform X6
OG0019113	0	0	0	0	1	1	1	0	0	0	0	0	0	0	0	0	0	0	0	0	0	0	0	0	0	0	0	0	0	0	Hpha_TRINITY_DN14945_c0_g4__TRINITY_DN14945_c0_g4_i1__g.144746__m.144746	pleckstrin homology domain-containing family A member 6 isoform X14
OG0019090	0	0	0	0	1	0	2	0	0	0	0	0	0	0	0	0	0	0	0	0	0	0	0	0	0	0	0	0	0	0	Hpha_TRINITY_DN13974_c1_g3__TRINITY_DN13974_c1_g3_i1__g.35801__m.35801	pleckstrin homology domain-containing family H member 2 isoform X1
OG0023709	0	0	0	0	1	0	1	0	0	0	0	0	0	0	0	0	0	0	0	0	0	0	0	0	0	0	0	0	0	0	Hpha_TRINITY_DN14623_c0_g3__TRINITY_DN14623_c0_g3_i1__g.47996__m.47996	pleckstrin homology-like domain family B member 3
OG0015881	0	0	0	0	1	1	2	0	0	0	0	0	0	0	0	0	0	0	0	0	0	0	0	0	0	0	0	0	0	0	Hpha_TRINITY_DN14971_c5_g10__TRINITY_DN14971_c5_g10_i1__g.144002__m.144002	plectin-like
OG0019438	0	0	0	0	2	0	1	0	0	0	0	0	0	0	0	0	0	0	0	0	0	0	0	0	0	0	0	0	0	0	Hpha_TRINITY_DN20106_c0_g1__TRINITY_DN20106_c0_g1_i1__g.82588__m.82588	Plod1 protein	K00473	A09100 Metabolism	B 09105 Amino acid metabolism	C 00310 Lysine degradation	PLOD1; procollagen-lysine,2-oxoglutarate 5-dioxygenase 1 [EC:1.14.11.4]
OG0019608	0	0	0	0	0	2	1	0	0	0	0	0	0	0	0	0	0	0	0	0	0	0	0	0	0	0	0	0	0	0	Hpha_TRINITY_DN34149_c0_g1__TRINITY_DN34149_c0_g1_i1__g.75864__m.75864	P-loop containing nucleoside triphosphate hydrolase protein
OG0023841	0	0	0	0	0	1	1	0	0	0	0	0	0	0	0	0	0	0	0	0	0	0	0	0	0	0	0	0	0	0	Hpha_TRINITY_DN15761_c1_g2__TRINITY_DN15761_c1_g2_i1__g.38543__m.38543	Polycystic kidney disease protein 1-like 2
OG0023742	0	0	0	0	1	0	1	0	0	0	0	0	0	0	0	0	0	0	0	0	0	0	0	0	0	0	0	0	0	0	Hpha_TRINITY_DN15148_c0_g1__TRINITY_DN15148_c0_g1_i6__g.128001__m.128001	polycystic kidney disease protein 2
OG0012117	0	1	0	2	1	1	1	0	0	0	0	0	0	0	0	0	0	0	0	0	0	0	0	0	0	0	0	0	0	0	DIPPA_04567.mRNA.1	Polycystin-2
OG0014638	0	0	0	1	1	3	0	0	0	0	0	0	0	0	0	0	0	0	0	0	0	0	0	0	0	0	0	0	0	0	DIPPA_05509.mRNA.1	Polycystin-2
OG0015878	0	0	0	1	1	1	1	0	0	0	0	0	0	0	0	0	0	0	0	0	0	0	0	0	0	0	0	0	0	0	DIPPA_26160.mRNA.1	Polycystin-2
OG0026612	0	0	0	0	1	1	0	0	0	0	0	0	0	0	0	0	0	0	0	0	0	0	0	0	0	0	0	0	0	0	Rhum_TRINITY_DN8307_c0_g1__Rhum_TRINITY_DN8307_c0_g1_i1__g.27242__m.27242	polycystin-2	K04986	A09180 Brite Hierarchies	B 09182 Protein families: genetic information processing	C 03036 Chromosome and associated proteins	PKD2; polycystin 2
OG0023691	0	0	0	0	1	0	1	0	0	0	0	0	0	0	0	0	0	0	0	0	0	0	0	0	0	0	0	0	0	0	Hpha_TRINITY_DN14217_c0_g1__TRINITY_DN14217_c0_g1_i1__g.22236__m.22236	polyphosphate kinase 2
OG0020749	0	0	0	1	1	1	0	0	0	0	0	0	0	0	0	0	0	0	0	0	0	0	0	0	0	0	0	0	0	0	DIPPA_02551.mRNA.1	Polyphosphatidylinositol phosphatase INP52
OG0013768	0	0	0	1	1	2	1	0	0	0	0	0	0	0	0	0	0	0	0	0	0	0	0	0	0	0	0	0	0	0	DIPPA_00015.mRNA.1	Polyubiquitin
OG0012202	0	0	0	1	2	2	1	0	0	0	0	0	0	0	0	0	0	0	0	0	0	0	0	0	0	0	0	0	0	0	DIPPA_15616.mRNA.1	Polyubiquitin
OG0016113	0	0	0	1	1	1	1	0	0	0	0	0	0	0	0	0	0	0	0	0	0	0	0	0	0	0	0	0	0	0	DIPPA_26486.mRNA.1	Polyubiquitin	K08770	A09150 Organismal Systems	B 09152 Endocrine system	C 03320 PPAR signaling pathway	UBC; ubiquitin C
OG0019078	0	0	0	0	1	0	2	0	0	0	0	0	0	0	0	0	0	0	0	0	0	0	0	0	0	0	0	0	0	0	Hpha_TRINITY_DN13508_c0_g4__TRINITY_DN13508_c0_g4_i1__g.111660__m.111660	polyubiquitin
OG0012198	0	0	0	1	2	0	3	0	0	0	0	0	0	0	0	0	0	0	0	0	0	0	0	0	0	0	0	0	0	0	DIPPA_00020.mRNA.1	Potassium voltage-gated channel protein eag
OG0019206	0	0	0	1	1	0	1	0	0	0	0	0	0	0	0	0	0	0	0	0	0	0	0	0	0	0	0	0	0	0	DIPPA_34143.mRNA.1	predicted protein
OG0023737	0	0	0	0	1	0	1	0	0	0	0	0	0	0	0	0	0	0	0	0	0	0	0	0	0	0	0	0	0	0	Hpha_TRINITY_DN15121_c1_g4__TRINITY_DN15121_c1_g4_i1__g.126547__m.126547	predicted protein
OG0015910	0	0	0	0	1	1	1	0	0	0	0	0	0	0	0	0	0	0	0	0	0	1	0	0	0	0	0	0	0	0	Hpha_TRINITY_DN15186_c3_g8__TRINITY_DN15186_c3_g8_i1__g.128685__m.128685	predicted protein
OG0018679	1	0	0	0	1	0	1	0	0	0	0	0	0	0	0	0	0	0	0	0	0	0	0	0	0	0	0	0	0	0	Hpha_TRINITY_DN15275_c2_g6__TRINITY_DN15275_c2_g6_i1__g.64390__m.64390	predicted protein
OG0007806	0	0	0	0	5	1	4	0	0	0	0	0	0	0	0	0	0	0	0	0	1	0	0	0	0	0	0	0	0	0	Hpha_TRINITY_DN20549_c0_g1__TRINITY_DN20549_c0_g1_i1__g.30681__m.30681	predicted protein
OG0020039	0	0	0	0	1	1	0	0	0	0	0	0	0	0	0	0	0	0	0	0	0	0	0	0	0	0	0	0	0	1	Rhum_TRINITY_DN14916_c14_g1__Rhum_TRINITY_DN14916_c14_g1_i1__g.128519__m.128519	predicted protein
OG0013652	0	0	0	0	1	0	2	0	0	0	0	0	0	0	0	0	0	0	0	0	0	0	0	0	0	0	0	0	2	0	Hpha_TRINITY_DN13995_c0_g2__TRINITY_DN13995_c0_g2_i1__g.35608__m.35608	pregnancy-associated plasma protein A, putative
OG0005308	0	0	0	8	6	3	1	0	0	0	0	0	0	0	0	0	0	0	0	0	0	0	0	0	0	0	0	0	0	0	DIPPA_09972.mRNA.1	Probable ABC transporter-binding protein DR_1438
OG0024521	0	0	0	1	0	0	1	0	0	0	0	0	0	0	0	0	0	0	0	0	0	0	0	0	0	0	0	0	0	0	DIPPA_32688.mRNA.1	Probable acyl-CoA dehydrogenase IBR3
OG0010680	1	0	0	1	1	1	2	0	0	0	0	0	0	0	0	0	0	0	0	0	0	0	0	0	0	0	0	1	0	0	DIPPA_25087.mRNA.1	Probable alpha-tubulin polyglutamylase Ttll1	K16603	A09180 Brite Hierarchies	B 09183 Protein families: signaling and cellular processes	C 04812 Cytoskeleton proteins	TTLL9; tubulin polyglutamylase TTLL9 [EC:6.-.-.-]
OG0014132	0	0	0	1	1	2	1	0	0	0	0	0	0	0	0	0	0	0	0	0	0	0	0	0	0	0	0	0	0	0	DIPPA_25551.mRNA.1	Probable ATP-dependent RNA helicase spindle-E	K18408	A09180 Brite Hierarchies	B 09182 Protein families: genetic information processing	C 03036 Chromosome and associated proteins	TDRD9; ATP-dependent RNA helicase TDRD9 [EC:3.6.4.13]
OG0016152	0	0	0	1	1	1	1	0	0	0	0	0	0	0	0	0	0	0	0	0	0	0	0	0	0	0	0	0	0	0	DIPPA_35902.mRNA.1	Probable ATP-dependent RNA helicase spindle-E
OG0024492	0	0	0	0	1	0	1	0	0	0	0	0	0	0	0	0	0	0	0	0	0	0	0	0	0	0	0	0	0	0	Hpha_TRINITY_DN5832_c0_g2__TRINITY_DN5832_c0_g2_i1__g.45501__m.45501	probable ATP-dependent RNA helicase YTHDC2 isoform X2
OG0023902	0	0	0	1	0	0	1	0	0	0	0	0	0	0	0	0	0	0	0	0	0	0	0	0	0	0	0	0	0	0	DIPPA_30508.mRNA.1	Probable beta-glucosidase M	K05349	A09100 Metabolism	B 09101 Carbohydrate metabolism	C 00500 Starch and sucrose metabolism	bglX; beta-glucosidase [EC:3.2.1.21]
OG0010961	0	0	0	1	1	1	4	0	0	0	0	0	0	0	0	0	0	0	0	0	0	0	0	0	0	0	0	0	0	0	DIPPA_33863.mRNA.1	Probable beta-tubulin polyglutamylase
OG0013606	0	0	0	1	1	1	2	0	0	0	0	0	0	0	0	0	0	0	0	0	0	0	0	0	0	0	0	0	0	0	DIPPA_06181.mRNA.1	Probable calcium-binding protein CML22
OG0019669	0	0	0	0	1	1	1	0	0	0	0	0	0	0	0	0	0	0	0	0	0	0	0	0	0	0	0	0	0	0	Hpha_TRINITY_DN4707_c0_g1__TRINITY_DN4707_c0_g1_i1__g.130504__m.130504	probable calcium-binding protein CML22
OG0021009	0	0	0	2	1	0	0	0	0	0	0	0	0	0	0	0	0	0	0	0	0	0	0	0	0	0	0	0	0	0	DIPPA_33372.mRNA.1	Probable cyclin-dependent kinase 10
OG0012161	0	0	0	1	1	1	3	0	0	0	0	0	0	0	0	0	0	0	0	0	0	0	0	0	0	0	0	0	0	0	DIPPA_11559.mRNA.1	Probable DNA helicase MCM8	K10737	A09180 Brite Hierarchies	B 09182 Protein families: genetic information processing	C 03032 DNA replication proteins	MCM8; DNA helicase MCM8 [EC:3.6.4.12]
OG0009932	0	0	0	0	2	1	4	0	0	0	0	0	0	0	0	0	0	0	1	0	0	0	0	0	0	0	0	0	0	0	Hpha_TRINITY_DN15689_c6_g1__TRINITY_DN15689_c6_g1_i2__g.100637__m.100637	probable E3 ubiquitin-protein ligase makorin-1
OG0006106	0	0	0	2	7	4	2	0	0	0	0	0	0	0	0	0	0	0	0	0	0	0	0	0	0	0	0	0	0	0	DIPPA_00665.mRNA.1	Probable E3 ubiquitin-protein ligase rbrA
OG0012225	0	0	0	1	0	0	1	0	0	0	0	0	0	0	0	0	0	0	0	0	0	0	0	0	4	0	0	0	0	0	DIPPA_06304.mRNA.1	Probable endo-beta-1,4-glucanase celB	K19357	A09100 Metabolism	B 09101 Carbohydrate metabolism	C 00500 Starch and sucrose metabolism	CELB; cellulase [EC:3.2.1.4]
OG0019223	0	0	0	1	1	0	1	0	0	0	0	0	0	0	0	0	0	0	0	0	0	0	0	0	0	0	0	0	0	0	DIPPA_04127.mRNA.1	Probable enoyl-CoA hydratase 2, mitochondrial	K05607	A09100 Metabolism	B 09105 Amino acid metabolism	C 00280 Valine, leucine and isoleucine degradation	AUH; methylglutaconyl-CoA hydratase [EC:4.2.1.18]
OG0012311	0	0	0	0	2	0	2	0	0	0	0	0	0	0	0	0	0	0	0	1	1	0	0	0	0	0	0	0	0	0	Hpha_TRINITY_DN15867_c1_g11__TRINITY_DN15867_c1_g11_i1__g.188853__m.188853	probable fructokinase-5
OG0008321	0	0	0	2	2	1	3	0	0	0	0	0	0	0	0	0	0	0	0	0	0	0	0	0	2	0	0	0	0	0	DIPPA_28530.mRNA.1	Probable magnesium transporter NIPA1	K22733	A09180 Brite Hierarchies	B 09183 Protein families: signaling and cellular processes	C 02000 Transporters	NIPA, SLC57A2S; magnesium transporter
OG0006839	0	0	0	1	0	0	2	0	0	0	0	0	0	0	0	0	0	0	0	10	0	0	0	0	0	0	0	0	0	0	DIPPA_14338.mRNA.1	Probable methyltransferase At1g27930
OG0019293	0	0	0	1	1	0	1	0	0	0	0	0	0	0	0	0	0	0	0	0	0	0	0	0	0	0	0	0	0	0	DIPPA_16688.mRNA.1	Probable myosin light chain kinase DDB_G0275057
OG0009054	0	0	0	1	2	2	3	0	0	0	1	0	0	0	0	0	0	0	0	0	0	0	0	0	0	0	0	0	0	0	DIPPA_32721.mRNA.1	Probable myosin light chain kinase DDB_G0292624	K08794	A09130 Environmental Information Processing	B 09132 Signal transduction	C 04020 Calcium signaling pathway	CAMK1; calcium/calmodulin-dependent protein kinase I [EC:2.7.11.17]
OG0013625	0	0	0	2	1	1	1	0	0	0	0	0	0	0	0	0	0	0	0	0	0	0	0	0	0	0	0	0	0	0	DIPPA_09515.mRNA.1	Probable NADH dehydrogenase
OG0015793	0	0	0	1	1	1	1	0	0	0	0	0	0	0	0	0	0	0	0	0	0	0	0	0	0	0	0	0	0	0	DIPPA_23512.mRNA.1	Probable nicotinate-nucleotide adenylyltransferase	K00969	A09100 Metabolism	B 09108 Metabolism of cofactors and vitamins	C 00760 Nicotinate and nicotinamide metabolism	nadD; nicotinate-nucleotide adenylyltransferase [EC:2.7.7.18]
OG0016167	0	0	0	1	1	1	1	0	0	0	0	0	0	0	0	0	0	0	0	0	0	0	0	0	0	0	0	0	0	0	DIPPA_15307.mRNA.1	Probable phosphatidylinositol 4-phosphate 5-kinase MSS4
OG0013675	0	0	0	1	1	1	1	0	0	0	0	1	0	0	0	0	0	0	0	0	0	0	0	0	0	0	0	0	0	0	DIPPA_30600.mRNA.1	Probable phosphatidylinositol phosphate kinase DDB_G0267588
OG0014041	0	0	0	1	1	1	1	0	0	0	0	0	0	0	0	0	0	0	0	0	0	0	0	0	0	1	0	0	0	0	DIPPA_22353.mRNA.1	Probable prephenate dehydrogenase	K00211	A09100 Metabolism	B 09105 Amino acid metabolism	C 00400 Phenylalanine, tyrosine and tryptophan biosynthesis	TYR1; prephenate dehydrogenase (NADP+) [EC:1.3.1.13]
OG0010042	0	0	0	1	0	1	2	0	0	0	0	0	0	0	0	0	0	0	0	0	1	0	0	0	3	0	0	0	0	0	DIPPA_18181.mRNA.1	Probable prolyl 4-hydroxylase 3	K00472	A09100 Metabolism	B 09105 Amino acid metabolism	C 00330 Arginine and proline metabolism	P4HA; prolyl 4-hydroxylase [EC:1.14.11.2]
OG0016053	0	0	0	1	1	0	1	0	0	0	0	0	0	0	0	0	0	0	0	0	0	0	0	0	1	0	0	0	0	0	DIPPA_10398.mRNA.1	Probable protein phosphatase 2C 32	K17506	A09180 Brite Hierarchies	B 09176 Drug resistance: antineoplastic	C 01009 Protein phosphatases and associated proteins	PPM1L, PP2CE; protein phosphatase 1L [EC:3.1.3.16]
OG0019309	0	0	0	1	1	0	1	0	0	0	0	0	0	0	0	0	0	0	0	0	0	0	0	0	0	0	0	0	0	0	DIPPA_12595.mRNA.1	Probable protein phosphatase 2C 45	K17506	A09180 Brite Hierarchies	B 09176 Drug resistance: antineoplastic	C 01009 Protein phosphatases and associated proteins	PPM1L, PP2CE; protein phosphatase 1L [EC:3.1.3.16]
OG0015959	0	0	0	1	1	1	1	0	0	0	0	0	0	0	0	0	0	0	0	0	0	0	0	0	0	0	0	0	0	0	DIPPA_23921.mRNA.1	Probable protein phosphatase 2C 59
OG0017327	0	0	0	1	2	1	0	0	0	0	0	0	0	0	0	0	0	0	0	0	0	0	0	0	0	0	0	0	0	0	DIPPA_15873.mRNA.1	Probable protein S-acyltransferase 17
OG0013383	1	0	0	1	1	1	1	0	0	0	0	0	0	0	0	0	0	0	0	0	0	0	0	0	0	0	0	0	0	0	DIPPA_23933.mRNA.1	Probable Ras-related protein Rab-4A
OG0024262	0	0	0	1	0	0	1	0	0	0	0	0	0	0	0	0	0	0	0	0	0	0	0	0	0	0	0	0	0	0	DIPPA_02279.mRNA.1	Probable rhamnogalacturonase A
OG0017361	0	0	0	1	1	2	0	0	0	0	0	0	0	0	0	0	0	0	0	0	0	0	0	0	0	0	0	0	0	0	DIPPA_26003.mRNA.1	Probable serine/threonine-protein kinase DDB_G0279405
OG0014159	0	0	0	1	1	1	1	0	0	0	0	0	0	0	0	0	0	0	0	0	0	0	0	0	0	0	1	0	0	0	DIPPA_02154.mRNA.1	Probable serine/threonine-protein kinase roco5
OG0012272	0	0	0	1	1	1	2	0	0	0	0	0	0	0	0	0	0	0	0	0	0	0	0	1	0	0	0	0	0	0	DIPPA_08080.mRNA.1	Probable thioredoxin-2
OG0013835	0	0	0	2	1	1	1	0	0	0	0	0	0	0	0	0	0	0	0	0	0	0	0	0	0	0	0	0	0	0	DIPPA_08838.mRNA.1	Probable transport protein MmpL2
OG0011007	0	0	3	1	2	0	1	0	0	0	0	0	0	0	0	0	0	0	0	0	0	0	0	0	0	0	0	0	0	0	DIPPA_22800.mRNA.1	Probable tRNA sulfurtransferase	K03151	A09100 Metabolism	B 09108 Metabolism of cofactors and vitamins	C 00730 Thiamine metabolism	thiI; tRNA uracil 4-sulfurtransferase [EC:2.8.1.4]
OG0010946	0	0	0	2	2	0	3	0	0	0	0	0	0	0	0	0	0	0	0	0	0	0	0	0	0	0	0	0	0	0	DIPPA_00843.mRNA.1	Probable ubiquitin-conjugating enzyme E2 R521
OG0015874	0	0	0	1	1	1	1	0	0	0	0	0	0	0	0	0	0	0	0	0	0	0	0	0	0	0	0	0	0	0	DIPPA_01056.mRNA.1	Probable UDP-N-acetylglucosamine--peptide N-acetylglucosaminyltransferase S2.4.1.-
OG0011029	0	0	0	2	2	1	1	0	0	0	0	0	0	0	0	0	0	0	0	0	0	0	0	0	0	0	0	1	0	0	DIPPA_02137.mRNA.1	Probable UDP-N-acetylglucosamine--peptide N-acetylglucosaminyltransferase S2.4.1.-
OG0007788	0	0	0	1	1	7	2	0	0	0	0	0	0	0	0	0	0	0	0	0	0	0	0	0	0	0	0	0	0	0	DIPPA_24410.mRNA.1	Probable UDP-N-acetylglucosamine--peptide N-acetylglucosaminyltransferase S2.4.1.-
OG0009061	0	0	0	2	2	2	2	0	0	0	0	0	0	0	0	0	0	0	0	0	0	0	0	0	1	0	0	0	0	0	DIPPA_16277.mRNA.1	Prolyl 4-hydroxylase subunit alpha
OG0019231	0	0	0	0	0	1	2	0	0	0	0	0	0	0	0	0	0	0	0	0	0	0	0	0	0	0	0	0	0	0	Hpha_TRINITY_DN15766_c4_g2__TRINITY_DN15766_c4_g2_i2__g.36372__m.36372	proteasome-associated ATPase
OG0026081	0	0	0	0	1	1	0	0	0	0	0	0	0	0	0	0	0	0	0	0	0	0	0	0	0	0	0	0	0	0	Rhum_TRINITY_DN14465_c0_g1__Rhum_TRINITY_DN14465_c0_g1_i1__g.89421__m.89421	protein bicaudal D homolog 2 isoform X3
OG0010015	0	0	0	1	1	1	2	0	0	0	0	0	0	0	0	0	0	0	0	0	1	0	0	0	2	0	0	0	0	0	DIPPA_08934.mRNA.1	Protein BOBBER 1
OG0014651	0	0	0	1	2	2	0	0	0	0	0	0	0	0	0	0	0	0	0	0	0	0	0	0	0	0	0	0	0	0	DIPPA_11502.mRNA.1	Protein dispatched
OG0016186	0	0	0	1	1	1	1	0	0	0	0	0	0	0	0	0	0	0	0	0	0	0	0	0	0	0	0	0	0	0	DIPPA_31262.mRNA.1	Protein goliath
OG0024229	0	0	0	0	1	0	1	0	0	0	0	0	0	0	0	0	0	0	0	0	0	0	0	0	0	0	0	0	0	0	Hpha_TRINITY_DN25876_c0_g1__TRINITY_DN25876_c0_g1_i1__g.19967__m.19967	protein kinase
OG0019604	0	0	0	0	1	0	2	0	0	0	0	0	0	0	0	0	0	0	0	0	0	0	0	0	0	0	0	0	0	0	Hpha_TRINITY_DN3366_c0_g1__TRINITY_DN3366_c0_g1_i1__g.172298__m.172298	protein kinase
OG0014140	0	0	0	1	2	1	1	0	0	0	0	0	0	0	0	0	0	0	0	0	0	0	0	0	0	0	0	0	0	0	DIPPA_13583.mRNA.1	Protein kinase 3
OG0019229	0	0	0	0	1	1	1	0	0	0	0	0	0	0	0	0	0	0	0	0	0	0	0	0	0	0	0	0	0	0	Hpha_TRINITY_DN15757_c2_g3__TRINITY_DN15757_c2_g3_i4__g.37648__m.37648	protein kinase A regulatory subunit	K04739	A09150 Organismal Systems	B 09152 Endocrine system	C 04910 Insulin signaling pathway	PRKAR; cAMP-dependent protein kinase regulator
OG0019280	0	0	0	0	1	1	1	0	0	0	0	0	0	0	0	0	0	0	0	0	0	0	0	0	0	0	0	0	0	0	Hpha_TRINITY_DN16137_c1_g1__TRINITY_DN16137_c1_g1_i1__g.4775__m.4775	protein kinase, putative
OG0015764	0	0	0	1	1	1	1	0	0	0	0	0	0	0	0	0	0	0	0	0	0	0	0	0	0	0	0	0	0	0	DIPPA_00559.mRNA.1	Protein MLP1 homolog
OG0015731	0	0	0	1	1	1	1	0	0	0	0	0	0	0	0	0	0	0	0	0	0	0	0	0	0	0	0	0	0	0	DIPPA_34607.mRNA.1	Protein NLRC3	K22614	A09180 Brite Hierarchies	B 09183 Protein families: signaling and cellular processes	C 04054 Pattern recognition receptors	NLRC3, NOD3; NLR family CARD domain-containing protein 3
OG0013665	0	0	0	1	1	1	2	0	0	0	0	0	0	0	0	0	0	0	0	0	0	0	0	0	0	0	0	0	0	0	DIPPA_08401.mRNA.1	Protein patched homolog 1
OG0004271	0	0	0	2	5	5	10	0	0	0	0	0	0	0	0	0	0	0	0	0	0	0	0	0	0	0	0	0	1	0	DIPPA_28245.mRNA.1	Protein patched homolog 1	K06225	A09130 Environmental Information Processing	B 09132 Signal transduction	C 04340 Hedgehog signaling pathway	PTCH1; patched 1
OG0011343	0	0	0	1	6	0	0	0	0	0	0	0	0	0	0	0	0	0	0	0	0	0	0	0	0	0	0	0	0	0	DIPPA_03287.mRNA.1	Protein PF14_0175
OG0016406	0	0	0	1	1	1	1	0	0	0	0	0	0	0	0	0	0	0	0	0	0	0	0	0	0	0	0	0	0	0	DIPPA_13134.mRNA.1	Protein PF14_0175
OG0008316	0	0	0	0	3	0	5	0	1	0	0	0	0	0	0	0	0	0	0	1	0	0	0	0	0	0	0	0	0	0	Hpha_TRINITY_DN12736_c0_g2__TRINITY_DN12736_c0_g2_i1__g.114551__m.114551	protein phosphatase
OG0016631	0	0	0	1	1	1	1	0	0	0	0	0	0	0	0	0	0	0	0	0	0	0	0	0	0	0	0	0	0	0	DIPPA_12811.mRNA.1	Protein phosphatase 1 regulatory subunit 37 homolog
OG0023999	0	0	0	0	0	1	1	0	0	0	0	0	0	0	0	0	0	0	0	0	0	0	0	0	0	0	0	0	0	0	Hpha_TRINITY_DN16737_c3_g2__TRINITY_DN16737_c3_g2_i1__g.80223__m.80223	protein polybromo-1
OG0013958	0	0	0	1	1	2	1	0	0	0	0	0	0	0	0	0	0	0	0	0	0	0	0	0	0	0	0	0	0	0	DIPPA_11520.mRNA.1	Protein psi1
OG0019628	0	0	0	0	1	1	1	0	0	0	0	0	0	0	0	0	0	0	0	0	0	0	0	0	0	0	0	0	0	0	Hpha_TRINITY_DN35440_c0_g1__TRINITY_DN35440_c0_g1_i1__g.83316__m.83316	protein serine/threonine kinase
OG0016778	0	0	0	0	1	2	1	0	0	0	0	0	0	0	0	0	0	0	0	0	0	0	0	0	0	0	0	0	0	0	Hpha_TRINITY_DN7562_c0_g1__TRINITY_DN7562_c0_g1_i1__g.18796__m.18796	protein SGT1
OG0026344	0	0	0	0	1	1	0	0	0	0	0	0	0	0	0	0	0	0	0	0	0	0	0	0	0	0	0	0	0	0	Rhum_TRINITY_DN20422_c0_g1__Rhum_TRINITY_DN20422_c0_g1_i1__g.171415__m.171415	protein SRC2 homolog
OG0007299	0	0	0	0	4	0	8	0	0	0	0	0	0	0	0	0	0	0	0	0	0	0	0	0	0	0	0	0	0	0	Hpha_TRINITY_DN14844_c0_g1__TRINITY_DN14844_c0_g1_i1__g.169297__m.169297	Protein Star
OG0012308	0	0	0	1	1	3	1	0	0	0	0	0	0	0	0	0	0	0	0	0	0	0	0	0	0	0	0	0	0	0	DIPPA_10097.mRNA.1	Protein STRUBBELIG-RECEPTOR FAMILY 3
OG0011072	0	0	0	0	1	3	3	0	0	0	0	0	0	0	0	0	0	0	0	0	0	0	0	0	0	0	0	0	0	0	Hpha_TRINITY_DN16775_c1_g5__TRINITY_DN16775_c1_g5_i1__g.76657__m.76657	protein tyrosine phosphatase
OG0026373	0	0	0	0	1	1	0	0	0	0	0	0	0	0	0	0	0	0	0	0	0	0	0	0	0	0	0	0	0	0	Rhum_TRINITY_DN21639_c0_g1__Rhum_TRINITY_DN21639_c0_g1_i1__g.174360__m.174360	protein WVD2-like 7 isoform X1
OG0004845	1	0	0	0	2	2	0	0	0	0	0	0	0	0	0	0	0	0	0	0	0	0	0	0	0	0	0	0	15	0	Rhum_TRINITY_DN23331_c0_g1__Rhum_TRINITY_DN23331_c0_g1_i1__g.177631__m.177631	protein-glutamine gamma-glutamyltransferase E-like
OG0026628	0	0	0	0	1	1	0	0	0	0	0	0	0	0	0	0	0	0	0	0	0	0	0	0	0	0	0	0	0	0	Rhum_TRINITY_DN886_c0_g2__Rhum_TRINITY_DN886_c0_g2_i1__g.2598__m.2598	protocadherin Fat 1 isoform X2
OG0014095	0	0	0	1	2	1	1	0	0	0	0	0	0	0	0	0	0	0	0	0	0	0	0	0	0	0	0	0	0	0	DIPPA_26885.mRNA.1	Pseudouridylate synthase 7 homolog	K06176	A09180 Brite Hierarchies	B 09182 Protein families: genetic information processing	C 03016 Transfer RNA biogenesis	truD, PUS7; tRNA pseudouridine13 synthase [EC:5.4.99.27]
OG0012143	0	0	0	0	1	1	3	0	0	0	0	1	0	0	0	0	0	0	0	0	0	0	0	0	0	0	0	0	0	0	Hpha_TRINITY_DN10181_c0_g1__TRINITY_DN10181_c0_g1_i1__g.131677__m.131677	PTS sugar transporter subunit IIC
OG0020636	0	0	0	1	1	1	0	0	0	0	0	0	0	0	0	0	0	0	0	0	0	0	0	0	0	0	0	0	0	0	DIPPA_02647.mRNA.1	Pumilio homolog 1
OG0013870	0	0	0	1	1	1	1	0	0	0	0	0	0	0	0	0	0	0	0	0	1	0	0	0	0	0	0	0	0	0	DIPPA_17723.mRNA.1	Putative 6-carboxy-5,6,7,8-tetrahydropterin synthase	K01737	A09100 Metabolism	B 09108 Metabolism of cofactors and vitamins	C 00790 Folate biosynthesis	queD, ptpS, PTS; 6-pyruvoyltetrahydropterin/6-carboxytetrahydropterin synthase [EC:4.2.3.12 4.1.2.50]
OG0012361	0	0	0	1	2	1	1	0	0	0	0	0	0	0	0	0	0	0	0	0	1	0	0	0	0	0	0	0	0	0	DIPPA_13071.mRNA.1	Putative acetolactate synthase large subunit IlvX	K01652	A09100 Metabolism	B 09101 Carbohydrate metabolism	C 00650 Butanoate metabolism	E2.2.1.6L, ilvB, ilvG, ilvI; acetolactate synthase I/II/III large subunit [EC:2.2.1.6]
OG0026217	0	0	0	0	1	1	0	0	0	0	0	0	0	0	0	0	0	0	0	0	0	0	0	0	0	0	0	0	0	0	Rhum_TRINITY_DN14914_c0_g1__Rhum_TRINITY_DN14914_c0_g1_i5__g.127211__m.127211	putative aldehyde dehydrogenase
OG0019301	0	0	0	1	1	0	1	0	0	0	0	0	0	0	0	0	0	0	0	0	0	0	0	0	0	0	0	0	0	0	DIPPA_06865.mRNA.1	Putative ankyrin repeat protein FPV162
OG0016310	0	0	0	1	1	1	1	0	0	0	0	0	0	0	0	0	0	0	0	0	0	0	0	0	0	0	0	0	0	0	DIPPA_31617.mRNA.1	Putative ankyrin repeat protein L93
OG0010964	0	0	0	1	1	2	2	0	1	0	0	0	0	0	0	0	0	0	0	0	0	0	0	0	0	0	0	0	0	0	DIPPA_12900.mRNA.1	Putative ankyrin repeat protein MM_0045
OG0026759	0	0	0	1	1	0	0	0	0	0	0	0	0	0	0	0	0	0	0	0	0	0	0	0	0	0	0	0	0	0	DIPPA_02679.mRNA.1	Putative ankyrin repeat protein RF_0381
OG0016692	0	0	0	1	1	1	1	0	0	0	0	0	0	0	0	0	0	0	0	0	0	0	0	0	0	0	0	0	0	0	DIPPA_08713.mRNA.1	Putative ankyrin repeat protein RF_0381	K15502	A09180 Brite Hierarchies	B 09176 Drug resistance: antineoplastic	C 01009 Protein phosphatases and associated proteins	ANKRD28; serine/threonine-protein phosphatase 6 regulatory ankyrin repeat subunit A
OG0010934	0	0	0	1	2	2	1	0	1	0	0	0	0	0	0	0	0	0	0	0	0	0	0	0	0	0	0	0	0	0	DIPPA_18977.mRNA.1	Putative ankyrin repeat protein RF_0381
OG0020646	0	0	0	1	1	1	0	0	0	0	0	0	0	0	0	0	0	0	0	0	0	0	0	0	0	0	0	0	0	0	DIPPA_25618.mRNA.1	Putative ankyrin repeat protein RF_0381	K10380	A09150 Organismal Systems	B 09151 Immune system	C 04624 Toll and Imd signaling pathway	ANK; ankyrin
OG0026773	0	0	0	1	1	0	0	0	0	0	0	0	0	0	0	0	0	0	0	0	0	0	0	0	0	0	0	0	0	0	DIPPA_34971.mRNA.1	Putative ankyrin repeat protein RF_0381	K10380	A09150 Organismal Systems	B 09151 Immune system	C 04624 Toll and Imd signaling pathway	ANK; ankyrin
OG0025976	0	0	0	0	1	1	0	0	0	0	0	0	0	0	0	0	0	0	0	0	0	0	0	0	0	0	0	0	0	0	Rhum_TRINITY_DN13336_c0_g1__Rhum_TRINITY_DN13336_c0_g1_i2__g.59370__m.59370	putative beta-adrenergic receptor kinase 2-like
OG0016264	0	0	0	0	1	1	2	0	0	0	0	0	0	0	0	0	0	0	0	0	0	0	0	0	0	0	0	0	0	0	Hpha_TRINITY_DN19661_c0_g1__TRINITY_DN19661_c0_g1_i1__g.186230__m.186230	Putative binding domain-containing protein, N-terminal
OG0026306	0	0	0	0	1	1	0	0	0	0	0	0	0	0	0	0	0	0	0	0	0	0	0	0	0	0	0	0	0	0	Rhum_TRINITY_DN17403_c0_g1__Rhum_TRINITY_DN17403_c0_g1_i1__g.165922__m.165922	putative Ca2+-binding hemolysin
OG0016710	0	0	1	0	2	0	1	0	0	0	0	0	0	0	0	0	0	0	0	0	0	0	0	0	0	0	0	0	0	0	Hpha_TRINITY_DN4728_c0_g1__TRINITY_DN4728_c0_g1_i1__g.130604__m.130604	putative calcium-binding protein CML19
OG0014017	0	0	0	0	1	0	3	0	0	0	0	0	0	0	0	0	0	0	0	0	0	0	0	0	1	0	0	0	0	0	Hpha_TRINITY_DN2767_c0_g1__TRINITY_DN2767_c0_g1_i1__g.110519__m.110519	putative calcium-binding protein CML25-like
OG0023662	0	0	0	0	1	0	1	0	0	0	0	0	0	0	0	0	0	0	0	0	0	0	0	0	0	0	0	0	0	0	Hpha_TRINITY_DN13150_c0_g2__TRINITY_DN13150_c0_g2_i3__g.113587__m.113587	putative Delta(7)-sterol-C5(6)-desaturase 2
OG0016036	0	0	0	1	1	0	1	0	0	0	0	0	0	0	0	0	0	0	0	0	0	0	0	1	0	0	0	0	0	0	DIPPA_02544.mRNA.1	Putative dihydroflavonol-4-reductase	K00091	A09190 Not Included in Pathway or Brite	B 09191 Unclassified: metabolism	C 99980 Enzymes with EC numbers	E1.1.1.219; dihydroflavonol-4-reductase [EC:1.1.1.219]
OG0015683	0	1	0	0	1	2	0	0	0	0	0	0	0	0	0	0	0	0	0	0	0	0	0	0	0	0	0	0	0	0	Rhum_TRINITY_DN16969_c0_g1__Rhum_TRINITY_DN16969_c0_g1_i1__g.164912__m.164912	putative dynein heavy chain
OG0013604	0	0	0	1	1	2	1	0	0	0	0	0	0	0	0	0	0	0	0	0	0	0	0	0	0	0	0	0	0	0	DIPPA_14632.mRNA.1	putative E3 ubiquitin-protein ligase HECTD1-like isoform X6
OG0006832	0	0	0	1	1	0	3	0	0	0	0	0	0	0	0	0	0	0	0	0	0	0	0	0	2	0	0	6	0	0	DIPPA_35421.mRNA.1	Putative endoglucanase type K
OG0000677	0	0	0	81	1	7	0	0	0	0	0	0	0	0	0	0	0	0	0	0	0	0	0	1	0	0	0	0	0	0	DIPPA_00237.mRNA.1	Putative enzymatic polyprotein/Pao retrotransposon peptidase domain
OG0008298	0	0	0	1	1	0	2	0	1	0	0	0	0	0	0	0	0	0	0	0	0	0	0	0	0	0	0	0	4	1	DIPPA_08403.mRNA.1	Putative epoxide hydrolase
OG0013847	0	0	0	0	1	0	2	0	0	0	0	0	0	0	0	0	0	0	0	0	2	0	0	0	0	0	0	0	0	0	Hpha_TRINITY_DN16423_c2_g1__TRINITY_DN16423_c2_g1_i6__g.162021__m.162021	putative gamma-aminobutyric acid receptor subunit gamma-2 isoform X2
OG0008134	1	0	0	1	2	3	2	0	0	0	0	0	0	0	0	0	0	0	0	0	1	0	0	0	0	0	0	0	0	0	DIPPA_01544.mRNA.1	Putative glycoside hydrolase 22789
OG0009971	0	0	0	0	1	4	3	0	0	0	0	0	0	0	0	0	0	0	0	0	0	0	0	0	0	0	0	0	0	0	Hpha_TRINITY_DN16533_c1_g4__TRINITY_DN16533_c1_g4_i1__g.132485__m.132485	putative heat shock 70-related protein 1, mitochondrial precursor	K04043	A09120 Genetic Information Processing	B 09123 Folding, sorting and degradation	C 03018 RNA degradation	dnaK, HSPA9; molecular chaperone DnaK
OG0015804	0	0	0	1	1	1	1	0	0	0	0	0	0	0	0	0	0	0	0	0	0	0	0	0	0	0	0	0	0	0	DIPPA_00463.mRNA.1	putative kinesin
OG0011200	0	0	0	2	1	0	0	0	0	0	0	0	0	0	0	1	1	1	1	0	0	0	0	0	0	0	0	0	0	0	DIPPA_16872.mRNA.1	putative kinesin
OG0007780	0	0	0	1	2	2	6	0	0	0	0	0	0	0	0	0	0	0	0	0	0	0	0	0	0	0	0	0	0	0	DIPPA_13000.mRNA.1	putative kinesin K39
OG0009937	0	0	0	1	1	1	5	0	0	0	0	0	0	0	0	0	0	0	0	0	0	0	0	0	0	0	0	0	0	0	DIPPA_15472.mRNA.1	putative kinesin K39
OG0007722	0	1	0	1	0	0	8	0	0	0	0	0	0	0	0	0	0	0	0	0	0	0	0	1	0	0	0	0	0	0	DIPPA_20706.mRNA.1	putative kinesin K39
OG0020441	0	0	0	0	1	2	0	0	0	0	0	0	0	0	0	0	0	0	0	0	0	0	0	0	0	0	0	0	0	0	Rhum_TRINITY_DN13571_c1_g1__Rhum_TRINITY_DN13571_c1_g1_i1__g.61524__m.61524	putative kinesin K39
OG0019551	0	0	0	0	1	1	1	0	0	0	0	0	0	0	0	0	0	0	0	0	0	0	0	0	0	0	0	0	0	0	Hpha_TRINITY_DN2974_c0_g1__TRINITY_DN2974_c0_g1_i1__g.19565__m.19565	putative leucine rich repeat protein
OG0024409	0	0	0	0	1	0	1	0	0	0	0	0	0	0	0	0	0	0	0	0	0	0	0	0	0	0	0	0	0	0	Hpha_TRINITY_DN34963_c0_g1__TRINITY_DN34963_c0_g1_i1__g.184075__m.184075	putative leucine-rich repeat-containing protein DDB_G0290503
OG0019190	0	0	0	0	1	1	1	0	0	0	0	0	0	0	0	0	0	0	0	0	0	0	0	0	0	0	0	0	0	0	Hpha_TRINITY_DN15436_c3_g5__TRINITY_DN15436_c3_g5_i1__g.172828__m.172828	putative MCAK-like kinesin
OG0019057	0	0	0	0	1	1	1	0	0	0	0	0	0	0	0	0	0	0	0	0	0	0	0	0	0	0	0	0	0	0	Hpha_TRINITY_DN12836_c1_g1__TRINITY_DN12836_c1_g1_i1__g.24056__m.24056	putative metallo-beta-lactamase superfamily protein
OG0016057	0	0	0	1	1	1	1	0	0	0	0	0	0	0	0	0	0	0	0	0	0	0	0	0	0	0	0	0	0	0	DIPPA_19999.mRNA.1	Putative multidrug resistance protein	K05658	A09130 Environmental Information Processing	B 09131 Membrane transport	C 02010 ABC transporters	ABCB1, CD243; ATP-binding cassette, subfamily B (MDR/TAP), member 1 [EC:7.6.2.2]
OG0024205	0	0	0	0	1	0	1	0	0	0	0	0	0	0	0	0	0	0	0	0	0	0	0	0	0	0	0	0	0	0	Hpha_TRINITY_DN24389_c0_g1__TRINITY_DN24389_c0_g1_i1__g.147996__m.147996	putative Myosin-2
OG0013688	0	0	0	0	3	0	2	0	0	0	0	0	0	0	0	0	0	0	0	0	0	0	0	0	0	0	0	0	0	0	Hpha_TRINITY_DN14995_c0_g2__TRINITY_DN14995_c0_g2_i2__g.143257__m.143257	putative nuclease HARBI1
OG0013771	0	0	0	0	3	1	1	0	0	0	0	0	0	0	0	0	0	0	0	0	0	0	0	0	0	0	0	0	0	0	Hpha_TRINITY_DN15644_c1_g4__TRINITY_DN15644_c1_g4_i1__g.97597__m.97597	putative nucleotide-binding oligomerization domain-containing protein 2, partial
OG0008393	0	0	0	1	2	2	3	0	0	0	0	1	1	0	0	0	0	0	0	0	0	0	0	0	0	0	0	0	0	0	DIPPA_19510.mRNA.1	putative paraflagellar rod component
OG0010060	0	0	0	0	1	6	1	0	0	0	0	0	0	0	0	0	0	0	0	0	0	0	0	0	0	0	0	0	0	0	Hpha_TRINITY_DN9657_c0_g1__TRINITY_DN9657_c0_g1_i1__g.184475__m.184475	putative peptidylarginine deiminase
OG0016806	0	0	0	1	1	1	1	0	0	0	0	0	0	0	0	0	0	0	0	0	0	0	0	0	0	0	0	0	0	0	DIPPA_11851.mRNA.1	Putative peptidyl-prolyl cis-trans isomerase
OG0011035	0	0	0	0	1	0	5	0	0	0	0	0	0	0	0	0	0	0	0	0	0	0	0	0	0	0	0	0	1	0	Hpha_TRINITY_DN16022_c2_g1__TRINITY_DN16022_c2_g1_i1__g.118647__m.118647	putative protein arginine N-methyltransferase 9	K19737	A09180 Brite Hierarchies	B 09182 Protein families: genetic information processing	C 03036 Chromosome and associated proteins	PRMT9; type II protein arginine methyltransferase [EC:2.1.1.320]
OG0019413	0	0	0	0	1	1	1	0	0	0	0	0	0	0	0	0	0	0	0	0	0	0	0	0	0	0	0	0	0	0	Hpha_TRINITY_DN19011_c0_g1__TRINITY_DN19011_c0_g1_i1__g.138451__m.138451	putative protein kinase
OG0005564	0	0	0	1	0	4	1	0	0	0	0	0	0	0	1	0	0	0	0	0	0	0	0	0	0	0	0	0	10	0	DIPPA_22647.mRNA.1	Putative protein MSS51 homolog, mitochondrial
OG0016584	0	0	1	0	1	0	1	0	0	0	1	0	0	0	0	0	0	0	0	0	0	0	0	0	0	0	0	0	0	0	Hpha_TRINITY_DN32296_c0_g1__TRINITY_DN32296_c0_g1_i1__g.155160__m.155160	putative protein transport protein Sec31
OG0009637	1	0	0	1	0	1	2	0	0	0	0	0	0	0	0	0	0	0	0	0	3	0	0	0	0	0	0	0	0	0	DIPPA_34671.mRNA.1	Putative sialic acid transporter
OG0004642	0	1	0	1	1	0	1	0	0	0	0	0	0	0	0	0	0	0	0	0	0	0	0	17	0	0	0	0	0	0	DIPPA_12068.mRNA.1	Putative surface-exposed virulence protein BigA
OG0013699	0	0	0	0	1	1	2	0	0	0	0	1	0	0	0	0	0	0	0	0	0	0	0	0	0	0	0	0	0	0	Hpha_TRINITY_DN15135_c3_g5__TRINITY_DN15135_c3_g5_i1__g.128241__m.128241	putative thymidylate kinase
OG0024311	0	0	0	0	1	0	1	0	0	0	0	0	0	0	0	0	0	0	0	0	0	0	0	0	0	0	0	0	0	0	Hpha_TRINITY_DN29930_c0_g1__TRINITY_DN29930_c0_g1_i1__g.131841__m.131841	putative transcriptional regulator
OG0019290	0	0	0	1	1	0	1	0	0	0	0	0	0	0	0	0	0	0	0	0	0	0	0	0	0	0	0	0	0	0	DIPPA_29116.mRNA.1	Putative transketolase C-terminal section
OG0015715	0	0	0	1	0	0	2	0	0	0	0	0	0	0	0	0	0	0	0	0	0	0	0	0	0	0	0	0	1	0	DIPPA_35864.mRNA.1	Putative type-1 restriction enzyme specificity protein MPN_343
OG0016794	0	0	0	1	1	1	1	0	0	0	0	0	0	0	0	0	0	0	0	0	0	0	0	0	0	0	0	0	0	0	DIPPA_30786.mRNA.1	Putative U4/U6.U5 small nuclear ribonucleoparticle-associated protein
OG0010968	0	0	0	0	2	4	1	0	0	0	0	0	0	0	0	0	0	0	0	0	0	0	0	0	0	0	0	0	0	0	Hpha_TRINITY_DN15322_c2_g6__TRINITY_DN15322_c2_g6_i4__g.91569__m.91569	putative Unc104-like kinesin
OG0010904	0	0	0	1	1	1	3	0	0	0	0	0	0	0	0	0	0	0	0	0	0	0	0	0	1	0	0	0	0	0	DIPPA_19149.mRNA.1	Putative voltage-gated potassium channel subunit beta
OG0014138	0	0	0	1	2	1	1	0	0	0	0	0	0	0	0	0	0	0	0	0	0	0	0	0	0	0	0	0	0	0	DIPPA_02605.mRNA.1	Putative xylose-proton symporter
OG0023684	0	0	0	0	1	0	1	0	0	0	0	0	0	0	0	0	0	0	0	0	0	0	0	0	0	0	0	0	0	0	Hpha_TRINITY_DN13984_c0_g1__TRINITY_DN13984_c0_g1_i1__g.35492__m.35492	pyridoxal-phosphate dependent TrpB-like enzyme
OG0020919	0	0	0	1	1	0	0	0	0	0	0	0	0	0	0	0	0	0	0	0	1	0	0	0	0	0	0	0	0	0	DIPPA_21570.mRNA.1	Pyridoxamine 5'-phosphate oxidase family protein ustO
OG0010779	1	0	0	1	2	1	2	0	0	0	0	0	0	0	0	0	0	0	0	0	0	0	0	0	0	0	0	0	0	0	DIPPA_30798.mRNA.1	Pyrophosphatase PpaX	K01091	A09100 Metabolism	B 09101 Carbohydrate metabolism	C 00630 Glyoxylate and dicarboxylate metabolism	gph; phosphoglycolate phosphatase [EC:3.1.3.18]
OG0026361	0	0	0	0	1	1	0	0	0	0	0	0	0	0	0	0	0	0	0	0	0	0	0	0	0	0	0	0	0	0	Rhum_TRINITY_DN21138_c0_g1__Rhum_TRINITY_DN21138_c0_g1_i1__g.173177__m.173177	pyrroline-5-carboxylate reductase
OG0012779	0	0	0	1	1	2	0	0	0	0	0	0	0	0	0	0	0	0	0	0	0	0	0	0	2	0	0	0	0	0	DIPPA_31725.mRNA.1	Pyruvate dehydrogenase E1 component	K00163	A09100 Metabolism	B 09101 Carbohydrate metabolism	C 00010 Glycolysis / Gluconeogenesis	aceE; pyruvate dehydrogenase E1 component [EC:1.2.4.1]
OG0012399	0	0	1	1	1	1	1	0	0	0	0	0	0	0	0	0	0	0	0	0	1	0	0	0	0	0	0	0	0	0	DIPPA_26065.mRNA.1	rac serine-threonine kinase-like protein
OG0016236	0	0	0	1	1	1	1	0	0	0	0	0	0	0	0	0	0	0	0	0	0	0	0	0	0	0	0	0	0	0	DIPPA_06779.mRNA.1	RAN GTPase-activating protein 1
OG0017331	0	0	0	1	1	2	0	0	0	0	0	0	0	0	0	0	0	0	0	0	0	0	0	0	0	0	0	0	0	0	DIPPA_16566.mRNA.1	RAN GTPase-activating protein 1
OG0011091	0	0	0	3	1	1	2	0	0	0	0	0	0	0	0	0	0	0	0	0	0	0	0	0	0	0	0	0	0	0	DIPPA_24286.mRNA.1	RAN GTPase-activating protein 1
OG0016750	0	0	0	1	1	1	1	0	0	0	0	0	0	0	0	0	0	0	0	0	0	0	0	0	0	0	0	0	0	0	DIPPA_28234.mRNA.1	RAN GTPase-activating protein 2	K22614	A09180 Brite Hierarchies	B 09183 Protein families: signaling and cellular processes	C 04054 Pattern recognition receptors	NLRC3, NOD3; NLR family CARD domain-containing protein 3
OG0013794	0	0	0	0	2	1	2	0	0	0	0	0	0	0	0	0	0	0	0	0	0	0	0	0	0	0	0	0	0	0	Hpha_TRINITY_DN15843_c1_g1__TRINITY_DN15843_c1_g1_i1__g.187591__m.187591	Ras and EF-hand domain-containing protein
OG0023912	0	0	0	0	1	0	1	0	0	0	0	0	0	0	0	0	0	0	0	0	0	0	0	0	0	0	0	0	0	0	Hpha_TRINITY_DN16209_c1_g19__TRINITY_DN16209_c1_g19_i1__g.14006__m.14006	Ras GTPase
OG0012372	0	0	0	1	2	1	1	0	0	0	0	0	0	0	0	0	0	0	0	0	0	0	0	1	0	0	0	0	0	0	DIPPA_27323.mRNA.1	Ras guanine nucleotide exchange factor F
OG0024549	0	0	0	0	1	0	1	0	0	0	0	0	0	0	0	0	0	0	0	0	0	0	0	0	0	0	0	0	0	0	Hpha_TRINITY_DN8625_c0_g2__TRINITY_DN8625_c0_g2_i1__g.168535__m.168535	Ras subfamily protein
OG0020898	0	0	0	1	1	1	0	0	0	0	0	0	0	0	0	0	0	0	0	0	0	0	0	0	0	0	0	0	0	0	DIPPA_11543.mRNA.1	Ras-related protein Rab-2B
OG0026286	0	0	0	0	1	1	0	0	0	0	0	0	0	0	0	0	0	0	0	0	0	0	0	0	0	0	0	0	0	0	Rhum_TRINITY_DN16693_c0_g1__Rhum_TRINITY_DN16693_c0_g1_i1__g.164063__m.164063	ras-responsive element-binding protein 1
OG0012160	0	0	0	0	1	0	5	0	0	0	0	0	0	0	0	0	0	0	0	0	0	0	0	0	0	0	0	0	0	0	Hpha_TRINITY_DN11614_c0_g1__TRINITY_DN11614_c0_g1_i1__g.49020__m.49020	rCG48232, isoform CRA_b
OG0026466	0	0	0	0	1	1	0	0	0	0	0	0	0	0	0	0	0	0	0	0	0	0	0	0	0	0	0	0	0	0	Rhum_TRINITY_DN26297_c0_g1__Rhum_TRINITY_DN26297_c0_g1_i1__g.183471__m.183471	receptor expression-enhancing protein 4-like
OG0023657	0	0	0	0	0	1	1	0	0	0	0	0	0	0	0	0	0	0	0	0	0	0	0	0	0	0	0	0	0	0	Hpha_TRINITY_DN12943_c0_g2__TRINITY_DN12943_c0_g2_i1__g.164648__m.164648	redox-sensitive transcriptional activator SoxR
OG0019037	0	0	0	0	1	1	1	0	0	0	0	0	0	0	0	0	0	0	0	0	0	0	0	0	0	0	0	0	0	0	Hpha_TRINITY_DN1190_c0_g1__TRINITY_DN1190_c0_g1_i1__g.113185__m.113185	regulator of microtubule dynamics protein 2-like protein, partial
OG0009169	0	0	0	3	1	1	1	0	0	0	0	0	0	0	0	0	0	0	0	0	0	0	0	0	1	0	0	0	2	0	DIPPA_34658.mRNA.1	Renalase	K18208	A09190 Not Included in Pathway or Brite	B 09191 Unclassified: metabolism	C 99980 Enzymes with EC numbers	RNLS; renalase [EC:1.6.3.5]
OG0013755	0	0	0	1	2	0	2	0	0	0	0	0	0	0	0	0	0	0	0	0	0	0	0	0	0	0	0	0	0	0	DIPPA_08497.mRNA.1	Repetitive proline-rich cell wall protein 1
OG0016170	0	0	0	1	1	1	1	0	0	0	0	0	0	0	0	0	0	0	0	0	0	0	0	0	0	0	0	0	0	0	DIPPA_01072.mRNA.1	Respiratory burst oxidase homolog protein C
OG0012251	0	0	0	0	2	2	2	0	0	0	0	0	0	0	0	0	0	0	0	0	0	0	0	0	0	0	0	0	0	0	Hpha_TRINITY_DN15325_c0_g8__TRINITY_DN15325_c0_g8_i1__g.87777__m.87777	restriction endonuclease subunit R
OG0011334	0	0	0	4	0	1	0	0	0	0	0	0	0	0	0	0	0	0	0	0	0	0	0	2	0	0	0	0	0	0	DIPPA_03472.mRNA.1	Reticulocyte-binding protein 2 homolog a
OG0013734	0	0	0	1	1	1	2	0	0	0	0	0	0	0	0	0	0	0	0	0	0	0	0	0	0	0	0	0	0	0	DIPPA_05708.mRNA.1	Reticulocyte-binding protein 2 homolog a
OG0020622	0	0	0	1	1	1	0	0	0	0	0	0	0	0	0	0	0	0	0	0	0	0	0	0	0	0	0	0	0	0	DIPPA_09322.mRNA.1	Reticulocyte-binding protein 2 homolog a
OG0016702	0	0	0	1	1	1	1	0	0	0	0	0	0	0	0	0	0	0	0	0	0	0	0	0	0	0	0	0	0	0	DIPPA_09770.mRNA.1	Reticulocyte-binding protein 2 homolog a
OG0016102	0	0	0	1	1	1	1	0	0	0	0	0	0	0	0	0	0	0	0	0	0	0	0	0	0	0	0	0	0	0	DIPPA_13673.mRNA.1	Reticulocyte-binding protein 2 homolog a
OG0016249	0	0	0	1	1	1	1	0	0	0	0	0	0	0	0	0	0	0	0	0	0	0	0	0	0	0	0	0	0	0	DIPPA_34913.mRNA.1	Reticulocyte-binding protein 2 homolog a
OG0024132	0	0	0	0	1	0	1	0	0	0	0	0	0	0	0	0	0	0	0	0	0	0	0	0	0	0	0	0	0	0	Hpha_TRINITY_DN20762_c0_g1__TRINITY_DN20762_c0_g1_i1__g.33393__m.33393	Reticulocyte-binding protein 2-like a
OG0016311	0	0	0	1	1	1	1	0	0	0	0	0	0	0	0	0	0	0	0	0	0	0	0	0	0	0	0	0	0	0	DIPPA_11519.mRNA.1	Retrovirus-related Pol polyprotein from type-2 retrotransposable element R2DM
OG0002298	0	0	0	31	4	2	0	0	0	0	0	0	0	0	0	0	0	0	0	0	0	0	0	0	2	0	0	0	0	0	DIPPA_04400.mRNA.1	Rhamnogalacturonate lyase A	K18195	A09190 Not Included in Pathway or Brite	B 09191 Unclassified: metabolism	C 99980 Enzymes with EC numbers	RGL4, rhiE; rhamnogalacturonan endolyase [EC:4.2.2.23]
OG0015765	0	0	0	0	1	1	1	0	1	0	0	0	0	0	0	0	0	0	0	0	0	0	0	0	0	0	0	0	0	0	Hpha_TRINITY_DN117_c0_g1__TRINITY_DN117_c0_g1_i1__g.82203__m.82203	Rho-associated protein kinase 1
OG0001293	0	0	1	57	0	0	0	0	0	0	0	0	0	0	0	0	0	0	0	0	0	0	0	0	0	0	0	0	0	0	DIPPA_00046.mRNA.1	Ribonuclease HI
OG0016801	0	0	0	1	1	1	1	0	0	0	0	0	0	0	0	0	0	0	0	0	0	0	0	0	0	0	0	0	0	0	DIPPA_33113.mRNA.1	Ribonuclease HII	K03470	A09120 Genetic Information Processing	B 09124 Replication and repair	C 03030 DNA replication	rnhB; ribonuclease HII [EC:3.1.26.4]
OG0019681	0	0	0	0	1	1	1	0	0	0	0	0	0	0	0	0	0	0	0	0	0	0	0	0	0	0	0	0	0	0	Hpha_TRINITY_DN5123_c0_g1__TRINITY_DN5123_c0_g1_i1__g.193001__m.193001	ribonuclease Y
OG0020792	0	0	0	1	1	1	0	0	0	0	0	0	0	0	0	0	0	0	0	0	0	0	0	0	0	0	0	0	0	0	DIPPA_18237.mRNA.1	Ribosomal RNA large subunit methyltransferase I
OG0019751	0	0	0	0	1	1	1	0	0	0	0	0	0	0	0	0	0	0	0	0	0	0	0	0	0	0	0	0	0	0	Hpha_TRINITY_DN9498_c0_g1__TRINITY_DN9498_c0_g1_i1__g.139138__m.139138	ribosome recycling factor
OG0024249	0	0	0	0	1	0	1	0	0	0	0	0	0	0	0	0	0	0	0	0	0	0	0	0	0	0	0	0	0	0	Hpha_TRINITY_DN265_c0_g1__TRINITY_DN265_c0_g1_i1__g.83568__m.83568	rifin
OG0010949	0	0	0	1	2	1	2	0	1	0	0	0	0	0	0	0	0	0	0	0	0	0	0	0	0	0	0	0	0	0	DIPPA_31265.mRNA.1	RING finger protein B
OG0024491	0	0	0	0	1	0	1	0	0	0	0	0	0	0	0	0	0	0	0	0	0	0	0	0	0	0	0	0	0	0	Hpha_TRINITY_DN5813_c0_g1__TRINITY_DN5813_c0_g1_i1__g.45525__m.45525	RING zinc finger-containing protein
OG0023951	0	0	0	0	0	1	1	0	0	0	0	0	0	0	0	0	0	0	0	0	0	0	0	0	0	0	0	0	0	0	Hpha_TRINITY_DN16465_c1_g14__TRINITY_DN16465_c1_g14_i1__g.160786__m.160786	RING-H2 finger protein ATL74-like
OG0016207	0	0	0	0	1	1	2	0	0	0	0	0	0	0	0	0	0	0	0	0	0	0	0	0	0	0	0	0	0	0	Hpha_TRINITY_DN17474_c0_g1__TRINITY_DN17474_c0_g1_i1__g.85715__m.85715	RIP metalloprotease RseP
OG0024514	0	0	0	0	1	0	1	0	0	0	0	0	0	0	0	0	0	0	0	0	0	0	0	0	0	0	0	0	0	0	Hpha_TRINITY_DN7144_c0_g1__TRINITY_DN7144_c0_g1_i1__g.29813__m.29813	RNA polymerase I-specific transcription initiation factor RRN3-like
OG0013407	1	0	0	0	1	0	3	0	0	0	0	0	0	0	0	0	0	0	0	0	0	0	0	0	0	0	0	0	0	0	Hpha_TRINITY_DN16732_c0_g1__TRINITY_DN16732_c0_g1_i1__g.76789__m.76789	RNA polymerase Rpb1 C-terminal repeat domain-containing protein
OG0009931	0	0	0	1	2	2	3	0	0	0	0	0	0	0	0	0	0	0	0	0	0	0	0	0	0	0	0	0	0	0	DIPPA_33453.mRNA.1	RNA-binding protein sym-2
OG0019232	0	0	0	0	1	1	1	0	0	0	0	0	0	0	0	0	0	0	0	0	0	0	0	0	0	0	0	0	0	0	Hpha_TRINITY_DN15766_c4_g7__TRINITY_DN15766_c4_g7_i1__g.36337__m.36337	rNAse G
OG0024146	0	0	0	0	0	1	1	0	0	0	0	0	0	0	0	0	0	0	0	0	0	0	0	0	0	0	0	0	0	0	Hpha_TRINITY_DN21714_c0_g1__TRINITY_DN21714_c0_g1_i1__g.194179__m.194179	rotamase domain-containing protein
OG0023631	0	0	0	0	1	0	1	0	0	0	0	0	0	0	0	0	0	0	0	0	0	0	0	0	0	0	0	0	0	0	Hpha_TRINITY_DN1188_c0_g1__TRINITY_DN1188_c0_g1_i1__g.113146__m.113146	S-(hydroxymethyl)glutathione dehydrogenase
OG0012487	0	0	0	0	2	1	3	0	0	0	0	0	0	0	0	0	0	0	0	0	0	0	0	0	0	0	0	0	0	0	Hpha_TRINITY_DN33647_c0_g1__TRINITY_DN33647_c0_g1_i1__g.43296__m.43296	S41 family peptidase
OG0012394	0	0	0	0	2	0	1	0	0	0	0	0	0	0	0	0	0	0	0	0	1	0	0	0	2	0	0	0	0	0	Hpha_TRINITY_DN18432_c0_g1__TRINITY_DN18432_c0_g1_i1__g.165450__m.165450	S9 family peptidase
OG0024128	0	0	0	0	0	1	1	0	0	0	0	0	0	0	0	0	0	0	0	0	0	0	0	0	0	0	0	0	0	0	Hpha_TRINITY_DN2059_c0_g1__TRINITY_DN2059_c0_g1_i1__g.83073__m.83073	Saccharopepsin
OG0012176	0	0	0	0	3	0	1	0	0	0	0	0	0	0	0	0	0	0	0	0	1	0	0	0	1	0	0	0	0	0	Hpha_TRINITY_DN13114_c0_g1__TRINITY_DN13114_c0_g1_i1__g.113445__m.113445	secreted protein
OG0019714	0	0	0	0	0	2	1	0	0	0	0	0	0	0	0	0	0	0	0	0	0	0	0	0	0	0	0	0	0	0	Hpha_TRINITY_DN7084_c0_g1__TRINITY_DN7084_c0_g1_i1__g.22922__m.22922	secreted protein
OG0012260	0	0	0	1	0	2	2	0	1	0	0	0	0	0	0	0	0	0	0	0	0	0	0	0	0	0	0	0	0	0	DIPPA_31511.mRNA.1	Secreted protein, putative
OG0006140	0	0	0	1	3	2	1	0	1	0	0	0	0	0	0	0	0	0	0	5	0	0	1	0	0	0	0	0	1	0	DIPPA_00690.mRNA.1	Selenium-binding protein 2	K17285	A09100 Metabolism	B 09102 Energy metabolism	C 00920 Sulfur metabolism	SELENBP1; methanethiol oxidase [EC:1.8.3.4]
OG0012211	0	0	0	0	1	1	1	0	1	0	0	0	0	0	0	0	0	0	0	0	0	0	0	0	2	0	0	0	0	0	Hpha_TRINITY_DN14770_c0_g1__TRINITY_DN14770_c0_g1_i3__g.103063__m.103063	sensor domain-containing diguanylate cyclase
OG0019388	0	0	0	0	1	1	1	0	0	0	0	0	0	0	0	0	0	0	0	0	0	0	0	0	0	0	0	0	0	0	Hpha_TRINITY_DN17591_c0_g1__TRINITY_DN17591_c0_g1_i1__g.92465__m.92465	sensor histidine kinase
OG0024461	0	0	0	0	0	1	1	0	0	0	0	0	0	0	0	0	0	0	0	0	0	0	0	0	0	0	0	0	0	0	Hpha_TRINITY_DN4346_c0_g1__TRINITY_DN4346_c0_g1_i1__g.50061__m.50061	serine carboxypeptidase-like
OG0023803	0	0	0	0	1	0	1	0	0	0	0	0	0	0	0	0	0	0	0	0	0	0	0	0	0	0	0	0	0	0	Hpha_TRINITY_DN15540_c1_g13__TRINITY_DN15540_c1_g13_i1__g.104316__m.104316	serine protease
OG0024535	0	0	0	0	1	0	1	0	0	0	0	0	0	0	0	0	0	0	0	0	0	0	0	0	0	0	0	0	0	0	Hpha_TRINITY_DN7940_c0_g1__TRINITY_DN7940_c0_g1_i1__g.146151__m.146151	serine protease
OG0018556	1	0	0	0	1	0	1	0	0	0	0	0	0	0	0	0	0	0	0	0	0	0	0	0	0	0	0	0	0	0	Hpha_TRINITY_DN28025_c0_g1__TRINITY_DN28025_c0_g1_i1__g.42563__m.42563	serine threonine-protein kinase ssp1
OG0006808	0	0	0	2	5	1	4	0	0	0	0	0	0	0	0	0	0	0	0	0	1	0	0	0	0	0	0	0	0	0	DIPPA_04954.mRNA.1	Serine/threonine kinase SAD-1	K08796	A09180 Brite Hierarchies	B 09176 Drug resistance: antineoplastic	C 01001 Protein kinases	BRSK; BR serine/threonine kinase [EC:2.7.11.1]
OG0019136	0	0	0	0	1	0	2	0	0	0	0	0	0	0	0	0	0	0	0	0	0	0	0	0	0	0	0	0	0	0	Hpha_TRINITY_DN15089_c3_g7__TRINITY_DN15089_c3_g7_i1__g.125883__m.125883	serine/threonine protein kinase
OG0010963	0	0	0	0	2	0	3	0	0	0	0	0	0	0	0	0	0	0	0	0	0	0	0	0	2	0	0	0	0	0	Hpha_TRINITY_DN15254_c4_g5__TRINITY_DN15254_c4_g5_i1__g.65905__m.65905	serine/threonine protein kinase	K00613	A09100 Metabolism	B 09105 Amino acid metabolism	C 00260 Glycine, serine and threonine metabolism	GATM; glycine amidinotransferase [EC:2.1.4.1]
OG0024231	0	0	0	0	1	0	1	0	0	0	0	0	0	0	0	0	0	0	0	0	0	0	0	0	0	0	0	0	0	0	Hpha_TRINITY_DN25891_c0_g1__TRINITY_DN25891_c0_g1_i1__g.19951__m.19951	serine/threonine protein kinase-transforming protein Rmil
OG0019365	0	0	0	0	1	0	1	0	0	0	0	0	0	0	0	0	0	0	0	0	0	0	0	0	1	0	0	0	0	0	Hpha_TRINITY_DN16833_c2_g1__TRINITY_DN16833_c2_g1_i1__g.153535__m.153535	serine/threonine protein phosphatase	K06269	A09120 Genetic Information Processing	B 09122 Translation	C 03015 mRNA surveillance pathway	PPP1C; serine/threonine-protein phosphatase PP1 catalytic subunit [EC:3.1.3.16]
OG0019504	0	0	1	0	1	0	1	0	0	0	0	0	0	0	0	0	0	0	0	0	0	0	0	0	0	0	0	0	0	0	Hpha_TRINITY_DN25568_c0_g1__TRINITY_DN25568_c0_g1_i1__g.17681__m.17681	Serine/threonine/tyrosine-interacting protein
OG0012231	0	0	0	1	1	1	2	0	0	0	0	0	0	0	0	0	0	0	0	0	1	0	0	0	0	0	0	0	0	0	DIPPA_33637.mRNA.1	Serine/threonine-protein kinase AFC1	K08287	A09190 Not Included in Pathway or Brite	B 09191 Unclassified: metabolism	C 99980 Enzymes with EC numbers	E2.7.12.1; dual-specificity kinase [EC:2.7.12.1]
OG0026820	0	0	0	1	1	0	0	0	0	0	0	0	0	0	0	0	0	0	0	0	0	0	0	0	0	0	0	0	0	0	DIPPA_06820.mRNA.1	Serine/threonine-protein kinase ark1	K11481	A09140 Cellular Processes	B 09143 Cell growth and death	C 04114 Oocyte meiosis	AURKA; aurora kinase A [EC:2.7.11.1]
OG0024593	0	0	0	0	1	0	1	0	0	0	0	0	0	0	0	0	0	0	0	0	0	0	0	0	0	0	0	0	0	0	Hpha_TRINITY_DN9873_c0_g1__TRINITY_DN9873_c0_g1_i1__g.81350__m.81350	serine/threonine-protein kinase D6PK
OG0019386	0	0	0	0	1	0	1	0	0	0	0	0	0	0	0	0	0	0	0	0	0	0	0	0	1	0	0	0	0	0	Hpha_TRINITY_DN17428_c0_g1__TRINITY_DN17428_c0_g1_i1__g.85755__m.85755	serine/threonine-protein kinase H1-like
OG0009946	0	0	0	1	2	2	3	0	0	0	0	0	0	0	0	0	0	0	0	0	0	0	0	0	0	0	0	0	0	0	DIPPA_32816.mRNA.1	Serine/threonine-protein kinase HT1
OG0019210	0	0	0	0	1	1	1	0	0	0	0	0	0	0	0	0	0	0	0	0	0	0	0	0	0	0	0	0	0	0	Hpha_TRINITY_DN15572_c2_g1__TRINITY_DN15572_c2_g1_i1__g.106496__m.106496	serine/threonine-protein kinase Nek4-like isoform X4	K08857	A09180 Brite Hierarchies	B 09176 Drug resistance: antineoplastic	C 01001 Protein kinases	NEK1_4_5; NIMA (never in mitosis gene a)-related kinase 1/4/5 [EC:2.7.11.1]
OG0015970	0	0	0	1	1	1	1	0	0	0	0	0	0	0	0	0	0	0	0	0	0	0	0	0	0	0	0	0	0	0	DIPPA_30037.mRNA.1	Serine/threonine-protein kinase nekl-2
OG0023901	0	0	0	0	0	1	1	0	0	0	0	0	0	0	0	0	0	0	0	0	0	0	0	0	0	0	0	0	0	0	Hpha_TRINITY_DN16146_c1_g11__TRINITY_DN16146_c1_g11_i1__g.3843__m.3843	serine/threonine-protein kinase OSR1-like	K08835	A09180 Brite Hierarchies	B 09176 Drug resistance: antineoplastic	C 01001 Protein kinases	OXSR1, STK39; serine/threonine-protein kinase OSR1/STK39 [EC:2.7.11.1]
OG0012356	0	0	0	1	1	1	3	0	0	0	0	0	0	0	0	0	0	0	0	0	0	0	0	0	0	0	0	0	0	0	DIPPA_12107.mRNA.1	Serine/threonine-protein kinase STE20
OG0023914	0	0	0	0	1	0	1	0	0	0	0	0	0	0	0	0	0	0	0	0	0	0	0	0	0	0	0	0	0	0	Hpha_TRINITY_DN16210_c0_g7__TRINITY_DN16210_c0_g7_i1__g.14073__m.14073	serine/threonine-protein phosphatase
OG0013622	0	0	0	2	1	1	1	0	0	0	0	0	0	0	0	0	0	0	0	0	0	0	0	0	0	0	0	0	0	0	DIPPA_07055.mRNA.1	Serine/threonine-protein phosphatase 5	K04460	A09130 Environmental Information Processing	B 09132 Signal transduction	C 04010 MAPK signaling pathway	PPP5C; serine/threonine-protein phosphatase 5 [EC:3.1.3.16]
OG0015819	0	0	0	1	1	1	1	0	0	0	0	0	0	0	0	0	0	0	0	0	0	0	0	0	0	0	0	0	0	0	DIPPA_30290.mRNA.1	Serine/threonine-protein phosphatase 5
OG0016333	0	0	0	0	2	1	1	0	0	0	0	0	0	0	0	0	0	0	0	0	0	0	0	0	0	0	0	0	0	0	Hpha_TRINITY_DN23036_c0_g1__TRINITY_DN23036_c0_g1_i1__g.109247__m.109247	serine/threonine-protein phosphatase 6 regulatory ankyrin repeat subunit A-like, partial
OG0016402	0	0	0	1	1	1	1	0	0	0	0	0	0	0	0	0	0	0	0	0	0	0	0	0	0	0	0	0	0	0	DIPPA_28099.mRNA.1	Serine/threonine-protein phosphatase T
OG0011038	0	0	0	0	1	0	5	0	0	0	0	0	0	0	0	0	0	0	0	0	0	0	0	0	1	0	0	0	0	0	Hpha_TRINITY_DN16043_c1_g4__TRINITY_DN16043_c1_g4_i1__g.119260__m.119260	serrate, partial
OG0019432	0	0	0	0	1	0	2	0	0	0	0	0	0	0	0	0	0	0	0	0	0	0	0	0	0	0	0	0	0	0	Hpha_TRINITY_DN19868_c0_g1__TRINITY_DN19868_c0_g1_i1__g.132185__m.132185	SET and MYND domain-containing protein 4 isoform X2
OG0015569	1	0	0	0	1	1	1	0	0	0	0	0	0	0	0	0	0	0	0	0	0	0	0	0	0	0	0	0	0	0	Hpha_TRINITY_DN7725_c0_g1__TRINITY_DN7725_c0_g1_i1__g.85444__m.85444	SET domain-containing protein
OG0011098	0	0	0	2	1	1	3	0	0	0	0	0	0	0	0	0	0	0	0	0	0	0	0	0	0	0	0	0	0	0	DIPPA_16114.mRNA.1	Sex-lethal homolog
OG0019204	0	0	0	0	1	1	1	0	0	0	0	0	0	0	0	0	0	0	0	0	0	0	0	0	0	0	0	0	0	0	Hpha_TRINITY_DN15551_c6_g1__TRINITY_DN15551_c6_g1_i2__g.106658__m.106658	short-chain dehydrogenase
OG0023701	0	0	0	0	1	0	1	0	0	0	0	0	0	0	0	0	0	0	0	0	0	0	0	0	0	0	0	0	0	0	Hpha_TRINITY_DN14500_c0_g2__TRINITY_DN14500_c0_g2_i1__g.46562__m.46562	short-chain dehydrogenase/reductase SDR
OG0023913	0	0	0	0	1	0	1	0	0	0	0	0	0	0	0	0	0	0	0	0	0	0	0	0	0	0	0	0	0	0	Hpha_TRINITY_DN16209_c1_g7__TRINITY_DN16209_c1_g7_i2__g.13950__m.13950	signal recognition particle receptor subunit alpha homolog isoform X2
OG0024220	0	0	0	0	1	0	1	0	0	0	0	0	0	0	0	0	0	0	0	0	0	0	0	0	0	0	0	0	0	0	Hpha_TRINITY_DN25393_c0_g1__TRINITY_DN25393_c0_g1_i1__g.2769__m.2769	Signal transduction histidine kinase
OG0013864	0	0	0	0	1	1	1	0	0	0	0	0	0	0	0	0	0	0	0	0	2	0	0	0	0	0	0	0	0	0	Hpha_TRINITY_DN1656_c0_g1__TRINITY_DN1656_c0_g1_i2__g.48706__m.48706	SMI1/KNR4 family protein
OG0024180	0	0	0	0	1	0	1	0	0	0	0	0	0	0	0	0	0	0	0	0	0	0	0	0	0	0	0	0	0	0	Hpha_TRINITY_DN23014_c0_g1__TRINITY_DN23014_c0_g1_i1__g.109298__m.109298	SNF-related serine/threonine-protein kinase
OG0023611	0	0	0	0	1	0	1	0	0	0	0	0	0	0	0	0	0	0	0	0	0	0	0	0	0	0	0	0	0	0	Hpha_TRINITY_DN11214_c0_g1__TRINITY_DN11214_c0_g1_i1__g.167632__m.167632	sodium- and chloride-dependent GABA transporter 2-like isoform X5
OG0010988	0	0	0	0	1	0	6	0	0	0	0	0	0	0	0	0	0	0	0	0	0	0	0	0	0	0	0	0	0	0	Hpha_TRINITY_DN15495_c2_g1__TRINITY_DN15495_c2_g1_i11__g.173845__m.173845	sodium:calcium antiporter
OG0015714	0	0	0	1	1	1	1	0	0	0	0	0	0	0	0	0	0	0	0	0	0	0	0	0	0	0	0	0	0	0	DIPPA_24113.mRNA.1	Sodium-dependent dopamine transporter
OG0019311	0	0	0	1	1	0	1	0	0	0	0	0	0	0	0	0	0	0	0	0	0	0	0	0	0	0	0	0	0	0	DIPPA_28741.mRNA.1	Sodium-potassium/proton antiporter ChaA	K07300	A09180 Brite Hierarchies	B 09183 Protein families: signaling and cellular processes	C 02000 Transporters	chaA, CAX; Ca2+:H+ antiporter
OG0020743	0	0	0	1	1	1	0	0	0	0	0	0	0	0	0	0	0	0	0	0	0	0	0	0	0	0	0	0	0	0	DIPPA_22895.mRNA.1	Sorbitol dehydrogenase 1	K00008	A09100 Metabolism	B 09101 Carbohydrate metabolism	C 00040 Pentose and glucuronate interconversions	SORD, gutB; L-iditol 2-dehydrogenase [EC:1.1.1.14]
OG0016535	0	0	0	1	1	1	1	0	0	0	0	0	0	0	0	0	0	0	0	0	0	0	0	0	0	0	0	0	0	0	DIPPA_31799.mRNA.1	Sorting nexin-4
OG0024080	0	0	0	0	1	0	1	0	0	0	0	0	0	0	0	0	0	0	0	0	0	0	0	0	0	0	0	0	0	0	Hpha_TRINITY_DN18561_c0_g1__TRINITY_DN18561_c0_g1_i1__g.195323__m.195323	sperm motility kinase 2B-like
OG0023878	0	0	0	0	0	1	1	0	0	0	0	0	0	0	0	0	0	0	0	0	0	0	0	0	0	0	0	0	0	0	Hpha_TRINITY_DN15946_c3_g4__TRINITY_DN15946_c3_g4_i1__g.73161__m.73161	spermidine synthase-like protein
OG0024397	0	0	0	0	1	0	1	0	0	0	0	0	0	0	0	0	0	0	0	0	0	0	0	0	0	0	0	0	0	0	Hpha_TRINITY_DN34437_c0_g1__TRINITY_DN34437_c0_g1_i1__g.96198__m.96198	sphingomyelin synthase-related 1
OG0007826	0	0	0	0	9	1	1	0	0	0	0	0	0	0	0	0	0	0	0	0	0	0	0	0	0	0	0	0	0	0	Hpha_TRINITY_DN9767_c0_g1__TRINITY_DN9767_c0_g1_i1__g.10156__m.10156	spidroin-2-like
OG0019132	0	0	0	1	1	0	1	0	0	0	0	0	0	0	0	0	0	0	0	0	0	0	0	0	0	0	0	0	0	0	DIPPA_35898.mRNA.1	Splicing factor U2af large subunit A
OG0023623	0	0	0	0	1	0	1	0	0	0	0	0	0	0	0	0	0	0	0	0	0	0	0	0	0	0	0	0	0	0	Hpha_TRINITY_DN11572_c0_g1__TRINITY_DN11572_c0_g1_i1__g.32182__m.32182	STE family protein kinase
OG0019747	0	0	0	0	1	1	1	0	0	0	0	0	0	0	0	0	0	0	0	0	0	0	0	0	0	0	0	0	0	0	Hpha_TRINITY_DN9342_c0_g1__TRINITY_DN9342_c0_g1_i2__g.25963__m.25963	sterile alpha motif domain-containing protein 3-like isoform X2
OG0019378	0	0	0	0	0	1	1	0	0	0	0	0	0	0	0	0	0	0	0	0	1	0	0	0	0	0	0	0	0	0	Hpha_TRINITY_DN16998_c1_g1__TRINITY_DN16998_c1_g1_i1__g.56247__m.56247	sterol desaturase family protein
OG0012080	1	0	0	1	1	1	2	0	0	0	0	0	0	0	0	0	0	0	0	0	0	0	0	0	0	0	0	0	0	0	DIPPA_18961.mRNA.1	Stress protein DDR48
OG0009058	0	0	2	2	2	1	2	0	0	0	0	0	0	0	0	0	0	0	0	0	0	0	0	0	0	0	0	0	0	0	DIPPA_27549.mRNA.1	Stress-induced-phosphoprotein 1
OG0006499	0	0	0	0	1	1	0	0	0	0	0	0	0	0	0	0	0	0	0	11	1	0	0	0	0	0	0	0	0	0	Rhum_TRINITY_DN17191_c0_g1__Rhum_TRINITY_DN17191_c0_g1_i1__g.165448__m.165448	S-type anion channel SLAH2
OG0019177	0	0	0	0	1	1	1	0	0	0	0	0	0	0	0	0	0	0	0	0	0	0	0	0	0	0	0	0	0	0	Hpha_TRINITY_DN15350_c3_g1__TRINITY_DN15350_c3_g1_i1__g.88827__m.88827	substrate adhesion molecule
OG0012773	0	0	0	0	4	1	0	0	0	0	0	0	0	0	0	0	0	0	0	0	0	0	0	0	1	0	0	0	0	0	Rhum_TRINITY_DN14256_c0_g2__Rhum_TRINITY_DN14256_c0_g2_i1__g.75158__m.75158	subtilisin-like protein
OG0013632	0	0	0	0	1	0	4	0	0	0	0	0	0	0	0	0	0	0	0	0	0	0	0	0	0	0	0	0	0	0	Hpha_TRINITY_DN12911_c0_g1__TRINITY_DN12911_c0_g1_i1__g.164729__m.164729	sugar ABC transporter substrate-binding protein	K02058	A09180 Brite Hierarchies	B 09183 Protein families: signaling and cellular processes	C 02000 Transporters	ABC.SS.S; simple sugar transport system substrate-binding protein
OG0015947	0	0	0	0	1	1	2	0	0	0	0	0	0	0	0	0	0	0	0	0	0	0	0	0	0	0	0	0	0	0	Hpha_TRINITY_DN15431_c1_g13__TRINITY_DN15431_c1_g13_i1__g.174192__m.174192	sugar isomerase domain-containing protein
OG0024366	0	0	0	0	1	0	1	0	0	0	0	0	0	0	0	0	0	0	0	0	0	0	0	0	0	0	0	0	0	0	Hpha_TRINITY_DN3266_c0_g1__TRINITY_DN3266_c0_g1_i1__g.185883__m.185883	sugar phosphate isomerase/epimerase
OG0016412	0	0	0	1	1	1	1	0	0	0	0	0	0	0	0	0	0	0	0	0	0	0	0	0	0	0	0	0	0	0	DIPPA_09612.mRNA.1	Superoxide dismutase	K04564	A09130 Environmental Information Processing	B 09132 Signal transduction	C 04010 MAPK signaling pathway	SOD2; superoxide dismutase, Fe-Mn family [EC:1.15.1.1]
OG0026345	0	0	0	0	1	1	0	0	0	0	0	0	0	0	0	0	0	0	0	0	0	0	0	0	0	0	0	0	0	0	Rhum_TRINITY_DN20498_c0_g1__Rhum_TRINITY_DN20498_c0_g1_i1__g.171457__m.171457	surface glycoprotein
OG0026474	0	0	0	0	1	1	0	0	0	0	0	0	0	0	0	0	0	0	0	0	0	0	0	0	0	0	0	0	0	0	Rhum_TRINITY_DN2791_c0_g2__Rhum_TRINITY_DN2791_c0_g2_i1__g.7991__m.7991	synaptotagmin-2-like
OG0009878	0	0	0	0	3	0	3	0	2	0	0	0	0	0	0	0	0	0	0	0	0	0	0	0	0	0	0	0	0	0	Hpha_TRINITY_DN13363_c0_g1__TRINITY_DN13363_c0_g1_i3__g.95654__m.95654	T9SS C-terminal target domain-containing protein
OG0024102	0	0	0	0	1	0	1	0	0	0	0	0	0	0	0	0	0	0	0	0	0	0	0	0	0	0	0	0	0	0	Hpha_TRINITY_DN19520_c0_g1__TRINITY_DN19520_c0_g1_i1__g.33510__m.33510	T9SS C-terminal target domain-containing protein
OG0024106	0	0	0	0	1	0	1	0	0	0	0	0	0	0	0	0	0	0	0	0	0	0	0	0	0	0	0	0	0	0	Hpha_TRINITY_DN19603_c0_g1__TRINITY_DN19603_c0_g1_i1__g.186260__m.186260	T9SS C-terminal target domain-containing protein
OG0023844	0	0	0	0	1	0	1	0	0	0	0	0	0	0	0	0	0	0	0	0	0	0	0	0	0	0	0	0	0	0	Hpha_TRINITY_DN15764_c0_g11__TRINITY_DN15764_c0_g11_i1__g.41125__m.41125	tail length tape-measure protein
OG0023743	0	0	0	0	1	0	1	0	0	0	0	0	0	0	0	0	0	0	0	0	0	0	0	0	0	0	0	0	0	0	Hpha_TRINITY_DN15152_c0_g1__TRINITY_DN15152_c0_g1_i1__g.127210__m.127210	tankyrase 1 binding protein 1
OG0023740	0	0	0	0	0	1	1	0	0	0	0	0	0	0	0	0	0	0	0	0	0	0	0	0	0	0	0	0	0	0	Hpha_TRINITY_DN15125_c3_g8__TRINITY_DN15125_c3_g8_i1__g.126490__m.126490	Tat pathway signal protein
OG0007348	0	0	1	1	0	0	1	0	0	0	0	0	0	0	0	0	0	0	0	7	0	0	0	0	0	0	0	0	2	0	DIPPA_17705.mRNA.1	Tb-291 membrane-associated protein-like, putative, partial
OG0016331	0	0	0	1	1	1	1	0	0	0	0	0	0	0	0	0	0	0	0	0	0	0	0	0	0	0	0	0	0	0	DIPPA_33703.mRNA.1	TBC domain-containing protein C1952.17c
OG0000838	0	0	0	76	0	0	0	1	0	0	0	0	0	0	0	0	0	0	0	1	0	0	0	0	0	0	0	0	0	0	DIPPA_00999.mRNA.1	Tbingi protein
OG0015776	0	0	0	1	1	1	1	0	0	0	0	0	0	0	0	0	0	0	0	0	0	0	0	0	0	0	0	0	0	0	DIPPA_21345.mRNA.1	Tcc1i14-2.7
OG0007336	0	0	1	0	1	1	1	0	0	0	0	0	0	0	0	0	0	0	0	0	0	1	0	0	0	0	0	0	7	0	Hpha_TRINITY_DN19582_c0_g1__TRINITY_DN19582_c0_g1_i1__g.33646__m.33646	T-complex protein 1, theta subunit
OG0024318	0	0	0	0	1	0	1	0	0	0	0	0	0	0	0	0	0	0	0	0	0	0	0	0	0	0	0	0	0	0	Hpha_TRINITY_DN30163_c0_g1__TRINITY_DN30163_c0_g1_i1__g.110574__m.110574	Tenascin-R
OG0012228	0	0	0	1	1	2	2	0	0	0	0	0	0	0	0	0	0	0	0	0	0	0	0	0	0	0	0	0	0	0	DIPPA_14034.mRNA.1	Teneurin-1
OG0007809	0	0	0	1	1	4	4	0	0	0	0	0	0	0	0	0	0	0	0	0	0	0	0	0	0	0	0	0	0	1	DIPPA_24367.mRNA.1	Teneurin-a
OG0007290	0	0	0	1	1	6	4	0	0	0	0	0	0	0	0	0	0	0	0	0	0	0	0	0	0	0	0	0	0	0	DIPPA_29430.mRNA.1	Teneurin-a
OG0016613	0	0	0	0	2	1	1	0	0	0	0	0	0	0	0	0	0	0	0	0	0	0	0	0	0	0	0	0	0	0	Hpha_TRINITY_DN34181_c0_g1__TRINITY_DN34181_c0_g1_i1__g.75856__m.75856	tetratricopeptide repeat protein
OG0019481	0	0	0	0	1	1	1	0	0	0	0	0	0	0	0	0	0	0	0	0	0	0	0	0	0	0	0	0	0	0	Hpha_TRINITY_DN23667_c0_g1__TRINITY_DN23667_c0_g1_i1__g.57553__m.57553	tetratricopeptide repeat protein 7B
OG0015944	0	0	0	0	1	0	2	0	0	0	0	0	0	0	0	0	0	0	0	0	0	0	0	0	0	0	0	1	0	0	Hpha_TRINITY_DN15415_c2_g4__TRINITY_DN15415_c2_g4_i1__g.175504__m.175504	tetratricopeptide-like helical domain-containing protein (TPR)	K05864	A09140 Cellular Processes	B 09143 Cell growth and death	C 04217 Necroptosis	PPID, CYPD; peptidyl-prolyl isomerase D [EC:5.2.1.8]
OG0007346	0	0	0	0	7	2	1	0	0	0	0	0	0	0	0	0	0	0	0	0	1	0	0	0	1	0	0	0	0	0	Hpha_TRINITY_DN24009_c0_g1__TRINITY_DN24009_c0_g1_i1__g.130406__m.130406	thaumatin domain family protein
OG0010999	0	0	0	0	0	1	5	0	1	0	0	0	0	0	0	0	0	0	0	0	0	0	0	0	0	0	0	0	0	0	Hpha_TRINITY_DN15588_c0_g10__TRINITY_DN15588_c0_g10_i1__g.108760__m.108760	thiamine pyrophosphate-requiring protein
OG0013979	0	0	0	1	1	1	1	0	0	0	0	0	0	0	0	0	0	0	0	0	0	0	0	0	0	0	1	0	0	0	DIPPA_14163.mRNA.1	Thiamine-phosphate synthase	K00788	A09100 Metabolism	B 09108 Metabolism of cofactors and vitamins	C 00730 Thiamine metabolism	thiE; thiamine-phosphate pyrophosphorylase [EC:2.5.1.3]
OG0019028	0	0	0	0	2	0	1	0	0	0	0	0	0	0	0	0	0	0	0	0	0	0	0	0	0	0	0	0	0	0	Hpha_TRINITY_DN11536_c0_g2__TRINITY_DN11536_c0_g2_i1__g.32259__m.32259	thyroid receptor-interacting protein 11-like
OG0024149	0	0	0	0	1	0	1	0	0	0	0	0	0	0	0	0	0	0	0	0	0	0	0	0	0	0	0	0	0	0	Hpha_TRINITY_DN2193_c0_g1__TRINITY_DN2193_c0_g1_i1__g.42177__m.42177	TIGR02099 family protein
OG0019088	0	0	0	0	1	0	2	0	0	0	0	0	0	0	0	0	0	0	0	0	0	0	0	0	0	0	0	0	0	0	Hpha_TRINITY_DN13970_c0_g1__TRINITY_DN13970_c0_g1_i1__g.35874__m.35874	timeless-interacting protein
OG0019363	0	0	0	0	1	0	2	0	0	0	0	0	0	0	0	0	0	0	0	0	0	0	0	0	0	0	0	0	0	0	Hpha_TRINITY_DN16830_c2_g7__TRINITY_DN16830_c2_g7_i1__g.153653__m.153653	titin a
OG0014652	0	0	0	1	1	3	0	0	0	0	0	0	0	0	0	0	0	0	0	0	0	0	0	0	0	0	0	0	0	0	DIPPA_04412.mRNA.1	Titin homolog
OG0023949	0	0	0	0	1	0	1	0	0	0	0	0	0	0	0	0	0	0	0	0	0	0	0	0	0	0	0	0	0	0	Hpha_TRINITY_DN16433_c2_g3__TRINITY_DN16433_c2_g3_i6__g.163002__m.163002	TKL protein kinase
OG0014662	0	0	0	0	3	2	0	0	0	0	0	0	0	0	0	0	0	0	0	0	0	0	0	0	0	0	0	0	0	0	Rhum_TRINITY_DN14170_c10_g1__Rhum_TRINITY_DN14170_c10_g1_i1__g.72806__m.72806	tolloid-like protein 2
OG0006567	0	0	0	0	1	9	2	0	0	0	0	0	0	1	0	0	0	0	0	0	0	0	0	0	0	0	0	0	0	0	Hpha_TRINITY_DN1194_c0_g1__TRINITY_DN1194_c0_g1_i1__g.113069__m.113069	TonB-dependent receptor
OG0023732	0	0	0	0	1	0	1	0	0	0	0	0	0	0	0	0	0	0	0	0	0	0	0	0	0	0	0	0	0	0	Hpha_TRINITY_DN15063_c3_g7__TRINITY_DN15063_c3_g7_i2__g.124092__m.124092	TPA: ATP-dependent chaperone ClpB
OG0023918	0	0	0	0	1	0	1	0	0	0	0	0	0	0	0	0	0	0	0	0	0	0	0	0	0	0	0	0	0	0	Hpha_TRINITY_DN16239_c0_g1__TRINITY_DN16239_c0_g1_i1__g.14555__m.14555	TPA: F-box protein 40
OG0014156	0	0	0	1	1	0	1	0	0	0	0	0	0	0	0	0	0	0	0	0	0	0	0	0	2	0	0	0	0	0	DIPPA_01025.mRNA.1	Trans-aconitate 2-methyltransferase	K00598	A09190 Not Included in Pathway or Brite	B 09191 Unclassified: metabolism	C 99980 Enzymes with EC numbers	tam; trans-aconitate 2-methyltransferase [EC:2.1.1.144]
OG0019543	0	0	0	0	1	0	1	0	0	0	0	0	0	0	0	0	0	0	0	0	0	0	0	0	0	0	0	1	0	0	Hpha_TRINITY_DN28386_c0_g1__TRINITY_DN28386_c0_g1_i1__g.2229__m.2229	transcription initiation factor TFIID subunit 1 isoform X1
OG0020759	0	0	0	1	1	1	0	0	0	0	0	0	0	0	0	0	0	0	0	0	0	0	0	0	0	0	0	0	0	0	DIPPA_10727.mRNA.1	Transcription initiation factor TFIID subunit 7	K03132	A09120 Genetic Information Processing	B 09121 Transcription	C 03022 Basal transcription factors	TAF7; transcription initiation factor TFIID subunit 7
OG0019095	0	0	0	0	1	0	2	0	0	0	0	0	0	0	0	0	0	0	0	0	0	0	0	0	0	0	0	0	0	0	Hpha_TRINITY_DN14165_c0_g1__TRINITY_DN14165_c0_g1_i4__g.11181__m.11181	transcriptional regulator
OG0026397	0	0	0	0	1	1	0	0	0	0	0	0	0	0	0	0	0	0	0	0	0	0	0	0	0	0	0	0	0	0	Rhum_TRINITY_DN22753_c0_g1__Rhum_TRINITY_DN22753_c0_g1_i1__g.175948__m.175948	transcription-repair coupling factor
OG0013910	0	0	0	1	1	2	1	0	0	0	0	0	0	0	0	0	0	0	0	0	0	0	0	0	0	0	0	0	0	0	DIPPA_33198.mRNA.1	Transient receptor potential cation channel subfamily A member 1 homolog
OG0006097	0	0	1	1	1	2	10	0	0	0	0	0	0	0	0	0	0	0	0	0	0	0	0	0	0	0	0	0	0	0	DIPPA_34773.mRNA.1	Transient receptor potential cation channel subfamily V member 6
OG0012446	0	0	0	1	1	2	2	0	0	0	0	0	0	0	0	0	0	0	0	0	0	0	0	0	0	0	0	0	0	0	DIPPA_29238.mRNA.1	Transient receptor potential channel pyrexia
OG0011126	0	0	0	0	2	0	1	0	0	0	0	0	0	0	0	0	0	0	0	0	0	0	0	0	0	0	0	0	4	0	Hpha_TRINITY_DN27104_c0_g1__TRINITY_DN27104_c0_g1_i1__g.29248__m.29248	transmembrane 6 superfamily member 1-like isoform X1
OG0017368	0	0	0	1	2	1	0	0	0	0	0	0	0	0	0	0	0	0	0	0	0	0	0	0	0	0	0	0	0	0	DIPPA_07960.mRNA.1	Transmembrane channel-like protein 2
OG0009140	0	0	0	2	3	1	1	0	0	0	0	0	0	0	0	0	0	0	0	0	0	0	0	0	2	0	0	0	0	0	DIPPA_32076.mRNA.1	Transmembrane emp24 domain-containing protein eca
OG0026563	0	0	0	0	1	1	0	0	0	0	0	0	0	0	0	0	0	0	0	0	0	0	0	0	0	0	0	0	0	0	Rhum_TRINITY_DN6439_c0_g1__Rhum_TRINITY_DN6439_c0_g1_i1__g.19915__m.19915	Transmembrane protein
OG0010028	0	0	0	1	1	1	4	0	0	0	0	0	0	0	0	0	0	0	0	0	0	0	0	0	0	0	0	0	1	0	DIPPA_10904.mRNA.1	Transmembrane protein 117
OG0026272	0	0	0	0	1	1	0	0	0	0	0	0	0	0	0	0	0	0	0	0	0	0	0	0	0	0	0	0	0	0	Rhum_TRINITY_DN15740_c0_g1__Rhum_TRINITY_DN15740_c0_g1_i1__g.161954__m.161954	transmembrane protein 178B
OG0012265	0	0	0	0	2	1	3	0	0	0	0	0	0	0	0	0	0	0	0	0	0	0	0	0	0	0	0	0	0	0	Hpha_TRINITY_DN15467_c0_g1__TRINITY_DN15467_c0_g1_i1__g.173569__m.173569	transmembrane protein, putative
OG0026099	0	0	0	0	1	1	0	0	0	0	0	0	0	0	0	0	0	0	0	0	0	0	0	0	0	0	0	0	0	0	Rhum_TRINITY_DN14550_c1_g1__Rhum_TRINITY_DN14550_c1_g1_i1__g.97108__m.97108	transmembrane protein, putative
OG0013730	0	0	0	0	1	2	1	0	1	0	0	0	0	0	0	0	0	0	0	0	0	0	0	0	0	0	0	0	0	0	Hpha_TRINITY_DN15350_c1_g2__TRINITY_DN15350_c1_g2_i1__g.88814__m.88814	transmembrane protein, putative, partial
OG0024100	0	0	0	0	1	0	1	0	0	0	0	0	0	0	0	0	0	0	0	0	0	0	0	0	0	0	0	0	0	0	Hpha_TRINITY_DN19412_c0_g1__TRINITY_DN19412_c0_g1_i1__g.45697__m.45697	transposase
OG0026624	0	0	0	0	1	1	0	0	0	0	0	0	0	0	0	0	0	0	0	0	0	0	0	0	0	0	0	0	0	0	Rhum_TRINITY_DN8648_c0_g1__Rhum_TRINITY_DN8648_c0_g1_i1__g.29172__m.29172	Trimethylguanosine synthase
OG0009954	0	0	0	1	1	1	3	0	0	0	0	0	0	0	0	0	0	0	0	0	1	0	0	0	1	0	0	0	0	0	DIPPA_12650.mRNA.1	Tripeptidyl-peptidase 1	K01279	A09140 Cellular Processes	B 09141 Transport and catabolism	C 04142 Lysosome	TPP1, CLN2; tripeptidyl-peptidase I [EC:3.4.14.9]
OG0011039	0	0	0	1	1	1	2	0	0	0	0	0	0	0	0	0	0	1	1	0	0	0	0	0	0	0	0	0	0	0	DIPPA_34769.mRNA.1	tRNA pseudouridine synthase C
OG0020899	0	0	0	1	1	1	0	0	0	0	0	0	0	0	0	0	0	0	0	0	0	0	0	0	0	0	0	0	0	0	DIPPA_20516.mRNA.1	TRPL translocation defect protein 14
OG0017480	0	0	0	2	1	1	0	0	0	0	0	0	0	0	0	0	0	0	0	0	0	0	0	0	0	0	0	0	0	0	DIPPA_24047.mRNA.1	TRPL translocation defect protein 14
OG0019493	0	0	0	0	1	1	1	0	0	0	0	0	0	0	0	0	0	0	0	0	0	0	0	0	0	0	0	0	0	0	Hpha_TRINITY_DN24310_c0_g1__TRINITY_DN24310_c0_g1_i1__g.148021__m.148021	tryptophan--tRNA ligase
OG0026515	0	0	0	0	1	1	0	0	0	0	0	0	0	0	0	0	0	0	0	0	0	0	0	0	0	0	0	0	0	0	Rhum_TRINITY_DN4588_c0_g1__Rhum_TRINITY_DN4588_c0_g1_i1__g.14897__m.14897	Tubulin alpha chain	K07374	A09140 Cellular Processes	B 09141 Transport and catabolism	C 04145 Phagosome	TUBA; tubulin alpha
OG0010772	1	0	0	1	1	1	3	0	0	0	0	0	0	0	0	0	0	0	0	0	0	0	0	0	0	0	0	0	0	0	DIPPA_20643.mRNA.1	Tubulin glycylase 3B
OG0012416	0	0	0	1	2	2	1	0	0	0	0	0	0	0	0	0	0	0	0	0	0	0	0	0	0	0	0	0	0	0	DIPPA_21214.mRNA.1	Tubulin glycylase 3C
OG0026463	0	0	0	0	1	1	0	0	0	0	0	0	0	0	0	0	0	0	0	0	0	0	0	0	0	0	0	0	0	0	Rhum_TRINITY_DN25923_c0_g1__Rhum_TRINITY_DN25923_c0_g1_i1__g.183024__m.183024	type I phosphodiesterase/nucleotide pyrophosphatase/phosphate transferase, partial
OG0023863	0	0	0	0	1	0	1	0	0	0	0	0	0	0	0	0	0	0	0	0	0	0	0	0	0	0	0	0	0	0	Hpha_TRINITY_DN15884_c0_g1__TRINITY_DN15884_c0_g1_i1__g.188463__m.188463	type I restriction endonuclease subunit R
OG0010841	1	0	0	0	0	1	3	0	0	0	0	2	0	0	0	0	0	0	0	0	0	0	0	0	0	0	0	0	0	0	Hpha_TRINITY_DN15648_c1_g10__TRINITY_DN15648_c1_g10_i1__g.99730__m.99730	type I-E CRISPR-associated protein Cse1/CasA
OG0024062	0	0	0	0	1	0	1	0	0	0	0	0	0	0	0	0	0	0	0	0	0	0	0	0	0	0	0	0	0	0	Hpha_TRINITY_DN1775_c0_g1__TRINITY_DN1775_c0_g1_i1__g.158467__m.158467	type II toxin-antitoxin system HipA family toxin
OG0024322	0	0	0	0	1	0	1	0	0	0	0	0	0	0	0	0	0	0	0	0	0	0	0	0	0	0	0	0	0	0	Hpha_TRINITY_DN30285_c0_g1__TRINITY_DN30285_c0_g1_i1__g.27194__m.27194	type II toxin-antitoxin system HipA family toxin
OG0020796	0	0	0	0	2	1	0	0	0	0	0	0	0	0	0	0	0	0	0	0	0	0	0	0	0	0	0	0	0	0	Rhum_TRINITY_DN25733_c0_g1__Rhum_TRINITY_DN25733_c0_g1_i1__g.182699__m.182699	type IV secretion protein Rhs
OG0023693	0	0	0	0	1	0	1	0	0	0	0	0	0	0	0	0	0	0	0	0	0	0	0	0	0	0	0	0	0	0	Hpha_TRINITY_DN14223_c0_g1__TRINITY_DN14223_c0_g1_i1__g.22578__m.22578	type VI secretion system ATPase TssH
OG0006855	0	0	0	0	1	0	2	0	0	0	0	0	0	0	0	0	0	0	0	0	0	0	10	0	0	0	0	0	0	0	Hpha_TRINITY_DN8725_c0_g1__TRINITY_DN8725_c0_g1_i1__g.45329__m.45329	tyrosine-protein kinase Mer
OG0019718	0	0	0	1	1	0	1	0	0	0	0	0	0	0	0	0	0	0	0	0	0	0	0	0	0	0	0	0	0	0	DIPPA_17676.mRNA.1	Tyrosine-protein kinase receptor svh-2
OG0005166	0	0	1	1	5	2	7	0	0	0	0	0	0	2	0	0	0	0	0	0	0	0	0	0	0	0	0	0	0	0	DIPPA_15103.mRNA.1	Tyrosine-protein kinase STK
OG0024124	0	0	0	0	0	1	1	0	0	0	0	0	0	0	0	0	0	0	0	0	0	0	0	0	0	0	0	0	0	0	Hpha_TRINITY_DN20282_c0_g1__TRINITY_DN20282_c0_g1_i1__g.168338__m.168338	u3 small nucleolar rna-associated protein 10
OG0019636	0	0	0	0	1	1	1	0	0	0	0	0	0	0	0	0	0	0	0	0	0	0	0	0	0	0	0	0	0	0	Hpha_TRINITY_DN36080_c0_g1__TRINITY_DN36080_c0_g1_i1__g.170883__m.170883	ubiquinol-cytochrome C reductase
OG0012744	0	0	2	1	2	1	0	0	0	0	0	0	0	0	0	0	0	0	0	0	0	0	0	0	0	0	0	0	0	0	DIPPA_06410.mRNA.1	Ubiquinone biosynthesis O-methyltransferase
OG0023607	0	0	0	0	1	0	1	0	0	0	0	0	0	0	0	0	0	0	0	0	0	0	0	0	0	0	0	0	0	0	Hpha_TRINITY_DN11110_c0_g2__TRINITY_DN11110_c0_g2_i1__g.28257__m.28257	ubiquitin
OG0015892	0	0	0	0	1	1	2	0	0	0	0	0	0	0	0	0	0	0	0	0	0	0	0	0	0	0	0	0	0	0	Hpha_TRINITY_DN15037_c0_g2__TRINITY_DN15037_c0_g2_i3__g.126028__m.126028	ubiquitin carboxyl-terminal hydrolase 7 isoform X3	K11838	A09130 Environmental Information Processing	B 09132 Signal transduction	C 04068 FoxO signaling pathway	USP7, UBP15; ubiquitin carboxyl-terminal hydrolase 7 [EC:3.4.19.12]
OG0015795	0	0	0	0	2	0	2	0	0	0	0	0	0	0	0	0	0	0	0	0	0	0	0	0	0	0	0	0	0	0	Hpha_TRINITY_DN1257_c0_g1__TRINITY_DN1257_c0_g1_i1__g.44775__m.44775	ubiquitin/40S ribosomal protein S27a fusion protein
OG0013914	0	0	0	0	1	1	3	0	0	0	0	0	0	0	0	0	0	0	0	0	0	0	0	0	0	0	0	0	0	0	Hpha_TRINITY_DN18664_c0_g1__TRINITY_DN18664_c0_g1_i1__g.115691__m.115691	ubiquitin/ribosomal protein S27a
OG0012812	0	0	0	1	1	0	0	0	0	0	0	0	0	0	0	0	0	0	0	0	0	0	0	2	0	0	0	2	0	0	DIPPA_01580.mRNA.1	Ubiquitin-conjugating enzyme E2 11
OG0019662	0	0	0	0	1	1	1	0	0	0	0	0	0	0	0	0	0	0	0	0	0	0	0	0	0	0	0	0	0	0	Hpha_TRINITY_DN4319_c0_g1__TRINITY_DN4319_c0_g1_i2__g.50146__m.50146	ubiquitin-conjugating enzyme E2 Q2
OG0020948	0	0	0	1	1	0	0	0	0	0	0	0	0	0	0	0	0	0	0	0	0	0	0	0	1	0	0	0	0	0	DIPPA_20792.mRNA.1	U-box domain-containing protein 36
OG0026427	0	0	0	0	1	1	0	0	0	0	0	0	0	0	0	0	0	0	0	0	0	0	0	0	0	0	0	0	0	0	Rhum_TRINITY_DN24172_c0_g1__Rhum_TRINITY_DN24172_c0_g1_i1__g.179398__m.179398	UDP-glycosyltransferase 83A1
OG0019316	0	0	0	0	1	1	1	0	0	0	0	0	0	0	0	0	0	0	0	0	0	0	0	0	0	0	0	0	0	0	Hpha_TRINITY_DN16386_c2_g1__TRINITY_DN16386_c2_g1_i1__g.62633__m.62633	UDP-N-acetylglucosamine 1-carboxyvinyltransferase
OG0023694	0	0	0	0	1	0	1	0	0	0	0	0	0	0	0	0	0	0	0	0	0	0	0	0	0	0	0	0	0	0	Hpha_TRINITY_DN14228_c0_g1__TRINITY_DN14228_c0_g1_i1__g.22824__m.22824	UDP-N-acetylmuramoyl-L-alanine--D-glutamate ligase
OG0026031	0	0	0	0	1	1	0	0	0	0	0	0	0	0	0	0	0	0	0	0	0	0	0	0	0	0	0	0	0	0	Rhum_TRINITY_DN14221_c25_g1__Rhum_TRINITY_DN14221_c25_g1_i1__g.74985__m.74985	Uma2 family endonuclease
OG0026756	0	0	0	1	1	0	0	0	0	0	0	0	0	0	0	0	0	0	0	0	0	0	0	0	0	0	0	0	0	0	DIPPA_18479.mRNA.1	Uncharacterized oxidoreductase SSP0419
OG0026723	0	0	0	1	1	0	0	0	0	0	0	0	0	0	0	0	0	0	0	0	0	0	0	0	0	0	0	0	0	0	DIPPA_07258.mRNA.1	Uncharacterized PPE family protein PPE16
OG0019564	0	0	0	1	1	0	1	0	0	0	0	0	0	0	0	0	0	0	0	0	0	0	0	0	0	0	0	0	0	0	DIPPA_29864.mRNA.1	Uncharacterized PPE family protein PPE24
OG0011178	0	0	0	1	2	1	1	0	0	0	0	0	0	0	0	0	0	0	0	0	0	0	0	0	1	0	0	0	1	0	DIPPA_02969.mRNA.1	Uncharacterized protein MG037 homolog	K03462	A09100 Metabolism	B 09108 Metabolism of cofactors and vitamins	C 00760 Nicotinate and nicotinamide metabolism	NAMPT; nicotinamide phosphoribosyltransferase [EC:2.4.2.12]
OG0016242	0	0	1	1	1	0	1	0	0	0	0	0	0	0	0	0	0	0	0	0	0	0	0	0	0	0	0	0	0	0	DIPPA_03983.mRNA.1	Uncharacterized RNA-binding protein C25G10.01
OG0006121	0	0	0	3	4	2	4	0	0	0	0	0	0	0	0	0	0	0	0	0	1	0	0	0	1	0	0	0	0	0	DIPPA_16582.mRNA.1	Uncharacterized serine carboxypeptidase K10B2.2	K13289	A09140 Cellular Processes	B 09141 Transport and catabolism	C 04142 Lysosome	CTSA, CPY; cathepsin A (carboxypeptidase C) [EC:3.4.16.5]
OG0012397	0	0	0	1	3	1	1	0	0	0	0	0	0	0	0	0	0	0	0	0	0	0	0	0	0	0	0	0	0	0	DIPPA_30840.mRNA.1	Uncharacterized serpin-like protein TK1782
OG0014691	0	0	0	0	1	4	0	0	0	0	0	0	0	0	0	0	0	0	0	0	0	0	0	0	0	0	0	0	0	0	Rhum_TRINITY_DN15314_c0_g1__Rhum_TRINITY_DN15314_c0_g1_i2__g.150960__m.150960	uncharacterized transmembrane protein DDB_G0289901
OG0007743	0	0	0	2	3	2	4	0	0	0	0	0	0	0	0	0	0	0	0	0	0	0	0	0	0	0	0	0	0	0	DIPPA_02484.mRNA.1	Uncharacterized WD repeat-containing protein alr2800
OG0016178	0	0	0	1	1	1	1	0	0	0	0	0	0	0	0	0	0	0	0	0	0	0	0	0	0	0	0	0	0	0	DIPPA_08474.mRNA.1	Uncharacterized WD repeat-containing protein alr2800
OG0017319	0	0	0	1	1	2	0	0	0	0	0	0	0	0	0	0	0	0	0	0	0	0	0	0	0	0	0	0	0	0	DIPPA_10210.mRNA.1	Uncharacterized WD repeat-containing protein alr3466
OG0014715	0	0	0	1	1	1	0	0	1	0	0	0	0	0	0	0	0	0	0	0	0	0	0	0	1	0	0	0	0	0	DIPPA_08564.mRNA.1	UPF0145 protein BVU_2335
OG0015703	0	0	0	1	1	1	1	0	0	0	0	0	0	0	0	0	0	0	0	0	0	0	0	0	0	0	0	0	0	0	DIPPA_07846.mRNA.1	UPF0145 protein Ta0182
OG0008320	0	0	0	2	3	2	3	0	0	0	0	0	0	0	0	0	0	0	0	0	0	0	0	0	0	0	0	0	0	0	DIPPA_18003.mRNA.1	UPF0754 membrane protein CYB_2931
OG0007292	0	0	1	2	2	2	5	0	0	0	0	0	0	0	0	0	0	0	0	0	0	0	0	0	0	0	0	0	0	0	DIPPA_16678.mRNA.1	Vacuolar amino acid transporter 2
OG0020677	0	0	0	1	1	1	0	0	0	0	0	0	0	0	0	0	0	0	0	0	0	0	0	0	0	0	0	0	0	0	DIPPA_05807.mRNA.1	Vacuolar amino acid transporter 5	K14994	A09180 Brite Hierarchies	B 09183 Protein families: signaling and cellular processes	C 02000 Transporters	SLC38A7_8; solute carrier family 38 (sodium-coupled neutral amino acid transporter), member 7/8
OG0013517	1	0	0	1	1	1	1	0	0	0	0	0	0	0	0	0	0	0	0	0	0	0	0	0	0	0	0	0	0	0	DIPPA_25560.mRNA.1	Vacuolar amino acid transporter 5
OG0024478	0	0	0	0	0	1	1	0	0	0	0	0	0	0	0	0	0	0	0	0	0	0	0	0	0	0	0	0	0	0	Hpha_TRINITY_DN5179_c0_g2__TRINITY_DN5179_c0_g2_i1__g.193050__m.193050	Vacuolar protein sorting associated protein 13A
OG0026897	0	0	0	1	1	0	0	0	0	0	0	0	0	0	0	0	0	0	0	0	0	0	0	0	0	0	0	0	0	0	DIPPA_04492.mRNA.1	Vacuolar protein sorting-associated protein 13a
OG0009887	0	0	0	2	2	2	2	0	0	0	0	0	0	0	0	0	0	0	0	0	0	0	0	0	0	0	0	0	0	0	DIPPA_08044.mRNA.1	Vacuolar protein sorting-associated protein 26	K18466	A09140 Cellular Processes	B 09141 Transport and catabolism	C 04144 Endocytosis	VPS26; vacuolar protein sorting-associated protein 26
OG0020387	0	0	0	1	1	1	0	0	0	0	0	0	0	0	0	0	0	0	0	0	0	0	0	0	0	0	0	0	0	0	DIPPA_08045.mRNA.1	Vegetative incompatibility protein HET-E-1
OG0008884	1	0	0	1	1	1	1	0	0	0	0	0	0	0	0	0	0	0	0	0	0	0	0	0	1	0	0	0	3	0	DIPPA_22027.mRNA.1	Vitamin K-dependent gamma-carboxylase	K10106	A09100 Metabolism	B 09108 Metabolism of cofactors and vitamins	C 00130 Ubiquinone and other terpenoid-quinone biosynthesis	GGCX; vitamin K-dependent gamma-carboxylase [EC:4.1.1.90]
OG0019166	0	0	0	0	1	0	2	0	0	0	0	0	0	0	0	0	0	0	0	0	0	0	0	0	0	0	0	0	0	0	Hpha_TRINITY_DN15298_c0_g5__TRINITY_DN15298_c0_g5_i2__g.68295__m.68295	VOC family protein
OG0020754	0	0	0	0	1	1	0	0	0	0	0	0	0	0	0	0	0	0	0	0	1	0	0	0	0	0	0	0	0	0	Rhum_TRINITY_DN21321_c0_g1__Rhum_TRINITY_DN21321_c0_g1_i1__g.173765__m.173765	voltage-gated Ion Channel superfamily
OG0007297	0	0	0	0	1	0	1	0	0	0	0	0	0	0	0	0	0	0	0	0	0	0	0	0	0	0	0	0	10	0	Hpha_TRINITY_DN14253_c0_g3__TRINITY_DN14253_c0_g3_i1__g.22120__m.22120	VSP, putative
OG0007774	0	0	1	0	1	1	1	0	0	0	0	0	0	0	0	0	0	0	0	0	0	0	0	0	0	0	0	0	7	0	Hpha_TRINITY_DN1601_c0_g1__TRINITY_DN1601_c0_g1_i1__g.48679__m.48679	VWA domain-containing protein
OG0023796	0	0	0	0	0	1	1	0	0	0	0	0	0	0	0	0	0	0	0	0	0	0	0	0	0	0	0	0	0	0	Hpha_TRINITY_DN15507_c1_g2__TRINITY_DN15507_c1_g2_i1__g.104884__m.104884	WD repeat and FYVE domain-containing protein 3, partial
OG0024196	0	0	0	0	1	0	1	0	0	0	0	0	0	0	0	0	0	0	0	0	0	0	0	0	0	0	0	0	0	0	Hpha_TRINITY_DN23787_c0_g1__TRINITY_DN23787_c0_g1_i1__g.93231__m.93231	WD repeat-containing protein 49
OG0012235	0	0	0	0	1	3	1	0	0	0	0	0	0	0	0	0	0	0	0	0	0	1	0	0	0	0	0	0	0	0	Hpha_TRINITY_DN15218_c4_g1__TRINITY_DN15218_c4_g1_i1__g.65746__m.65746	WD repeat-containing protein on Y chromosome-like isoform X1
OG0019512	0	0	0	0	1	1	1	0	0	0	0	0	0	0	0	0	0	0	0	0	0	0	0	0	0	0	0	0	0	0	Hpha_TRINITY_DN26288_c0_g1__TRINITY_DN26288_c0_g1_i1__g.184697__m.184697	WD40 repeat domain-containing protein
OG0012338	0	0	0	0	2	0	4	0	0	0	0	0	0	0	0	0	0	0	0	0	0	0	0	0	0	0	0	0	0	0	Hpha_TRINITY_DN16207_c0_g1__TRINITY_DN16207_c0_g1_i1__g.16361__m.16361	WD40 repeat-containing protein, putative
OG0024258	0	0	0	0	1	0	1	0	0	0	0	0	0	0	0	0	0	0	0	0	0	0	0	0	0	0	0	0	0	0	Hpha_TRINITY_DN26950_c0_g1__TRINITY_DN26950_c0_g1_i1__g.24923__m.24923	WW domain
OG0015903	0	0	0	0	1	0	3	0	0	0	0	0	0	0	0	0	0	0	0	0	0	0	0	0	0	0	0	0	0	0	Hpha_TRINITY_DN15164_c4_g4__TRINITY_DN15164_c4_g4_i1__g.129305__m.129305	WW domain protein
OG0008350	0	0	0	0	1	0	8	0	1	0	0	0	0	0	0	0	0	0	0	0	0	0	0	0	0	0	0	0	0	0	Hpha_TRINITY_DN1629_c0_g1__TRINITY_DN1629_c0_g1_i1__g.48872__m.48872	xanthan lyase
OG0023663	0	0	0	0	1	0	1	0	0	0	0	0	0	0	0	0	0	0	0	0	0	0	0	0	0	0	0	0	0	0	Hpha_TRINITY_DN13202_c0_g5__TRINITY_DN13202_c0_g5_i1__g.155046__m.155046	xenotropic and polytropic retrovirus receptor 1 homolog
OG0019658	0	0	0	0	1	1	1	0	0	0	0	0	0	0	0	0	0	0	0	0	0	0	0	0	0	0	0	0	0	0	Hpha_TRINITY_DN4242_c0_g1__TRINITY_DN4242_c0_g1_i1__g.186635__m.186635	XRE family transcriptional regulator
OG0015772	0	0	0	0	1	0	2	0	0	0	0	0	0	0	0	0	0	0	0	0	1	0	0	0	0	0	0	0	0	0	Hpha_TRINITY_DN12003_c0_g1__TRINITY_DN12003_c0_g1_i1__g.140988__m.140988	YeeE/YedE family protein	K07112	A09190 Not Included in Pathway or Brite	B 09194 Poorly characterized	C 99997 Function unknown	K07112; uncharacterized protein
OG0019949	0	0	0	0	1	1	0	0	0	0	0	1	0	0	0	0	0	0	0	0	0	0	0	0	0	0	0	0	0	0	Rhum_TRINITY_DN14342_c16_g1__Rhum_TRINITY_DN14342_c16_g1_i1__g.81236__m.81236	YggS family pyridoxal phosphate-dependent enzyme
OG0026340	0	0	0	0	1	1	0	0	0	0	0	0	0	0	0	0	0	0	0	0	0	0	0	0	0	0	0	0	0	0	Rhum_TRINITY_DN20012_c0_g1__Rhum_TRINITY_DN20012_c0_g1_i1__g.170978__m.170978	YicC family protein
OG0012313	0	0	0	0	0	1	5	0	0	0	0	0	0	0	0	0	0	0	0	0	0	0	0	0	0	0	0	0	0	0	Hpha_TRINITY_DN15900_c0_g5__TRINITY_DN15900_c0_g5_i3__g.73715__m.73715	YodA lipocalin-like domain protein
OG0019245	0	0	0	1	1	0	1	0	0	0	0	0	0	0	0	0	0	0	0	0	0	0	0	0	0	0	0	0	0	0	DIPPA_33625.mRNA.1	YTH domain-containing protein, putative
OG0019634	0	0	0	0	1	1	1	0	0	0	0	0	0	0	0	0	0	0	0	0	0	0	0	0	0	0	0	0	0	0	Hpha_TRINITY_DN36070_c0_g1__TRINITY_DN36070_c0_g1_i1__g.170780__m.170780	zf-HC2 domain-containing protein
OG0010037	0	0	0	1	1	3	1	0	0	0	0	0	0	0	0	0	0	0	0	2	0	0	0	0	0	0	0	0	0	0	DIPPA_17905.mRNA.1	Zinc finger CCCH domain-containing protein 27
OG0023921	0	0	0	0	1	0	1	0	0	0	0	0	0	0	0	0	0	0	0	0	0	0	0	0	0	0	0	0	0	0	Hpha_TRINITY_DN16262_c3_g5__TRINITY_DN16262_c3_g5_i1__g.15550__m.15550	zinc finger FYVE domain-containing protein 16
OG0013810	0	0	0	0	0	1	4	0	0	0	0	0	0	0	0	0	0	0	0	0	0	0	0	0	0	0	0	0	0	0	Hpha_TRINITY_DN15988_c2_g1__TRINITY_DN15988_c2_g1_i1__g.70390__m.70390	zinc finger protein
OG0016346	0	0	0	1	1	1	1	0	0	0	0	0	0	0	0	0	0	0	0	0	0	0	0	0	0	0	0	0	0	0	DIPPA_07273.mRNA.1	Zinc metalloprotease ZmpB
OG0024125	0	0	0	0	1	0	1	0	0	0	0	0	0	0	0	0	0	0	0	0	0	0	0	0	0	0	0	0	0	0	Hpha_TRINITY_DN20407_c0_g1__TRINITY_DN20407_c0_g1_i1__g.64199__m.64199	Zinc metalloproteinase nas-13
OG0023993	0	0	0	0	1	0	1	0	0	0	0	0	0	0	0	0	0	0	0	0	0	0	0	0	0	0	0	0	0	0	Hpha_TRINITY_DN16702_c0_g2__TRINITY_DN16702_c0_g2_i1__g.76521__m.76521	zinc-ribbon domain-containing protein
OG0020567	0	0	0	1	1	1	0	0	0	0	0	0	0	0	0	0	0	0	0	0	0	0	0	0	0	0	0	0	0	0	DIPPA_00013.mRNA.1	hypothetical protein
OG0001017	0	0	0	19	16	29	3	0	0	0	0	0	0	0	0	0	0	0	0	0	0	0	0	0	0	0	1	0	0	0	DIPPA_00035.mRNA.1	hypothetical protein
OG0001631	0	0	0	45	1	0	4	0	0	0	0	0	0	0	0	0	0	0	0	0	0	0	0	0	0	0	0	0	0	0	DIPPA_00048.mRNA.1	hypothetical protein
OG0002478	0	0	0	37	0	0	0	0	0	0	0	0	0	0	0	0	0	0	0	0	0	0	0	0	0	0	0	0	0	0	DIPPA_00049.mRNA.1	hypothetical protein
OG0010018	0	0	1	1	2	1	2	0	0	0	0	0	0	0	0	0	0	0	0	0	0	0	0	0	0	0	0	1	0	0	DIPPA_00066.mRNA.1	hypothetical protein
OG0003336	0	0	0	29	1	0	0	0	0	0	0	0	0	0	0	0	0	0	0	0	0	0	0	0	0	0	0	0	0	0	DIPPA_00075.mRNA.1	hypothetical protein
OG0015826	0	0	0	1	1	1	1	0	0	0	0	0	0	0	0	0	0	0	0	0	0	0	0	0	0	0	0	0	0	0	DIPPA_00092.mRNA.1	hypothetical protein
OG0020571	0	0	0	1	1	1	0	0	0	0	0	0	0	0	0	0	0	0	0	0	0	0	0	0	0	0	0	0	0	0	DIPPA_00099.mRNA.1	hypothetical protein
OG0019170	0	0	0	1	1	0	1	0	0	0	0	0	0	0	0	0	0	0	0	0	0	0	0	0	0	0	0	0	0	0	DIPPA_00109.mRNA.1	hypothetical protein
OG0013639	0	0	0	1	1	0	2	0	0	0	0	0	0	0	0	0	0	0	0	0	0	0	0	0	1	0	0	0	0	0	DIPPA_00127.mRNA.1	hypothetical protein
OG0013741	0	0	0	1	1	1	2	0	0	0	0	0	0	0	0	0	0	0	0	0	0	0	0	0	0	0	0	0	0	0	DIPPA_00129.mRNA.1	hypothetical protein
OG0010945	0	0	0	6	0	0	1	0	0	0	0	0	0	0	0	0	0	0	0	0	0	0	0	0	0	0	0	0	0	0	DIPPA_00139.mRNA.1	hypothetical protein
OG0007318	0	0	0	4	5	1	2	0	0	0	0	0	0	0	0	0	0	0	0	0	0	0	0	0	0	0	0	0	0	0	DIPPA_00142.mRNA.1	hypothetical protein
OG0001182	0	0	0	61	1	0	0	0	0	0	0	0	0	0	0	0	0	0	0	0	0	0	0	0	0	0	0	0	0	0	DIPPA_00143.mRNA.1	hypothetical protein
OG0001248	0	0	0	59	0	0	0	0	0	0	0	0	0	0	0	0	0	0	0	0	0	0	0	0	0	0	0	0	0	0	DIPPA_00145.mRNA.1	hypothetical protein
OG0003473	0	0	0	25	2	2	0	0	0	0	0	0	0	0	0	0	0	0	0	0	0	0	0	0	0	0	0	0	0	0	DIPPA_00152.mRNA.1	hypothetical protein
OG0012415	0	0	0	2	1	1	1	0	0	0	0	0	0	0	0	0	0	0	0	0	0	0	0	0	0	0	0	1	0	0	DIPPA_00160.mRNA.1	hypothetical protein
OG0020413	0	0	0	1	1	1	0	0	0	0	0	0	0	0	0	0	0	0	0	0	0	0	0	0	0	0	0	0	0	0	DIPPA_00181.mRNA.1	hypothetical protein
OG0006100	0	0	0	2	6	3	4	0	0	0	0	0	0	0	0	0	0	0	0	0	0	0	0	0	0	0	0	0	0	0	DIPPA_00185.mRNA.1	hypothetical protein
OG0016329	0	0	0	1	1	1	1	0	0	0	0	0	0	0	0	0	0	0	0	0	0	0	0	0	0	0	0	0	0	0	DIPPA_00187.mRNA.1	hypothetical protein
OG0019258	0	0	0	1	1	0	1	0	0	0	0	0	0	0	0	0	0	0	0	0	0	0	0	0	0	0	0	0	0	0	DIPPA_00191.mRNA.1	hypothetical protein
OG0012425	0	0	0	1	1	2	2	0	0	0	0	0	0	0	0	0	0	0	0	0	0	0	0	0	0	0	0	0	0	0	DIPPA_00200.mRNA.1	hypothetical protein
OG0013791	0	0	0	1	0	0	2	1	0	0	0	0	0	0	0	0	0	0	0	0	0	0	0	0	1	0	0	0	0	0	DIPPA_00203.mRNA.1	hypothetical protein
OG0001244	0	0	0	12	11	13	22	0	0	0	0	0	0	0	0	0	0	0	0	0	0	0	0	0	0	0	1	0	0	0	DIPPA_00215.mRNA.1	hypothetical protein
OG0002214	0	0	0	38	1	0	1	0	0	0	0	0	0	0	0	0	0	0	0	0	0	0	0	0	0	0	0	0	0	0	DIPPA_00222.mRNA.1	hypothetical protein
OG0014635	0	0	1	2	2	0	0	0	0	0	0	0	0	0	0	0	0	0	0	0	0	0	0	0	0	0	0	0	0	0	DIPPA_00227.mRNA.1	hypothetical protein
OG0015877	0	0	0	1	1	1	1	0	0	0	0	0	0	0	0	0	0	0	0	0	0	0	0	0	0	0	0	0	0	0	DIPPA_00228.mRNA.1	hypothetical protein
OG0009134	0	0	0	2	2	1	4	0	0	0	0	0	0	0	0	0	0	0	0	0	0	0	0	0	0	0	0	0	0	0	DIPPA_00238.mRNA.1	hypothetical protein
OG0019727	0	0	0	1	0	1	1	0	0	0	0	0	0	0	0	0	0	0	0	0	0	0	0	0	0	0	0	0	0	0	DIPPA_00248.mRNA.1	hypothetical protein
OG0020820	0	0	0	1	1	1	0	0	0	0	0	0	0	0	0	0	0	0	0	0	0	0	0	0	0	0	0	0	0	0	DIPPA_00261.mRNA.1	hypothetical protein
OG0020908	0	0	0	1	1	1	0	0	0	0	0	0	0	0	0	0	0	0	0	0	0	0	0	0	0	0	0	0	0	0	DIPPA_00281.mRNA.1	hypothetical protein
OG0020522	0	0	0	1	1	1	0	0	0	0	0	0	0	0	0	0	0	0	0	0	0	0	0	0	0	0	0	0	0	0	DIPPA_00284.mRNA.1	hypothetical protein
OG0016363	0	0	0	1	1	1	1	0	0	0	0	0	0	0	0	0	0	0	0	0	0	0	0	0	0	0	0	0	0	0	DIPPA_00288.mRNA.1	hypothetical protein
OG0013918	0	0	0	1	1	1	1	0	0	0	0	0	0	0	0	0	0	0	0	0	0	0	0	0	0	0	0	1	0	0	DIPPA_00289.mRNA.1	hypothetical protein
OG0002822	0	0	0	31	2	1	0	0	0	0	0	0	0	0	0	0	0	0	0	0	0	0	0	0	0	0	0	0	0	0	DIPPA_00293.mRNA.1	hypothetical protein
OG0006449	0	0	0	2	5	3	4	0	0	0	0	0	0	0	0	0	0	0	0	0	0	0	0	0	0	0	0	0	0	0	DIPPA_00300.mRNA.1	hypothetical protein
OG0012346	0	0	0	1	1	0	4	0	0	0	0	0	0	0	0	0	0	0	0	0	0	0	0	0	0	0	0	0	0	0	DIPPA_00302.mRNA.1	hypothetical protein
OG0006831	0	0	0	9	1	0	3	0	0	0	0	0	0	0	0	0	0	0	0	0	0	0	0	0	0	0	0	0	0	0	DIPPA_00307.mRNA.1	hypothetical protein
OG0013939	0	0	0	1	1	1	2	0	0	0	0	0	0	0	0	0	0	0	0	0	0	0	0	0	0	0	0	0	0	0	DIPPA_00322.mRNA.1	hypothetical protein
OG0019031	0	0	0	1	0	0	2	0	0	0	0	0	0	0	0	0	0	0	0	0	0	0	0	0	0	0	0	0	0	0	DIPPA_00334.mRNA.1	hypothetical protein
OG0002299	0	0	0	39	0	0	0	0	0	0	0	0	0	0	0	0	0	0	0	0	0	0	0	0	0	0	0	0	0	0	DIPPA_00358.mRNA.1	hypothetical protein
OG0001898	0	0	0	43	0	0	2	0	0	0	0	0	0	0	0	0	0	0	0	0	0	0	0	0	0	0	0	0	0	0	DIPPA_00376.mRNA.1	hypothetical protein
OG0015871	0	0	0	1	1	1	1	0	0	0	0	0	0	0	0	0	0	0	0	0	0	0	0	0	0	0	0	0	0	0	DIPPA_00388.mRNA.1	hypothetical protein
OG0014188	0	0	0	1	1	2	1	0	0	0	0	0	0	0	0	0	0	0	0	0	0	0	0	0	0	0	0	0	0	0	DIPPA_00394.mRNA.1	hypothetical protein
OG0020351	0	0	0	1	1	1	0	0	0	0	0	0	0	0	0	0	0	0	0	0	0	0	0	0	0	0	0	0	0	0	DIPPA_00400.mRNA.1	hypothetical protein
OG0020537	0	0	0	1	1	1	0	0	0	0	0	0	0	0	0	0	0	0	0	0	0	0	0	0	0	0	0	0	0	0	DIPPA_00419.mRNA.1	hypothetical protein
OG0012401	0	0	0	2	1	1	2	0	0	0	0	0	0	0	0	0	0	0	0	0	0	0	0	0	0	0	0	0	0	0	DIPPA_00421.mRNA.1	hypothetical protein
OG0014101	0	0	0	2	1	1	1	0	0	0	0	0	0	0	0	0	0	0	0	0	0	0	0	0	0	0	0	0	0	0	DIPPA_00428.mRNA.1	hypothetical protein
OG0016234	0	0	0	1	1	1	1	0	0	0	0	0	0	0	0	0	0	0	0	0	0	0	0	0	0	0	0	0	0	0	DIPPA_00449.mRNA.1	hypothetical protein
OG0010936	0	0	0	1	1	3	2	0	0	0	0	0	0	0	0	0	0	0	0	0	0	0	0	0	0	0	0	0	0	0	DIPPA_00456.mRNA.1	hypothetical protein
OG0020793	0	0	0	1	1	1	0	0	0	0	0	0	0	0	0	0	0	0	0	0	0	0	0	0	0	0	0	0	0	0	DIPPA_00460.mRNA.1	hypothetical protein
OG0010180	0	0	0	6	0	2	0	0	0	0	0	0	0	0	0	0	0	0	0	0	0	0	0	0	0	0	0	0	0	0	DIPPA_00469.mRNA.1	hypothetical protein
OG0020395	0	0	0	1	1	1	0	0	0	0	0	0	0	0	0	0	0	0	0	0	0	0	0	0	0	0	0	0	0	0	DIPPA_00471.mRNA.1	hypothetical protein
OG0000708	0	0	0	86	0	0	1	0	0	0	0	0	0	0	0	0	0	0	0	0	0	0	0	0	0	0	0	0	0	0	DIPPA_00485.mRNA.1	hypothetical protein
OG0008339	0	0	0	2	1	2	5	0	0	0	0	0	0	0	0	0	0	0	0	0	0	0	0	0	0	0	0	0	0	0	DIPPA_00493.mRNA.1	hypothetical protein
OG0016324	0	0	0	1	1	1	1	0	0	0	0	0	0	0	0	0	0	0	0	0	0	0	0	0	0	0	0	0	0	0	DIPPA_00494.mRNA.1	hypothetical protein
OG0026791	0	0	0	1	1	0	0	0	0	0	0	0	0	0	0	0	0	0	0	0	0	0	0	0	0	0	0	0	0	0	DIPPA_00498.mRNA.1	hypothetical protein
OG0003723	0	0	0	13	12	2	0	0	0	0	0	0	0	0	0	0	0	0	0	0	0	0	0	0	0	0	0	0	0	0	DIPPA_00507.mRNA.1	hypothetical protein
OG0016479	0	0	0	1	1	1	1	0	0	0	0	0	0	0	0	0	0	0	0	0	0	0	0	0	0	0	0	0	0	0	DIPPA_00511.mRNA.1	hypothetical protein
OG0012210	0	0	0	1	1	3	1	0	0	0	0	0	0	0	0	0	0	0	0	0	0	0	0	0	0	0	0	0	0	0	DIPPA_00514.mRNA.1	hypothetical protein
OG0009944	0	0	0	1	1	1	5	0	0	0	0	0	0	0	0	0	0	0	0	0	0	0	0	0	0	0	0	0	0	0	DIPPA_00517.mRNA.1	hypothetical protein	K13344	A09140 Cellular Processes	B 09141 Transport and catabolism	C 04146 Peroxisome	PEX13; peroxin-13
OG0004674	0	0	0	7	1	12	0	0	0	0	0	0	0	0	0	0	0	0	0	0	0	0	0	0	1	0	0	0	0	0	DIPPA_00527.mRNA.1	hypothetical protein
OG0019062	0	0	0	1	1	0	1	0	0	0	0	0	0	0	0	0	0	0	0	0	0	0	0	0	0	0	0	0	0	0	DIPPA_00537.mRNA.1	hypothetical protein
OG0016219	0	0	0	1	1	1	1	0	0	0	0	0	0	0	0	0	0	0	0	0	0	0	0	0	0	0	0	0	0	0	DIPPA_00539.mRNA.1	hypothetical protein
OG0017343	0	0	0	1	1	2	0	0	0	0	0	0	0	0	0	0	0	0	0	0	0	0	0	0	0	0	0	0	0	0	DIPPA_00542.mRNA.1	hypothetical protein
OG0016443	0	0	0	1	2	0	1	0	0	0	0	0	0	0	0	0	0	0	0	0	0	0	0	0	0	0	0	0	0	0	DIPPA_00546.mRNA.1	hypothetical protein
OG0009281	0	0	0	2	5	0	0	0	0	0	0	0	0	0	0	0	0	0	0	0	0	0	0	2	0	0	0	0	0	0	DIPPA_00554.mRNA.1	hypothetical protein
OG0005854	0	0	0	15	0	1	0	0	0	0	0	0	0	0	0	0	0	0	0	0	0	0	0	0	0	0	0	0	0	0	DIPPA_00558.mRNA.1	hypothetical protein
OG0019334	0	0	0	1	1	0	1	0	0	0	0	0	0	0	0	0	0	0	0	0	0	0	0	0	0	0	0	0	0	0	DIPPA_00564.mRNA.1	hypothetical protein
OG0009154	0	0	1	1	1	1	1	0	0	0	0	0	1	0	0	0	0	0	0	0	0	0	0	0	3	0	0	0	0	0	DIPPA_00570.mRNA.1	hypothetical protein
OG0002943	0	0	0	4	9	3	17	0	0	0	0	0	0	0	0	0	0	0	0	0	0	0	0	0	0	0	0	0	0	0	DIPPA_00580.mRNA.1	hypothetical protein
OG0020504	0	0	0	1	1	1	0	0	0	0	0	0	0	0	0	0	0	0	0	0	0	0	0	0	0	0	0	0	0	0	DIPPA_00583.mRNA.1	hypothetical protein
OG0016764	0	0	0	1	1	1	1	0	0	0	0	0	0	0	0	0	0	0	0	0	0	0	0	0	0	0	0	0	0	0	DIPPA_00600.mRNA.1	hypothetical protein
OG0016825	0	0	0	1	1	1	1	0	0	0	0	0	0	0	0	0	0	0	0	0	0	0	0	0	0	0	0	0	0	0	DIPPA_00615.mRNA.1	hypothetical protein
OG0000931	0	0	0	67	2	1	1	0	0	0	1	0	0	0	0	0	0	0	0	0	0	0	0	0	0	0	0	0	0	0	DIPPA_00616.mRNA.1	hypothetical protein
OG0007808	0	0	0	3	3	2	2	0	0	0	0	0	0	0	0	0	0	0	0	0	1	0	0	0	0	0	0	0	0	0	DIPPA_00621.mRNA.1	hypothetical protein
OG0010047	0	0	0	2	3	2	1	0	0	0	0	0	0	0	0	0	0	0	0	0	0	0	0	0	0	0	0	0	0	0	DIPPA_00624.mRNA.1	hypothetical protein
OG0019708	0	0	0	1	1	0	1	0	0	0	0	0	0	0	0	0	0	0	0	0	0	0	0	0	0	0	0	0	0	0	DIPPA_00626.mRNA.1	hypothetical protein
OG0000993	0	0	0	14	51	4	0	0	0	0	0	0	0	0	0	0	0	0	0	0	0	0	0	0	0	0	0	0	0	0	DIPPA_00648.mRNA.1	hypothetical protein
OG0020789	0	0	0	1	1	1	0	0	0	0	0	0	0	0	0	0	0	0	0	0	0	0	0	0	0	0	0	0	0	0	DIPPA_00650.mRNA.1	hypothetical protein
OG0020483	0	0	0	1	0	1	0	0	0	0	0	0	0	0	0	0	0	0	0	0	0	0	0	0	0	0	0	1	0	0	DIPPA_00651.mRNA.1	hypothetical protein
OG0013613	0	0	0	1	1	1	2	0	0	0	0	0	0	0	0	0	0	0	0	0	0	0	0	0	0	0	0	0	0	0	DIPPA_00654.mRNA.1	hypothetical protein
OG0011177	0	0	0	2	2	1	1	0	0	0	0	0	0	0	0	0	0	0	0	0	0	0	0	0	0	0	0	0	0	1	DIPPA_00660.mRNA.1	hypothetical protein
OG0016488	0	0	0	1	1	1	1	0	0	0	0	0	0	0	0	0	0	0	0	0	0	0	0	0	0	0	0	0	0	0	DIPPA_00667.mRNA.1	hypothetical protein
OG0016697	0	0	0	1	1	1	1	0	0	0	0	0	0	0	0	0	0	0	0	0	0	0	0	0	0	0	0	0	0	0	DIPPA_00679.mRNA.1	hypothetical protein
OG0013978	0	0	0	1	1	1	2	0	0	0	0	0	0	0	0	0	0	0	0	0	0	0	0	0	0	0	0	0	0	0	DIPPA_00681.mRNA.1	hypothetical protein
OG0011332	0	0	0	6	0	1	0	0	0	0	0	0	0	0	0	0	0	0	0	0	0	0	0	0	0	0	0	0	0	0	DIPPA_00682.mRNA.1	hypothetical protein
OG0016541	0	0	0	1	1	1	1	0	0	0	0	0	0	0	0	0	0	0	0	0	0	0	0	0	0	0	0	0	0	0	DIPPA_00688.mRNA.1	hypothetical protein
OG0013598	0	0	0	1	1	1	1	0	0	0	0	0	0	0	0	0	0	0	0	0	0	0	1	0	0	0	0	0	0	0	DIPPA_00695.mRNA.1	hypothetical protein
OG0011033	0	0	0	1	1	1	1	0	0	0	0	0	0	0	0	0	0	0	0	0	0	0	0	0	3	0	0	0	0	0	DIPPA_00700.mRNA.1	hypothetical protein
OG0016776	0	0	0	1	1	1	1	0	0	0	0	0	0	0	0	0	0	0	0	0	0	0	0	0	0	0	0	0	0	0	DIPPA_00702.mRNA.1	hypothetical protein
OG0012806	0	0	0	5	1	0	0	0	0	0	0	0	0	0	0	0	0	0	0	0	0	0	0	0	0	0	0	0	0	0	DIPPA_00706.mRNA.1	hypothetical protein
OG0020874	0	0	0	1	1	1	0	0	0	0	0	0	0	0	0	0	0	0	0	0	0	0	0	0	0	0	0	0	0	0	DIPPA_00713.mRNA.1	hypothetical protein
OG0012142	0	0	0	1	1	2	2	0	0	0	0	0	0	0	0	0	0	0	0	0	0	0	0	0	0	0	0	0	0	0	DIPPA_00718.mRNA.1	hypothetical protein
OG0020386	0	0	0	1	1	1	0	0	0	0	0	0	0	0	0	0	0	0	0	0	0	0	0	0	0	0	0	0	0	0	DIPPA_00720.mRNA.1	hypothetical protein
OG0009280	0	0	0	8	1	0	0	0	0	0	0	0	0	0	0	0	0	0	0	0	0	0	0	0	0	0	0	0	0	0	DIPPA_00725.mRNA.1	hypothetical protein
OG0009110	0	0	0	1	1	1	4	1	1	0	0	0	0	0	0	0	0	0	0	0	0	0	0	0	0	0	0	0	0	0	DIPPA_00736.mRNA.1	hypothetical protein
OG0016133	0	0	0	1	1	1	1	0	0	0	0	0	0	0	0	0	0	0	0	0	0	0	0	0	0	0	0	0	0	0	DIPPA_00749.mRNA.1	hypothetical protein
OG0000696	0	0	0	88	0	0	0	0	0	0	0	0	0	0	0	0	0	0	0	0	0	0	0	0	0	0	0	0	0	0	DIPPA_00764.mRNA.1	hypothetical protein
OG0007769	0	0	0	3	2	1	4	0	0	0	0	0	0	0	0	0	0	0	0	0	1	0	0	0	0	0	0	0	0	0	DIPPA_00767.mRNA.1	hypothetical protein
OG0016800	0	0	0	1	1	1	1	0	0	0	0	0	0	0	0	0	0	0	0	0	0	0	0	0	0	0	0	0	0	0	DIPPA_00776.mRNA.1	hypothetical protein
OG0020877	0	0	0	1	1	1	0	0	0	0	0	0	0	0	0	0	0	0	0	0	0	0	0	0	0	0	0	0	0	0	DIPPA_00781.mRNA.1	hypothetical protein
OG0016509	0	0	0	1	2	0	1	0	0	0	0	0	0	0	0	0	0	0	0	0	0	0	0	0	0	0	0	0	0	0	DIPPA_00784.mRNA.1	hypothetical protein
OG0024058	0	0	0	1	0	0	1	0	0	0	0	0	0	0	0	0	0	0	0	0	0	0	0	0	0	0	0	0	0	0	DIPPA_00796.mRNA.1	hypothetical protein
OG0012181	0	0	0	1	2	1	2	0	0	0	0	0	0	0	0	0	0	0	0	0	0	0	0	0	0	0	0	0	0	0	DIPPA_00821.mRNA.1	hypothetical protein
OG0012435	0	0	0	2	2	1	1	0	0	0	0	0	0	0	0	0	0	0	0	0	0	0	0	0	0	0	0	0	0	0	DIPPA_00825.mRNA.1	hypothetical protein
OG0016146	0	0	0	1	1	1	1	0	0	0	0	0	0	0	0	0	0	0	0	0	0	0	0	0	0	0	0	0	0	0	DIPPA_00829.mRNA.1	hypothetical protein
OG0013906	0	0	0	1	1	1	2	0	0	0	0	0	0	0	0	0	0	0	0	0	0	0	0	0	0	0	0	0	0	0	DIPPA_00831.mRNA.1	hypothetical protein
OG0016795	0	0	0	1	1	1	1	0	0	0	0	0	0	0	0	0	0	0	0	0	0	0	0	0	0	0	0	0	0	0	DIPPA_00845.mRNA.1	hypothetical protein
OG0012341	0	0	0	2	1	2	1	0	0	0	0	0	0	0	0	0	0	0	0	0	0	0	0	0	0	0	0	0	0	0	DIPPA_00855.mRNA.1	hypothetical protein
OG0015574	1	0	0	1	1	1	0	0	0	0	0	0	0	0	0	0	0	0	0	0	0	0	0	0	0	0	0	0	0	0	DIPPA_00866.mRNA.1	hypothetical protein
OG0006902	0	0	0	1	8	4	0	0	0	0	0	0	0	0	0	0	0	0	0	0	0	0	0	0	0	0	0	0	0	0	DIPPA_00895.mRNA.1	hypothetical protein
OG0026854	0	0	0	1	1	0	0	0	0	0	0	0	0	0	0	0	0	0	0	0	0	0	0	0	0	0	0	0	0	0	DIPPA_00941.mRNA.1	hypothetical protein
OG0009277	0	0	0	2	5	2	0	0	0	0	0	0	0	0	0	0	0	0	0	0	0	0	0	0	0	0	0	0	0	0	DIPPA_00944.mRNA.1	hypothetical protein
OG0007890	0	0	0	10	1	0	0	0	0	0	0	0	0	0	0	0	0	0	0	0	0	0	0	0	0	0	0	0	0	0	DIPPA_00973.mRNA.1	hypothetical protein
OG0012775	0	0	0	3	1	2	0	0	0	0	0	0	0	0	0	0	0	0	0	0	0	0	0	0	0	0	0	0	0	0	DIPPA_00981.mRNA.1	hypothetical protein
OG0024564	0	0	0	1	0	0	1	0	0	0	0	0	0	0	0	0	0	0	0	0	0	0	0	0	0	0	0	0	0	0	DIPPA_00982.mRNA.1	hypothetical protein
OG0017467	0	0	0	1	2	1	0	0	0	0	0	0	0	0	0	0	0	0	0	0	0	0	0	0	0	0	0	0	0	0	DIPPA_00983.mRNA.1	hypothetical protein
OG0016041	0	0	0	1	1	0	2	0	0	0	0	0	0	0	0	0	0	0	0	0	0	0	0	0	0	0	0	0	0	0	DIPPA_00985.mRNA.1	hypothetical protein
OG0006102	0	0	0	3	5	3	4	0	0	0	0	0	0	0	0	0	0	0	0	0	0	0	0	0	0	0	0	0	0	0	DIPPA_00990.mRNA.1	hypothetical protein
OG0016805	0	0	0	1	1	1	1	0	0	0	0	0	0	0	0	0	0	0	0	0	0	0	0	0	0	0	0	0	0	0	DIPPA_00993.mRNA.1	hypothetical protein	K08177	A09180 Brite Hierarchies	B 09183 Protein families: signaling and cellular processes	C 02000 Transporters	oxlT; MFS transporter, OFA family, oxalate/formate antiporter
OG0004872	0	0	0	2	4	6	5	0	0	0	0	0	0	0	0	0	0	0	0	0	3	0	0	0	0	0	0	0	0	0	DIPPA_00995.mRNA.1	hypothetical protein
OG0020824	0	0	0	1	1	1	0	0	0	0	0	0	0	0	0	0	0	0	0	0	0	0	0	0	0	0	0	0	0	0	DIPPA_00997.mRNA.1	hypothetical protein
OG0002085	0	0	0	41	0	1	0	0	0	0	0	0	0	0	0	0	0	0	0	0	0	0	0	0	0	0	0	0	0	0	DIPPA_01011.mRNA.1	hypothetical protein
OG0009071	0	0	0	2	2	2	2	0	0	0	0	0	0	0	0	0	0	0	0	0	0	0	0	0	0	0	1	0	0	0	DIPPA_01017.mRNA.1	hypothetical protein
OG0020503	0	0	0	1	1	1	0	0	0	0	0	0	0	0	0	0	0	0	0	0	0	0	0	0	0	0	0	0	0	0	DIPPA_01020.mRNA.1	hypothetical protein
OG0012370	0	0	0	1	0	1	4	0	0	0	0	0	0	0	0	0	0	0	0	0	0	0	0	0	0	0	0	0	0	0	DIPPA_01021.mRNA.1	hypothetical protein
OG0017314	0	0	0	1	1	1	0	0	0	0	0	0	0	0	0	0	0	0	0	0	1	0	0	0	0	0	0	0	0	0	DIPPA_01028.mRNA.1	hypothetical protein
OG0017277	0	0	0	1	2	1	0	0	0	0	0	0	0	0	0	0	0	0	0	0	0	0	0	0	0	0	0	0	0	0	DIPPA_01036.mRNA.1	hypothetical protein
OG0017425	0	0	0	2	1	1	0	0	0	0	0	0	0	0	0	0	0	0	0	0	0	0	0	0	0	0	0	0	0	0	DIPPA_01037.mRNA.1	hypothetical protein
OG0001630	0	1	0	49	0	0	0	0	0	0	0	0	0	0	0	0	0	0	0	0	0	0	0	0	0	0	0	0	0	0	DIPPA_01048.mRNA.1	hypothetical protein
OG0020440	0	0	0	1	1	1	0	0	0	0	0	0	0	0	0	0	0	0	0	0	0	0	0	0	0	0	0	0	0	0	DIPPA_01050.mRNA.1	hypothetical protein
OG0020369	0	0	0	1	1	1	0	0	0	0	0	0	0	0	0	0	0	0	0	0	0	0	0	0	0	0	0	0	0	0	DIPPA_01057.mRNA.1	hypothetical protein
OG0010913	0	0	0	2	1	3	1	0	0	0	0	0	0	0	0	0	0	0	0	0	0	0	0	0	0	0	0	0	0	0	DIPPA_01069.mRNA.1	hypothetical protein	K02183	A09130 Environmental Information Processing	B 09132 Signal transduction	C 04014 Ras signaling pathway	CALM; calmodulin
OG0006814	0	0	0	2	4	1	6	0	0	0	0	0	0	0	0	0	0	0	0	0	0	0	0	0	0	0	0	0	0	0	DIPPA_01074.mRNA.1	hypothetical protein
OG0013149	0	0	0	1	1	0	2	0	0	0	0	0	0	1	0	0	0	0	0	0	0	0	0	0	0	0	0	0	0	0	DIPPA_01077.mRNA.1	hypothetical protein
OG0003466	0	0	0	5	18	5	1	0	0	0	0	0	0	0	0	0	0	0	0	0	0	0	0	0	0	0	0	0	0	0	DIPPA_01079.mRNA.1	hypothetical protein
OG0013701	0	0	0	1	1	2	1	0	0	0	0	0	0	0	0	0	0	0	0	0	0	0	0	0	0	0	0	0	0	0	DIPPA_01082.mRNA.1	hypothetical protein
OG0001957	0	0	0	31	0	0	12	0	0	0	0	0	0	0	0	0	0	0	0	1	0	0	0	0	0	0	0	0	0	0	DIPPA_01084.mRNA.1	hypothetical protein
OG0016432	0	0	0	1	1	1	1	0	0	0	0	0	0	0	0	0	0	0	0	0	0	0	0	0	0	0	0	0	0	0	DIPPA_01089.mRNA.1	hypothetical protein
OG0014047	0	0	0	1	2	1	1	0	0	0	0	0	0	0	0	0	0	0	0	0	0	0	0	0	0	0	0	0	0	0	DIPPA_01121.mRNA.1	hypothetical protein
OG0016514	0	0	0	3	0	0	1	0	0	0	0	0	0	0	0	0	0	0	0	0	0	0	0	0	0	0	0	0	0	0	DIPPA_01122.mRNA.1	hypothetical protein
OG0013829	0	0	0	1	1	1	2	0	0	0	0	0	0	0	0	0	0	0	0	0	0	0	0	0	0	0	0	0	0	0	DIPPA_01126.mRNA.1	hypothetical protein
OG0016555	0	0	0	1	1	1	1	0	0	0	0	0	0	0	0	0	0	0	0	0	0	0	0	0	0	0	0	0	0	0	DIPPA_01128.mRNA.1	hypothetical protein
OG0000676	0	0	0	41	25	16	7	0	1	0	0	0	0	0	0	0	0	0	0	0	0	0	0	0	0	0	0	0	0	0	DIPPA_01139.mRNA.1	hypothetical protein
OG0011025	0	0	0	1	1	2	3	0	0	0	0	0	0	0	0	0	0	0	0	0	0	0	0	0	0	0	0	0	0	0	DIPPA_01141.mRNA.1	hypothetical protein
OG0019519	0	0	0	1	0	1	1	0	0	0	0	0	0	0	0	0	0	0	0	0	0	0	0	0	0	0	0	0	0	0	DIPPA_01150.mRNA.1	hypothetical protein
OG0019302	0	0	0	1	1	0	1	0	0	0	0	0	0	0	0	0	0	0	0	0	0	0	0	0	0	0	0	0	0	0	DIPPA_01165.mRNA.1	hypothetical protein
OG0003576	0	0	0	21	0	0	1	0	0	0	0	0	0	0	0	0	0	0	0	0	0	0	0	0	0	0	0	0	6	0	DIPPA_01218.mRNA.1	hypothetical protein
OG0006435	0	0	0	3	5	3	3	0	0	0	0	0	0	0	0	0	0	0	0	0	0	0	0	0	0	0	0	0	0	0	DIPPA_01221.mRNA.1	hypothetical protein
OG0009880	0	0	0	1	1	1	3	1	1	0	0	0	0	0	0	0	0	0	0	0	0	0	0	0	0	0	0	0	0	0	DIPPA_01223.mRNA.1	hypothetical protein
OG0002022	0	0	0	42	0	0	0	0	0	0	0	0	0	0	0	0	0	0	0	0	0	0	0	1	0	0	0	0	0	0	DIPPA_01256.mRNA.1	hypothetical protein
OG0013948	0	0	0	1	2	1	1	0	0	0	0	0	0	0	0	0	0	0	0	0	0	0	0	0	0	0	0	0	0	0	DIPPA_01258.mRNA.1	hypothetical protein
OG0009942	0	0	0	1	1	4	1	0	0	0	0	0	1	0	0	0	0	0	0	0	0	0	0	0	0	0	0	0	0	0	DIPPA_01260.mRNA.1	hypothetical protein
OG0013670	0	0	0	1	1	1	2	0	0	0	0	0	0	0	0	0	0	0	0	0	0	0	0	0	0	0	0	0	0	0	DIPPA_01291.mRNA.1	hypothetical protein
OG0017466	0	0	0	2	1	1	0	0	0	0	0	0	0	0	0	0	0	0	0	0	0	0	0	0	0	0	0	0	0	0	DIPPA_01304.mRNA.1	hypothetical protein
OG0007762	0	0	0	3	3	3	2	0	0	0	0	0	0	0	0	0	0	0	0	0	0	0	0	0	0	0	0	0	0	0	DIPPA_01307.mRNA.1	hypothetical protein
OG0009177	0	0	0	2	0	2	1	0	0	0	0	0	0	0	0	0	0	0	0	0	1	0	0	0	3	0	0	0	0	0	DIPPA_01308.mRNA.1	hypothetical protein
OG0016538	0	0	0	1	1	1	1	0	0	0	0	0	0	0	0	0	0	0	0	0	0	0	0	0	0	0	0	0	0	0	DIPPA_01310.mRNA.1	hypothetical protein
OG0016421	0	0	0	1	1	1	1	0	0	0	0	0	0	0	0	0	0	0	0	0	0	0	0	0	0	0	0	0	0	0	DIPPA_01311.mRNA.1	hypothetical protein
OG0019531	0	0	0	1	1	0	1	0	0	0	0	0	0	0	0	0	0	0	0	0	0	0	0	0	0	0	0	0	0	0	DIPPA_01318.mRNA.1	hypothetical protein
OG0012352	0	0	0	3	1	1	1	0	0	0	0	0	0	0	0	0	0	0	0	0	0	0	0	0	0	0	0	0	0	0	DIPPA_01330.mRNA.1	hypothetical protein
OG0015806	0	0	0	1	1	1	1	0	0	0	0	0	0	0	0	0	0	0	0	0	0	0	0	0	0	0	0	0	0	0	DIPPA_01340.mRNA.1	hypothetical protein
OG0001839	0	0	0	35	1	0	0	0	0	0	0	0	0	0	0	0	0	0	0	10	0	0	0	0	0	0	0	0	0	0	DIPPA_01347.mRNA.1	hypothetical protein
OG0014714	0	0	0	3	1	1	0	0	0	0	0	0	0	0	0	0	0	0	0	0	0	0	0	0	0	0	0	0	0	0	DIPPA_01388.mRNA.1	hypothetical protein
OG0020846	0	0	0	1	1	1	0	0	0	0	0	0	0	0	0	0	0	0	0	0	0	0	0	0	0	0	0	0	0	0	DIPPA_01400.mRNA.1	hypothetical protein
OG0017387	0	0	0	1	2	1	0	0	0	0	0	0	0	0	0	0	0	0	0	0	0	0	0	0	0	0	0	0	0	0	DIPPA_01403.mRNA.1	hypothetical protein
OG0020524	0	0	0	1	1	1	0	0	0	0	0	0	0	0	0	0	0	0	0	0	0	0	0	0	0	0	0	0	0	0	DIPPA_01439.mRNA.1	hypothetical protein
OG0007729	0	0	0	3	1	2	3	0	0	0	0	0	0	0	0	0	0	0	0	0	0	0	0	0	1	0	1	0	0	0	DIPPA_01454.mRNA.1	hypothetical protein
OG0020780	0	0	0	1	1	1	0	0	0	0	0	0	0	0	0	0	0	0	0	0	0	0	0	0	0	0	0	0	0	0	DIPPA_01458.mRNA.1	hypothetical protein
OG0002817	0	0	0	11	0	15	6	0	0	0	0	0	0	0	0	0	0	0	0	0	0	0	0	0	2	0	0	0	0	0	DIPPA_01461.mRNA.1	hypothetical protein
OG0020421	0	0	0	1	1	1	0	0	0	0	0	0	0	0	0	0	0	0	0	0	0	0	0	0	0	0	0	0	0	0	DIPPA_01463.mRNA.1	hypothetical protein
OG0013787	0	0	0	1	1	1	2	0	0	0	0	0	0	0	0	0	0	0	0	0	0	0	0	0	0	0	0	0	0	0	DIPPA_01469.mRNA.1	hypothetical protein
OG0019643	0	0	0	1	1	0	1	0	0	0	0	0	0	0	0	0	0	0	0	0	0	0	0	0	0	0	0	0	0	0	DIPPA_01481.mRNA.1	hypothetical protein
OG0016396	0	0	0	1	1	1	1	0	0	0	0	0	0	0	0	0	0	0	0	0	0	0	0	0	0	0	0	0	0	0	DIPPA_01484.mRNA.1	hypothetical protein
OG0016821	0	0	0	1	1	1	1	0	0	0	0	0	0	0	0	0	0	0	0	0	0	0	0	0	0	0	0	0	0	0	DIPPA_01490.mRNA.1	hypothetical protein
OG0016119	0	0	0	1	1	1	1	0	0	0	0	0	0	0	0	0	0	0	0	0	0	0	0	0	0	0	0	0	0	0	DIPPA_01493.mRNA.1	hypothetical protein
OG0010054	0	0	0	2	2	3	1	0	0	0	0	0	0	0	0	0	0	0	0	0	0	0	0	0	0	0	0	0	0	0	DIPPA_01499.mRNA.1	hypothetical protein
OG0020357	0	0	0	1	1	1	0	0	0	0	0	0	0	0	0	0	0	0	0	0	0	0	0	0	0	0	0	0	0	0	DIPPA_01503.mRNA.1	hypothetical protein
OG0016828	0	0	0	1	1	1	1	0	0	0	0	0	0	0	0	0	0	0	0	0	0	0	0	0	0	0	0	0	0	0	DIPPA_01509.mRNA.1	hypothetical protein
OG0005822	0	0	0	4	5	3	4	0	0	0	0	0	0	0	0	0	0	0	0	0	0	0	0	0	0	0	0	0	0	0	DIPPA_01510.mRNA.1	hypothetical protein
OG0017308	0	0	0	1	1	1	0	0	0	0	0	0	0	0	0	0	0	0	0	0	0	1	0	0	0	0	0	0	0	0	DIPPA_01511.mRNA.1	hypothetical protein
OG0016848	0	0	0	1	1	1	1	0	0	0	0	0	0	0	0	0	0	0	0	0	0	0	0	0	0	0	0	0	0	0	DIPPA_01527.mRNA.1	hypothetical protein
OG0016798	0	0	0	1	2	0	1	0	0	0	0	0	0	0	0	0	0	0	0	0	0	0	0	0	0	0	0	0	0	0	DIPPA_01531.mRNA.1	hypothetical protein
OG0015886	0	0	0	1	1	1	1	0	0	0	0	0	0	0	0	0	0	0	0	0	0	0	0	0	0	0	0	0	0	0	DIPPA_01540.mRNA.1	hypothetical protein
OG0014050	0	0	0	1	2	1	1	0	0	0	0	0	0	0	0	0	0	0	0	0	0	0	0	0	0	0	0	0	0	0	DIPPA_01541.mRNA.1	hypothetical protein
OG0026849	0	0	0	1	1	0	0	0	0	0	0	0	0	0	0	0	0	0	0	0	0	0	0	0	0	0	0	0	0	0	DIPPA_01548.mRNA.1	hypothetical protein
OG0012407	0	0	0	1	1	2	1	0	0	0	0	0	0	0	0	0	0	0	0	0	0	0	0	0	0	0	0	0	0	1	DIPPA_01560.mRNA.1	hypothetical protein
OG0016202	0	0	0	1	1	1	1	0	0	0	0	0	0	0	0	0	0	0	0	0	0	0	0	0	0	0	0	0	0	0	DIPPA_01571.mRNA.1	hypothetical protein
OG0014702	0	0	0	3	1	1	0	0	0	0	0	0	0	0	0	0	0	0	0	0	0	0	0	0	0	0	0	0	0	0	DIPPA_01582.mRNA.1	hypothetical protein
OG0016268	0	0	0	1	1	1	1	0	0	0	0	0	0	0	0	0	0	0	0	0	0	0	0	0	0	0	0	0	0	0	DIPPA_01586.mRNA.1	hypothetical protein
OG0019453	0	0	0	1	1	0	1	0	0	0	0	0	0	0	0	0	0	0	0	0	0	0	0	0	0	0	0	0	0	0	DIPPA_01588.mRNA.1	hypothetical protein
OG0014143	0	0	0	2	1	1	1	0	0	0	0	0	0	0	0	0	0	0	0	0	0	0	0	0	0	0	0	0	0	0	DIPPA_01595.mRNA.1	hypothetical protein
OG0009098	0	0	0	4	1	1	2	0	0	0	0	0	0	0	0	0	0	0	0	0	0	0	1	0	0	0	0	0	0	0	DIPPA_01614.mRNA.1	hypothetical protein
OG0014015	0	0	0	2	1	1	1	0	0	0	0	0	0	0	0	0	0	0	0	0	0	0	0	0	0	0	0	0	0	0	DIPPA_01627.mRNA.1	hypothetical protein
OG0015778	0	0	0	1	1	1	1	0	0	0	0	0	0	0	0	0	0	0	0	0	0	0	0	0	0	0	0	0	0	0	DIPPA_01678.mRNA.1	hypothetical protein
OG0020487	0	0	0	1	1	1	0	0	0	0	0	0	0	0	0	0	0	0	0	0	0	0	0	0	0	0	0	0	0	0	DIPPA_01682.mRNA.1	hypothetical protein
OG0014670	0	0	0	1	3	1	0	0	0	0	0	0	0	0	0	0	0	0	0	0	0	0	0	0	0	0	0	0	0	0	DIPPA_01697.mRNA.1	hypothetical protein
OG0020723	0	0	0	1	1	1	0	0	0	0	0	0	0	0	0	0	0	0	0	0	0	0	0	0	0	0	0	0	0	0	DIPPA_01701.mRNA.1	hypothetical protein
OG0017410	0	0	0	1	2	1	0	0	0	0	0	0	0	0	0	0	0	0	0	0	0	0	0	0	0	0	0	0	0	0	DIPPA_01711.mRNA.1	hypothetical protein
OG0003844	0	0	0	15	1	7	3	0	0	0	0	0	0	0	0	0	0	0	0	0	0	0	0	0	0	0	0	0	0	0	DIPPA_01729.mRNA.1	hypothetical protein
OG0010163	0	0	2	3	3	0	0	0	0	0	0	0	0	0	0	0	0	0	0	0	0	0	0	0	0	0	0	0	0	0	DIPPA_01739.mRNA.1	hypothetical protein
OG0012408	0	0	0	1	1	1	3	0	0	0	0	0	0	0	0	0	0	0	0	0	0	0	0	0	0	0	0	0	0	0	DIPPA_01741.mRNA.1	hypothetical protein
OG0009872	0	0	0	1	1	1	3	1	1	0	0	0	0	0	0	0	0	0	0	0	0	0	0	0	0	0	0	0	0	0	DIPPA_01751.mRNA.1	hypothetical protein
OG0013285	1	0	0	1	1	0	1	0	0	0	0	0	0	0	0	0	0	0	0	0	0	0	0	0	1	0	0	0	0	0	DIPPA_01759.mRNA.1	hypothetical protein
OG0009963	0	0	0	1	1	1	2	0	0	0	0	0	0	0	0	0	0	0	0	0	1	0	0	0	2	0	0	0	0	0	DIPPA_01776.mRNA.1	hypothetical protein
OG0009978	0	0	0	2	1	3	2	0	0	0	0	0	0	0	0	0	0	0	0	0	0	0	0	0	0	0	0	0	0	0	DIPPA_01788.mRNA.1	hypothetical protein
OG0014081	0	0	0	1	2	1	1	0	0	0	0	0	0	0	0	0	0	0	0	0	0	0	0	0	0	0	0	0	0	0	DIPPA_01790.mRNA.1	hypothetical protein
OG0013834	0	0	0	1	1	1	2	0	0	0	0	0	0	0	0	0	0	0	0	0	0	0	0	0	0	0	0	0	0	0	DIPPA_01801.mRNA.1	hypothetical protein
OG0002711	0	0	0	5	13	17	0	0	0	0	0	0	0	0	0	0	0	0	0	0	0	0	0	0	0	0	0	0	0	0	DIPPA_01832.mRNA.1	hypothetical protein
OG0018102	0	0	0	1	0	0	1	0	0	0	0	0	0	1	0	0	0	0	0	0	0	0	0	0	0	0	0	0	0	0	DIPPA_01838.mRNA.1	hypothetical protein
OG0011013	0	0	0	1	3	2	1	0	0	0	0	0	0	0	0	0	0	0	0	0	0	0	0	0	0	0	0	0	0	0	DIPPA_01859.mRNA.1	hypothetical protein
OG0012466	0	0	0	1	2	1	1	0	0	0	0	0	0	0	0	0	0	0	0	0	1	0	0	0	0	0	0	0	0	0	DIPPA_01868.mRNA.1	hypothetical protein
OG0016106	0	0	0	1	1	1	1	0	0	0	0	0	0	0	0	0	0	0	0	0	0	0	0	0	0	0	0	0	0	0	DIPPA_01882.mRNA.1	hypothetical protein
OG0007740	0	0	0	7	1	1	2	0	0	0	0	0	0	0	0	0	0	0	0	0	0	0	0	0	0	0	0	0	0	0	DIPPA_01927.mRNA.1	hypothetical protein
OG0009073	0	0	0	1	0	2	6	0	0	0	0	0	0	0	0	0	0	0	0	0	0	0	0	0	0	0	0	0	0	0	DIPPA_01931.mRNA.1	hypothetical protein
OG0012248	0	0	0	2	1	1	2	0	0	0	0	0	0	0	0	0	0	0	0	0	0	0	0	0	0	0	0	0	0	0	DIPPA_01938.mRNA.1	hypothetical protein
OG0012206	0	0	0	3	1	1	1	0	0	0	0	0	0	0	0	0	0	0	0	0	0	0	0	0	0	0	0	0	0	0	DIPPA_01946.mRNA.1	hypothetical protein
OG0013775	0	0	0	1	1	1	2	0	0	0	0	0	0	0	0	0	0	0	0	0	0	0	0	0	0	0	0	0	0	0	DIPPA_01962.mRNA.1	hypothetical protein
OG0015888	0	0	0	1	1	1	1	0	0	0	0	0	0	0	0	0	0	0	0	0	0	0	0	0	0	0	0	0	0	0	DIPPA_01969.mRNA.1	hypothetical protein
OG0017454	0	0	0	1	1	2	0	0	0	0	0	0	0	0	0	0	0	0	0	0	0	0	0	0	0	0	0	0	0	0	DIPPA_01974.mRNA.1	hypothetical protein
OG0012783	0	0	0	1	1	2	0	0	0	0	0	0	0	0	0	0	0	0	0	0	0	0	0	1	1	0	0	0	0	0	DIPPA_01985.mRNA.1	hypothetical protein
OG0012486	0	0	0	1	1	2	2	0	0	0	0	0	0	0	0	0	0	0	0	0	0	0	0	0	0	0	0	0	0	0	DIPPA_01990.mRNA.1	hypothetical protein
OG0026919	0	0	0	1	1	0	0	0	0	0	0	0	0	0	0	0	0	0	0	0	0	0	0	0	0	0	0	0	0	0	DIPPA_01994.mRNA.1	hypothetical protein
OG0019440	0	0	0	1	1	0	1	0	0	0	0	0	0	0	0	0	0	0	0	0	0	0	0	0	0	0	0	0	0	0	DIPPA_02009.mRNA.1	hypothetical protein
OG0013781	0	0	0	1	1	1	2	0	0	0	0	0	0	0	0	0	0	0	0	0	0	0	0	0	0	0	0	0	0	0	DIPPA_02010.mRNA.1	hypothetical protein
OG0019234	0	0	0	1	0	1	1	0	0	0	0	0	0	0	0	0	0	0	0	0	0	0	0	0	0	0	0	0	0	0	DIPPA_02041.mRNA.1	hypothetical protein
OG0012315	0	0	0	3	1	1	1	0	0	0	0	0	0	0	0	0	0	0	0	0	0	0	0	0	0	0	0	0	0	0	DIPPA_02042.mRNA.1	hypothetical protein
OG0002018	0	0	0	3	14	7	18	0	0	0	0	0	1	0	0	0	0	0	0	0	0	0	0	0	0	0	0	0	0	0	DIPPA_02073.mRNA.1	hypothetical protein
OG0013896	0	0	0	1	1	1	2	0	0	0	0	0	0	0	0	0	0	0	0	0	0	0	0	0	0	0	0	0	0	0	DIPPA_02083.mRNA.1	hypothetical protein
OG0016705	0	0	0	1	1	1	1	0	0	0	0	0	0	0	0	0	0	0	0	0	0	0	0	0	0	0	0	0	0	0	DIPPA_02092.mRNA.1	hypothetical protein
OG0010901	0	0	0	1	1	1	4	0	0	0	0	0	0	0	0	0	0	0	0	0	0	0	0	0	0	0	0	0	0	0	DIPPA_02101.mRNA.1	hypothetical protein
OG0012472	0	0	0	3	1	1	1	0	0	0	0	0	0	0	0	0	0	0	0	0	0	0	0	0	0	0	0	0	0	0	DIPPA_02107.mRNA.1	hypothetical protein
OG0012276	0	0	0	1	1	2	2	0	0	0	0	0	0	0	0	0	0	0	0	0	0	0	0	0	0	0	0	0	0	0	DIPPA_02118.mRNA.1	hypothetical protein
OG0016766	0	0	0	1	1	1	1	0	0	0	0	0	0	0	0	0	0	0	0	0	0	0	0	0	0	0	0	0	0	0	DIPPA_02127.mRNA.1	hypothetical protein
OG0026702	0	0	0	1	1	0	0	0	0	0	0	0	0	0	0	0	0	0	0	0	0	0	0	0	0	0	0	0	0	0	DIPPA_02130.mRNA.1	hypothetical protein
OG0026902	0	0	0	1	1	0	0	0	0	0	0	0	0	0	0	0	0	0	0	0	0	0	0	0	0	0	0	0	0	0	DIPPA_02132.mRNA.1	hypothetical protein
OG0020446	0	0	0	1	1	1	0	0	0	0	0	0	0	0	0	0	0	0	0	0	0	0	0	0	0	0	0	0	0	0	DIPPA_02134.mRNA.1	hypothetical protein
OG0019395	0	0	0	2	0	0	1	0	0	0	0	0	0	0	0	0	0	0	0	0	0	0	0	0	0	0	0	0	0	0	DIPPA_02145.mRNA.1	hypothetical protein
OG0019716	0	0	0	1	1	0	1	0	0	0	0	0	0	0	0	0	0	0	0	0	0	0	0	0	0	0	0	0	0	0	DIPPA_02166.mRNA.1	hypothetical protein
OG0009922	0	0	0	4	2	1	1	0	0	0	0	0	0	0	0	0	0	0	0	0	0	0	0	0	0	0	0	0	0	0	DIPPA_02187.mRNA.1	hypothetical protein
OG0001671	0	0	0	12	13	9	14	0	0	0	0	0	0	0	0	0	0	0	0	0	0	0	0	1	0	0	0	0	0	0	DIPPA_02203.mRNA.1	hypothetical protein
OG0009278	0	0	0	7	1	1	0	0	0	0	0	0	0	0	0	0	0	0	0	0	0	0	0	0	0	0	0	0	0	0	DIPPA_02207.mRNA.1	hypothetical protein
OG0016677	0	0	0	1	1	1	1	0	0	0	0	0	0	0	0	0	0	0	0	0	0	0	0	0	0	0	0	0	0	0	DIPPA_02208.mRNA.1	hypothetical protein
OG0015988	0	0	0	1	1	1	1	0	0	0	0	0	0	0	0	0	0	0	0	0	0	0	0	0	0	0	0	0	0	0	DIPPA_02210.mRNA.1	hypothetical protein
OG0016499	0	0	0	1	1	1	1	0	0	0	0	0	0	0	0	0	0	0	0	0	0	0	0	0	0	0	0	0	0	0	DIPPA_02217.mRNA.1	hypothetical protein
OG0007733	0	0	0	2	4	4	1	0	0	0	0	0	0	0	0	0	0	0	0	0	0	0	0	0	0	0	0	0	0	0	DIPPA_02225.mRNA.1	hypothetical protein
OG0016272	0	0	0	1	1	1	1	0	0	0	0	0	0	0	0	0	0	0	0	0	0	0	0	0	0	0	0	0	0	0	DIPPA_02231.mRNA.1	hypothetical protein
OG0016812	0	0	0	1	1	1	1	0	0	0	0	0	0	0	0	0	0	0	0	0	0	0	0	0	0	0	0	0	0	0	DIPPA_02243.mRNA.1	hypothetical protein
OG0014094	0	0	0	1	1	1	2	0	0	0	0	0	0	0	0	0	0	0	0	0	0	0	0	0	0	0	0	0	0	0	DIPPA_02260.mRNA.1	hypothetical protein
OG0009057	0	0	0	5	1	1	1	0	0	0	0	0	0	0	0	0	0	0	0	0	0	0	0	0	0	0	0	1	0	0	DIPPA_02262.mRNA.1	hypothetical protein
OG0012504	0	0	0	2	2	1	1	0	0	0	0	0	0	0	0	0	0	0	0	0	0	0	0	0	0	0	0	0	0	0	DIPPA_02275.mRNA.1	hypothetical protein
OG0017296	0	0	0	2	1	1	0	0	0	0	0	0	0	0	0	0	0	0	0	0	0	0	0	0	0	0	0	0	0	0	DIPPA_02294.mRNA.1	hypothetical protein
OG0012373	0	0	0	1	1	3	1	0	0	0	0	0	0	0	0	0	0	0	0	0	0	0	0	0	0	0	0	0	0	0	DIPPA_02299.mRNA.1	hypothetical protein
OG0015904	0	0	0	1	1	1	1	0	0	0	0	0	0	0	0	0	0	0	0	0	0	0	0	0	0	0	0	0	0	0	DIPPA_02304.mRNA.1	hypothetical protein
OG0012480	0	0	1	1	1	1	2	0	0	0	0	0	0	0	0	0	0	0	0	0	0	0	0	0	0	0	0	0	0	0	DIPPA_02306.mRNA.1	hypothetical protein
OG0008463	0	0	0	9	0	1	0	0	0	0	0	0	0	0	0	0	0	0	0	0	0	0	0	0	0	0	0	0	0	0	DIPPA_02315.mRNA.1	hypothetical protein
OG0016439	0	0	0	1	0	1	1	0	1	0	0	0	0	0	0	0	0	0	0	0	0	0	0	0	0	0	0	0	0	0	DIPPA_02320.mRNA.1	hypothetical protein
OG0015717	0	0	0	1	1	1	1	0	0	0	0	0	0	0	0	0	0	0	0	0	0	0	0	0	0	0	0	0	0	0	DIPPA_02321.mRNA.1	hypothetical protein
OG0011084	0	0	1	1	1	2	1	0	0	0	0	0	0	0	0	0	0	0	0	0	1	0	0	0	0	0	0	0	0	0	DIPPA_02326.mRNA.1	hypothetical protein
OG0015919	0	0	0	1	1	1	1	0	0	0	0	0	0	0	0	0	0	0	0	0	0	0	0	0	0	0	0	0	0	0	DIPPA_02327.mRNA.1	hypothetical protein
OG0007750	0	0	0	3	4	2	2	0	0	0	0	0	0	0	0	0	0	0	0	0	0	0	0	0	0	0	0	0	0	0	DIPPA_02329.mRNA.1	hypothetical protein
OG0026876	0	0	0	1	1	0	0	0	0	0	0	0	0	0	0	0	0	0	0	0	0	0	0	0	0	0	0	0	0	0	DIPPA_02332.mRNA.1	hypothetical protein
OG0013820	0	0	0	1	1	1	2	0	0	0	0	0	0	0	0	0	0	0	0	0	0	0	0	0	0	0	0	0	0	0	DIPPA_02333.mRNA.1	hypothetical protein
OG0020461	0	0	0	1	1	1	0	0	0	0	0	0	0	0	0	0	0	0	0	0	0	0	0	0	0	0	0	0	0	0	DIPPA_02334.mRNA.1	hypothetical protein
OG0006431	0	0	0	9	0	2	2	0	0	0	0	0	0	0	0	0	0	0	0	0	0	0	0	1	0	0	0	0	0	0	DIPPA_02343.mRNA.1	hypothetical protein
OG0012236	0	0	0	1	1	2	2	0	0	0	0	0	0	0	0	0	0	0	0	0	0	0	0	0	0	0	0	0	0	0	DIPPA_02348.mRNA.1	hypothetical protein
OG0009089	0	0	0	2	2	2	2	0	0	0	0	0	0	0	0	0	0	0	0	0	0	0	0	0	0	0	0	0	0	1	DIPPA_02371.mRNA.1	hypothetical protein
OG0004675	0	0	0	14	4	1	0	0	0	0	0	0	0	0	0	0	0	0	0	0	2	0	0	0	0	0	0	0	0	0	DIPPA_02389.mRNA.1	hypothetical protein
OG0026675	0	0	0	1	1	0	0	0	0	0	0	0	0	0	0	0	0	0	0	0	0	0	0	0	0	0	0	0	0	0	DIPPA_02399.mRNA.1	hypothetical protein
OG0020348	0	0	0	1	1	1	0	0	0	0	0	0	0	0	0	0	0	0	0	0	0	0	0	0	0	0	0	0	0	0	DIPPA_02406.mRNA.1	hypothetical protein
OG0014073	0	0	0	2	1	1	1	0	0	0	0	0	0	0	0	0	0	0	0	0	0	0	0	0	0	0	0	0	0	0	DIPPA_02410.mRNA.1	hypothetical protein
OG0019174	0	0	0	1	1	0	1	0	0	0	0	0	0	0	0	0	0	0	0	0	0	0	0	0	0	0	0	0	0	0	DIPPA_02439.mRNA.1	hypothetical protein
OG0019698	0	0	0	1	1	0	1	0	0	0	0	0	0	0	0	0	0	0	0	0	0	0	0	0	0	0	0	0	0	0	DIPPA_02460.mRNA.1	hypothetical protein
OG0014707	0	0	0	1	2	1	0	0	1	0	0	0	0	0	0	0	0	0	0	0	0	0	0	0	0	0	0	0	0	0	DIPPA_02462.mRNA.1	hypothetical protein
OG0016719	0	0	0	1	1	1	1	0	0	0	0	0	0	0	0	0	0	0	0	0	0	0	0	0	0	0	0	0	0	0	DIPPA_02466.mRNA.1	hypothetical protein
OG0026698	0	0	0	1	1	0	0	0	0	0	0	0	0	0	0	0	0	0	0	0	0	0	0	0	0	0	0	0	0	0	DIPPA_02495.mRNA.1	hypothetical protein
OG0013776	0	0	0	2	1	1	1	0	0	0	0	0	0	0	0	0	0	0	0	0	0	0	0	0	0	0	0	0	0	0	DIPPA_02525.mRNA.1	hypothetical protein
OG0020775	0	0	0	1	1	1	0	0	0	0	0	0	0	0	0	0	0	0	0	0	0	0	0	0	0	0	0	0	0	0	DIPPA_02526.mRNA.1	hypothetical protein
OG0012501	0	0	0	1	1	3	1	0	0	0	0	0	0	0	0	0	0	0	0	0	0	0	0	0	0	0	0	0	0	0	DIPPA_02530.mRNA.1	hypothetical protein
OG0016451	0	0	0	1	1	1	1	0	0	0	0	0	0	0	0	0	0	0	0	0	0	0	0	0	0	0	0	0	0	0	DIPPA_02531.mRNA.1	hypothetical protein
OG0010915	0	0	0	3	1	1	2	0	0	0	0	0	0	0	0	0	0	0	0	0	0	0	0	0	0	0	0	0	0	0	DIPPA_02540.mRNA.1	hypothetical protein
OG0012390	0	0	0	1	2	1	1	0	1	0	0	0	0	0	0	0	0	0	0	0	0	0	0	0	0	0	0	0	0	0	DIPPA_02557.mRNA.1	hypothetical protein
OG0011179	0	0	0	1	3	2	1	0	0	0	0	0	0	0	0	0	0	0	0	0	0	0	0	0	0	0	0	0	0	0	DIPPA_02559.mRNA.1	hypothetical protein
OG0014708	0	0	0	3	1	1	0	0	0	0	0	0	0	0	0	0	0	0	0	0	0	0	0	0	0	0	0	0	0	0	DIPPA_02565.mRNA.1	hypothetical protein
OG0019391	0	0	0	1	1	0	1	0	0	0	0	0	0	0	0	0	0	0	0	0	0	0	0	0	0	0	0	0	0	0	DIPPA_02579.mRNA.1	hypothetical protein
OG0017298	0	0	0	1	1	2	0	0	0	0	0	0	0	0	0	0	0	0	0	0	0	0	0	0	0	0	0	0	0	0	DIPPA_02583.mRNA.1	hypothetical protein
OG0013815	0	0	0	1	1	1	2	0	0	0	0	0	0	0	0	0	0	0	0	0	0	0	0	0	0	0	0	0	0	0	DIPPA_02587.mRNA.1	hypothetical protein
OG0012778	0	0	0	1	2	3	0	0	0	0	0	0	0	0	0	0	0	0	0	0	0	0	0	0	0	0	0	0	0	0	DIPPA_02603.mRNA.1	hypothetical protein
OG0007811	0	0	0	3	1	3	3	0	0	0	0	1	0	0	0	0	0	0	0	0	0	0	0	0	0	0	0	0	0	0	DIPPA_02604.mRNA.1	hypothetical protein
OG0020610	0	0	0	1	1	1	0	0	0	0	0	0	0	0	0	0	0	0	0	0	0	0	0	0	0	0	0	0	0	0	DIPPA_02623.mRNA.1	hypothetical protein
OG0015854	0	0	0	1	1	1	1	0	0	0	0	0	0	0	0	0	0	0	0	0	0	0	0	0	0	0	0	0	0	0	DIPPA_02644.mRNA.1	hypothetical protein
OG0007295	0	0	0	3	3	3	2	0	1	0	0	0	0	0	0	0	0	0	0	0	0	0	0	0	0	0	0	0	0	0	DIPPA_02646.mRNA.1	hypothetical protein
OG0010195	0	0	0	7	1	0	0	0	0	0	0	0	0	0	0	0	0	0	0	0	0	0	0	0	0	0	0	0	0	0	DIPPA_02660.mRNA.1	hypothetical protein
OG0013855	0	0	0	3	0	0	2	0	0	0	0	0	0	0	0	0	0	0	0	0	0	0	0	0	0	0	0	0	0	0	DIPPA_02668.mRNA.1	hypothetical protein
OG0012340	0	0	0	2	1	1	1	0	0	0	0	0	0	0	0	0	0	0	0	0	0	0	0	0	0	0	0	0	0	1	DIPPA_02676.mRNA.1	hypothetical protein
OG0012747	0	0	1	1	1	2	0	0	0	0	0	0	0	0	0	0	0	0	0	0	0	0	0	0	1	0	0	0	0	0	DIPPA_02677.mRNA.1	hypothetical protein
OG0009827	0	1	0	1	4	1	1	0	0	0	0	0	0	0	0	0	0	0	0	0	0	0	0	0	0	0	0	0	0	0	DIPPA_02680.mRNA.1	hypothetical protein
OG0020553	0	0	0	1	0	1	0	0	1	0	0	0	0	0	0	0	0	0	0	0	0	0	0	0	0	0	0	0	0	0	DIPPA_02686.mRNA.1	hypothetical protein
OG0016286	0	0	0	2	0	0	1	0	0	0	0	0	0	0	0	0	0	0	0	0	0	0	0	0	0	0	0	1	0	0	DIPPA_02699.mRNA.1	hypothetical protein
OG0003462	0	0	0	8	7	3	9	0	0	0	2	0	0	0	0	0	0	0	0	0	0	0	0	0	0	0	0	0	0	0	DIPPA_02715.mRNA.1	hypothetical protein
OG0016529	0	0	0	1	1	1	1	0	0	0	0	0	0	0	0	0	0	0	0	0	0	0	0	0	0	0	0	0	0	0	DIPPA_02743.mRNA.1	hypothetical protein
OG0012229	0	0	0	1	1	0	4	0	0	0	0	0	0	0	0	0	0	0	0	0	0	0	0	0	0	0	0	0	0	0	DIPPA_02746.mRNA.1	hypothetical protein
OG0013641	0	0	0	1	2	1	1	0	0	0	0	0	0	0	0	0	0	0	0	0	0	0	0	0	0	0	0	0	0	0	DIPPA_02754.mRNA.1	hypothetical protein
OG0016059	0	0	0	1	1	1	1	0	0	0	0	0	0	0	0	0	0	0	0	0	0	0	0	0	0	0	0	0	0	0	DIPPA_02757.mRNA.1	hypothetical protein
OG0009138	0	0	0	1	1	1	4	0	0	0	0	0	0	0	0	0	0	0	0	0	0	0	0	0	0	0	0	2	0	0	DIPPA_02763.mRNA.1	hypothetical protein
OG0026823	0	0	0	1	1	0	0	0	0	0	0	0	0	0	0	0	0	0	0	0	0	0	0	0	0	0	0	0	0	0	DIPPA_02765.mRNA.1	hypothetical protein
OG0020360	0	0	0	1	1	1	0	0	0	0	0	0	0	0	0	0	0	0	0	0	0	0	0	0	0	0	0	0	0	0	DIPPA_02770.mRNA.1	hypothetical protein
OG0008359	0	0	0	5	1	2	2	0	0	0	0	0	0	0	0	0	0	0	0	0	0	0	0	0	0	0	0	0	0	0	DIPPA_02774.mRNA.1	hypothetical protein
OG0014134	0	0	0	2	1	1	1	0	0	0	0	0	0	0	0	0	0	0	0	0	0	0	0	0	0	0	0	0	0	0	DIPPA_02776.mRNA.1	hypothetical protein
OG0008365	0	0	0	1	8	0	1	0	0	0	0	0	0	0	0	0	0	0	0	0	0	0	0	0	0	0	0	0	0	0	DIPPA_02786.mRNA.1	hypothetical protein
OG0017275	0	0	0	2	1	1	0	0	0	0	0	0	0	0	0	0	0	0	0	0	0	0	0	0	0	0	0	0	0	0	DIPPA_02793.mRNA.1	hypothetical protein
OG0012497	0	0	0	1	2	1	2	0	0	0	0	0	0	0	0	0	0	0	0	0	0	0	0	0	0	0	0	0	0	0	DIPPA_02798.mRNA.1	hypothetical protein
OG0010903	0	0	0	2	2	1	2	0	0	0	0	0	0	0	0	0	0	0	0	0	0	0	0	0	0	0	0	0	0	0	DIPPA_02811.mRNA.1	hypothetical protein
OG0010978	0	0	0	1	0	0	5	1	0	0	0	0	0	0	0	0	0	0	0	0	0	0	0	0	0	0	0	0	0	0	DIPPA_02812.mRNA.1	hypothetical protein
OG0016459	0	0	0	1	1	1	1	0	0	0	0	0	0	0	0	0	0	0	0	0	0	0	0	0	0	0	0	0	0	0	DIPPA_02819.mRNA.1	hypothetical protein	K02152	A09100 Metabolism	B 09102 Energy metabolism	C 00190 Oxidative phosphorylation	ATPeV1G, ATP6G; V-type H+-transporting ATPase subunit G
OG0020942	0	0	0	2	1	0	0	0	0	0	0	0	0	0	0	0	0	0	0	0	0	0	0	0	0	0	0	0	0	0	DIPPA_02842.mRNA.1	hypothetical protein
OG0013899	0	0	0	1	2	1	1	0	0	0	0	0	0	0	0	0	0	0	0	0	0	0	0	0	0	0	0	0	0	0	DIPPA_02854.mRNA.1	hypothetical protein
OG0014649	0	0	0	1	1	3	0	0	0	0	0	0	0	0	0	0	0	0	0	0	0	0	0	0	0	0	0	0	0	0	DIPPA_02875.mRNA.1	hypothetical protein
OG0009994	0	0	0	2	2	2	1	0	0	0	0	0	0	0	0	0	0	0	0	0	1	0	0	0	0	0	0	0	0	0	DIPPA_02877.mRNA.1	hypothetical protein
OG0009097	0	0	0	3	1	2	2	1	0	0	0	0	0	0	0	0	0	0	0	0	0	0	0	0	0	0	0	0	0	0	DIPPA_02880.mRNA.1	hypothetical protein
OG0007880	0	0	0	10	0	1	0	0	0	0	0	0	0	0	0	0	0	0	0	0	0	0	0	0	0	0	0	0	0	0	DIPPA_02883.mRNA.1	hypothetical protein
OG0020458	0	0	0	1	1	1	0	0	0	0	0	0	0	0	0	0	0	0	0	0	0	0	0	0	0	0	0	0	0	0	DIPPA_02894.mRNA.1	hypothetical protein
OG0009044	0	0	0	2	3	2	2	0	0	0	0	0	0	0	0	0	0	0	0	0	0	0	0	0	0	0	0	0	0	0	DIPPA_02913.mRNA.1	hypothetical protein
OG0003337	0	0	0	28	1	0	0	0	1	0	0	0	0	0	0	0	0	0	0	0	0	0	0	0	0	0	0	0	0	0	DIPPA_02916.mRNA.1	hypothetical protein
OG0019449	0	0	0	1	0	1	1	0	0	0	0	0	0	0	0	0	0	0	0	0	0	0	0	0	0	0	0	0	0	0	DIPPA_02927.mRNA.1	hypothetical protein
OG0016604	0	0	0	1	1	1	1	0	0	0	0	0	0	0	0	0	0	0	0	0	0	0	0	0	0	0	0	0	0	0	DIPPA_02931.mRNA.1	hypothetical protein
OG0013930	0	0	0	2	1	1	1	0	0	0	0	0	0	0	0	0	0	0	0	0	0	0	0	0	0	0	0	0	0	0	DIPPA_02932.mRNA.1	hypothetical protein
OG0020687	0	0	0	1	1	1	0	0	0	0	0	0	0	0	0	0	0	0	0	0	0	0	0	0	0	0	0	0	0	0	DIPPA_02937.mRNA.1	hypothetical protein
OG0013780	0	0	0	1	1	1	2	0	0	0	0	0	0	0	0	0	0	0	0	0	0	0	0	0	0	0	0	0	0	0	DIPPA_02938.mRNA.1	hypothetical protein
OG0011042	0	0	0	3	1	2	1	0	0	0	0	0	0	0	0	0	0	0	0	0	0	0	0	0	0	0	0	0	0	0	DIPPA_02947.mRNA.1	hypothetical protein
OG0017237	0	0	1	1	1	1	0	0	0	0	0	0	0	0	0	0	0	0	0	0	0	0	0	0	0	0	0	0	0	0	DIPPA_02949.mRNA.1	hypothetical protein
OG0007328	0	0	0	1	2	6	2	0	0	0	0	0	0	0	0	0	0	0	0	0	1	0	0	0	0	0	0	0	0	0	DIPPA_02951.mRNA.1	hypothetical protein
OG0013589	0	0	0	1	1	1	2	0	0	0	0	0	0	0	0	0	0	0	0	0	0	0	0	0	0	0	0	0	0	0	DIPPA_02960.mRNA.1	hypothetical protein
OG0019680	0	0	0	1	0	1	1	0	0	0	0	0	0	0	0	0	0	0	0	0	0	0	0	0	0	0	0	0	0	0	DIPPA_02961.mRNA.1	hypothetical protein
OG0019220	0	0	0	1	0	1	1	0	0	0	0	0	0	0	0	0	0	0	0	0	0	0	0	0	0	0	0	0	0	0	DIPPA_02966.mRNA.1	hypothetical protein
OG0013627	0	0	0	1	1	2	1	0	0	0	0	0	0	0	0	0	0	0	0	0	0	0	0	0	0	0	0	0	0	0	DIPPA_02988.mRNA.1	hypothetical protein
OG0013909	0	0	0	1	2	1	1	0	0	0	0	0	0	0	0	0	0	0	0	0	0	0	0	0	0	0	0	0	0	0	DIPPA_02989.mRNA.1	hypothetical protein
OG0015808	0	0	0	1	0	2	1	0	0	0	0	0	0	0	0	0	0	0	0	0	0	0	0	0	0	0	0	0	0	0	DIPPA_03003.mRNA.1	hypothetical protein
OG0005101	0	0	0	18	0	1	0	0	0	0	0	0	0	0	0	0	0	0	0	0	0	0	0	0	0	0	0	0	0	0	DIPPA_03005.mRNA.1	hypothetical protein
OG0011081	0	0	0	5	1	0	1	0	0	0	0	0	0	0	0	0	0	0	0	0	0	0	0	0	0	0	0	0	0	0	DIPPA_03012.mRNA.1	hypothetical protein
OG0010914	0	0	0	2	2	2	1	0	0	0	0	0	0	0	0	0	0	0	0	0	0	0	0	0	0	0	0	0	0	0	DIPPA_03021.mRNA.1	hypothetical protein
OG0013857	0	0	0	1	1	1	2	0	0	0	0	0	0	0	0	0	0	0	0	0	0	0	0	0	0	0	0	0	0	0	DIPPA_03039.mRNA.1	hypothetical protein
OG0019554	0	0	0	1	1	0	1	0	0	0	0	0	0	0	0	0	0	0	0	0	0	0	0	0	0	0	0	0	0	0	DIPPA_03041.mRNA.1	hypothetical protein
OG0023808	0	0	0	1	0	0	1	0	0	0	0	0	0	0	0	0	0	0	0	0	0	0	0	0	0	0	0	0	0	0	DIPPA_03060.mRNA.1	hypothetical protein
OG0016460	0	0	0	1	1	1	1	0	0	0	0	0	0	0	0	0	0	0	0	0	0	0	0	0	0	0	0	0	0	0	DIPPA_03082.mRNA.1	hypothetical protein
OG0008376	0	0	0	2	3	2	3	0	0	0	0	0	0	0	0	0	0	0	0	0	0	0	0	0	0	0	0	0	0	0	DIPPA_03097.mRNA.1	hypothetical protein
OG0017311	0	0	0	2	1	1	0	0	0	0	0	0	0	0	0	0	0	0	0	0	0	0	0	0	0	0	0	0	0	0	DIPPA_03099.mRNA.1	hypothetical protein
OG0017378	0	0	0	1	1	2	0	0	0	0	0	0	0	0	0	0	0	0	0	0	0	0	0	0	0	0	0	0	0	0	DIPPA_03114.mRNA.1	hypothetical protein
OG0012539	0	0	0	2	1	1	1	0	0	0	1	0	0	0	0	0	0	0	0	0	0	0	0	0	0	0	0	0	0	0	DIPPA_03116.mRNA.1	hypothetical protein
OG0009017	0	1	0	1	1	1	5	0	0	0	0	0	0	0	0	0	0	0	0	0	0	0	0	0	0	0	0	0	0	0	DIPPA_03117.mRNA.1	hypothetical protein
OG0016037	0	0	0	1	1	1	1	0	0	0	0	0	0	0	0	0	0	0	0	0	0	0	0	0	0	0	0	0	0	0	DIPPA_03153.mRNA.1	hypothetical protein
OG0006175	0	0	0	4	3	6	0	0	1	0	0	0	0	0	0	0	0	0	0	0	0	0	0	0	0	0	0	1	0	0	DIPPA_03157.mRNA.1	hypothetical protein
OG0003201	0	0	0	27	3	1	0	0	0	0	0	0	0	0	0	0	0	0	0	0	0	0	0	0	0	0	0	0	0	0	DIPPA_03158.mRNA.1	hypothetical protein
OG0012782	0	0	0	3	2	1	0	0	0	0	0	0	0	0	0	0	0	0	0	0	0	0	0	0	0	0	0	0	0	0	DIPPA_03174.mRNA.1	hypothetical protein
OG0015911	0	0	0	1	1	1	1	0	0	0	0	0	0	0	0	0	0	0	0	0	0	0	0	0	0	0	0	0	0	0	DIPPA_03187.mRNA.1	hypothetical protein
OG0016752	0	0	0	1	1	1	1	0	0	0	0	0	0	0	0	0	0	0	0	0	0	0	0	0	0	0	0	0	0	0	DIPPA_03198.mRNA.1	hypothetical protein
OG0015955	0	0	0	1	1	1	1	0	0	0	0	0	0	0	0	0	0	0	0	0	0	0	0	0	0	0	0	0	0	0	DIPPA_03202.mRNA.1	hypothetical protein
OG0010167	0	0	1	1	2	4	0	0	0	0	0	0	0	0	0	0	0	0	0	0	0	0	0	0	0	0	0	0	0	0	DIPPA_03208.mRNA.1	hypothetical protein
OG0013839	0	0	0	1	0	2	2	0	0	0	0	0	0	0	0	0	0	0	0	0	0	0	0	0	0	0	0	0	0	0	DIPPA_03220.mRNA.1	hypothetical protein
OG0013962	0	0	0	1	2	1	1	0	0	0	0	0	0	0	0	0	0	0	0	0	0	0	0	0	0	0	0	0	0	0	DIPPA_03230.mRNA.1	hypothetical protein
OG0020464	0	0	0	1	1	1	0	0	0	0	0	0	0	0	0	0	0	0	0	0	0	0	0	0	0	0	0	0	0	0	DIPPA_03233.mRNA.1	hypothetical protein
OG0017370	0	0	0	1	1	2	0	0	0	0	0	0	0	0	0	0	0	0	0	0	0	0	0	0	0	0	0	0	0	0	DIPPA_03245.mRNA.1	hypothetical protein
OG0016581	0	0	0	1	1	1	1	0	0	0	0	0	0	0	0	0	0	0	0	0	0	0	0	0	0	0	0	0	0	0	DIPPA_03250.mRNA.1	hypothetical protein
OG0016009	0	0	0	1	0	0	1	0	0	0	0	0	0	0	0	0	0	0	0	0	0	0	0	0	0	0	0	0	2	0	DIPPA_03295.mRNA.1	hypothetical protein
OG0026736	0	0	0	1	1	0	0	0	0	0	0	0	0	0	0	0	0	0	0	0	0	0	0	0	0	0	0	0	0	0	DIPPA_03296.mRNA.1	hypothetical protein
OG0016667	0	0	0	1	1	1	1	0	0	0	0	0	0	0	0	0	0	0	0	0	0	0	0	0	0	0	0	0	0	0	DIPPA_03303.mRNA.1	hypothetical protein
OG0016755	0	0	0	1	1	1	1	0	0	0	0	0	0	0	0	0	0	0	0	0	0	0	0	0	0	0	0	0	0	0	DIPPA_03312.mRNA.1	hypothetical protein
OG0020918	0	0	0	2	1	0	0	0	0	0	0	0	0	0	0	0	0	0	0	0	0	0	0	0	0	0	0	0	0	0	DIPPA_03313.mRNA.1	hypothetical protein
OG0002587	0	0	0	26	4	2	4	0	0	0	0	0	0	0	0	0	0	0	0	0	0	0	0	0	0	0	0	0	0	0	DIPPA_03323.mRNA.1	hypothetical protein
OG0013998	0	0	0	1	1	2	1	0	0	0	0	0	0	0	0	0	0	0	0	0	0	0	0	0	0	0	0	0	0	0	DIPPA_03338.mRNA.1	hypothetical protein
OG0009066	0	0	0	1	4	1	3	0	0	0	0	0	0	0	0	0	0	0	0	0	0	0	0	0	0	0	0	0	0	0	DIPPA_03339.mRNA.1	hypothetical protein
OG0013824	0	0	0	2	1	0	1	0	0	0	0	0	0	0	0	0	0	0	0	0	0	1	0	0	0	0	0	0	0	0	DIPPA_03350.mRNA.1	hypothetical protein
OG0010972	0	0	1	1	2	1	2	0	0	0	0	0	0	0	0	0	0	0	0	0	0	0	0	0	0	0	0	0	0	0	DIPPA_03352.mRNA.1	hypothetical protein
OG0017468	0	0	0	2	1	1	0	0	0	0	0	0	0	0	0	0	0	0	0	0	0	0	0	0	0	0	0	0	0	0	DIPPA_03373.mRNA.1	hypothetical protein
OG0017282	0	0	0	2	1	1	0	0	0	0	0	0	0	0	0	0	0	0	0	0	0	0	0	0	0	0	0	0	0	0	DIPPA_03377.mRNA.1	hypothetical protein
OG0016600	0	0	0	1	1	1	1	0	0	0	0	0	0	0	0	0	0	0	0	0	0	0	0	0	0	0	0	0	0	0	DIPPA_03392.mRNA.1	hypothetical protein
OG0016771	0	0	0	1	1	1	1	0	0	0	0	0	0	0	0	0	0	0	0	0	0	0	0	0	0	0	0	0	0	0	DIPPA_03416.mRNA.1	hypothetical protein
OG0020903	0	0	0	1	1	1	0	0	0	0	0	0	0	0	0	0	0	0	0	0	0	0	0	0	0	0	0	0	0	0	DIPPA_03437.mRNA.1	hypothetical protein
OG0013871	0	0	0	2	1	1	1	0	0	0	0	0	0	0	0	0	0	0	0	0	0	0	0	0	0	0	0	0	0	0	DIPPA_03442.mRNA.1	hypothetical protein
OG0020530	0	0	0	1	1	1	0	0	0	0	0	0	0	0	0	0	0	0	0	0	0	0	0	0	0	0	0	0	0	0	DIPPA_03445.mRNA.1	hypothetical protein
OG0019414	0	0	0	1	1	0	1	0	0	0	0	0	0	0	0	0	0	0	0	0	0	0	0	0	0	0	0	0	0	0	DIPPA_03452.mRNA.1	hypothetical protein
OG0016625	0	0	0	1	1	1	1	0	0	0	0	0	0	0	0	0	0	0	0	0	0	0	0	0	0	0	0	0	0	0	DIPPA_03461.mRNA.1	hypothetical protein
OG0016492	0	0	0	1	1	1	1	0	0	0	0	0	0	0	0	0	0	0	0	0	0	0	0	0	0	0	0	0	0	0	DIPPA_03488.mRNA.1	hypothetical protein
OG0019067	0	0	0	1	1	0	1	0	0	0	0	0	0	0	0	0	0	0	0	0	0	0	0	0	0	0	0	0	0	0	DIPPA_03504.mRNA.1	hypothetical protein
OG0012764	0	0	0	3	1	1	0	1	0	0	0	0	0	0	0	0	0	0	0	0	0	0	0	0	0	0	0	0	0	0	DIPPA_03530.mRNA.1	hypothetical protein
OG0017357	0	0	0	1	2	1	0	0	0	0	0	0	0	0	0	0	0	0	0	0	0	0	0	0	0	0	0	0	0	0	DIPPA_03540.mRNA.1	hypothetical protein
OG0016480	0	0	0	1	1	1	1	0	0	0	0	0	0	0	0	0	0	0	0	0	0	0	0	0	0	0	0	0	0	0	DIPPA_03550.mRNA.1	hypothetical protein
OG0012477	0	0	0	1	1	2	2	0	0	0	0	0	0	0	0	0	0	0	0	0	0	0	0	0	0	0	0	0	0	0	DIPPA_03553.mRNA.1	hypothetical protein
OG0013929	0	0	0	1	2	1	1	0	0	0	0	0	0	0	0	0	0	0	0	0	0	0	0	0	0	0	0	0	0	0	DIPPA_03556.mRNA.1	hypothetical protein
OG0014026	0	0	0	1	2	1	1	0	0	0	0	0	0	0	0	0	0	0	0	0	0	0	0	0	0	0	0	0	0	0	DIPPA_03596.mRNA.1	hypothetical protein
OG0009101	0	0	0	2	2	1	2	0	0	0	0	0	0	0	0	0	0	0	0	0	0	0	0	0	2	0	0	0	0	0	DIPPA_03616.mRNA.1	hypothetical protein
OG0010952	0	0	0	2	1	1	2	0	0	0	1	0	0	0	0	0	0	0	0	0	0	0	0	0	0	0	0	0	0	0	DIPPA_03623.mRNA.1	hypothetical protein
OG0008356	0	0	0	1	2	3	3	0	1	0	0	0	0	0	0	0	0	0	0	0	0	0	0	0	0	0	0	0	0	0	DIPPA_03627.mRNA.1	hypothetical protein
OG0011299	0	0	2	1	1	1	0	0	0	0	0	0	0	0	0	0	0	0	0	0	2	0	0	0	0	0	0	0	0	0	DIPPA_03668.mRNA.1	hypothetical protein
OG0012785	0	0	0	4	1	1	0	0	0	0	0	0	0	0	0	0	0	0	0	0	0	0	0	0	0	0	0	0	0	0	DIPPA_03673.mRNA.1	hypothetical protein
OG0007296	0	0	0	2	4	3	3	0	0	0	0	0	0	0	0	0	0	0	0	0	0	0	0	0	0	0	0	0	0	0	DIPPA_03675.mRNA.1	hypothetical protein
OG0020863	0	0	0	1	1	1	0	0	0	0	0	0	0	0	0	0	0	0	0	0	0	0	0	0	0	0	0	0	0	0	DIPPA_03687.mRNA.1	hypothetical protein
OG0014148	0	0	0	1	1	1	1	0	0	0	0	0	0	0	0	0	0	0	0	0	0	0	0	0	0	0	0	1	0	0	DIPPA_03697.mRNA.1	hypothetical protein
OG0010962	0	0	0	1	2	2	1	0	0	0	0	0	0	0	0	0	0	0	0	0	1	0	0	0	0	0	0	0	0	0	DIPPA_03755.mRNA.1	hypothetical protein
OG0013778	0	0	0	2	1	1	1	0	0	0	0	0	0	0	0	0	0	0	0	0	0	0	0	0	0	0	0	0	0	0	DIPPA_03768.mRNA.1	hypothetical protein
OG0013878	0	0	0	1	2	1	1	0	0	0	0	0	0	0	0	0	0	0	0	0	0	0	0	0	0	0	0	0	0	0	DIPPA_03775.mRNA.1	hypothetical protein
OG0008455	0	0	0	5	1	2	0	0	0	0	0	0	0	0	0	0	0	0	0	0	0	0	1	0	0	0	0	1	0	0	DIPPA_03799.mRNA.1	hypothetical protein
OG0016112	0	0	0	1	1	1	1	0	0	0	0	0	0	0	0	0	0	0	0	0	0	0	0	0	0	0	0	0	0	0	DIPPA_03800.mRNA.1	hypothetical protein
OG0020568	0	0	0	1	1	1	0	0	0	0	0	0	0	0	0	0	0	0	0	0	0	0	0	0	0	0	0	0	0	0	DIPPA_03809.mRNA.1	hypothetical protein
OG0026821	0	0	0	1	1	0	0	0	0	0	0	0	0	0	0	0	0	0	0	0	0	0	0	0	0	0	0	0	0	0	DIPPA_03814.mRNA.1	hypothetical protein	K19024	A09180 Brite Hierarchies	B 09182 Protein families: genetic information processing	C 03400 DNA repair and recombination proteins	AP5S1; AP-5 complex subunit sigma-1
OG0010025	0	0	0	4	1	2	1	0	0	0	0	0	0	0	0	0	0	0	0	0	0	0	0	0	0	0	0	0	0	0	DIPPA_03827.mRNA.1	hypothetical protein
OG0019056	0	0	0	1	1	0	1	0	0	0	0	0	0	0	0	0	0	0	0	0	0	0	0	0	0	0	0	0	0	0	DIPPA_03862.mRNA.1	hypothetical protein
OG0020405	0	0	0	1	1	1	0	0	0	0	0	0	0	0	0	0	0	0	0	0	0	0	0	0	0	0	0	0	0	0	DIPPA_03909.mRNA.1	hypothetical protein
OG0020578	0	0	0	1	1	1	0	0	0	0	0	0	0	0	0	0	0	0	0	0	0	0	0	0	0	0	0	0	0	0	DIPPA_03912.mRNA.1	hypothetical protein
OG0016617	0	0	0	1	1	1	1	0	0	0	0	0	0	0	0	0	0	0	0	0	0	0	0	0	0	0	0	0	0	0	DIPPA_03962.mRNA.1	hypothetical protein
OG0017293	0	0	0	2	1	1	0	0	0	0	0	0	0	0	0	0	0	0	0	0	0	0	0	0	0	0	0	0	0	0	DIPPA_03974.mRNA.1	hypothetical protein
OG0013785	0	0	0	1	1	2	1	0	0	0	0	0	0	0	0	0	0	0	0	0	0	0	0	0	0	0	0	0	0	0	DIPPA_03982.mRNA.1	hypothetical protein
OG0016435	0	0	0	1	2	0	1	0	0	0	0	0	0	0	0	0	0	0	0	0	0	0	0	0	0	0	0	0	0	0	DIPPA_03996.mRNA.1	hypothetical protein
OG0020652	0	0	0	1	1	1	0	0	0	0	0	0	0	0	0	0	0	0	0	0	0	0	0	0	0	0	0	0	0	0	DIPPA_04006.mRNA.1	hypothetical protein
OG0016074	0	0	0	1	1	0	2	0	0	0	0	0	0	0	0	0	0	0	0	0	0	0	0	0	0	0	0	0	0	0	DIPPA_04008.mRNA.1	hypothetical protein
OG0020320	0	0	1	1	1	0	0	0	0	0	0	0	0	0	0	0	0	0	0	0	0	0	0	0	0	0	0	0	0	0	DIPPA_04041.mRNA.1	hypothetical protein
OG0016326	0	0	0	1	1	1	1	0	0	0	0	0	0	0	0	0	0	0	0	0	0	0	0	0	0	0	0	0	0	0	DIPPA_04042.mRNA.1	hypothetical protein
OG0007301	0	0	0	1	1	1	9	0	0	0	0	0	0	0	0	0	0	0	0	0	0	0	0	0	0	0	0	0	0	0	DIPPA_04051.mRNA.1	hypothetical protein
OG0009969	0	0	0	1	3	1	2	0	0	0	1	0	0	0	0	0	0	0	0	0	0	0	0	0	0	0	0	0	0	0	DIPPA_04054.mRNA.1	hypothetical protein
OG0016068	0	0	0	1	1	0	2	0	0	0	0	0	0	0	0	0	0	0	0	0	0	0	0	0	0	0	0	0	0	0	DIPPA_04066.mRNA.1	hypothetical protein
OG0020379	0	0	0	1	1	1	0	0	0	0	0	0	0	0	0	0	0	0	0	0	0	0	0	0	0	0	0	0	0	0	DIPPA_04067.mRNA.1	hypothetical protein
OG0020888	0	0	0	1	1	1	0	0	0	0	0	0	0	0	0	0	0	0	0	0	0	0	0	0	0	0	0	0	0	0	DIPPA_04070.mRNA.1	hypothetical protein
OG0013586	0	0	0	1	2	1	1	0	0	0	0	0	0	0	0	0	0	0	0	0	0	0	0	0	0	0	0	0	0	0	DIPPA_04074.mRNA.1	hypothetical protein
OG0014114	0	0	0	1	2	1	1	0	0	0	0	0	0	0	0	0	0	0	0	0	0	0	0	0	0	0	0	0	0	0	DIPPA_04085.mRNA.1	hypothetical protein
OG0016012	0	0	0	1	1	1	1	0	0	0	0	0	0	0	0	0	0	0	0	0	0	0	0	0	0	0	0	0	0	0	DIPPA_04087.mRNA.1	hypothetical protein
OG0011619	0	0	0	2	1	1	1	0	0	0	0	0	0	1	0	0	0	0	0	0	0	0	0	0	0	0	0	0	0	0	DIPPA_04094.mRNA.1	hypothetical protein
OG0026841	0	0	0	1	1	0	0	0	0	0	0	0	0	0	0	0	0	0	0	0	0	0	0	0	0	0	0	0	0	0	DIPPA_04158.mRNA.1	hypothetical protein
OG0009135	0	0	0	3	3	1	2	0	0	0	0	0	0	0	0	0	0	0	0	0	0	0	0	0	0	0	0	0	0	0	DIPPA_04166.mRNA.1	hypothetical protein
OG0017407	0	0	0	2	1	1	0	0	0	0	0	0	0	0	0	0	0	0	0	0	0	0	0	0	0	0	0	0	0	0	DIPPA_04194.mRNA.1	hypothetical protein
OG0014024	0	0	0	3	1	0	1	0	0	0	0	0	0	0	0	0	0	0	0	0	0	0	0	0	0	0	0	0	0	0	DIPPA_04196.mRNA.1	hypothetical protein
OG0011020	0	0	0	1	3	2	1	0	0	0	0	0	0	0	0	0	0	0	0	0	0	0	0	0	0	0	0	0	0	0	DIPPA_04225.mRNA.1	hypothetical protein
OG0024324	0	0	0	1	0	0	1	0	0	0	0	0	0	0	0	0	0	0	0	0	0	0	0	0	0	0	0	0	0	0	DIPPA_04228.mRNA.1	hypothetical protein
OG0010931	0	0	0	2	2	1	2	0	0	0	0	0	0	0	0	0	0	0	0	0	0	0	0	0	0	0	0	0	0	0	DIPPA_04243.mRNA.1	hypothetical protein
OG0026877	0	0	0	1	1	0	0	0	0	0	0	0	0	0	0	0	0	0	0	0	0	0	0	0	0	0	0	0	0	0	DIPPA_04250.mRNA.1	hypothetical protein
OG0019591	0	0	0	1	1	0	1	0	0	0	0	0	0	0	0	0	0	0	0	0	0	0	0	0	0	0	0	0	0	0	DIPPA_04271.mRNA.1	hypothetical protein
OG0013631	0	0	0	1	2	1	1	0	0	0	0	0	0	0	0	0	0	0	0	0	0	0	0	0	0	0	0	0	0	0	DIPPA_04280.mRNA.1	hypothetical protein
OG0016383	0	0	0	1	1	1	1	0	0	0	0	0	0	0	0	0	0	0	0	0	0	0	0	0	0	0	0	0	0	0	DIPPA_04293.mRNA.1	hypothetical protein
OG0009935	0	0	0	1	3	2	2	0	0	0	0	0	0	0	0	0	0	0	0	0	0	0	0	0	0	0	0	0	0	0	DIPPA_04304.mRNA.1	hypothetical protein
OG0016526	0	0	0	1	1	1	1	0	0	0	0	0	0	0	0	0	0	0	0	0	0	0	0	0	0	0	0	0	0	0	DIPPA_04311.mRNA.1	hypothetical protein
OG0014667	0	0	0	1	1	2	0	0	0	0	0	0	0	0	0	0	0	0	0	0	0	0	0	1	0	0	0	0	0	0	DIPPA_04314.mRNA.1	hypothetical protein
OG0016777	0	0	0	1	1	1	1	0	0	0	0	0	0	0	0	0	0	0	0	0	0	0	0	0	0	0	0	0	0	0	DIPPA_04322.mRNA.1	hypothetical protein
OG0016593	0	0	0	1	1	1	1	0	0	0	0	0	0	0	0	0	0	0	0	0	0	0	0	0	0	0	0	0	0	0	DIPPA_04326.mRNA.1	hypothetical protein	K23503	A09180 Brite Hierarchies	B 09182 Protein families: genetic information processing	C 03029 Mitochondrial biogenesis	SFXN5; sideroflexin-5
OG0016656	0	0	0	1	1	1	1	0	0	0	0	0	0	0	0	0	0	0	0	0	0	0	0	0	0	0	0	0	0	0	DIPPA_04332.mRNA.1	hypothetical protein
OG0015849	0	0	0	1	1	0	2	0	0	0	0	0	0	0	0	0	0	0	0	0	0	0	0	0	0	0	0	0	0	0	DIPPA_04346.mRNA.1	hypothetical protein
OG0020808	0	0	0	1	1	1	0	0	0	0	0	0	0	0	0	0	0	0	0	0	0	0	0	0	0	0	0	0	0	0	DIPPA_04349.mRNA.1	hypothetical protein
OG0017315	0	0	0	1	1	2	0	0	0	0	0	0	0	0	0	0	0	0	0	0	0	0	0	0	0	0	0	0	0	0	DIPPA_04365.mRNA.1	hypothetical protein
OG0012368	0	0	0	2	1	1	1	0	0	0	0	0	0	0	0	0	0	0	0	0	1	0	0	0	0	0	0	0	0	0	DIPPA_04376.mRNA.1	hypothetical protein
OG0020986	0	0	0	2	1	0	0	0	0	0	0	0	0	0	0	0	0	0	0	0	0	0	0	0	0	0	0	0	0	0	DIPPA_04377.mRNA.1	hypothetical protein
OG0026875	0	0	0	1	1	0	0	0	0	0	0	0	0	0	0	0	0	0	0	0	0	0	0	0	0	0	0	0	0	0	DIPPA_04394.mRNA.1	hypothetical protein
OG0016745	0	0	0	1	1	1	1	0	0	0	0	0	0	0	0	0	0	0	0	0	0	0	0	0	0	0	0	0	0	0	DIPPA_04396.mRNA.1	hypothetical protein
OG0019101	0	0	0	1	1	0	1	0	0	0	0	0	0	0	0	0	0	0	0	0	0	0	0	0	0	0	0	0	0	0	DIPPA_04436.mRNA.1	hypothetical protein
OG0013636	0	0	0	2	1	1	1	0	0	0	0	0	0	0	0	0	0	0	0	0	0	0	0	0	0	0	0	0	0	0	DIPPA_04441.mRNA.1	hypothetical protein
OG0012326	0	0	0	1	1	2	2	0	0	0	0	0	0	0	0	0	0	0	0	0	0	0	0	0	0	0	0	0	0	0	DIPPA_04446.mRNA.1	hypothetical protein
OG0017226	0	0	1	1	1	1	0	0	0	0	0	0	0	0	0	0	0	0	0	0	0	0	0	0	0	0	0	0	0	0	DIPPA_04447.mRNA.1	hypothetical protein
OG0026781	0	0	0	1	1	0	0	0	0	0	0	0	0	0	0	0	0	0	0	0	0	0	0	0	0	0	0	0	0	0	DIPPA_04451.mRNA.1	hypothetical protein
OG0020613	0	0	0	1	1	1	0	0	0	0	0	0	0	0	0	0	0	0	0	0	0	0	0	0	0	0	0	0	0	0	DIPPA_04459.mRNA.1	hypothetical protein
OG0011173	0	0	0	1	2	2	2	0	0	0	0	0	0	0	0	0	0	0	0	0	0	0	0	0	0	0	0	0	0	0	DIPPA_04462.mRNA.1	hypothetical protein
OG0019517	0	0	0	1	0	1	1	0	0	0	0	0	0	0	0	0	0	0	0	0	0	0	0	0	0	0	0	0	0	0	DIPPA_04468.mRNA.1	hypothetical protein
OG0014655	0	0	0	2	2	1	0	0	0	0	0	0	0	0	0	0	0	0	0	0	0	0	0	0	0	0	0	0	0	0	DIPPA_04469.mRNA.1	hypothetical protein
OG0019687	0	0	0	1	1	0	1	0	0	0	0	0	0	0	0	0	0	0	0	0	0	0	0	0	0	0	0	0	0	0	DIPPA_04482.mRNA.1	hypothetical protein
OG0020697	0	0	0	1	1	1	0	0	0	0	0	0	0	0	0	0	0	0	0	0	0	0	0	0	0	0	0	0	0	0	DIPPA_04487.mRNA.1	hypothetical protein
OG0020730	0	0	0	1	1	1	0	0	0	0	0	0	0	0	0	0	0	0	0	0	0	0	0	0	0	0	0	0	0	0	DIPPA_04488.mRNA.1	hypothetical protein
OG0026762	0	0	0	1	1	0	0	0	0	0	0	0	0	0	0	0	0	0	0	0	0	0	0	0	0	0	0	0	0	0	DIPPA_04489.mRNA.1	hypothetical protein
OG0012258	0	0	0	1	1	1	3	0	0	0	0	0	0	0	0	0	0	0	0	0	0	0	0	0	0	0	0	0	0	0	DIPPA_04490.mRNA.1	hypothetical protein
OG0016204	0	0	0	1	1	1	1	0	0	0	0	0	0	0	0	0	0	0	0	0	0	0	0	0	0	0	0	0	0	0	DIPPA_04495.mRNA.1	hypothetical protein
OG0012347	0	0	0	1	1	3	1	0	0	0	0	0	0	0	0	0	0	0	0	0	0	0	0	0	0	0	0	0	0	0	DIPPA_04505.mRNA.1	hypothetical protein
OG0015749	0	0	0	1	1	1	1	0	0	0	0	0	0	0	0	0	0	0	0	0	0	0	0	0	0	0	0	0	0	0	DIPPA_04506.mRNA.1	hypothetical protein
OG0023874	0	0	0	1	0	0	1	0	0	0	0	0	0	0	0	0	0	0	0	0	0	0	0	0	0	0	0	0	0	0	DIPPA_04507.mRNA.1	hypothetical protein
OG0016835	0	0	0	1	1	1	1	0	0	0	0	0	0	0	0	0	0	0	0	0	0	0	0	0	0	0	0	0	0	0	DIPPA_04515.mRNA.1	hypothetical protein
OG0019279	0	0	0	1	1	0	1	0	0	0	0	0	0	0	0	0	0	0	0	0	0	0	0	0	0	0	0	0	0	0	DIPPA_04525.mRNA.1	hypothetical protein
OG0019653	0	0	0	1	1	0	1	0	0	0	0	0	0	0	0	0	0	0	0	0	0	0	0	0	0	0	0	0	0	0	DIPPA_04526.mRNA.1	hypothetical protein
OG0009936	0	0	0	2	2	2	2	0	0	0	0	0	0	0	0	0	0	0	0	0	0	0	0	0	0	0	0	0	0	0	DIPPA_04536.mRNA.1	hypothetical protein
OG0020410	0	0	0	1	1	1	0	0	0	0	0	0	0	0	0	0	0	0	0	0	0	0	0	0	0	0	0	0	0	0	DIPPA_04542.mRNA.1	hypothetical protein
OG0016647	0	0	0	1	1	1	1	0	0	0	0	0	0	0	0	0	0	0	0	0	0	0	0	0	0	0	0	0	0	0	DIPPA_04551.mRNA.1	hypothetical protein
OG0008327	0	0	0	2	3	3	2	0	0	0	0	0	0	0	0	0	0	0	0	0	0	0	0	0	0	0	0	0	0	0	DIPPA_04588.mRNA.1	hypothetical protein
OG0005830	0	0	0	1	1	1	3	0	1	0	0	0	0	0	0	0	0	0	0	0	9	0	0	0	0	0	0	0	0	0	DIPPA_04589.mRNA.1	hypothetical protein
OG0016134	0	0	0	1	1	1	1	0	0	0	0	0	0	0	0	0	0	0	0	0	0	0	0	0	0	0	0	0	0	0	DIPPA_04605.mRNA.1	hypothetical protein
OG0026782	0	0	0	1	1	0	0	0	0	0	0	0	0	0	0	0	0	0	0	0	0	0	0	0	0	0	0	0	0	0	DIPPA_04606.mRNA.1	hypothetical protein
OG0014676	0	0	0	1	3	1	0	0	0	0	0	0	0	0	0	0	0	0	0	0	0	0	0	0	0	0	0	0	0	0	DIPPA_04608.mRNA.1	hypothetical protein
OG0012345	0	0	0	1	2	1	2	0	0	0	0	0	0	0	0	0	0	0	0	0	0	0	0	0	0	0	0	0	0	0	DIPPA_04635.mRNA.1	hypothetical protein
OG0016817	0	0	0	1	1	1	1	0	0	0	0	0	0	0	0	0	0	0	0	0	0	0	0	0	0	0	0	0	0	0	DIPPA_04673.mRNA.1	hypothetical protein
OG0020934	0	0	0	1	2	0	0	0	0	0	0	0	0	0	0	0	0	0	0	0	0	0	0	0	0	0	0	0	0	0	DIPPA_04675.mRNA.1	hypothetical protein
OG0016797	0	0	0	1	1	1	1	0	0	0	0	0	0	0	0	0	0	0	0	0	0	0	0	0	0	0	0	0	0	0	DIPPA_04691.mRNA.1	hypothetical protein
OG0026707	0	0	0	1	1	0	0	0	0	0	0	0	0	0	0	0	0	0	0	0	0	0	0	0	0	0	0	0	0	0	DIPPA_04733.mRNA.1	hypothetical protein
OG0013950	0	0	0	1	1	1	2	0	0	0	0	0	0	0	0	0	0	0	0	0	0	0	0	0	0	0	0	0	0	0	DIPPA_04739.mRNA.1	hypothetical protein
OG0019451	0	0	0	1	1	0	1	0	0	0	0	0	0	0	0	0	0	0	0	0	0	0	0	0	0	0	0	0	0	0	DIPPA_04796.mRNA.1	hypothetical protein
OG0014729	0	0	0	2	2	0	0	0	0	0	0	0	1	0	0	0	0	0	0	0	0	0	0	0	0	0	0	0	0	0	DIPPA_04810.mRNA.1	hypothetical protein
OG0016043	0	0	0	1	1	1	1	0	0	0	0	0	0	0	0	0	0	0	0	0	0	0	0	0	0	0	0	0	0	0	DIPPA_04811.mRNA.1	hypothetical protein
OG0015833	0	0	0	2	1	0	1	0	0	0	0	0	0	0	0	0	0	0	0	0	0	0	0	0	0	0	0	0	0	0	DIPPA_04819.mRNA.1	hypothetical protein
OG0014703	0	0	0	2	1	2	0	0	0	0	0	0	0	0	0	0	0	0	0	0	0	0	0	0	0	0	0	0	0	0	DIPPA_04829.mRNA.1	hypothetical protein
OG0026913	0	0	0	1	1	0	0	0	0	0	0	0	0	0	0	0	0	0	0	0	0	0	0	0	0	0	0	0	0	0	DIPPA_04849.mRNA.1	hypothetical protein
OG0014093	0	0	0	2	1	1	1	0	0	0	0	0	0	0	0	0	0	0	0	0	0	0	0	0	0	0	0	0	0	0	DIPPA_04864.mRNA.1	hypothetical protein
OG0015739	0	0	0	1	1	1	1	0	0	0	0	0	0	0	0	0	0	0	0	0	0	0	0	0	0	0	0	0	0	0	DIPPA_04875.mRNA.1	hypothetical protein
OG0016524	0	0	0	1	1	1	1	0	0	0	0	0	0	0	0	0	0	0	0	0	0	0	0	0	0	0	0	0	0	0	DIPPA_04887.mRNA.1	hypothetical protein
OG0020586	0	0	0	1	1	1	0	0	0	0	0	0	0	0	0	0	0	0	0	0	0	0	0	0	0	0	0	0	0	0	DIPPA_04888.mRNA.1	hypothetical protein
OG0017513	0	0	0	1	2	0	0	0	0	0	1	0	0	0	0	0	0	0	0	0	0	0	0	0	0	0	0	0	0	0	DIPPA_04892.mRNA.1	hypothetical protein
OG0013672	0	0	0	2	2	0	1	0	0	0	0	0	0	0	0	0	0	0	0	0	0	0	0	0	0	0	0	0	0	0	DIPPA_04910.mRNA.1	hypothetical protein
OG0010502	0	0	0	2	1	1	2	0	0	0	0	0	0	1	0	0	0	0	0	0	0	0	0	0	0	0	0	0	0	0	DIPPA_04948.mRNA.1	hypothetical protein
OG0019612	0	0	0	1	1	0	1	0	0	0	0	0	0	0	0	0	0	0	0	0	0	0	0	0	0	0	0	0	0	0	DIPPA_04955.mRNA.1	hypothetical protein
OG0012203	0	0	0	1	1	1	3	0	0	0	0	0	0	0	0	0	0	0	0	0	0	0	0	0	0	0	0	0	0	0	DIPPA_04969.mRNA.1	hypothetical protein
OG0009958	0	0	0	1	1	4	2	0	0	0	0	0	0	0	0	0	0	0	0	0	0	0	0	0	0	0	0	0	0	0	DIPPA_04970.mRNA.1	hypothetical protein
OG0026837	0	0	0	1	1	0	0	0	0	0	0	0	0	0	0	0	0	0	0	0	0	0	0	0	0	0	0	0	0	0	DIPPA_04972.mRNA.1	hypothetical protein
OG0012157	0	0	0	1	0	1	3	0	0	0	0	0	0	0	0	0	0	0	0	0	0	0	0	0	0	0	0	0	0	1	DIPPA_05027.mRNA.1	hypothetical protein
OG0016464	0	0	0	1	1	1	1	0	0	0	0	0	0	0	0	0	0	0	0	0	0	0	0	0	0	0	0	0	0	0	DIPPA_05052.mRNA.1	hypothetical protein
OG0016628	0	0	0	1	1	1	1	0	0	0	0	0	0	0	0	0	0	0	0	0	0	0	0	0	0	0	0	0	0	0	DIPPA_05053.mRNA.1	hypothetical protein
OG0013678	0	0	0	2	1	0	2	0	0	0	0	0	0	0	0	0	0	0	0	0	0	0	0	0	0	0	0	0	0	0	DIPPA_05078.mRNA.1	hypothetical protein
OG0017443	0	0	0	1	2	1	0	0	0	0	0	0	0	0	0	0	0	0	0	0	0	0	0	0	0	0	0	0	0	0	DIPPA_05113.mRNA.1	hypothetical protein
OG0020766	0	0	0	1	1	1	0	0	0	0	0	0	0	0	0	0	0	0	0	0	0	0	0	0	0	0	0	0	0	0	DIPPA_05129.mRNA.1	hypothetical protein
OG0010021	0	0	0	3	2	1	1	0	0	0	0	0	0	0	0	0	0	0	0	0	0	0	0	0	1	0	0	0	0	0	DIPPA_05150.mRNA.1	hypothetical protein
OG0009948	0	0	0	1	2	3	2	0	0	0	0	0	0	0	0	0	0	0	0	0	0	0	0	0	0	0	0	0	0	0	DIPPA_05159.mRNA.1	hypothetical protein
OG0015789	0	0	0	1	1	1	1	0	0	0	0	0	0	0	0	0	0	0	0	0	0	0	0	0	0	0	0	0	0	0	DIPPA_05174.mRNA.1	hypothetical protein
OG0016269	0	0	1	1	1	0	1	0	0	0	0	0	0	0	0	0	0	0	0	0	0	0	0	0	0	0	0	0	0	0	DIPPA_05177.mRNA.1	hypothetical protein
OG0013879	0	0	0	1	1	1	1	0	0	0	0	0	0	0	0	0	0	0	0	0	1	0	0	0	0	0	0	0	0	0	DIPPA_05182.mRNA.1	hypothetical protein
OG0011117	0	0	0	4	1	1	1	0	0	0	0	0	0	0	0	0	0	0	0	0	0	0	0	0	0	0	0	0	0	0	DIPPA_05197.mRNA.1	hypothetical protein
OG0014088	0	0	0	2	1	1	1	0	0	0	0	0	0	0	0	0	0	0	0	0	0	0	0	0	0	0	0	0	0	0	DIPPA_05200.mRNA.1	hypothetical protein
OG0013677	0	0	0	1	2	1	1	0	0	0	0	0	0	0	0	0	0	0	0	0	0	0	0	0	0	0	0	0	0	0	DIPPA_05218.mRNA.1	hypothetical protein
OG0009923	0	0	0	2	1	2	2	0	0	0	0	0	0	0	0	0	0	0	0	0	1	0	0	0	0	0	0	0	0	0	DIPPA_05231.mRNA.1	hypothetical protein
OG0012462	0	0	0	1	1	0	3	0	0	0	0	0	0	0	0	0	0	0	0	0	1	0	0	0	0	0	0	0	0	0	DIPPA_05236.mRNA.1	hypothetical protein
OG0016410	0	0	0	1	1	1	1	0	0	0	0	0	0	0	0	0	0	0	0	0	0	0	0	0	0	0	0	0	0	0	DIPPA_05270.mRNA.1	hypothetical protein
OG0009041	0	0	1	1	0	0	7	0	0	0	0	0	0	0	0	0	0	0	0	0	0	0	0	0	0	0	0	0	0	0	DIPPA_05284.mRNA.1	hypothetical protein
OG0020606	0	0	0	1	1	1	0	0	0	0	0	0	0	0	0	0	0	0	0	0	0	0	0	0	0	0	0	0	0	0	DIPPA_05312.mRNA.1	hypothetical protein
OG0016344	0	0	0	1	1	1	1	0	0	0	0	0	0	0	0	0	0	0	0	0	0	0	0	0	0	0	0	0	0	0	DIPPA_05319.mRNA.1	hypothetical protein
OG0009853	0	0	1	3	1	0	2	0	0	0	0	0	0	0	0	0	0	0	0	0	0	0	1	0	0	0	0	0	0	0	DIPPA_05320.mRNA.1	hypothetical protein
OG0013691	0	0	0	1	1	1	2	0	0	0	0	0	0	0	0	0	0	0	0	0	0	0	0	0	0	0	0	0	0	0	DIPPA_05324.mRNA.1	hypothetical protein
OG0013915	0	0	0	2	1	1	1	0	0	0	0	0	0	0	0	0	0	0	0	0	0	0	0	0	0	0	0	0	0	0	DIPPA_05328.mRNA.1	hypothetical protein
OG0016248	0	0	0	1	1	1	1	0	0	0	0	0	0	0	0	0	0	0	0	0	0	0	0	0	0	0	0	0	0	0	DIPPA_05332.mRNA.1	hypothetical protein
OG0020845	0	0	0	1	1	1	0	0	0	0	0	0	0	0	0	0	0	0	0	0	0	0	0	0	0	0	0	0	0	0	DIPPA_05361.mRNA.1	hypothetical protein
OG0016405	0	0	0	1	1	1	1	0	0	0	0	0	0	0	0	0	0	0	0	0	0	0	0	0	0	0	0	0	0	0	DIPPA_05363.mRNA.1	hypothetical protein
OG0026774	0	0	0	1	1	0	0	0	0	0	0	0	0	0	0	0	0	0	0	0	0	0	0	0	0	0	0	0	0	0	DIPPA_05376.mRNA.1	hypothetical protein
OG0011172	0	0	0	1	2	1	3	0	0	0	0	0	0	0	0	0	0	0	0	0	0	0	0	0	0	0	0	0	0	0	DIPPA_05390.mRNA.1	hypothetical protein
OG0020733	0	0	0	1	1	1	0	0	0	0	0	0	0	0	0	0	0	0	0	0	0	0	0	0	0	0	0	0	0	0	DIPPA_05392.mRNA.1	hypothetical protein
OG0020873	0	0	0	1	1	1	0	0	0	0	0	0	0	0	0	0	0	0	0	0	0	0	0	0	0	0	0	0	0	0	DIPPA_05402.mRNA.1	hypothetical protein
OG0010899	0	0	0	1	2	2	2	0	0	0	0	0	0	0	0	0	0	0	0	0	0	0	0	0	0	0	0	0	0	0	DIPPA_05420.mRNA.1	hypothetical protein
OG0020693	0	0	0	1	1	1	0	0	0	0	0	0	0	0	0	0	0	0	0	0	0	0	0	0	0	0	0	0	0	0	DIPPA_05422.mRNA.1	hypothetical protein
OG0007881	0	0	0	9	0	2	0	0	0	0	0	0	0	0	0	0	0	0	0	0	0	0	0	0	0	0	0	0	0	0	DIPPA_05462.mRNA.1	hypothetical protein
OG0009172	0	0	0	6	0	1	1	0	0	1	0	0	0	0	0	0	0	0	0	0	0	0	0	0	0	0	0	0	0	0	DIPPA_05463.mRNA.1	hypothetical protein
OG0014155	0	0	0	1	1	1	2	0	0	0	0	0	0	0	0	0	0	0	0	0	0	0	0	0	0	0	0	0	0	0	DIPPA_05470.mRNA.1	hypothetical protein
OG0020533	0	0	0	1	1	1	0	0	0	0	0	0	0	0	0	0	0	0	0	0	0	0	0	0	0	0	0	0	0	0	DIPPA_05502.mRNA.1	hypothetical protein
OG0020657	0	0	0	1	1	1	0	0	0	0	0	0	0	0	0	0	0	0	0	0	0	0	0	0	0	0	0	0	0	0	DIPPA_05522.mRNA.1	hypothetical protein
OG0012537	0	0	0	2	1	1	2	0	0	0	0	0	0	0	0	0	0	0	0	0	0	0	0	0	0	0	0	0	0	0	DIPPA_05525.mRNA.1	hypothetical protein
OG0016090	0	0	0	1	2	0	1	0	0	0	0	0	0	0	0	0	0	0	0	0	0	0	0	0	0	0	0	0	0	0	DIPPA_05548.mRNA.1	hypothetical protein
OG0020368	0	0	0	1	1	1	0	0	0	0	0	0	0	0	0	0	0	0	0	0	0	0	0	0	0	0	0	0	0	0	DIPPA_05559.mRNA.1	hypothetical protein
OG0020364	0	0	0	1	1	1	0	0	0	0	0	0	0	0	0	0	0	0	0	0	0	0	0	0	0	0	0	0	0	0	DIPPA_05569.mRNA.1	hypothetical protein
OG0015976	0	0	0	1	1	1	1	0	0	0	0	0	0	0	0	0	0	0	0	0	0	0	0	0	0	0	0	0	0	0	DIPPA_05635.mRNA.1	hypothetical protein
OG0006174	0	0	0	6	0	9	0	0	0	0	0	0	0	0	0	0	0	0	0	0	0	0	0	0	0	0	0	0	0	0	DIPPA_05643.mRNA.1	hypothetical protein
OG0013952	0	0	0	1	1	2	1	0	0	0	0	0	0	0	0	0	0	0	0	0	0	0	0	0	0	0	0	0	0	0	DIPPA_05646.mRNA.1	hypothetical protein
OG0004280	0	0	0	3	7	1	1	0	0	0	0	0	0	0	0	0	0	0	0	10	0	0	1	0	0	0	0	0	0	0	DIPPA_05647.mRNA.1	hypothetical protein
OG0020500	0	0	0	1	1	1	0	0	0	0	0	0	0	0	0	0	0	0	0	0	0	0	0	0	0	0	0	0	0	0	DIPPA_05655.mRNA.1	hypothetical protein
OG0004444	0	0	0	3	4	4	11	0	0	0	0	0	0	0	0	0	0	0	0	0	0	0	0	0	0	0	0	0	0	0	DIPPA_05666.mRNA.1	hypothetical protein
OG0009984	0	0	0	2	5	0	1	0	0	0	0	0	0	0	0	0	0	0	0	0	0	0	0	0	0	0	0	0	0	0	DIPPA_05672.mRNA.1	hypothetical protein
OG0012500	0	0	0	1	1	1	1	0	0	0	0	0	0	0	0	0	0	0	0	0	0	0	1	0	0	0	0	1	0	0	DIPPA_05677.mRNA.1	hypothetical protein
OG0011314	0	0	0	3	2	1	0	0	0	0	0	0	0	0	0	0	0	0	0	0	0	0	0	0	0	0	1	0	0	0	DIPPA_05696.mRNA.1	hypothetical protein
OG0012286	0	0	0	1	1	2	2	0	0	0	0	0	0	0	0	0	0	0	0	0	0	0	0	0	0	0	0	0	0	0	DIPPA_05715.mRNA.1	hypothetical protein
OG0006815	0	0	0	2	1	4	6	0	0	0	0	0	0	0	0	0	0	0	0	0	0	0	0	0	0	0	0	0	0	0	DIPPA_05719.mRNA.1	hypothetical protein
OG0011328	0	0	0	3	2	2	0	0	0	0	0	0	0	0	0	0	0	0	0	0	0	0	0	0	0	0	0	0	0	0	DIPPA_05724.mRNA.1	hypothetical protein
OG0005585	0	0	0	4	3	7	0	0	0	0	0	0	0	0	0	0	0	0	0	0	0	0	0	1	0	0	2	0	0	0	DIPPA_05736.mRNA.1	hypothetical protein
OG0012353	0	0	0	1	2	1	2	0	0	0	0	0	0	0	0	0	0	0	0	0	0	0	0	0	0	0	0	0	0	0	DIPPA_05790.mRNA.1	hypothetical protein
OG0013854	0	0	0	1	1	1	2	0	0	0	0	0	0	0	0	0	0	0	0	0	0	0	0	0	0	0	0	0	0	0	DIPPA_05796.mRNA.1	hypothetical protein
OG0014051	0	0	0	1	1	0	3	0	0	0	0	0	0	0	0	0	0	0	0	0	0	0	0	0	0	0	0	0	0	0	DIPPA_05834.mRNA.1	hypothetical protein
OG0013733	0	0	0	1	2	1	1	0	0	0	0	0	0	0	0	0	0	0	0	0	0	0	0	0	0	0	0	0	0	0	DIPPA_05838.mRNA.1	hypothetical protein
OG0013813	0	0	0	1	1	1	2	0	0	0	0	0	0	0	0	0	0	0	0	0	0	0	0	0	0	0	0	0	0	0	DIPPA_05857.mRNA.1	hypothetical protein
OG0010041	0	0	0	1	0	1	1	0	0	0	0	0	0	0	1	2	1	0	1	0	0	0	0	0	0	0	0	0	0	0	DIPPA_05864.mRNA.1	hypothetical protein
OG0015981	0	0	0	1	1	1	1	0	0	0	0	0	0	0	0	0	0	0	0	0	0	0	0	0	0	0	0	0	0	0	DIPPA_05898.mRNA.1	hypothetical protein
OG0020431	0	0	0	1	1	1	0	0	0	0	0	0	0	0	0	0	0	0	0	0	0	0	0	0	0	0	0	0	0	0	DIPPA_05911.mRNA.1	hypothetical protein
OG0020906	0	0	0	1	1	1	0	0	0	0	0	0	0	0	0	0	0	0	0	0	0	0	0	0	0	0	0	0	0	0	DIPPA_05917.mRNA.1	hypothetical protein
OG0019540	0	0	0	1	0	1	1	0	0	0	0	0	0	0	0	0	0	0	0	0	0	0	0	0	0	0	0	0	0	0	DIPPA_05935.mRNA.1	hypothetical protein
OG0009063	0	0	0	2	2	2	3	0	0	0	0	0	0	0	0	0	0	0	0	0	0	0	0	0	0	0	0	0	0	0	DIPPA_05939.mRNA.1	hypothetical protein
OG0007616	1	0	0	2	1	1	1	0	0	0	0	0	0	0	0	0	0	0	0	0	0	0	0	1	0	0	0	0	4	0	DIPPA_05946.mRNA.1	hypothetical protein
OG0016367	0	0	0	1	1	1	1	0	0	0	0	0	0	0	0	0	0	0	0	0	0	0	0	0	0	0	0	0	0	0	DIPPA_05950.mRNA.1	hypothetical protein
OG0017310	0	0	0	1	2	1	0	0	0	0	0	0	0	0	0	0	0	0	0	0	0	0	0	0	0	0	0	0	0	0	DIPPA_05960.mRNA.1	hypothetical protein
OG0015719	0	0	0	1	1	1	1	0	0	0	0	0	0	0	0	0	0	0	0	0	0	0	0	0	0	0	0	0	0	0	DIPPA_05997.mRNA.1	hypothetical protein
OG0024570	0	0	0	1	0	0	1	0	0	0	0	0	0	0	0	0	0	0	0	0	0	0	0	0	0	0	0	0	0	0	DIPPA_05999.mRNA.1	hypothetical protein
OG0009133	0	0	0	2	2	2	2	1	0	0	0	0	0	0	0	0	0	0	0	0	0	0	0	0	0	0	0	0	0	0	DIPPA_06002.mRNA.1	hypothetical protein
OG0016014	0	0	0	1	1	1	1	0	0	0	0	0	0	0	0	0	0	0	0	0	0	0	0	0	0	0	0	0	0	0	DIPPA_06006.mRNA.1	hypothetical protein
OG0013797	0	0	0	1	1	1	2	0	0	0	0	0	0	0	0	0	0	0	0	0	0	0	0	0	0	0	0	0	0	0	DIPPA_06007.mRNA.1	hypothetical protein
OG0016429	0	0	0	1	1	1	1	0	0	0	0	0	0	0	0	0	0	0	0	0	0	0	0	0	0	0	0	0	0	0	DIPPA_06009.mRNA.1	hypothetical protein
OG0012482	0	0	0	3	1	1	1	0	0	0	0	0	0	0	0	0	0	0	0	0	0	0	0	0	0	0	0	0	0	0	DIPPA_06040.mRNA.1	hypothetical protein
OG0006114	0	0	0	6	0	2	6	0	1	0	0	0	0	0	0	0	0	0	0	0	0	0	0	0	0	0	0	0	0	0	DIPPA_06094.mRNA.1	hypothetical protein
OG0016193	0	0	0	1	1	1	1	0	0	0	0	0	0	0	0	0	0	0	0	0	0	0	0	0	0	0	0	0	0	0	DIPPA_06127.mRNA.1	hypothetical protein
OG0026900	0	0	0	1	1	0	0	0	0	0	0	0	0	0	0	0	0	0	0	0	0	0	0	0	0	0	0	0	0	0	DIPPA_06158.mRNA.1	hypothetical protein
OG0015740	0	0	0	1	1	1	1	0	0	0	0	0	0	0	0	0	0	0	0	0	0	0	0	0	0	0	0	0	0	0	DIPPA_06159.mRNA.1	hypothetical protein
OG0015972	0	0	0	1	0	2	1	0	0	0	0	0	0	0	0	0	0	0	0	0	0	0	0	0	0	0	0	0	0	0	DIPPA_06164.mRNA.1	hypothetical protein
OG0013928	0	0	0	2	1	1	1	0	0	0	0	0	0	0	0	0	0	0	0	0	0	0	0	0	0	0	0	0	0	0	DIPPA_06169.mRNA.1	hypothetical protein
OG0016774	0	0	0	1	1	1	1	0	0	0	0	0	0	0	0	0	0	0	0	0	0	0	0	0	0	0	0	0	0	0	DIPPA_06171.mRNA.1	hypothetical protein
OG0020427	0	0	0	1	1	1	0	0	0	0	0	0	0	0	0	0	0	0	0	0	0	0	0	0	0	0	0	0	0	0	DIPPA_06172.mRNA.1	hypothetical protein
OG0011062	0	0	0	3	2	1	1	0	0	0	0	0	0	0	0	0	0	0	0	0	0	0	0	0	0	0	0	0	0	0	DIPPA_06176.mRNA.1	hypothetical protein
OG0016282	0	0	0	2	0	1	1	0	0	0	0	0	0	0	0	0	0	0	0	0	0	0	0	0	0	0	0	0	0	0	DIPPA_06179.mRNA.1	hypothetical protein
OG0009051	0	0	0	2	3	2	1	0	1	0	0	0	0	0	0	0	0	0	0	0	0	0	0	0	0	0	0	0	0	0	DIPPA_06200.mRNA.1	hypothetical protein
OG0005835	0	0	0	3	9	1	3	0	0	0	0	0	0	0	0	0	0	0	0	0	0	0	0	0	0	0	0	0	0	0	DIPPA_06210.mRNA.1	hypothetical protein
OG0026787	0	0	0	1	1	0	0	0	0	0	0	0	0	0	0	0	0	0	0	0	0	0	0	0	0	0	0	0	0	0	DIPPA_06225.mRNA.1	hypothetical protein
OG0020852	0	0	0	1	1	1	0	0	0	0	0	0	0	0	0	0	0	0	0	0	0	0	0	0	0	0	0	0	0	0	DIPPA_06230.mRNA.1	hypothetical protein
OG0013624	0	0	0	1	2	1	1	0	0	0	0	0	0	0	0	0	0	0	0	0	0	0	0	0	0	0	0	0	0	0	DIPPA_06232.mRNA.1	hypothetical protein
OG0020736	0	0	0	1	1	1	0	0	0	0	0	0	0	0	0	0	0	0	0	0	0	0	0	0	0	0	0	0	0	0	DIPPA_06242.mRNA.1	hypothetical protein
OG0008384	0	0	0	1	2	4	3	0	0	0	0	0	0	0	0	0	0	0	0	0	0	0	0	0	0	0	0	0	0	0	DIPPA_06252.mRNA.1	hypothetical protein
OG0020648	0	0	0	1	1	1	0	0	0	0	0	0	0	0	0	0	0	0	0	0	0	0	0	0	0	0	0	0	0	0	DIPPA_06263.mRNA.1	hypothetical protein
OG0006496	0	0	0	1	1	5	0	0	7	0	0	0	0	0	0	0	0	0	0	0	0	0	0	0	0	0	0	0	0	0	DIPPA_06281.mRNA.1	hypothetical protein
OG0019122	0	0	0	1	0	1	1	0	0	0	0	0	0	0	0	0	0	0	0	0	0	0	0	0	0	0	0	0	0	0	DIPPA_06297.mRNA.1	hypothetical protein
OG0007802	0	0	0	3	3	2	2	0	0	0	0	0	0	0	0	0	0	0	0	0	1	0	0	0	0	0	0	0	0	0	DIPPA_06306.mRNA.1	hypothetical protein
OG0016226	0	0	0	1	1	1	1	0	0	0	0	0	0	0	0	0	0	0	0	0	0	0	0	0	0	0	0	0	0	0	DIPPA_06318.mRNA.1	hypothetical protein
OG0016646	0	0	0	1	1	1	1	0	0	0	0	0	0	0	0	0	0	0	0	0	0	0	0	0	0	0	0	0	0	0	DIPPA_06320.mRNA.1	hypothetical protein
OG0026716	0	0	0	1	1	0	0	0	0	0	0	0	0	0	0	0	0	0	0	0	0	0	0	0	0	0	0	0	0	0	DIPPA_06324.mRNA.1	hypothetical protein
OG0019673	0	0	0	1	1	0	1	0	0	0	0	0	0	0	0	0	0	0	0	0	0	0	0	0	0	0	0	0	0	0	DIPPA_06328.mRNA.1	hypothetical protein
OG0006115	0	0	0	2	1	5	7	0	0	0	0	0	0	0	0	0	0	0	0	0	0	0	0	0	0	0	0	0	0	0	DIPPA_06355.mRNA.1	hypothetical protein
OG0014039	0	0	0	1	1	2	1	0	0	0	0	0	0	0	0	0	0	0	0	0	0	0	0	0	0	0	0	0	0	0	DIPPA_06368.mRNA.1	hypothetical protein
OG0008338	0	0	0	2	4	2	2	0	0	0	0	0	0	0	0	0	0	0	0	0	0	0	0	0	0	0	0	0	0	0	DIPPA_06382.mRNA.1	hypothetical protein
OG0017455	0	0	0	2	1	1	0	0	0	0	0	0	0	0	0	0	0	0	0	0	0	0	0	0	0	0	0	0	0	0	DIPPA_06393.mRNA.1	hypothetical protein
OG0006816	0	0	0	2	3	1	7	0	0	0	0	0	0	0	0	0	0	0	0	0	0	0	0	0	0	0	0	0	0	0	DIPPA_06406.mRNA.1	hypothetical protein
OG0026833	0	0	0	1	1	0	0	0	0	0	0	0	0	0	0	0	0	0	0	0	0	0	0	0	0	0	0	0	0	0	DIPPA_06413.mRNA.1	hypothetical protein
OG0009117	0	0	0	2	4	1	2	0	0	0	0	0	0	0	0	0	0	0	0	0	0	0	0	0	0	0	0	0	0	0	DIPPA_06425.mRNA.1	hypothetical protein
OG0026857	0	0	0	1	1	0	0	0	0	0	0	0	0	0	0	0	0	0	0	0	0	0	0	0	0	0	0	0	0	0	DIPPA_06452.mRNA.1	hypothetical protein
OG0020554	0	0	0	1	1	1	0	0	0	0	0	0	0	0	0	0	0	0	0	0	0	0	0	0	0	0	0	0	0	0	DIPPA_06469.mRNA.1	hypothetical protein
OG0012502	0	0	0	1	2	1	2	0	0	0	0	0	0	0	0	0	0	0	0	0	0	0	0	0	0	0	0	0	0	0	DIPPA_06486.mRNA.1	hypothetical protein
OG0016504	0	0	0	1	1	1	1	0	0	0	0	0	0	0	0	0	0	0	0	0	0	0	0	0	0	0	0	0	0	0	DIPPA_06520.mRNA.1	hypothetical protein
OG0026920	0	0	0	1	1	0	0	0	0	0	0	0	0	0	0	0	0	0	0	0	0	0	0	0	0	0	0	0	0	0	DIPPA_06544.mRNA.1	hypothetical protein
OG0016651	0	0	0	1	1	1	1	0	0	0	0	0	0	0	0	0	0	0	0	0	0	0	0	0	0	0	0	0	0	0	DIPPA_06554.mRNA.1	hypothetical protein
OG0016315	0	0	0	1	1	1	1	0	0	0	0	0	0	0	0	0	0	0	0	0	0	0	0	0	0	0	0	0	0	0	DIPPA_06556.mRNA.1	hypothetical protein
OG0002471	0	0	0	2	7	11	17	0	0	0	0	0	0	0	0	0	0	0	0	0	0	0	0	0	0	0	0	0	0	0	DIPPA_06557.mRNA.1	hypothetical protein
OG0006414	0	0	0	1	1	1	10	0	1	0	0	0	0	0	0	0	0	0	0	0	0	0	0	0	0	0	0	0	0	0	DIPPA_06560.mRNA.1	hypothetical protein
OG0013654	0	0	0	1	2	1	1	0	0	0	0	0	0	0	0	0	0	0	0	0	0	0	0	0	0	0	0	0	0	0	DIPPA_06561.mRNA.1	hypothetical protein
OG0009043	0	0	0	2	1	1	3	0	0	0	0	0	0	0	0	1	1	0	0	0	0	0	0	0	0	0	0	0	0	0	DIPPA_06562.mRNA.1	hypothetical protein
OG0013673	0	0	0	1	1	2	1	0	0	0	0	0	0	0	0	0	0	0	0	0	0	0	0	0	0	0	0	0	0	0	DIPPA_06564.mRNA.1	hypothetical protein
OG0002703	0	0	0	7	4	20	3	0	0	0	0	0	0	0	0	0	0	0	0	0	1	0	0	0	0	0	0	0	0	0	DIPPA_06576.mRNA.1	hypothetical protein
OG0016780	0	0	0	1	1	1	1	0	0	0	0	0	0	0	0	0	0	0	0	0	0	0	0	0	0	0	0	0	0	0	DIPPA_06578.mRNA.1	hypothetical protein
OG0013760	0	0	0	1	2	1	1	0	0	0	0	0	0	0	0	0	0	0	0	0	0	0	0	0	0	0	0	0	0	0	DIPPA_06612.mRNA.1	hypothetical protein
OG0012227	0	0	0	3	2	0	1	0	0	0	0	0	0	0	0	0	0	0	0	0	0	0	0	0	0	0	0	0	0	0	DIPPA_06620.mRNA.1	hypothetical protein
OG0015767	0	0	0	1	1	1	1	0	0	0	0	0	0	0	0	0	0	0	0	0	0	0	0	0	0	0	0	0	0	0	DIPPA_06624.mRNA.1	hypothetical protein
OG0019712	0	0	0	1	1	0	1	0	0	0	0	0	0	0	0	0	0	0	0	0	0	0	0	0	0	0	0	0	0	0	DIPPA_06630.mRNA.1	hypothetical protein
OG0015946	0	0	0	1	1	1	1	0	0	0	0	0	0	0	0	0	0	0	0	0	0	0	0	0	0	0	0	0	0	0	DIPPA_06667.mRNA.1	hypothetical protein
OG0015805	0	0	0	1	1	0	2	0	0	0	0	0	0	0	0	0	0	0	0	0	0	0	0	0	0	0	0	0	0	0	DIPPA_06675.mRNA.1	hypothetical protein
OG0019457	0	0	0	1	1	0	1	0	0	0	0	0	0	0	0	0	0	0	0	0	0	0	0	0	0	0	0	0	0	0	DIPPA_06695.mRNA.1	hypothetical protein
OG0016321	0	0	0	2	1	0	1	0	0	0	0	0	0	0	0	0	0	0	0	0	0	0	0	0	0	0	0	0	0	0	DIPPA_06702.mRNA.1	hypothetical protein
OG0016156	0	0	0	1	1	1	1	0	0	0	0	0	0	0	0	0	0	0	0	0	0	0	0	0	0	0	0	0	0	0	DIPPA_06723.mRNA.1	hypothetical protein
OG0012312	0	0	0	1	2	1	2	0	0	0	0	0	0	0	0	0	0	0	0	0	0	0	0	0	0	0	0	0	0	0	DIPPA_06726.mRNA.1	hypothetical protein
OG0011351	0	0	0	6	1	0	0	0	0	0	0	0	0	0	0	0	0	0	0	0	0	0	0	0	0	0	0	0	0	0	DIPPA_06744.mRNA.1	hypothetical protein
OG0013614	0	0	0	1	0	2	2	0	0	0	0	0	0	0	0	0	0	0	0	0	0	0	0	0	0	0	0	0	0	0	DIPPA_06755.mRNA.1	hypothetical protein
OG0015697	0	0	0	1	1	1	1	0	0	0	0	0	0	0	0	0	0	0	0	0	0	0	0	0	0	0	0	0	0	0	DIPPA_06758.mRNA.1	hypothetical protein
OG0019106	0	0	0	1	1	0	1	0	0	0	0	0	0	0	0	0	0	0	0	0	0	0	0	0	0	0	0	0	0	0	DIPPA_06772.mRNA.1	hypothetical protein
OG0013789	0	0	0	1	2	1	1	0	0	0	0	0	0	0	0	0	0	0	0	0	0	0	0	0	0	0	0	0	0	0	DIPPA_06775.mRNA.1	hypothetical protein
OG0010940	0	0	0	2	1	2	2	0	0	0	0	0	0	0	0	0	0	0	0	0	0	0	0	0	0	0	0	0	0	0	DIPPA_06782.mRNA.1	hypothetical protein
OG0017458	0	0	0	2	1	1	0	0	0	0	0	0	0	0	0	0	0	0	0	0	0	0	0	0	0	0	0	0	0	0	DIPPA_06788.mRNA.1	hypothetical protein
OG0012325	0	0	0	1	3	1	1	0	0	0	0	0	0	0	0	0	0	0	0	0	0	0	0	0	0	0	0	0	0	0	DIPPA_06789.mRNA.1	hypothetical protein
OG0012150	0	0	0	1	0	0	2	0	0	0	0	0	0	0	0	0	0	0	0	0	1	0	0	0	2	0	0	0	0	0	DIPPA_06800.mRNA.1	hypothetical protein
OG0013868	0	0	0	1	1	1	2	0	0	0	0	0	0	0	0	0	0	0	0	0	0	0	0	0	0	0	0	0	0	0	DIPPA_06811.mRNA.1	hypothetical protein
OG0012378	0	0	0	1	1	1	2	0	0	0	0	0	0	0	0	0	0	0	0	0	1	0	0	0	0	0	0	0	0	0	DIPPA_06826.mRNA.1	hypothetical protein
OG0026862	0	0	0	1	1	0	0	0	0	0	0	0	0	0	0	0	0	0	0	0	0	0	0	0	0	0	0	0	0	0	DIPPA_06828.mRNA.1	hypothetical protein
OG0012795	0	0	0	4	0	2	0	0	0	0	0	0	0	0	0	0	0	0	0	0	0	0	0	0	0	0	0	0	0	0	DIPPA_06830.mRNA.1	hypothetical protein
OG0019484	0	0	0	1	1	0	1	0	0	0	0	0	0	0	0	0	0	0	0	0	0	0	0	0	0	0	0	0	0	0	DIPPA_06838.mRNA.1	hypothetical protein
OG0013894	0	0	0	1	1	1	2	0	0	0	0	0	0	0	0	0	0	0	0	0	0	0	0	0	0	0	0	0	0	0	DIPPA_06840.mRNA.1	hypothetical protein
OG0014116	0	0	0	2	1	1	1	0	0	0	0	0	0	0	0	0	0	0	0	0	0	0	0	0	0	0	0	0	0	0	DIPPA_06843.mRNA.1	hypothetical protein
OG0017445	0	0	0	1	1	2	0	0	0	0	0	0	0	0	0	0	0	0	0	0	0	0	0	0	0	0	0	0	0	0	DIPPA_06857.mRNA.1	hypothetical protein
OG0016711	0	0	0	1	1	0	1	0	0	0	0	0	0	0	0	0	0	0	0	0	0	0	1	0	0	0	0	0	0	0	DIPPA_06860.mRNA.1	hypothetical protein
OG0010175	0	0	0	3	2	3	0	0	0	0	0	0	0	0	0	0	0	0	0	0	0	0	0	0	0	0	0	0	0	0	DIPPA_06867.mRNA.1	hypothetical protein
OG0014014	0	0	0	1	1	1	1	0	0	0	0	0	0	0	0	0	0	0	0	0	0	0	0	0	1	0	0	0	0	0	DIPPA_06870.mRNA.1	hypothetical protein
OG0019141	0	0	0	1	0	1	1	0	0	0	0	0	0	0	0	0	0	0	0	0	0	0	0	0	0	0	0	0	0	0	DIPPA_06875.mRNA.1	hypothetical protein
OG0013596	0	0	0	1	1	1	2	0	0	0	0	0	0	0	0	0	0	0	0	0	0	0	0	0	0	0	0	0	0	0	DIPPA_06883.mRNA.1	hypothetical protein
OG0015278	1	0	0	1	1	1	0	0	0	0	0	0	0	0	0	0	0	0	0	0	0	0	0	0	0	0	0	0	0	0	DIPPA_06901.mRNA.1	hypothetical protein
OG0014013	0	0	0	1	1	1	1	0	0	0	0	0	0	0	0	0	0	0	0	0	0	0	0	0	0	0	0	0	1	0	DIPPA_06907.mRNA.1	hypothetical protein
OG0011817	0	0	0	1	1	2	1	0	0	0	0	0	0	1	0	0	0	0	0	0	0	0	0	0	0	0	0	0	0	0	DIPPA_06923.mRNA.1	hypothetical protein
OG0009083	0	0	0	1	1	1	2	0	0	0	0	0	0	0	0	0	0	0	0	0	0	0	0	0	3	0	1	0	0	0	DIPPA_06928.mRNA.1	hypothetical protein
OG0016461	0	0	0	1	1	1	1	0	0	0	0	0	0	0	0	0	0	0	0	0	0	0	0	0	0	0	0	0	0	0	DIPPA_06930.mRNA.1	hypothetical protein
OG0026780	0	0	0	1	1	0	0	0	0	0	0	0	0	0	0	0	0	0	0	0	0	0	0	0	0	0	0	0	0	0	DIPPA_06943.mRNA.1	hypothetical protein
OG0016145	0	0	0	1	1	1	1	0	0	0	0	0	0	0	0	0	0	0	0	0	0	0	0	0	0	0	0	0	0	0	DIPPA_06966.mRNA.1	hypothetical protein
OG0014166	0	0	0	1	1	1	1	0	0	0	0	1	0	0	0	0	0	0	0	0	0	0	0	0	0	0	0	0	0	0	DIPPA_06993.mRNA.1	hypothetical protein
OG0006437	0	0	0	1	1	7	5	0	0	0	0	0	0	0	0	0	0	0	0	0	0	0	0	0	0	0	0	0	0	0	DIPPA_06997.mRNA.1	hypothetical protein
OG0020993	0	0	0	2	1	0	0	0	0	0	0	0	0	0	0	0	0	0	0	0	0	0	0	0	0	0	0	0	0	0	DIPPA_07000.mRNA.1	hypothetical protein
OG0020763	0	0	0	1	1	1	0	0	0	0	0	0	0	0	0	0	0	0	0	0	0	0	0	0	0	0	0	0	0	0	DIPPA_07023.mRNA.1	hypothetical protein
OG0012406	0	0	0	1	1	2	2	0	0	0	0	0	0	0	0	0	0	0	0	0	0	0	0	0	0	0	0	0	0	0	DIPPA_07025.mRNA.1	hypothetical protein
OG0020551	0	0	0	1	1	1	0	0	0	0	0	0	0	0	0	0	0	0	0	0	0	0	0	0	0	0	0	0	0	0	DIPPA_07029.mRNA.1	hypothetical protein
OG0011089	0	0	0	1	1	1	1	0	0	0	0	0	0	0	0	0	0	0	0	0	0	0	2	0	0	0	0	0	1	0	DIPPA_07079.mRNA.1	hypothetical protein
OG0007308	0	0	0	2	2	3	3	2	0	0	0	0	0	0	0	0	0	0	0	0	0	0	0	0	0	0	0	0	0	0	DIPPA_07085.mRNA.1	hypothetical protein
OG0017441	0	0	0	1	1	2	0	0	0	0	0	0	0	0	0	0	0	0	0	0	0	0	0	0	0	0	0	0	0	0	DIPPA_07117.mRNA.1	hypothetical protein
OG0009114	0	0	0	1	3	3	2	0	0	0	0	0	0	0	0	0	0	0	0	0	0	0	0	0	0	0	0	0	0	0	DIPPA_07124.mRNA.1	hypothetical protein
OG0020818	0	0	0	1	1	1	0	0	0	0	0	0	0	0	0	0	0	0	0	0	0	0	0	0	0	0	0	0	0	0	DIPPA_07135.mRNA.1	hypothetical protein
OG0020692	0	0	0	1	1	1	0	0	0	0	0	0	0	0	0	0	0	0	0	0	0	0	0	0	0	0	0	0	0	0	DIPPA_07136.mRNA.1	hypothetical protein
OG0019585	0	0	0	1	0	1	1	0	0	0	0	0	0	0	0	0	0	0	0	0	0	0	0	0	0	0	0	0	0	0	DIPPA_07137.mRNA.1	hypothetical protein
OG0020539	0	0	0	1	1	1	0	0	0	0	0	0	0	0	0	0	0	0	0	0	0	0	0	0	0	0	0	0	0	0	DIPPA_07149.mRNA.1	hypothetical protein
OG0012289	0	0	0	1	1	2	2	0	0	0	0	0	0	0	0	0	0	0	0	0	0	0	0	0	0	0	0	0	0	0	DIPPA_07156.mRNA.1	hypothetical protein
OG0008344	0	0	0	1	3	1	4	0	0	0	0	0	0	0	0	0	0	0	0	0	0	1	0	0	0	0	0	0	0	0	DIPPA_07172.mRNA.1	hypothetical protein
OG0023852	0	0	0	1	0	0	1	0	0	0	0	0	0	0	0	0	0	0	0	0	0	0	0	0	0	0	0	0	0	0	DIPPA_07176.mRNA.1	hypothetical protein
OG0020481	0	0	0	1	1	1	0	0	0	0	0	0	0	0	0	0	0	0	0	0	0	0	0	0	0	0	0	0	0	0	DIPPA_07177.mRNA.1	hypothetical protein
OG0020353	0	0	0	1	1	1	0	0	0	0	0	0	0	0	0	0	0	0	0	0	0	0	0	0	0	0	0	0	0	0	DIPPA_07181.mRNA.1	hypothetical protein
OG0024037	0	0	0	1	0	0	1	0	0	0	0	0	0	0	0	0	0	0	0	0	0	0	0	0	0	0	0	0	0	0	DIPPA_07189.mRNA.1	hypothetical protein
OG0020758	0	0	0	1	1	1	0	0	0	0	0	0	0	0	0	0	0	0	0	0	0	0	0	0	0	0	0	0	0	0	DIPPA_07225.mRNA.1	hypothetical protein
OG0016636	0	0	0	2	1	0	1	0	0	0	0	0	0	0	0	0	0	0	0	0	0	0	0	0	0	0	0	0	0	0	DIPPA_07229.mRNA.1	hypothetical protein
OG0011167	0	0	0	1	4	1	1	0	0	0	0	0	0	0	0	0	0	0	0	0	0	0	0	0	0	0	0	0	0	0	DIPPA_07255.mRNA.1	hypothetical protein
OG0020390	0	0	0	1	1	1	0	0	0	0	0	0	0	0	0	0	0	0	0	0	0	0	0	0	0	0	0	0	0	0	DIPPA_07261.mRNA.1	hypothetical protein
OG0016684	0	0	0	1	1	1	1	0	0	0	0	0	0	0	0	0	0	0	0	0	0	0	0	0	0	0	0	0	0	0	DIPPA_07271.mRNA.1	hypothetical protein
OG0014736	0	0	0	1	2	0	0	0	0	0	0	0	0	0	0	0	0	0	0	0	0	0	0	0	2	0	0	0	0	0	DIPPA_07295.mRNA.1	hypothetical protein
OG0008328	0	0	0	3	1	2	2	0	2	0	0	0	0	0	0	0	0	0	0	0	0	0	0	0	0	0	0	0	0	0	DIPPA_07311.mRNA.1	hypothetical protein
OG0010929	0	0	0	1	1	2	3	0	0	0	0	0	0	0	0	0	0	0	0	0	0	0	0	0	0	0	0	0	0	0	DIPPA_07315.mRNA.1	hypothetical protein
OG0015893	0	0	0	1	1	1	1	0	0	0	0	0	0	0	0	0	0	0	0	0	0	0	0	0	0	0	0	0	0	0	DIPPA_07318.mRNA.1	hypothetical protein
OG0016063	0	0	0	1	1	1	1	0	0	0	0	0	0	0	0	0	0	0	0	0	0	0	0	0	0	0	0	0	0	0	DIPPA_07326.mRNA.1	hypothetical protein
OG0016371	0	0	0	1	1	1	1	0	0	0	0	0	0	0	0	0	0	0	0	0	0	0	0	0	0	0	0	0	0	0	DIPPA_07328.mRNA.1	hypothetical protein
OG0009075	0	0	0	2	2	3	1	0	0	0	0	0	1	0	0	0	0	0	0	0	0	0	0	0	0	0	0	0	0	0	DIPPA_07337.mRNA.1	hypothetical protein
OG0005550	0	0	0	4	3	4	4	0	0	0	0	0	0	0	0	0	0	0	0	0	0	0	0	2	0	0	0	0	0	0	DIPPA_07339.mRNA.1	hypothetical protein
OG0017349	0	0	0	1	1	1	0	0	0	0	0	0	0	0	0	0	0	0	0	0	0	0	0	0	0	0	0	1	0	0	DIPPA_07343.mRNA.1	hypothetical protein
OG0016688	0	0	0	1	1	1	1	0	0	0	0	0	0	0	0	0	0	0	0	0	0	0	0	0	0	0	0	0	0	0	DIPPA_07347.mRNA.1	hypothetical protein
OG0012241	0	0	0	1	2	1	2	0	0	0	0	0	0	0	0	0	0	0	0	0	0	0	0	0	0	0	0	0	0	0	DIPPA_07363.mRNA.1	hypothetical protein
OG0017278	0	0	0	2	1	1	0	0	0	0	0	0	0	0	0	0	0	0	0	0	0	0	0	0	0	0	0	0	0	0	DIPPA_07371.mRNA.1	hypothetical protein
OG0014721	0	0	0	1	1	1	0	0	0	0	0	0	0	0	0	0	0	0	0	0	0	0	0	0	2	0	0	0	0	0	DIPPA_07377.mRNA.1	hypothetical protein
OG0014077	0	0	0	2	1	1	1	0	0	0	0	0	0	0	0	0	0	0	0	0	0	0	0	0	0	0	0	0	0	0	DIPPA_07391.mRNA.1	hypothetical protein
OG0011149	0	0	0	2	1	1	3	0	0	0	0	0	0	0	0	0	0	0	0	0	0	0	0	0	0	0	0	0	0	0	DIPPA_07394.mRNA.1	hypothetical protein
OG0019652	0	0	0	1	1	0	1	0	0	0	0	0	0	0	0	0	0	0	0	0	0	0	0	0	0	0	0	0	0	0	DIPPA_07398.mRNA.1	hypothetical protein
OG0013753	0	0	0	2	1	1	1	0	0	0	0	0	0	0	0	0	0	0	0	0	0	0	0	0	0	0	0	0	0	0	DIPPA_07403.mRNA.1	hypothetical protein
OG0026673	0	0	0	1	1	0	0	0	0	0	0	0	0	0	0	0	0	0	0	0	0	0	0	0	0	0	0	0	0	0	DIPPA_07418.mRNA.1	hypothetical protein
OG0014747	0	0	0	4	1	0	0	0	0	0	0	0	0	0	0	0	0	0	0	0	0	0	0	0	0	0	0	0	0	0	DIPPA_07445.mRNA.1	hypothetical protein
OG0019477	0	0	0	1	0	1	1	0	0	0	0	0	0	0	0	0	0	0	0	0	0	0	0	0	0	0	0	0	0	0	DIPPA_07464.mRNA.1	hypothetical protein
OG0011080	0	0	0	1	1	1	2	0	0	0	0	0	0	0	0	0	0	0	0	0	0	0	0	0	0	0	0	2	0	0	DIPPA_07465.mRNA.1	hypothetical protein
OG0020628	0	0	0	1	1	1	0	0	0	0	0	0	0	0	0	0	0	0	0	0	0	0	0	0	0	0	0	0	0	0	DIPPA_07476.mRNA.1	hypothetical protein
OG0026800	0	0	0	1	1	0	0	0	0	0	0	0	0	0	0	0	0	0	0	0	0	0	0	0	0	0	0	0	0	0	DIPPA_07517.mRNA.1	hypothetical protein
OG0012257	0	0	0	2	2	1	1	0	0	0	0	0	0	0	0	0	0	0	0	0	0	0	0	0	0	0	0	0	0	0	DIPPA_07518.mRNA.1	hypothetical protein
OG0009000	1	0	0	2	1	1	3	0	0	0	0	0	0	0	0	0	0	0	0	0	0	0	0	0	1	0	0	0	0	0	DIPPA_07526.mRNA.1	hypothetical protein	K09936	A09140 Cellular Processes	B 09145 Cellular community - prokaryotes	C 02024 Quorum sensing	TC.BAT2; bacterial/archaeal transporter family-2 protein
OG0012380	0	0	0	1	2	2	1	0	0	0	0	0	0	0	0	0	0	0	0	0	0	0	0	0	0	0	0	0	0	0	DIPPA_07547.mRNA.1	hypothetical protein
OG0020731	0	0	0	1	1	1	0	0	0	0	0	0	0	0	0	0	0	0	0	0	0	0	0	0	0	0	0	0	0	0	DIPPA_07553.mRNA.1	hypothetical protein
OG0009919	0	0	0	3	1	1	2	0	0	0	0	0	0	0	0	0	0	0	0	0	0	0	0	0	0	0	0	0	0	1	DIPPA_07554.mRNA.1	hypothetical protein
OG0020607	0	0	0	1	1	1	0	0	0	0	0	0	0	0	0	0	0	0	0	0	0	0	0	0	0	0	0	0	0	0	DIPPA_07575.mRNA.1	hypothetical protein
OG0026777	0	0	0	1	1	0	0	0	0	0	0	0	0	0	0	0	0	0	0	0	0	0	0	0	0	0	0	0	0	0	DIPPA_07580.mRNA.1	hypothetical protein
OG0019565	0	0	0	1	1	0	1	0	0	0	0	0	0	0	0	0	0	0	0	0	0	0	0	0	0	0	0	0	0	0	DIPPA_07585.mRNA.1	hypothetical protein
OG0026742	0	0	0	1	1	0	0	0	0	0	0	0	0	0	0	0	0	0	0	0	0	0	0	0	0	0	0	0	0	0	DIPPA_07586.mRNA.1	hypothetical protein
OG0006122	0	0	0	2	5	5	3	0	0	0	0	0	0	0	0	0	0	0	0	0	0	0	0	0	0	0	0	0	0	0	DIPPA_07589.mRNA.1	hypothetical protein
OG0012767	0	0	0	4	1	1	0	0	0	0	0	0	0	0	0	0	0	0	0	0	0	0	0	0	0	0	0	0	0	0	DIPPA_07595.mRNA.1	hypothetical protein
OG0014001	0	0	0	2	1	1	1	0	0	0	0	0	0	0	0	0	0	0	0	0	0	0	0	0	0	0	0	0	0	0	DIPPA_07598.mRNA.1	hypothetical protein
OG0020939	0	0	0	2	1	0	0	0	0	0	0	0	0	0	0	0	0	0	0	0	0	0	0	0	0	0	0	0	0	0	DIPPA_07614.mRNA.1	hypothetical protein
OG0008352	0	0	0	1	2	0	7	0	0	0	0	0	0	0	0	0	0	0	0	0	0	0	0	0	0	0	0	0	0	0	DIPPA_07618.mRNA.1	hypothetical protein
OG0009992	0	0	0	4	1	2	1	0	0	0	0	0	0	0	0	0	0	0	0	0	0	0	0	0	0	0	0	0	0	0	DIPPA_07621.mRNA.1	hypothetical protein
OG0017154	0	0	0	1	1	1	0	0	0	0	0	0	0	0	0	0	0	0	0	0	0	0	0	0	0	0	0	0	0	1	DIPPA_07623.mRNA.1	hypothetical protein	K16584	A09180 Brite Hierarchies	B 09182 Protein families: genetic information processing	C 03036 Chromosome and associated proteins	HAUS1; HAUS augmin-like complex subunit 1
OG0013623	0	0	0	1	2	1	1	0	0	0	0	0	0	0	0	0	0	0	0	0	0	0	0	0	0	0	0	0	0	0	DIPPA_07634.mRNA.1	hypothetical protein
OG0013655	0	0	0	1	1	1	2	0	0	0	0	0	0	0	0	0	0	0	0	0	0	0	0	0	0	0	0	0	0	0	DIPPA_07648.mRNA.1	hypothetical protein
OG0010193	0	0	0	7	1	0	0	0	0	0	0	0	0	0	0	0	0	0	0	0	0	0	0	0	0	0	0	0	0	0	DIPPA_07653.mRNA.1	hypothetical protein
OG0013626	0	0	0	1	1	2	1	0	0	0	0	0	0	0	0	0	0	0	0	0	0	0	0	0	0	0	0	0	0	0	DIPPA_07655.mRNA.1	hypothetical protein
OG0017383	0	0	0	2	1	1	0	0	0	0	0	0	0	0	0	0	0	0	0	0	0	0	0	0	0	0	0	0	0	0	DIPPA_07665.mRNA.1	hypothetical protein
OG0020407	0	0	0	1	1	1	0	0	0	0	0	0	0	0	0	0	0	0	0	0	0	0	0	0	0	0	0	0	0	0	DIPPA_07673.mRNA.1	hypothetical protein
OG0019264	0	0	0	1	1	0	1	0	0	0	0	0	0	0	0	0	0	0	0	0	0	0	0	0	0	0	0	0	0	0	DIPPA_07679.mRNA.1	hypothetical protein
OG0014187	0	0	0	1	2	1	1	0	0	0	0	0	0	0	0	0	0	0	0	0	0	0	0	0	0	0	0	0	0	0	DIPPA_07680.mRNA.1	hypothetical protein
OG0001675	0	0	0	8	39	1	0	0	0	0	0	0	0	0	0	0	0	0	0	0	1	0	0	0	0	0	0	0	0	0	DIPPA_07697.mRNA.1	hypothetical protein
OG0012523	0	0	0	1	2	2	1	0	0	0	0	0	0	0	0	0	0	0	0	0	0	0	0	0	0	0	0	0	0	0	DIPPA_07718.mRNA.1	hypothetical protein
OG0006411	0	0	5	2	2	2	3	0	0	0	0	0	0	0	0	0	0	0	0	0	0	0	0	0	0	0	0	0	0	0	DIPPA_07740.mRNA.1	hypothetical protein
OG0016773	0	0	0	1	1	1	1	0	0	0	0	0	0	0	0	0	0	0	0	0	0	0	0	0	0	0	0	0	0	0	DIPPA_07765.mRNA.1	hypothetical protein
OG0016749	0	0	0	1	1	1	1	0	0	0	0	0	0	0	0	0	0	0	0	0	0	0	0	0	0	0	0	0	0	0	DIPPA_07772.mRNA.1	hypothetical protein
OG0012391	0	0	0	1	2	1	2	0	0	0	0	0	0	0	0	0	0	0	0	0	0	0	0	0	0	0	0	0	0	0	DIPPA_07773.mRNA.1	hypothetical protein
OG0012769	0	0	0	1	1	4	0	0	0	0	0	0	0	0	0	0	0	0	0	0	0	0	0	0	0	0	0	0	0	0	DIPPA_07775.mRNA.1	hypothetical protein
OG0007397	0	0	0	11	1	0	0	0	0	0	0	0	0	0	0	0	0	0	0	0	0	0	0	0	0	0	0	0	0	0	DIPPA_07809.mRNA.1	hypothetical protein
OG0013821	0	0	0	2	1	1	1	0	0	0	0	0	0	0	0	0	0	0	0	0	0	0	0	0	0	0	0	0	0	0	DIPPA_07813.mRNA.1	hypothetical protein
OG0026664	0	0	0	1	1	0	0	0	0	0	0	0	0	0	0	0	0	0	0	0	0	0	0	0	0	0	0	0	0	0	DIPPA_07827.mRNA.1	hypothetical protein
OG0013954	0	0	0	1	1	1	1	0	1	0	0	0	0	0	0	0	0	0	0	0	0	0	0	0	0	0	0	0	0	0	DIPPA_07859.mRNA.1	hypothetical protein
OG0013585	0	0	0	2	1	1	1	0	0	0	0	0	0	0	0	0	0	0	0	0	0	0	0	0	0	0	0	0	0	0	DIPPA_07867.mRNA.1	hypothetical protein
OG0016621	0	0	0	1	1	1	1	0	0	0	0	0	0	0	0	0	0	0	0	0	0	0	0	0	0	0	0	0	0	0	DIPPA_07886.mRNA.1	hypothetical protein
OG0019286	0	0	0	1	1	0	1	0	0	0	0	0	0	0	0	0	0	0	0	0	0	0	0	0	0	0	0	0	0	0	DIPPA_07891.mRNA.1	hypothetical protein
OG0016130	0	0	0	1	1	1	1	0	0	0	0	0	0	0	0	0	0	0	0	0	0	0	0	0	0	0	0	0	0	0	DIPPA_07892.mRNA.1	hypothetical protein
OG0016246	0	0	0	2	0	1	1	0	0	0	0	0	0	0	0	0	0	0	0	0	0	0	0	0	0	0	0	0	0	0	DIPPA_07895.mRNA.1	hypothetical protein
OG0006900	0	0	0	4	2	7	0	0	0	0	0	0	0	0	0	0	0	0	0	0	0	0	0	0	0	0	0	0	0	0	DIPPA_07898.mRNA.1	hypothetical protein
OG0020912	0	0	0	1	1	1	0	0	0	0	0	0	0	0	0	0	0	0	0	0	0	0	0	0	0	0	0	0	0	0	DIPPA_07905.mRNA.1	hypothetical protein
OG0009785	2	0	0	2	1	1	1	0	0	0	0	0	0	0	0	0	0	0	0	0	1	0	0	0	0	0	0	0	0	0	DIPPA_07944.mRNA.1	hypothetical protein
OG0020708	0	0	0	1	1	1	0	0	0	0	0	0	0	0	0	0	0	0	0	0	0	0	0	0	0	0	0	0	0	0	DIPPA_07945.mRNA.1	hypothetical protein
OG0007804	0	0	0	1	1	1	1	1	0	0	0	0	0	0	0	0	0	0	0	0	0	0	0	2	0	0	0	0	4	0	DIPPA_07964.mRNA.1	hypothetical protein
OG0016591	0	0	0	1	1	1	1	0	0	0	0	0	0	0	0	0	0	0	0	0	0	0	0	0	0	0	0	0	0	0	DIPPA_07989.mRNA.1	hypothetical protein
OG0012507	0	0	0	1	1	1	1	0	0	0	0	0	0	0	0	0	0	0	0	0	1	0	0	0	1	0	0	0	0	0	DIPPA_08000.mRNA.1	hypothetical protein
OG0016217	0	0	0	1	1	1	1	0	0	0	0	0	0	0	0	0	0	0	0	0	0	0	0	0	0	0	0	0	0	0	DIPPA_08004.mRNA.1	hypothetical protein
OG0017276	0	0	0	1	1	1	0	1	0	0	0	0	0	0	0	0	0	0	0	0	0	0	0	0	0	0	0	0	0	0	DIPPA_08034.mRNA.1	hypothetical protein
OG0020829	0	0	0	1	1	1	0	0	0	0	0	0	0	0	0	0	0	0	0	0	0	0	0	0	0	0	0	0	0	0	DIPPA_08037.mRNA.1	hypothetical protein
OG0016195	0	0	0	1	1	1	1	0	0	0	0	0	0	0	0	0	0	0	0	0	0	0	0	0	0	0	0	0	0	0	DIPPA_08038.mRNA.1	hypothetical protein
OG0016437	0	0	0	1	1	1	1	0	0	0	0	0	0	0	0	0	0	0	0	0	0	0	0	0	0	0	0	0	0	0	DIPPA_08047.mRNA.1	hypothetical protein
OG0020582	0	0	0	1	1	1	0	0	0	0	0	0	0	0	0	0	0	0	0	0	0	0	0	0	0	0	0	0	0	0	DIPPA_08052.mRNA.1	hypothetical protein
OG0013669	0	0	0	2	1	1	1	0	0	0	0	0	0	0	0	0	0	0	0	0	0	0	0	0	0	0	0	0	0	0	DIPPA_08065.mRNA.1	hypothetical protein
OG0007767	0	0	0	2	2	5	2	0	0	0	0	0	0	0	0	0	0	0	0	0	0	0	0	0	0	0	0	0	0	0	DIPPA_08085.mRNA.1	hypothetical protein
OG0015875	0	0	0	1	1	1	1	0	0	0	0	0	0	0	0	0	0	0	0	0	0	0	0	0	0	0	0	0	0	0	DIPPA_08121.mRNA.1	hypothetical protein
OG0020448	0	0	0	1	1	1	0	0	0	0	0	0	0	0	0	0	0	0	0	0	0	0	0	0	0	0	0	0	0	0	DIPPA_08140.mRNA.1	hypothetical protein
OG0002698	0	0	0	4	3	2	24	0	0	0	0	0	0	0	0	0	0	0	0	2	0	0	0	0	0	0	0	0	0	0	DIPPA_08141.mRNA.1	hypothetical protein
OG0020927	0	0	0	2	1	0	0	0	0	0	0	0	0	0	0	0	0	0	0	0	0	0	0	0	0	0	0	0	0	0	DIPPA_08152.mRNA.1	hypothetical protein
OG0014660	0	0	0	1	2	2	0	0	0	0	0	0	0	0	0	0	0	0	0	0	0	0	0	0	0	0	0	0	0	0	DIPPA_08173.mRNA.1	hypothetical protein
OG0007887	0	0	0	10	1	0	0	0	0	0	0	0	0	0	0	0	0	0	0	0	0	0	0	0	0	0	0	0	0	0	DIPPA_08178.mRNA.1	hypothetical protein
OG0017439	0	0	0	2	1	1	0	0	0	0	0	0	0	0	0	0	0	0	0	0	0	0	0	0	0	0	0	0	0	0	DIPPA_08220.mRNA.1	hypothetical protein
OG0006440	0	0	0	2	3	3	4	0	0	0	0	1	0	0	0	0	0	0	0	0	0	1	0	0	0	0	0	0	0	0	DIPPA_08237.mRNA.1	hypothetical protein
OG0016575	0	0	0	1	1	1	1	0	0	0	0	0	0	0	0	0	0	0	0	0	0	0	0	0	0	0	0	0	0	0	DIPPA_08239.mRNA.1	hypothetical protein
OG0019331	0	0	0	1	1	0	1	0	0	0	0	0	0	0	0	0	0	0	0	0	0	0	0	0	0	0	0	0	0	0	DIPPA_08240.mRNA.1	hypothetical protein
OG0016194	0	0	0	1	1	1	1	0	0	0	0	0	0	0	0	0	0	0	0	0	0	0	0	0	0	0	0	0	0	0	DIPPA_08244.mRNA.1	hypothetical protein
OG0020365	0	0	0	1	1	1	0	0	0	0	0	0	0	0	0	0	0	0	0	0	0	0	0	0	0	0	0	0	0	0	DIPPA_08250.mRNA.1	hypothetical protein
OG0020511	0	0	0	1	1	1	0	0	0	0	0	0	0	0	0	0	0	0	0	0	0	0	0	0	0	0	0	0	0	0	DIPPA_08288.mRNA.1	hypothetical protein
OG0026667	0	0	0	1	1	0	0	0	0	0	0	0	0	0	0	0	0	0	0	0	0	0	0	0	0	0	0	0	0	0	DIPPA_08295.mRNA.1	hypothetical protein
OG0014648	0	0	0	2	1	2	0	0	0	0	0	0	0	0	0	0	0	0	0	0	0	0	0	0	0	0	0	0	0	0	DIPPA_08296.mRNA.1	hypothetical protein
OG0019417	0	0	0	1	1	0	1	0	0	0	0	0	0	0	0	0	0	0	0	0	0	0	0	0	0	0	0	0	0	0	DIPPA_08297.mRNA.1	hypothetical protein
OG0014048	0	0	0	1	1	2	1	0	0	0	0	0	0	0	0	0	0	0	0	0	0	0	0	0	0	0	0	0	0	0	DIPPA_08331.mRNA.1	hypothetical protein
OG0003189	0	0	0	5	12	1	11	0	0	0	0	0	0	0	0	0	0	0	0	0	2	0	0	0	0	0	0	0	0	0	DIPPA_08333.mRNA.1	hypothetical protein
OG0016097	0	0	0	1	1	1	1	0	0	0	0	0	0	0	0	0	0	0	0	0	0	0	0	0	0	0	0	0	0	0	DIPPA_08339.mRNA.1	hypothetical protein
OG0016576	0	0	0	2	0	1	1	0	0	0	0	0	0	0	0	0	0	0	0	0	0	0	0	0	0	0	0	0	0	0	DIPPA_08347.mRNA.1	hypothetical protein
OG0020752	0	0	0	1	1	1	0	0	0	0	0	0	0	0	0	0	0	0	0	0	0	0	0	0	0	0	0	0	0	0	DIPPA_08348.mRNA.1	hypothetical protein
OG0012360	0	0	0	1	3	1	1	0	0	0	0	0	0	0	0	0	0	0	0	0	0	0	0	0	0	0	0	0	0	0	DIPPA_08363.mRNA.1	hypothetical protein
OG0015753	0	0	0	1	1	1	1	0	0	0	0	0	0	0	0	0	0	0	0	0	0	0	0	0	0	0	0	0	0	0	DIPPA_08379.mRNA.1	hypothetical protein
OG0026695	0	0	0	1	1	0	0	0	0	0	0	0	0	0	0	0	0	0	0	0	0	0	0	0	0	0	0	0	0	0	DIPPA_08395.mRNA.1	hypothetical protein
OG0010003	0	0	0	2	3	1	2	0	0	0	0	0	0	0	0	0	0	0	0	0	0	0	0	0	0	0	0	0	0	0	DIPPA_08398.mRNA.1	hypothetical protein
OG0026894	0	0	0	1	1	0	0	0	0	0	0	0	0	0	0	0	0	0	0	0	0	0	0	0	0	0	0	0	0	0	DIPPA_08400.mRNA.1	hypothetical protein
OG0020664	0	0	0	1	1	1	0	0	0	0	0	0	0	0	0	0	0	0	0	0	0	0	0	0	0	0	0	0	0	0	DIPPA_08402.mRNA.1	hypothetical protein
OG0016783	0	0	0	1	1	1	1	0	0	0	0	0	0	0	0	0	0	0	0	0	0	0	0	0	0	0	0	0	0	0	DIPPA_08418.mRNA.1	hypothetical protein
OG0016807	0	0	0	1	1	1	1	0	0	0	0	0	0	0	0	0	0	0	0	0	0	0	0	0	0	0	0	0	0	0	DIPPA_08429.mRNA.1	hypothetical protein
OG0020958	0	0	0	2	1	0	0	0	0	0	0	0	0	0	0	0	0	0	0	0	0	0	0	0	0	0	0	0	0	0	DIPPA_08431.mRNA.1	hypothetical protein
OG0020531	0	0	0	1	1	1	0	0	0	0	0	0	0	0	0	0	0	0	0	0	0	0	0	0	0	0	0	0	0	0	DIPPA_08437.mRNA.1	hypothetical protein
OG0017337	0	0	0	1	1	1	0	0	0	0	0	0	0	0	0	0	0	0	0	0	1	0	0	0	0	0	0	0	0	0	DIPPA_08478.mRNA.1	hypothetical protein
OG0012771	0	0	0	1	2	2	0	0	0	0	0	0	0	0	0	0	0	0	0	0	0	0	0	0	0	0	0	1	0	0	DIPPA_08494.mRNA.1	hypothetical protein
OG0026806	0	0	0	1	1	0	0	0	0	0	0	0	0	0	0	0	0	0	0	0	0	0	0	0	0	0	0	0	0	0	DIPPA_08498.mRNA.1	hypothetical protein
OG0020689	0	0	0	1	1	1	0	0	0	0	0	0	0	0	0	0	0	0	0	0	0	0	0	0	0	0	0	0	0	0	DIPPA_08515.mRNA.1	hypothetical protein
OG0013742	0	0	0	1	1	2	1	0	0	0	0	0	0	0	0	0	0	0	0	0	0	0	0	0	0	0	0	0	0	0	DIPPA_08527.mRNA.1	hypothetical protein
OG0016476	0	0	0	1	1	1	1	0	0	0	0	0	0	0	0	0	0	0	0	0	0	0	0	0	0	0	0	0	0	0	DIPPA_08531.mRNA.1	hypothetical protein
OG0013900	0	0	0	1	1	1	2	0	0	0	0	0	0	0	0	0	0	0	0	0	0	0	0	0	0	0	0	0	0	0	DIPPA_08546.mRNA.1	hypothetical protein
OG0016788	0	0	0	1	1	1	1	0	0	0	0	0	0	0	0	0	0	0	0	0	0	0	0	0	0	0	0	0	0	0	DIPPA_08551.mRNA.1	hypothetical protein
OG0012191	0	0	0	1	2	1	2	0	0	0	0	0	0	0	0	0	0	0	0	0	0	0	0	0	0	0	0	0	0	0	DIPPA_08552.mRNA.1	hypothetical protein
OG0020685	0	0	0	1	1	1	0	0	0	0	0	0	0	0	0	0	0	0	0	0	0	0	0	0	0	0	0	0	0	0	DIPPA_08555.mRNA.1	hypothetical protein
OG0010967	0	0	0	2	2	1	1	0	0	0	0	1	0	0	0	0	0	0	0	0	0	0	0	0	0	0	0	0	0	0	DIPPA_08579.mRNA.1	hypothetical protein
OG0004869	0	0	1	1	5	8	5	0	0	0	0	0	0	0	0	0	0	0	0	0	0	0	0	0	0	0	0	0	0	0	DIPPA_08596.mRNA.1	hypothetical protein
OG0016397	0	0	0	1	1	1	1	0	0	0	0	0	0	0	0	0	0	0	0	0	0	0	0	0	0	0	0	0	0	0	DIPPA_08606.mRNA.1	hypothetical protein
OG0014046	0	0	0	1	1	1	1	0	0	0	0	0	0	0	0	0	0	0	0	0	1	0	0	0	0	0	0	0	0	0	DIPPA_08607.mRNA.1	hypothetical protein
OG0026846	0	0	0	1	1	0	0	0	0	0	0	0	0	0	0	0	0	0	0	0	0	0	0	0	0	0	0	0	0	0	DIPPA_08612.mRNA.1	hypothetical protein
OG0017325	0	0	0	1	2	1	0	0	0	0	0	0	0	0	0	0	0	0	0	0	0	0	0	0	0	0	0	0	0	0	DIPPA_08629.mRNA.1	hypothetical protein
OG0020842	0	0	0	1	1	1	0	0	0	0	0	0	0	0	0	0	0	0	0	0	0	0	0	0	0	0	0	0	0	0	DIPPA_08631.mRNA.1	hypothetical protein
OG0008368	0	0	0	2	3	1	2	0	0	0	0	0	0	0	0	0	0	0	0	0	0	0	1	0	0	0	0	1	0	0	DIPPA_08634.mRNA.1	hypothetical protein
OG0017433	0	0	0	2	1	1	0	0	0	0	0	0	0	0	0	0	0	0	0	0	0	0	0	0	0	0	0	0	0	0	DIPPA_08651.mRNA.1	hypothetical protein
OG0016267	0	0	0	1	1	1	1	0	0	0	0	0	0	0	0	0	0	0	0	0	0	0	0	0	0	0	0	0	0	0	DIPPA_08663.mRNA.1	hypothetical protein
OG0016159	0	0	0	1	1	1	1	0	0	0	0	0	0	0	0	0	0	0	0	0	0	0	0	0	0	0	0	0	0	0	DIPPA_08673.mRNA.1	hypothetical protein
OG0014112	0	0	0	1	1	1	2	0	0	0	0	0	0	0	0	0	0	0	0	0	0	0	0	0	0	0	0	0	0	0	DIPPA_08675.mRNA.1	hypothetical protein
OG0011090	0	0	0	1	1	1	1	0	0	0	0	0	0	0	0	0	0	0	0	0	0	0	0	3	0	0	0	0	0	0	DIPPA_08676.mRNA.1	hypothetical protein
OG0026724	0	0	0	1	1	0	0	0	0	0	0	0	0	0	0	0	0	0	0	0	0	0	0	0	0	0	0	0	0	0	DIPPA_08697.mRNA.1	hypothetical protein
OG0008452	0	0	0	1	2	7	0	0	0	0	0	0	0	0	0	0	0	0	0	0	0	0	0	0	0	0	0	0	0	0	DIPPA_08700.mRNA.1	hypothetical protein
OG0020459	0	0	0	1	1	1	0	0	0	0	0	0	0	0	0	0	0	0	0	0	0	0	0	0	0	0	0	0	0	0	DIPPA_08702.mRNA.1	hypothetical protein
OG0014130	0	0	0	1	1	1	1	0	0	0	0	0	0	0	0	0	0	0	0	0	0	0	0	0	1	0	0	0	0	0	DIPPA_08723.mRNA.1	hypothetical protein
OG0026666	0	0	0	1	1	0	0	0	0	0	0	0	0	0	0	0	0	0	0	0	0	0	0	0	0	0	0	0	0	0	DIPPA_08733.mRNA.1	hypothetical protein
OG0017495	0	0	0	1	3	0	0	0	0	0	0	0	0	0	0	0	0	0	0	0	0	0	0	0	0	0	0	0	0	0	DIPPA_08734.mRNA.1	hypothetical protein
OG0005815	0	0	0	1	3	2	10	0	0	0	0	0	0	0	0	0	0	0	0	0	0	0	0	0	0	0	0	0	0	0	DIPPA_08743.mRNA.1	hypothetical protein
OG0014058	0	0	0	1	2	1	1	0	0	0	0	0	0	0	0	0	0	0	0	0	0	0	0	0	0	0	0	0	0	0	DIPPA_08745.mRNA.1	hypothetical protein
OG0016642	0	0	0	1	1	1	1	0	0	0	0	0	0	0	0	0	0	0	0	0	0	0	0	0	0	0	0	0	0	0	DIPPA_08753.mRNA.1	hypothetical protein
OG0016375	0	0	0	1	1	1	1	0	0	0	0	0	0	0	0	0	0	0	0	0	0	0	0	0	0	0	0	0	0	0	DIPPA_08757.mRNA.1	hypothetical protein
OG0016716	0	0	0	1	1	1	1	0	0	0	0	0	0	0	0	0	0	0	0	0	0	0	0	0	0	0	0	0	0	0	DIPPA_08761.mRNA.1	hypothetical protein
OG0012377	0	0	0	2	2	1	1	0	0	0	0	0	0	0	0	0	0	0	0	0	0	0	0	0	0	0	0	0	0	0	DIPPA_08782.mRNA.1	hypothetical protein
OG0015707	0	0	0	1	1	1	1	0	0	0	0	0	0	0	0	0	0	0	0	0	0	0	0	0	0	0	0	0	0	0	DIPPA_08792.mRNA.1	hypothetical protein
OG0017508	0	0	0	2	2	0	0	0	0	0	0	0	0	0	0	0	0	0	0	0	0	0	0	0	0	0	0	0	0	0	DIPPA_08803.mRNA.1	hypothetical protein
OG0016274	0	0	0	1	2	0	1	0	0	0	0	0	0	0	0	0	0	0	0	0	0	0	0	0	0	0	0	0	0	0	DIPPA_08804.mRNA.1	hypothetical protein
OG0010957	0	0	0	2	3	1	1	0	0	0	0	0	0	0	0	0	0	0	0	0	0	0	0	0	0	0	0	0	0	0	DIPPA_08827.mRNA.1	hypothetical protein
OG0013971	0	0	0	1	1	1	1	1	0	0	0	0	0	0	0	0	0	0	0	0	0	0	0	0	0	0	0	0	0	0	DIPPA_08828.mRNA.1	hypothetical protein
OG0015730	0	0	0	1	1	1	1	0	0	0	0	0	0	0	0	0	0	0	0	0	0	0	0	0	0	0	0	0	0	0	DIPPA_08830.mRNA.1	hypothetical protein
OG0016098	0	0	0	1	1	1	1	0	0	0	0	0	0	0	0	0	0	0	0	0	0	0	0	0	0	0	0	0	0	0	DIPPA_08839.mRNA.1	hypothetical protein
OG0016302	0	0	0	1	1	1	1	0	0	0	0	0	0	0	0	0	0	0	0	0	0	0	0	0	0	0	0	0	0	0	DIPPA_08862.mRNA.1	hypothetical protein
OG0020712	0	0	0	1	1	1	0	0	0	0	0	0	0	0	0	0	0	0	0	0	0	0	0	0	0	0	0	0	0	0	DIPPA_08864.mRNA.1	hypothetical protein
OG0016261	0	0	0	1	1	1	1	0	0	0	0	0	0	0	0	0	0	0	0	0	0	0	0	0	0	0	0	0	0	0	DIPPA_08873.mRNA.1	hypothetical protein
OG0016142	0	0	0	1	1	1	1	0	0	0	0	0	0	0	0	0	0	0	0	0	0	0	0	0	0	0	0	0	0	0	DIPPA_08877.mRNA.1	hypothetical protein
OG0005823	0	0	0	2	4	1	9	0	0	0	0	0	0	0	0	0	0	0	0	0	0	0	0	0	0	0	0	0	0	0	DIPPA_08886.mRNA.1	hypothetical protein
OG0016247	0	0	0	1	1	1	1	0	0	0	0	0	0	0	0	0	0	0	0	0	0	0	0	0	0	0	0	0	0	0	DIPPA_08896.mRNA.1	hypothetical protein
OG0005068	0	1	0	5	2	9	0	0	0	0	0	0	0	0	0	0	0	0	0	0	0	0	0	0	0	0	0	0	2	0	DIPPA_08912.mRNA.1	hypothetical protein
OG0017472	0	0	0	2	1	1	0	0	0	0	0	0	0	0	0	0	0	0	0	0	0	0	0	0	0	0	0	0	0	0	DIPPA_08916.mRNA.1	hypothetical protein
OG0015841	0	0	0	2	1	0	1	0	0	0	0	0	0	0	0	0	0	0	0	0	0	0	0	0	0	0	0	0	0	0	DIPPA_08940.mRNA.1	hypothetical protein
OG0020827	0	0	0	1	1	1	0	0	0	0	0	0	0	0	0	0	0	0	0	0	0	0	0	0	0	0	0	0	0	0	DIPPA_08955.mRNA.1	hypothetical protein
OG0019692	0	0	0	1	0	1	1	0	0	0	0	0	0	0	0	0	0	0	0	0	0	0	0	0	0	0	0	0	0	0	DIPPA_08966.mRNA.1	hypothetical protein
OG0016254	0	0	0	1	1	1	1	0	0	0	0	0	0	0	0	0	0	0	0	0	0	0	0	0	0	0	0	0	0	0	DIPPA_08967.mRNA.1	hypothetical protein
OG0012759	0	0	0	1	2	3	0	0	0	0	0	0	0	0	0	0	0	0	0	0	0	0	0	0	0	0	0	0	0	0	DIPPA_08986.mRNA.1	hypothetical protein
OG0026766	0	0	0	1	1	0	0	0	0	0	0	0	0	0	0	0	0	0	0	0	0	0	0	0	0	0	0	0	0	0	DIPPA_08987.mRNA.1	hypothetical protein
OG0026917	0	0	0	1	1	0	0	0	0	0	0	0	0	0	0	0	0	0	0	0	0	0	0	0	0	0	0	0	0	0	DIPPA_09012.mRNA.1	hypothetical protein
OG0007760	0	0	0	3	1	2	4	0	0	0	0	0	0	0	0	0	0	0	0	0	1	0	0	0	0	0	0	0	0	0	DIPPA_09013.mRNA.1	hypothetical protein
OG0016791	0	0	0	1	1	1	1	0	0	0	0	0	0	0	0	0	0	0	0	0	0	0	0	0	0	0	0	0	0	0	DIPPA_09017.mRNA.1	hypothetical protein
OG0026907	0	0	0	1	1	0	0	0	0	0	0	0	0	0	0	0	0	0	0	0	0	0	0	0	0	0	0	0	0	0	DIPPA_09027.mRNA.1	hypothetical protein
OG0013620	0	0	0	2	0	1	2	0	0	0	0	0	0	0	0	0	0	0	0	0	0	0	0	0	0	0	0	0	0	0	DIPPA_09035.mRNA.1	hypothetical protein
OG0012546	0	0	0	2	2	1	1	0	0	0	0	0	0	0	0	0	0	0	0	0	0	0	0	0	0	0	0	0	0	0	DIPPA_09049.mRNA.1	hypothetical protein
OG0020398	0	0	0	1	1	1	0	0	0	0	0	0	0	0	0	0	0	0	0	0	0	0	0	0	0	0	0	0	0	0	DIPPA_09056.mRNA.1	hypothetical protein
OG0016020	0	0	0	1	1	1	1	0	0	0	0	0	0	0	0	0	0	0	0	0	0	0	0	0	0	0	0	0	0	0	DIPPA_09081.mRNA.1	hypothetical protein
OG0019637	0	0	0	1	0	1	1	0	0	0	0	0	0	0	0	0	0	0	0	0	0	0	0	0	0	0	0	0	0	0	DIPPA_09098.mRNA.1	hypothetical protein	K11877	A09180 Brite Hierarchies	B 09182 Protein families: genetic information processing	C 03051 Proteasome	PSMG3, PAC3; proteasome assembly chaperone 3
OG0016779	0	0	0	1	1	1	1	0	0	0	0	0	0	0	0	0	0	0	0	0	0	0	0	0	0	0	0	0	0	0	DIPPA_09102.mRNA.1	hypothetical protein
OG0010036	0	0	0	2	2	1	1	0	0	0	0	0	0	0	0	0	0	0	0	0	0	0	0	0	2	0	0	0	0	0	DIPPA_09119.mRNA.1	hypothetical protein
OG0004676	0	0	0	9	12	0	0	0	0	0	0	0	0	0	0	0	0	0	0	0	0	0	0	0	0	0	0	0	0	0	DIPPA_09132.mRNA.1	hypothetical protein
OG0020593	0	0	0	1	1	1	0	0	0	0	0	0	0	0	0	0	0	0	0	0	0	0	0	0	0	0	0	0	0	0	DIPPA_09133.mRNA.1	hypothetical protein
OG0012256	0	0	0	1	0	0	4	0	0	0	0	0	0	0	0	0	0	0	0	0	1	0	0	0	0	0	0	0	0	0	DIPPA_09146.mRNA.1	hypothetical protein
OG0014647	0	0	0	1	1	1	0	0	0	0	0	0	0	0	0	0	0	0	0	0	0	0	0	0	2	0	0	0	0	0	DIPPA_09155.mRNA.1	hypothetical protein
OG0024449	0	0	0	1	0	0	1	0	0	0	0	0	0	0	0	0	0	0	0	0	0	0	0	0	0	0	0	0	0	0	DIPPA_09179.mRNA.1	hypothetical protein
OG0014018	0	0	0	1	1	1	1	0	0	0	0	0	0	0	0	0	0	0	0	0	0	0	0	0	1	0	0	0	0	0	DIPPA_09180.mRNA.1	hypothetical protein
OG0020760	0	0	0	1	1	1	0	0	0	0	0	0	0	0	0	0	0	0	0	0	0	0	0	0	0	0	0	0	0	0	DIPPA_09255.mRNA.1	hypothetical protein
OG0010190	0	0	0	2	6	0	0	0	0	0	0	0	0	0	0	0	0	0	0	0	0	0	0	0	0	0	0	0	0	0	DIPPA_09259.mRNA.1	hypothetical protein
OG0019168	0	0	0	1	1	0	1	0	0	0	0	0	0	0	0	0	0	0	0	0	0	0	0	0	0	0	0	0	0	0	DIPPA_09265.mRNA.1	hypothetical protein
OG0015895	0	0	0	1	1	1	1	0	0	0	0	0	0	0	0	0	0	0	0	0	0	0	0	0	0	0	0	0	0	0	DIPPA_09293.mRNA.1	hypothetical protein
OG0017336	0	0	0	1	1	2	0	0	0	0	0	0	0	0	0	0	0	0	0	0	0	0	0	0	0	0	0	0	0	0	DIPPA_09329.mRNA.1	hypothetical protein
OG0016827	0	0	0	1	1	1	1	0	0	0	0	0	0	0	0	0	0	0	0	0	0	0	0	0	0	0	0	0	0	0	DIPPA_09331.mRNA.1	hypothetical protein
OG0006838	0	0	0	4	4	3	2	0	0	0	0	0	0	0	0	0	0	0	0	0	0	0	0	0	0	0	0	0	0	0	DIPPA_09356.mRNA.1	hypothetical protein
OG0012179	0	0	0	1	1	0	4	0	0	0	0	0	0	0	0	0	0	0	0	0	0	0	0	0	0	0	0	0	0	0	DIPPA_09358.mRNA.1	hypothetical protein
OG0016548	0	0	0	1	1	1	1	0	0	0	0	0	0	0	0	0	0	0	0	0	0	0	0	0	0	0	0	0	0	0	DIPPA_09382.mRNA.1	hypothetical protein
OG0010043	0	0	1	4	0	1	1	0	0	0	0	1	0	0	0	0	0	0	0	0	0	0	0	0	0	0	0	0	0	0	DIPPA_09402.mRNA.1	hypothetical protein
OG0016131	0	0	0	1	1	1	1	0	0	0	0	0	0	0	0	0	0	0	0	0	0	0	0	0	0	0	0	0	0	0	DIPPA_09415.mRNA.1	hypothetical protein
OG0017434	0	0	0	2	1	1	0	0	0	0	0	0	0	0	0	0	0	0	0	0	0	0	0	0	0	0	0	0	0	0	DIPPA_09447.mRNA.1	hypothetical protein
OG0006107	0	0	0	3	3	4	5	0	0	0	0	0	0	0	0	0	0	0	0	0	0	0	0	0	0	0	0	0	0	0	DIPPA_09451.mRNA.1	hypothetical protein
OG0013862	0	0	0	2	1	1	1	0	0	0	0	0	0	0	0	0	0	0	0	0	0	0	0	0	0	0	0	0	0	0	DIPPA_09467.mRNA.1	hypothetical protein
OG0024315	0	0	0	1	0	0	1	0	0	0	0	0	0	0	0	0	0	0	0	0	0	0	0	0	0	0	0	0	0	0	DIPPA_09476.mRNA.1	hypothetical protein
OG0017465	0	0	0	1	1	2	0	0	0	0	0	0	0	0	0	0	0	0	0	0	0	0	0	0	0	0	0	0	0	0	DIPPA_09490.mRNA.1	hypothetical protein
OG0012770	0	0	0	3	1	2	0	0	0	0	0	0	0	0	0	0	0	0	0	0	0	0	0	0	0	0	0	0	0	0	DIPPA_09500.mRNA.1	hypothetical protein
OG0009268	0	0	0	2	2	5	0	0	0	0	0	0	0	0	0	0	0	0	0	0	0	0	0	0	0	0	0	0	0	0	DIPPA_09539.mRNA.1	hypothetical protein
OG0008295	0	0	0	1	2	0	5	0	0	0	0	0	0	0	0	0	0	0	0	0	0	0	0	0	2	0	0	0	0	0	DIPPA_09553.mRNA.1	hypothetical protein
OG0019514	0	0	0	1	1	0	1	0	0	0	0	0	0	0	0	0	0	0	0	0	0	0	0	0	0	0	0	0	0	0	DIPPA_09560.mRNA.1	hypothetical protein
OG0009147	0	0	1	2	1	3	1	0	0	0	0	0	0	0	0	0	0	0	0	0	1	0	0	0	0	0	0	0	0	0	DIPPA_09567.mRNA.1	hypothetical protein
OG0011927	1	0	0	1	1	1	2	0	0	0	0	0	0	0	0	0	0	0	0	0	0	0	0	0	0	0	0	0	0	0	DIPPA_09573.mRNA.1	hypothetical protein	K00344	A09190 Not Included in Pathway or Brite	B 09191 Unclassified: metabolism	C 99980 Enzymes with EC numbers	qor, CRYZ; NADPH:quinone reductase [EC:1.6.5.5]
OG0020805	0	0	0	1	1	1	0	0	0	0	0	0	0	0	0	0	0	0	0	0	0	0	0	0	0	0	0	0	0	0	DIPPA_09585.mRNA.1	hypothetical protein
OG0016519	0	0	0	1	1	1	1	0	0	0	0	0	0	0	0	0	0	0	0	0	0	0	0	0	0	0	0	0	0	0	DIPPA_09586.mRNA.1	hypothetical protein
OG0019568	0	0	0	1	1	0	1	0	0	0	0	0	0	0	0	0	0	0	0	0	0	0	0	0	0	0	0	0	0	0	DIPPA_09605.mRNA.1	hypothetical protein
OG0017258	0	0	1	2	1	0	0	0	0	0	0	0	0	0	0	0	0	0	0	0	0	0	0	0	0	0	0	0	0	0	DIPPA_09629.mRNA.1	hypothetical protein
OG0016250	0	0	0	1	1	1	1	0	0	0	0	0	0	0	0	0	0	0	0	0	0	0	0	0	0	0	0	0	0	0	DIPPA_09661.mRNA.1	hypothetical protein
OG0013612	0	0	0	1	0	3	1	0	0	0	0	0	0	0	0	0	0	0	0	0	0	0	0	0	0	0	0	0	0	0	DIPPA_09672.mRNA.1	hypothetical protein
OG0020495	0	0	0	1	1	1	0	0	0	0	0	0	0	0	0	0	0	0	0	0	0	0	0	0	0	0	0	0	0	0	DIPPA_09677.mRNA.1	hypothetical protein
OG0010052	0	0	0	2	1	4	1	0	0	0	0	0	0	0	0	0	0	0	0	0	0	0	0	0	0	0	0	0	0	0	DIPPA_09679.mRNA.1	hypothetical protein
OG0012536	0	0	0	1	2	2	1	0	0	0	0	0	0	0	0	0	0	0	0	0	0	0	0	0	0	0	0	0	0	0	DIPPA_09681.mRNA.1	hypothetical protein
OG0013763	0	0	0	1	3	0	1	0	0	0	0	0	0	0	0	0	0	0	0	0	0	0	0	0	0	0	0	0	0	0	DIPPA_09689.mRNA.1	hypothetical protein
OG0021005	0	0	0	2	1	0	0	0	0	0	0	0	0	0	0	0	0	0	0	0	0	0	0	0	0	0	0	0	0	0	DIPPA_09691.mRNA.1	hypothetical protein
OG0016290	0	0	0	1	1	1	1	0	0	0	0	0	0	0	0	0	0	0	0	0	0	0	0	0	0	0	0	0	0	0	DIPPA_09694.mRNA.1	hypothetical protein
OG0009112	0	0	0	1	3	1	2	0	0	0	0	0	0	0	0	0	0	0	0	1	0	0	0	0	0	0	0	0	0	1	DIPPA_09696.mRNA.1	hypothetical protein
OG0013595	0	0	0	2	1	1	1	0	0	0	0	0	0	0	0	0	0	0	0	0	0	0	0	0	0	0	0	0	0	0	DIPPA_09703.mRNA.1	hypothetical protein
OG0016556	0	0	0	1	1	1	1	0	0	0	0	0	0	0	0	0	0	0	0	0	0	0	0	0	0	0	0	0	0	0	DIPPA_09713.mRNA.1	hypothetical protein
OG0011311	0	0	0	1	3	2	0	0	0	0	0	0	0	0	0	0	0	0	0	0	0	0	0	0	1	0	0	0	0	0	DIPPA_09718.mRNA.1	hypothetical protein
OG0008808	0	0	0	1	2	2	3	0	0	0	0	0	0	1	0	0	0	0	0	0	0	0	0	0	0	0	0	0	0	0	DIPPA_09719.mRNA.1	hypothetical protein
OG0014044	0	0	0	1	1	1	1	0	0	0	0	1	0	0	0	0	0	0	0	0	0	0	0	0	0	0	0	0	0	0	DIPPA_09720.mRNA.1	hypothetical protein
OG0020740	0	0	0	1	1	1	0	0	0	0	0	0	0	0	0	0	0	0	0	0	0	0	0	0	0	0	0	0	0	0	DIPPA_09742.mRNA.1	hypothetical protein
OG0016454	0	0	0	1	1	1	1	0	0	0	0	0	0	0	0	0	0	0	0	0	0	0	0	0	0	0	0	0	0	0	DIPPA_09744.mRNA.1	hypothetical protein
OG0020549	0	0	0	1	1	1	0	0	0	0	0	0	0	0	0	0	0	0	0	0	0	0	0	0	0	0	0	0	0	0	DIPPA_09752.mRNA.1	hypothetical protein
OG0016680	0	0	0	1	1	1	1	0	0	0	0	0	0	0	0	0	0	0	0	0	0	0	0	0	0	0	0	0	0	0	DIPPA_09753.mRNA.1	hypothetical protein
OG0020634	0	0	0	1	1	1	0	0	0	0	0	0	0	0	0	0	0	0	0	0	0	0	0	0	0	0	0	0	0	0	DIPPA_09762.mRNA.1	hypothetical protein
OG0020397	0	0	0	1	1	1	0	0	0	0	0	0	0	0	0	0	0	0	0	0	0	0	0	0	0	0	0	0	0	0	DIPPA_09766.mRNA.1	hypothetical protein
OG0013735	0	0	0	1	1	2	1	0	0	0	0	0	0	0	0	0	0	0	0	0	0	0	0	0	0	0	0	0	0	0	DIPPA_09767.mRNA.1	hypothetical protein
OG0016266	0	0	0	1	1	0	2	0	0	0	0	0	0	0	0	0	0	0	0	0	0	0	0	0	0	0	0	0	0	0	DIPPA_09771.mRNA.1	hypothetical protein
OG0019404	0	0	0	1	1	0	1	0	0	0	0	0	0	0	0	0	0	0	0	0	0	0	0	0	0	0	0	0	0	0	DIPPA_09773.mRNA.1	hypothetical protein
OG0013766	0	0	0	1	1	2	1	0	0	0	0	0	0	0	0	0	0	0	0	0	0	0	0	0	0	0	0	0	0	0	DIPPA_09789.mRNA.1	hypothetical protein
OG0026865	0	0	0	1	1	0	0	0	0	0	0	0	0	0	0	0	0	0	0	0	0	0	0	0	0	0	0	0	0	0	DIPPA_09797.mRNA.1	hypothetical protein
OG0015745	0	0	0	1	1	1	1	0	0	0	0	0	0	0	0	0	0	0	0	0	0	0	0	0	0	0	0	0	0	0	DIPPA_09803.mRNA.1	hypothetical protein
OG0016649	0	0	0	1	1	1	1	0	0	0	0	0	0	0	0	0	0	0	0	0	0	0	0	0	0	0	0	0	0	0	DIPPA_09819.mRNA.1	hypothetical protein
OG0014182	0	0	0	2	0	1	2	0	0	0	0	0	0	0	0	0	0	0	0	0	0	0	0	0	0	0	0	0	0	0	DIPPA_09868.mRNA.1	hypothetical protein
OG0020663	0	0	0	1	1	1	0	0	0	0	0	0	0	0	0	0	0	0	0	0	0	0	0	0	0	0	0	0	0	0	DIPPA_09877.mRNA.1	hypothetical protein
OG0020626	0	0	0	1	1	1	0	0	0	0	0	0	0	0	0	0	0	0	0	0	0	0	0	0	0	0	0	0	0	0	DIPPA_09878.mRNA.1	hypothetical protein
OG0016458	0	0	0	1	1	1	1	0	0	0	0	0	0	0	0	0	0	0	0	0	0	0	0	0	0	0	0	0	0	0	DIPPA_09882.mRNA.1	hypothetical protein
OG0019703	0	0	0	1	0	1	1	0	0	0	0	0	0	0	0	0	0	0	0	0	0	0	0	0	0	0	0	0	0	0	DIPPA_09885.mRNA.1	hypothetical protein	K15365	A09120 Genetic Information Processing	B 09124 Replication and repair	C 03460 Fanconi anemia pathway	RMI2; RecQ-mediated genome instability protein 2
OG0013959	0	0	0	1	2	1	1	0	0	0	0	0	0	0	0	0	0	0	0	0	0	0	0	0	0	0	0	0	0	0	DIPPA_09897.mRNA.1	hypothetical protein
OG0011063	0	0	0	2	2	1	2	0	0	0	0	0	0	0	0	0	0	0	0	0	0	0	0	0	0	0	0	0	0	0	DIPPA_09920.mRNA.1	hypothetical protein
OG0015837	0	0	0	2	0	1	1	0	0	0	0	0	0	0	0	0	0	0	0	0	0	0	0	0	0	0	0	0	0	0	DIPPA_09943.mRNA.1	hypothetical protein
OG0010173	0	0	0	4	1	3	0	0	0	0	0	0	0	0	0	0	0	0	0	0	0	0	0	0	0	0	0	0	0	0	DIPPA_09951.mRNA.1	hypothetical protein
[truncated: 3,509 more rows]

## Sheet: S1C - Diplonemid Losses
	Phyletic pattern
OG ID	Egra	Egym	Rcos	Dpap	Sspe	Rhum	Hpha	PhM-4	PhF-6	Perk	Tbor	Ndes	Ahoya	Bsal	Pcon	Tbru	Tgra	Lmaj	Lpyr	Atha	Bnat	Cmem	Crei	Ddisc	Ehux	Spomb	Tpse	Ttherm	Xtro	Ngru	Representative protein ID	Annotation
OG0000695	1	1	1	0	0	0	0	0	0	1	1	0	0	1	1	2	1	1	1	36	3	6	3	3	7	3	3	2	6	4
OG0000849	8	9	0	0	0	0	0	0	1	0	0	0	0	0	0	0	0	0	0	7	7	0	7	0	33	0	5	0	0	0
OG0000858	5	3	8	0	0	0	0	5	6	0	2	4	0	3	2	2	2	2	2	0	0	0	4	2	17	3	3	1	0	0
OG0000922	6	0	0	0	0	0	0	4	6	2	2	7	6	6	6	6	5	6	6	0	0	0	0	0	0	0	0	4	0	0
OG0001014	0	1	1	0	0	0	0	0	0	0	1	0	0	1	1	1	1	1	1	22	2	7	2	5	1	3	4	3	8	2
OG0001093	3	2	4	0	0	0	0	0	1	0	0	2	2	0	0	0	0	0	0	2	2	3	13	0	17	0	12	1	1	0
OG0001178	1	1	0	0	0	0	0	0	1	0	0	0	0	0	0	0	0	0	0	0	0	0	6	1	0	0	0	52	0	0
OG0001201	0	0	1	0	0	0	0	1	0	0	0	0	0	0	0	0	0	0	0	24	2	5	1	1	5	2	1	3	15	0
OG0001254	2	4	0	0	0	0	0	1	1	0	2	2	3	2	2	3	2	2	2	5	3	0	2	2	5	2	5	1	2	3
OG0001292	0	0	0	0	0	0	0	0	1	0	0	1	0	0	0	0	0	0	0	0	0	16	0	0	0	0	0	26	0	14
OG0001299	2	1	3	0	0	0	0	2	2	2	2	2	2	2	2	2	2	2	2	0	4	2	2	3	3	2	4	2	2	3
OG0001316	2	0	1	0	0	0	0	0	0	0	3	1	1	1	1	1	1	1	1	0	1	0	1	0	2	0	0	2	36	1
OG0001391	0	0	8	0	0	0	0	10	3	24	0	0	0	0	0	0	0	0	0	0	0	0	0	2	2	2	0	0	0	4
OG0001431	9	10	1	0	0	0	0	1	4	0	0	1	0	0	0	0	0	0	0	24	1	0	1	0	0	0	0	2	0	0
OG0001442	1	0	2	0	0	0	0	6	7	0	3	9	12	7	1	1	1	2	1	0	0	0	0	0	0	0	0	0	0	0
OG0001655	0	0	0	0	0	0	0	3	3	0	1	4	4	3	4	3	4	2	2	6	2	0	0	3	2	1	0	1	1	0
OG0001726	1	0	3	0	0	0	0	1	5	0	0	0	0	0	0	0	0	0	0	0	0	0	2	1	0	1	0	22	12	0
OG0001887	1	1	1	0	0	0	0	0	1	1	1	0	0	0	0	0	0	0	0	7	4	0	2	3	3	0	2	1	15	2
OG0001890	2	0	0	0	0	0	0	0	1	0	0	0	0	0	0	0	0	0	0	24	0	0	1	2	4	0	0	0	11	0
OG0002020	0	0	0	0	0	0	0	1	1	0	0	0	0	0	0	0	0	0	0	2	2	2	0	4	0	0	1	0	26	4
OG0002055	0	0	0	0	0	0	0	3	32	0	0	4	0	1	0	0	0	0	0	0	0	1	0	0	0	0	0	0	0	1
OG0002062	3	2	0	0	0	0	0	0	0	0	0	1	0	3	0	0	0	0	0	9	2	0	3	1	12	0	4	0	2	0
OG0002073	1	2	2	0	0	0	0	1	1	0	0	0	0	0	0	0	0	0	0	9	2	5	2	1	0	3	0	2	9	2
OG0002083	0	0	16	0	0	0	0	0	23	0	0	0	0	0	0	0	0	0	0	0	0	1	0	0	2	0	0	0	0	0
OG0002148	0	0	1	0	0	0	0	5	1	0	0	0	0	0	0	0	0	0	0	9	1	8	1	0	0	0	0	1	10	4
OG0002221	1	0	1	0	0	0	0	1	1	0	0	1	1	1	1	1	1	1	0	6	1	4	2	3	1	0	1	4	3	3
OG0002227	1	0	0	0	0	0	0	0	1	0	0	1	0	36	0	0	0	0	0	0	0	0	0	0	0	0	0	0	0	0
OG0002235	0	0	0	0	0	0	0	0	5	0	0	0	0	1	1	1	1	1	1	0	0	0	0	1	3	0	1	0	23	0
OG0002308	1	0	2	0	0	0	0	1	1	0	2	1	1	2	1	1	1	1	1	4	2	1	1	1	1	2	1	2	6	1
OG0002352	3	3	2	0	0	0	0	2	1	1	1	1	3	1	1	1	1	1	1	12	0	0	0	0	2	1	0	0	0	0
OG0002361	1	0	0	0	0	0	0	0	1	0	0	0	0	0	0	0	0	0	0	1	1	0	1	0	0	0	0	0	33	0
OG0002431	1	0	1	0	0	0	0	1	1	1	1	1	0	1	1	1	1	1	1	12	0	1	0	1	3	1	3	0	2	1
OG0002566	1	0	0	0	0	0	0	10	18	0	0	0	0	0	0	0	0	0	0	0	0	0	1	2	0	0	0	1	0	3
OG0002589	0	0	0	0	0	0	0	0	0	1	0	0	0	0	0	0	0	0	0	0	1	1	0	3	0	1	0	1	28	0
OG0002631	2	1	1	0	0	0	0	1	1	2	1	0	1	1	1	1	1	1	1	3	2	0	2	1	5	1	2	1	1	1
OG0002746	4	0	0	0	0	0	0	1	1	0	1	1	0	1	1	1	1	1	1	0	0	7	0	1	0	0	1	1	9	1
OG0002752	0	1	1	0	0	0	0	1	2	0	0	0	0	1	0	0	0	0	0	11	0	0	4	4	2	0	2	1	4	0
OG0002835	1	0	1	0	0	0	0	3	3	0	0	4	4	12	0	0	0	0	0	0	0	0	0	0	0	0	0	5	0	0
OG0002903	1	0	1	0	0	0	0	1	4	1	0	0	0	1	1	2	1	2	1	2	0	6	0	2	1	1	0	1	2	2
OG0002904	2	1	1	0	0	0	0	2	1	1	1	2	1	1	1	1	1	1	1	3	2	0	0	1	4	1	1	1	1	1
OG0002989	1	0	0	0	0	0	0	1	1	0	1	1	1	1	1	1	1	1	1	4	2	0	1	1	3	1	2	1	4	1
OG0003000	1	0	0	0	0	0	0	1	1	0	1	0	1	1	1	1	1	1	1	7	0	0	1	1	5	0	1	3	2	1
OG0003020	2	1	4	0	0	0	0	0	0	0	1	1	1	1	1	1	1	1	1	1	4	0	3	1	2	1	1	1	0	2
OG0003033	2	1	0	0	0	0	0	1	1	0	1	1	1	1	1	1	1	1	1	3	2	0	3	1	2	1	2	2	1	1
OG0003038	4	1	3	0	0	0	0	1	1	0	1	1	0	1	1	1	1	1	1	1	3	1	0	1	2	0	1	2	1	2
OG0003068	0	0	0	0	0	0	0	0	27	0	0	0	0	0	0	0	0	0	0	0	1	3	0	0	0	0	0	0	0	1
OG0003133	2	2	2	0	0	0	0	1	1	0	1	1	1	1	2	1	1	1	1	1	1	3	0	1	0	1	1	0	3	2
OG0003157	2	1	3	0	0	0	0	1	1	0	0	2	0	1	1	1	1	1	1	5	2	0	0	0	4	1	3	0	0	0
OG0003171	1	0	0	0	0	0	0	4	4	1	0	0	0	0	0	0	0	0	0	8	2	0	1	3	1	0	1	0	0	5
OG0003214	0	1	0	0	0	0	0	0	0	0	0	1	0	27	0	0	0	0	0	0	0	0	0	0	0	0	0	0	0	1
OG0003215	2	1	8	0	0	0	0	1	2	0	4	1	2	1	1	1	1	1	1	0	0	0	0	0	0	0	0	2	1	0
OG0003253	3	0	1	0	0	0	0	0	1	0	0	3	0	2	0	0	0	0	0	4	2	0	0	0	2	1	0	0	11	0
OG0003254	2	0	0	0	0	0	0	1	1	0	0	1	0	1	1	0	0	1	7	1	1	0	1	0	3	1	1	0	6	1
OG0003257	1	0	2	0	0	0	0	2	1	0	0	1	1	1	1	1	1	1	1	0	0	4	1	1	1	1	1	3	3	1
OG0003261	2	1	4	0	0	0	0	1	1	0	2	1	1	1	1	2	1	1	1	0	1	1	1	1	2	1	1	0	1	1
OG0003268	1	1	2	0	0	0	0	1	1	1	1	1	1	1	1	1	1	1	1	2	2	0	1	1	2	1	1	1	2	1
OG0003301	8	13	5	0	0	0	0	0	0	0	0	0	1	0	0	0	0	0	0	0	0	0	0	0	0	1	0	1	1	0
OG0003363	0	0	1	0	0	0	0	1	1	0	0	0	0	1	0	0	0	0	0	6	1	2	1	1	2	2	1	1	8	0
OG0003371	9	2	3	0	0	0	0	2	1	0	1	0	0	1	1	1	1	1	1	0	2	0	0	0	2	0	1	0	0	0
OG0003437	4	0	2	0	0	0	0	1	1	0	0	0	0	0	0	0	0	0	0	16	0	3	1	1	0	0	0	0	0	0
OG0003448	2	0	25	0	0	0	0	1	1	0	0	0	0	0	0	0	0	0	0	0	0	0	0	0	0	0	0	0	0	0
OG0003451	1	0	1	0	0	0	0	1	1	0	0	1	1	0	1	1	1	1	1	9	1	0	2	1	0	1	0	0	2	2
OG0003452	2	3	20	0	0	0	0	0	0	0	0	1	0	0	0	0	0	0	0	0	1	0	0	0	0	0	0	0	0	2
OG0003511	1	1	2	0	0	0	0	1	1	0	1	1	2	1	1	1	1	1	1	0	2	1	1	1	0	2	1	0	3	1
OG0003522	0	0	0	0	0	0	0	1	1	1	1	1	1	1	1	1	1	1	1	8	0	2	1	1	0	1	0	1	1	1
OG0003526	1	0	1	0	0	0	0	1	2	0	0	2	0	2	0	1	0	0	0	6	1	0	0	3	2	1	1	3	0	1
OG0003531	0	0	1	0	0	0	0	0	0	0	0	1	2	1	1	1	1	1	2	12	0	0	0	1	0	1	0	0	1	2
OG0003547	7	1	3	0	0	0	0	0	1	0	0	0	0	0	0	0	0	0	0	3	2	1	0	1	2	1	0	1	4	1
OG0003568	0	4	0	0	0	0	0	0	19	0	0	0	0	0	0	0	0	0	0	0	0	0	0	0	2	0	0	2	0	1
OG0003605	8	0	0	0	0	0	0	1	1	1	1	0	1	1	1	1	1	1	1	0	1	0	0	0	0	0	0	0	0	7
OG0003639	0	0	1	0	0	0	0	1	3	0	1	1	0	1	0	0	0	0	0	4	0	0	1	1	9	0	1	3	0	0
OG0003642	2	1	1	0	0	0	0	0	0	0	0	0	20	1	0	0	0	0	0	0	2	0	0	0	0	0	0	0	0	0
OG0003672	0	0	0	0	0	0	0	1	1	1	0	1	1	1	1	1	1	1	1	2	0	6	1	1	0	1	0	1	4	0
OG0003733	0	0	0	0	0	0	0	1	0	0	0	1	1	1	0	0	0	0	0	1	0	7	1	2	0	0	0	2	7	2
OG0003771	1	1	1	0	0	0	0	1	1	1	1	1	1	2	0	1	1	1	1	2	1	0	1	1	1	1	1	1	1	1
OG0003773	0	0	0	0	0	0	0	3	13	0	0	3	0	1	0	0	0	0	0	0	3	0	0	2	1	0	0	0	0	0
OG0003792	0	0	0	0	0	0	0	2	2	0	1	3	2	1	1	1	1	1	1	6	1	0	1	1	0	0	0	1	0	0
OG0003835	1	0	1	0	0	0	0	0	1	0	0	0	0	0	0	0	0	0	0	1	0	0	0	3	1	2	1	4	8	3
OG0003897	2	0	0	0	0	0	0	1	1	0	1	1	0	1	0	0	0	0	0	2	1	0	2	4	0	0	1	1	5	2
OG0003908	0	0	0	0	0	0	0	2	2	0	0	0	0	5	2	1	2	2	3	2	1	0	0	2	0	0	1	0	0	0
OG0003934	0	0	1	0	0	0	0	1	1	1	0	0	0	1	1	1	1	1	1	5	0	2	1	3	0	1	0	0	3	0
OG0003942	3	2	2	0	0	0	0	0	1	0	0	0	0	0	0	0	0	0	0	4	0	0	3	0	3	0	2	1	4	0
OG0003979	0	1	0	0	0	0	0	0	1	0	0	0	0	0	0	0	0	0	0	19	0	1	3	0	0	0	0	0	0	0
OG0003996	0	0	0	0	0	0	0	6	13	3	0	0	0	0	0	0	0	0	0	0	1	0	0	0	2	0	0	0	0	0
OG0004029	1	0	0	0	0	0	0	1	1	1	1	1	1	1	1	1	2	1	1	2	1	0	1	1	2	0	0	1	1	1
OG0004038	1	1	0	0	0	0	0	0	0	0	2	1	2	2	3	4	2	3	3	0	0	0	0	0	0	0	0	0	0	0
OG0004055	0	1	1	0	0	0	0	1	1	0	0	1	0	1	1	1	1	1	1	0	0	0	0	1	3	1	2	5	1	0
OG0004061	2	0	0	0	0	0	0	0	0	0	1	0	0	1	1	0	0	0	0	17	0	0	0	0	0	0	0	1	0	1
OG0004074	0	0	0	0	0	0	0	1	2	0	0	1	2	2	1	1	1	1	1	1	1	0	1	1	2	1	2	0	1	1
OG0004080	0	0	3	0	0	0	0	0	11	0	0	4	2	2	0	0	0	0	0	0	0	0	0	0	0	0	0	0	2	0
OG0004116	3	1	1	0	0	0	0	0	0	0	0	0	2	0	0	0	0	0	0	0	4	0	2	1	5	0	2	0	0	3
OG0004118	1	1	0	0	0	0	0	0	2	0	0	0	0	0	0	0	0	0	0	0	2	0	1	1	1	0	0	2	11	2
OG0004173	2	0	0	0	0	0	0	0	0	0	0	0	0	7	0	0	0	0	0	0	1	0	0	1	0	0	0	1	10	1
OG0004176	0	0	1	0	0	0	0	1	1	0	1	1	1	1	0	1	1	1	2	3	1	0	1	1	0	1	1	1	1	1
OG0004178	0	0	1	0	0	0	0	1	1	0	2	0	0	1	1	1	1	1	1	4	0	4	0	2	0	0	1	1	0	0
OG0004179	0	0	0	0	0	0	0	1	1	0	1	1	1	1	1	1	2	1	1	2	2	2	1	1	0	0	0	1	1	1
OG0004183	5	1	7	0	0	0	0	3	6	0	0	0	0	1	0	0	0	0	0	0	0	0	0	0	0	0	0	0	0	0
OG0004199	0	0	0	0	0	0	0	1	1	1	1	1	1	1	1	2	1	1	1	1	0	0	1	1	0	1	0	1	4	1
OG0004216	1	3	0	0	0	0	0	2	2	0	1	1	0	1	1	1	1	1	1	0	1	0	0	0	5	1	0	0	0	0
OG0004219	4	0	2	0	0	0	0	1	1	0	1	1	1	1	0	0	1	1	1	0	0	4	2	0	1	0	0	0	0	1
OG0004286	0	0	0	0	0	0	0	2	2	0	0	7	0	0	1	0	0	0	1	5	0	0	0	0	0	0	5	0	0	0
OG0004351	0	0	0	0	0	0	0	1	2	0	1	1	1	1	1	1	1	1	1	0	0	1	0	0	0	0	0	1	6	2
OG0004367	0	0	0	0	0	0	0	2	0	0	1	1	0	1	2	2	2	2	2	3	1	0	1	0	0	1	0	0	1	0
OG0004370	2	0	0	0	0	0	0	1	1	2	2	0	1	1	1	1	1	1	1	1	0	0	1	0	3	0	0	1	0	1
OG0004375	2	1	0	0	0	0	0	2	1	1	1	2	2	2	2	1	1	2	2	0	0	0	0	0	0	0	0	0	0	0
OG0004376	0	0	0	0	0	0	0	0	1	0	0	4	1	1	0	0	0	0	0	0	3	7	0	3	0	0	0	0	0	2
OG0004378	2	0	0	0	0	0	0	1	2	0	1	1	1	1	1	1	1	1	1	8	0	0	0	0	0	0	0	0	0	0
OG0004424	1	0	1	0	0	0	0	1	1	1	1	0	0	0	1	1	1	1	1	2	0	0	1	1	2	1	1	1	1	1
OG0004494	1	1	1	0	0	0	0	1	3	0	2	0	2	2	2	1	2	1	1	1	0	0	0	0	0	0	0	0	0	0
OG0004512	1	0	0	0	0	0	0	2	2	2	1	1	1	1	1	1	1	1	1	0	1	0	0	0	4	0	0	0	0	0
OG0004526	0	0	6	0	0	0	0	0	1	0	0	2	0	1	0	0	0	0	0	0	0	0	0	0	0	0	0	10	0	1
OG0004553	1	1	1	0	0	0	0	1	1	0	0	1	1	1	1	1	1	1	1	2	1	0	1	1	1	0	0	0	1	1
OG0004556	0	0	0	0	0	0	0	1	3	0	0	6	1	1	0	0	0	0	0	0	0	0	0	3	0	0	0	3	0	3
OG0004561	1	2	0	0	0	0	0	0	0	0	0	1	2	2	1	2	1	2	2	3	0	0	1	0	0	0	1	0	0	0
OG0004567	1	0	4	0	0	0	0	0	0	0	0	1	1	1	1	1	1	1	1	4	0	0	1	1	0	1	0	0	1	0
OG0004631	1	0	0	0	0	0	0	1	3	0	0	0	0	0	0	0	1	0	1	10	0	0	1	0	0	0	0	0	3	0
OG0004639	0	1	2	0	0	0	0	0	1	0	0	0	0	0	1	0	1	0	0	5	0	0	2	2	2	0	2	0	2	0
OG0004679	0	0	0	0	0	0	0	0	2	0	1	0	0	0	0	0	14	0	0	0	0	2	1	0	0	0	0	0	1	0
OG0004706	0	0	0	0	0	0	0	3	1	1	1	1	1	1	1	1	1	1	1	0	0	0	0	1	1	0	1	1	1	1
OG0004732	2	0	2	0	0	0	0	0	0	0	1	0	0	1	1	1	1	1	1	2	0	0	0	1	1	1	0	1	3	0
OG0004735	1	2	1	0	0	0	0	1	3	2	1	1	1	2	1	1	1	1	1	0	0	0	0	0	0	0	0	0	0	0
OG0004745	1	0	1	0	0	0	0	1	1	2	1	1	0	1	1	1	1	1	1	0	2	0	0	0	3	0	1	0	0	0
OG0004765	3	2	2	0	0	0	0	1	2	1	1	1	1	1	1	1	1	1	1	0	0	0	0	0	0	0	0	0	0	0
OG0004782	1	0	0	0	0	0	0	1	1	0	3	1	1	5	1	1	1	1	1	0	0	0	0	1	0	0	0	1	0	0
OG0004783	1	0	1	0	0	0	0	1	2	1	2	1	1	2	1	3	2	1	1	0	0	0	0	0	0	0	0	0	0	0
OG0004785	1	0	1	0	0	0	0	1	1	0	0	0	0	1	1	0	0	2	1	0	0	0	1	0	0	0	1	1	8	0
OG0004788	4	5	0	0	0	0	0	0	1	0	0	0	0	0	0	0	0	0	0	1	1	1	1	0	0	0	1	2	3	0
OG0004795	1	2	5	0	0	0	0	2	4	0	0	0	0	0	0	0	0	0	0	0	0	0	0	1	0	0	0	0	0	5
OG0004808	1	2	0	0	0	0	0	2	0	0	0	1	0	0	0	0	0	0	0	0	1	0	1	0	4	0	2	0	3	3
OG0004828	3	0	2	0	0	0	0	2	1	0	1	0	0	0	0	0	0	0	0	3	1	0	0	0	0	0	0	4	3	0
OG0004834	1	1	1	0	0	0	0	1	1	0	2	0	1	0	1	1	1	1	1	0	1	0	1	0	2	0	0	1	1	1
OG0004835	2	0	1	0	0	0	0	1	1	0	0	0	0	0	0	0	0	0	0	3	1	1	1	0	4	1	1	0	3	0
OG0004838	4	0	1	0	0	0	0	0	2	0	0	0	0	0	0	0	0	0	0	2	0	0	3	0	0	8	0	0	0	0
OG0004857	1	0	1	0	0	0	0	1	1	1	1	0	0	0	1	1	1	1	1	2	0	0	1	1	0	1	1	1	1	1
OG0004885	0	0	0	0	0	0	0	1	2	0	0	0	0	0	1	1	1	1	1	6	2	0	1	0	0	0	2	0	1	0
OG0004886	0	0	0	0	0	0	0	0	2	0	1	1	1	0	1	1	1	1	1	0	0	0	2	0	0	1	0	0	7	0
OG0004918	2	1	2	0	0	0	0	1	2	1	1	1	1	2	0	1	1	1	1	0	0	0	1	0	0	0	0	0	0	0
OG0004920	1	1	1	0	0	0	0	0	0	0	1	1	1	1	1	1	1	1	1	0	0	1	1	0	3	0	0	0	1	1
OG0004924	1	1	3	0	0	0	0	1	1	0	0	1	1	1	1	1	1	1	1	0	0	0	0	0	0	0	0	0	0	4
OG0004947	1	1	1	0	0	0	0	1	2	1	1	1	1	1	1	1	1	1	1	0	1	0	0	0	0	1	0	0	0	1
OG0004955	1	0	1	0	0	0	0	0	0	0	1	1	0	1	1	1	1	1	1	1	1	0	0	1	2	1	1	0	1	1
OG0004959	3	0	2	0	0	0	0	1	1	0	2	0	2	2	1	1	1	1	1	0	1	0	0	0	0	0	0	0	0	0
OG0004963	0	0	0	0	0	0	0	0	1	0	0	1	0	2	2	4	5	1	2	0	0	0	0	0	0	0	0	0	0	1
OG0004965	2	0	2	0	0	0	0	1	1	1	1	1	1	1	1	1	1	1	1	0	1	1	0	1	0	0	0	0	0	0
OG0004991	1	0	0	0	0	0	0	1	1	1	1	1	2	1	1	1	1	1	1	0	0	0	0	0	1	0	0	0	4	0
OG0004993	1	0	2	0	0	0	0	1	2	0	0	0	0	1	1	2	1	1	1	3	0	0	0	1	0	0	0	0	2	0
OG0005062	1	1	0	0	0	0	0	0	1	0	0	0	0	0	0	0	0	0	0	3	2	0	1	1	4	1	1	1	1	1
OG0005144	0	0	1	0	0	0	0	1	4	0	3	1	3	1	0	0	0	0	0	0	0	3	0	1	0	0	0	0	0	0
OG0005159	3	0	1	0	0	0	0	1	1	0	0	0	0	2	1	2	1	0	1	1	0	0	0	0	1	0	0	2	1	0
OG0005176	2	0	0	0	0	0	0	1	1	1	0	0	0	1	1	1	1	1	1	0	1	0	0	0	0	0	1	0	4	1
OG0005203	1	0	3	0	0	0	0	1	1	0	4	1	1	1	1	1	1	1	1	0	0	0	0	0	0	0	0	0	0	0
OG0005221	2	1	0	0	0	0	0	0	1	0	0	0	0	0	0	0	0	0	0	1	2	0	1	0	3	1	2	0	3	1
OG0005286	1	0	1	0	0	0	0	5	11	0	0	0	0	0	0	0	0	0	0	0	0	0	0	0	0	0	0	0	0	0
OG0005295	0	1	0	0	0	0	0	0	0	0	13	0	0	0	0	0	0	0	0	0	0	1	1	0	0	0	0	1	1	0
OG0005318	0	0	11	0	0	0	0	0	1	0	0	1	0	0	0	0	0	0	0	0	1	0	0	0	4	0	0	0	0	0
OG0005370	0	1	3	0	0	0	0	2	2	0	2	1	2	1	1	0	1	0	0	0	1	0	0	0	0	0	0	0	0	0
OG0005379	1	1	1	0	0	0	0	1	1	2	1	1	1	1	1	2	1	1	1	0	0	0	0	0	0	0	0	0	0	0
OG0005381	0	0	0	0	0	0	0	1	1	0	1	0	0	1	1	1	1	1	1	1	0	2	2	1	0	0	0	1	0	1
OG0005396	0	0	7	0	0	0	0	0	2	0	0	2	2	4	0	0	0	0	0	0	0	0	0	0	0	0	0	0	0	0
OG0005407	2	0	0	0	0	0	0	0	0	0	0	2	0	2	0	0	0	0	0	0	1	0	1	1	2	0	3	0	3	0
OG0005445	0	0	0	0	0	0	0	0	0	0	0	2	1	1	0	0	0	0	0	0	0	0	6	0	7	0	0	0	0	0
OG0005468	1	1	2	0	0	0	0	0	1	0	0	0	0	0	0	0	0	1	1	4	0	0	1	2	1	0	1	0	1	0
OG0005491	3	0	0	0	0	0	0	1	1	0	0	0	0	0	0	0	0	0	0	3	3	0	1	1	2	1	1	0	0	0
OG0005510	1	0	1	0	0	0	0	0	2	0	0	1	0	0	0	0	0	0	0	0	3	0	0	0	0	0	0	0	0	9
OG0005568	0	0	1	0	0	0	0	1	2	0	0	1	1	0	0	0	0	0	0	3	0	0	1	1	0	0	0	1	4	1
OG0005580	0	0	0	0	0	0	0	0	0	0	0	0	1	0	1	1	1	0	0	9	0	0	1	2	0	0	1	0	0	0
OG0005619	0	0	0	0	0	0	0	0	1	0	0	1	0	1	0	0	0	0	0	0	2	0	0	2	0	0	0	2	0	7
OG0005621	1	1	0	0	0	0	0	1	1	0	1	2	1	1	1	1	1	1	1	0	1	0	0	0	0	0	0	0	0	1
OG0005631	0	1	1	0	0	0	0	2	1	1	2	1	1	1	1	1	1	1	1	0	0	0	0	0	0	0	0	0	0	0
OG0005666	0	0	0	0	0	0	0	0	2	0	0	1	0	1	0	0	0	0	1	1	1	0	1	4	1	0	1	1	0	1
OG0005672	1	0	1	0	0	0	0	0	0	0	1	1	0	1	1	1	1	1	1	0	1	0	0	1	2	0	0	0	2	0
OG0005687	1	1	1	0	0	0	0	1	1	1	1	1	1	1	1	1	1	1	1	0	1	0	0	0	0	0	0	0	0	0
OG0005688	1	0	1	0	0	0	0	0	1	0	1	1	0	2	1	1	1	1	1	0	1	0	0	0	2	0	1	0	0	0
OG0005698	0	0	0	0	0	0	0	1	1	0	0	1	0	1	1	1	1	1	1	1	1	0	1	1	0	0	0	1	1	1
OG0005748	2	2	2	0	0	0	0	2	1	0	1	4	1	0	0	0	0	0	0	0	0	0	0	0	1	0	0	0	0	0
OG0005804	0	1	0	0	0	0	0	0	0	0	0	4	4	0	0	0	0	0	0	0	0	0	0	0	3	0	0	4	0	0
OG0005843	0	0	2	0	0	0	0	0	0	0	0	2	2	0	0	0	2	0	0	1	4	0	0	0	3	0	0	0	0	0
OG0005845	0	0	1	0	0	0	0	1	1	1	0	0	0	0	0	0	0	0	0	1	1	1	1	1	0	1	1	0	4	1
OG0005892	0	1	1	0	0	0	0	3	2	0	0	1	0	3	0	0	0	0	0	0	1	2	0	0	0	0	0	0	0	1
OG0005921	0	0	2	0	0	0	0	1	1	0	1	1	1	1	1	0	1	1	1	0	1	0	1	0	0	0	0	0	0	1
OG0005945	1	0	1	0	0	0	0	1	1	0	0	1	1	1	1	2	1	1	1	0	0	0	0	1	1	0	0	0	0	0
OG0005948	0	0	2	0	0	0	0	1	1	1	1	1	2	1	1	1	1	1	1	0	0	0	0	0	0	0	0	0	0	0
OG0005951	0	0	1	0	0	0	0	1	1	2	2	2	1	2	0	0	3	0	0	0	0	0	0	0	0	0	0	0	0	0
OG0005959	1	0	0	0	0	0	0	1	1	0	0	0	1	1	1	0	2	1	1	5	0	0	0	0	0	0	0	0	0	0
OG0005960	1	0	2	0	0	0	0	0	0	0	1	1	1	1	1	1	1	1	1	0	0	0	0	0	2	1	0	0	0	0
OG0005966	0	1	1	0	0	0	0	1	1	2	1	1	1	1	1	1	1	1	1	0	0	0	0	0	0	0	0	0	0	0
OG0005969	0	0	1	0	0	0	0	1	2	0	1	1	1	4	0	1	1	1	1	0	0	0	0	0	0	0	0	0	0	0
OG0005977	1	0	0	0	0	0	0	1	1	1	0	2	2	1	1	2	1	1	1	0	0	0	0	0	0	0	0	0	0	0
OG0005984	0	0	0	0	0	0	0	0	0	0	1	1	0	1	1	1	1	1	1	0	0	0	1	0	2	0	0	0	4	0
OG0006045	1	1	1	0	0	0	0	0	0	0	0	1	1	0	1	1	1	1	1	1	0	0	0	1	0	1	0	0	1	1
OG0006048	2	0	0	0	0	0	0	1	1	0	0	1	0	0	0	0	0	0	0	0	2	0	1	0	2	0	0	0	4	1
OG0006142	0	0	0	0	0	0	0	1	1	1	1	0	0	0	1	1	1	1	1	0	1	0	0	1	1	1	0	0	1	1
OG0006212	0	0	0	0	0	0	0	1	2	0	0	1	0	3	1	1	1	1	1	0	1	0	0	0	0	0	1	0	0	0
OG0006238	0	2	0	0	0	0	0	2	1	0	0	1	2	1	1	0	0	1	1	2	0	0	0	0	0	0	0	0	0	0
OG0006253	0	0	0	0	0	0	0	0	0	0	1	1	1	1	1	1	1	1	1	0	0	1	0	1	0	1	0	0	2	0
OG0006267	0	0	0	0	0	0	0	1	1	1	1	1	1	1	1	1	1	1	1	0	0	0	1	1	0	0	0	0	0	0
OG0006279	0	0	1	0	0	0	0	1	1	1	1	1	1	1	1	2	1	1	1	0	0	0	0	0	0	0	0	0	0	0
OG0006284	0	0	0	0	0	0	0	3	1	0	1	1	1	1	0	0	1	0	0	0	1	0	0	0	4	0	0	0	0	0
OG0006286	1	0	0	0	0	0	0	1	1	1	1	1	1	2	1	1	1	1	1	0	0	0	0	0	0	0	0	0	0	0
OG0006301	1	1	2	0	0	0	0	1	2	0	0	1	1	1	1	1	1	0	1	0	0	0	0	0	0	0	0	0	0	0
OG0006335	8	2	0	0	0	0	0	0	1	0	0	0	0	0	0	0	0	0	0	0	1	0	1	0	0	0	1	0	0	0
OG0006360	1	1	1	0	0	0	0	0	1	0	0	0	0	0	0	0	0	0	0	0	1	0	1	0	0	0	0	3	4	1
OG0006369	4	0	3	0	0	0	0	2	0	0	0	0	0	0	0	0	0	0	0	0	1	0	0	0	2	0	0	1	0	1
OG0006479	0	0	0	0	0	0	0	0	0	0	1	0	1	0	0	0	0	0	0	5	1	0	0	1	0	0	0	0	4	1
OG0006533	0	0	0	0	0	0	0	1	1	0	0	2	0	1	1	1	1	0	1	0	0	0	1	0	0	0	0	2	0	1
OG0006546	1	0	1	0	0	0	0	1	1	1	1	0	1	1	1	1	1	1	1	0	0	0	0	0	0	0	0	0	0	0
OG0006555	2	1	0	0	0	0	0	0	0	0	1	2	1	1	1	1	1	1	1	0	0	0	0	0	0	0	0	0	0	0
OG0006559	1	0	0	0	0	0	0	1	1	0	0	1	1	1	1	1	1	1	1	0	0	0	1	0	0	0	0	1	0	0
OG0006571	0	0	1	0	0	0	0	1	2	0	0	1	0	1	1	1	1	1	1	0	0	0	0	0	0	0	2	0	0	0
OG0006576	0	1	0	0	0	0	0	1	1	1	1	1	1	1	1	1	1	1	1	0	0	0	0	0	0	0	0	0	0	0
OG0006583	0	0	0	0	0	0	0	1	1	0	0	1	0	1	1	2	1	1	1	1	0	0	0	0	0	0	0	0	0	2
OG0006591	1	0	1	0	0	0	0	0	0	0	0	1	0	1	1	1	1	1	1	0	1	0	0	1	0	0	0	0	1	1
OG0006603	1	0	0	0	0	0	0	2	2	0	1	1	1	1	0	0	0	0	0	0	2	0	0	1	0	0	0	0	0	1
OG0006607	2	0	0	0	0	0	0	0	1	0	2	0	0	1	1	1	1	1	1	0	0	0	1	1	0	0	0	0	0	0
OG0006620	0	0	0	0	0	0	0	1	1	0	0	1	0	1	1	1	1	1	1	0	0	0	0	0	2	0	0	1	0	1
OG0006640	1	0	0	0	0	0	0	0	0	0	1	1	1	1	1	1	1	1	1	1	0	0	0	1	0	0	0	1	0	0
OG0006658	0	0	0	0	0	0	0	1	2	0	1	1	1	1	0	0	0	0	0	2	0	0	0	1	0	0	0	1	1	1
OG0006668	0	0	1	0	0	0	0	1	1	1	1	1	1	1	1	1	1	1	1	0	0	0	0	0	0	0	0	0	0	0
OG0006710	1	0	0	0	0	0	0	1	1	0	0	1	0	0	1	1	1	1	1	0	1	0	1	0	2	0	0	0	0	0
OG0006717	2	0	0	0	0	0	0	1	1	0	0	0	0	0	0	0	0	0	0	1	2	0	1	0	3	0	1	0	0	1
OG0006733	1	0	1	0	0	0	0	1	1	0	0	0	0	0	0	0	0	0	0	3	1	1	1	1	0	0	0	1	0	1
OG0006743	3	7	1	0	0	0	0	1	1	0	0	0	0	0	0	0	0	0	0	0	0	0	0	0	0	0	0	0	0	0
OG0006771	1	0	1	0	0	0	0	0	1	0	0	1	0	0	0	0	0	0	0	0	2	0	0	1	2	0	0	0	0	4
OG0006777	1	1	0	0	0	0	0	2	9	0	0	0	0	0	0	0	0	0	0	0	0	0	0	0	0	0	0	0	0	0
OG0006806	0	1	1	0	0	0	0	1	1	0	1	1	2	0	0	0	0	0	0	1	0	0	0	0	0	0	2	1	1	0
OG0006857	0	0	0	0	0	0	0	1	1	2	0	1	0	0	1	1	1	1	1	0	0	0	0	1	0	1	0	0	0	1
OG0006960	0	0	0	0	0	0	0	0	0	0	1	0	0	1	1	1	1	1	1	0	1	2	0	0	0	0	0	1	0	1
OG0007008	4	0	0	0	0	0	0	0	1	0	2	1	1	1	0	0	1	0	0	0	0	0	1	0	0	0	0	0	0	0
OG0007017	2	0	0	0	0	0	0	0	2	0	1	0	0	7	0	0	0	0	0	0	0	0	0	0	0	0	0	0	0	0
OG0007030	0	0	0	0	0	0	0	0	1	0	1	1	0	2	1	1	2	1	1	0	0	0	0	0	0	0	0	0	0	1
OG0007031	0	2	0	0	0	0	0	2	2	0	0	1	0	1	0	0	0	0	0	0	1	1	0	0	1	0	1	0	0	0
OG0007034	2	0	0	0	0	0	0	1	1	0	1	0	1	1	1	1	1	1	1	0	0	0	0	0	0	0	0	0	0	0
OG0007044	1	1	0	0	0	0	0	1	1	0	1	0	0	1	1	1	1	1	1	0	1	0	0	0	0	0	0	0	0	0
OG0007117	0	0	1	0	0	0	0	1	1	0	1	1	0	1	1	1	1	1	1	0	0	0	0	0	1	0	0	0	0	0
OG0007118	0	1	0	0	0	0	0	0	0	0	1	1	0	1	0	1	1	1	0	1	0	0	0	1	0	0	0	1	2	0
OG0007141	2	0	2	0	0	0	0	1	1	0	0	0	0	1	1	1	1	1	1	0	0	0	0	0	0	0	0	0	0	0
OG0007142	0	1	0	0	0	0	0	1	1	0	1	1	1	1	1	1	1	1	1	0	0	0	0	0	0	0	0	0	0	0
OG0007213	1	1	0	0	0	0	0	1	1	0	1	0	0	0	0	0	0	0	0	0	0	0	1	0	4	0	1	0	0	1
OG0007223	1	0	0	0	0	0	0	2	2	0	1	0	0	0	1	1	2	1	1	0	0	0	0	0	0	0	0	0	0	0
OG0007233	1	0	0	0	0	0	0	1	0	0	0	0	0	0	0	0	0	0	0	3	1	0	0	1	1	1	1	0	1	1
OG0007244	1	0	1	0	0	0	0	1	2	0	1	1	0	0	1	1	1	1	1	0	0	0	0	0	0	0	0	0	0	0
OG0007245	2	0	0	0	0	0	0	1	6	0	0	2	0	0	0	0	0	0	0	0	0	0	0	0	0	0	0	0	1	0
OG0007252	2	0	0	0	0	0	0	0	1	0	0	1	0	0	0	0	0	0	0	2	0	0	1	2	0	0	1	1	1	0
OG0007260	1	0	0	0	0	0	0	0	0	0	0	0	2	0	0	0	0	0	0	2	2	0	1	0	1	0	2	0	1	0
OG0007268	0	1	1	0	0	0	0	0	1	1	0	0	0	0	0	0	0	0	0	5	0	0	2	0	1	0	0	0	0	0
OG0007279	0	2	0	0	0	0	0	0	1	0	0	0	0	0	0	0	0	0	0	0	0	0	2	0	3	2	2	0	0	0
OG0007378	0	0	0	0	0	0	0	2	0	0	0	0	0	0	0	0	0	0	0	2	1	0	1	0	4	0	1	0	0	1
OG0007380	0	0	0	0	0	0	0	3	1	0	0	0	0	0	0	0	0	0	0	0	1	3	1	2	0	0	0	0	0	1
OG0007469	1	0	1	0	0	0	0	1	1	0	1	1	1	1	0	0	0	0	0	0	0	0	0	0	3	0	0	0	0	0
OG0007502	0	0	0	0	0	0	0	1	1	0	0	1	0	1	1	1	1	1	1	1	0	0	0	0	0	0	0	0	0	1
OG0007506	0	0	0	0	0	0	0	1	1	1	1	0	0	1	1	1	0	1	1	0	0	1	1	0	0	0	0	0	0	0
OG0007515	0	0	0	0	0	0	0	1	1	0	0	1	1	1	0	0	0	0	0	1	1	1	0	1	0	0	0	0	1	1
OG0007519	1	0	0	0	0	0	0	1	1	0	1	0	0	1	1	0	1	1	1	0	0	0	2	0	0	0	0	0	0	0
OG0007550	0	1	0	0	0	0	0	1	1	0	1	1	0	1	1	1	1	1	1	0	0	0	0	0	0	0	0	0	0	0
OG0007554	2	0	1	0	0	0	0	0	2	0	0	0	0	1	1	1	1	1	1	0	0	0	0	0	0	0	0	0	0	0
OG0007562	1	1	1	0	0	0	0	1	1	0	0	0	0	1	1	1	1	1	1	0	0	0	0	0	0	0	0	0	0	0
OG0007566	0	0	1	0	0	0	0	0	1	0	0	0	0	7	0	0	0	0	0	0	0	1	0	0	0	0	0	1	0	0
OG0007583	1	0	1	0	0	0	0	1	1	0	1	0	0	1	0	0	0	0	0	4	0	0	0	1	0	0	0	0	0	0
OG0007584	0	0	0	0	0	0	0	0	0	0	0	0	1	1	1	1	1	1	1	0	0	1	1	0	0	0	0	0	1	1
OG0007587	0	0	0	0	0	0	0	0	0	0	1	1	1	1	0	1	1	1	1	0	0	0	1	0	0	0	0	1	0	1
OG0007605	0	0	0	0	0	0	0	0	0	0	1	0	0	1	2	1	2	1	1	0	1	0	0	0	0	0	0	0	0	1
OG0007606	0	0	0	0	0	0	0	1	1	0	1	0	1	1	1	0	1	1	1	0	0	0	0	0	0	0	0	0	0	2
OG0007624	2	2	0	0	0	0	0	0	1	0	0	0	0	0	0	0	0	0	0	2	0	0	0	0	0	0	1	0	2	1
OG0007631	4	2	0	0	0	0	0	0	1	0	0	0	0	0	0	0	0	0	0	0	1	1	0	1	0	0	1	0	0	0
OG0007653	1	2	1	0	0	0	0	0	0	0	2	1	1	0	2	0	1	0	0	0	0	0	0	0	0	0	0	0	0	0
OG0007675	1	1	2	0	0	0	0	1	1	0	0	0	0	0	0	0	0	0	0	0	3	0	0	1	0	0	1	0	0	0
OG0007682	4	0	3	0	0	0	0	1	2	0	0	0	0	0	0	0	0	0	0	0	0	0	0	0	1	0	0	0	0	0
OG0007827	0	0	0	0	0	0	0	0	1	0	0	1	0	0	0	0	0	0	1	0	1	0	2	0	3	0	1	0	0	1
OG0007838	0	0	6	0	0	0	0	0	1	0	0	2	0	0	0	0	0	0	0	0	0	0	0	0	1	0	0	0	0	1
OG0007842	0	0	0	0	0	0	0	1	1	0	0	1	0	0	0	0	0	0	0	0	1	0	1	1	0	1	1	0	2	1
OG0007843	0	0	1	0	0	0	0	0	0	0	0	1	1	0	0	0	0	0	0	2	1	0	2	0	1	0	2	0	0	0
OG0007845	0	0	0	0	0	0	0	3	3	0	0	2	0	0	0	0	0	0	0	0	1	0	0	0	0	0	1	0	1	0
OG0007848	0	0	0	0	0	0	0	0	0	0	1	0	1	0	0	0	0	0	0	2	1	1	2	0	1	0	1	0	0	1
OG0007897	0	0	0	0	0	0	0	1	5	0	0	0	0	0	0	0	0	0	0	0	0	2	0	0	0	1	2	0	0	0
OG0007966	0	0	0	0	0	0	0	0	0	0	3	0	2	1	1	0	1	0	0	0	0	1	0	0	0	0	0	0	0	1
OG0007975	0	0	0	0	0	0	0	1	1	0	1	0	0	1	0	0	0	0	0	0	0	3	0	0	0	0	0	1	0	2
OG0007998	0	0	0	0	0	0	0	2	2	0	1	0	1	2	0	0	0	0	0	0	0	0	0	0	0	0	0	1	0	1
OG0008019	1	0	1	0	0	0	0	0	1	0	0	1	0	1	1	1	1	1	1	0	0	0	0	0	0	0	0	0	0	0
OG0008021	1	0	0	0	0	0	0	1	1	1	0	1	0	1	0	1	1	1	1	0	0	0	0	0	0	0	0	0	0	0
OG0008120	1	1	2	0	0	0	0	1	1	0	0	1	1	1	0	0	0	0	0	0	0	0	0	0	0	0	0	0	0	1
OG0008164	3	0	0	0	0	0	0	1	1	0	0	0	0	0	0	0	0	0	0	0	0	4	0	1	0	0	0	0	0	0
OG0008179	1	0	1	0	0	0	0	0	1	0	0	0	0	0	0	0	0	0	0	0	1	0	0	1	4	0	1	0	0	0
OG0008185	1	0	0	0	0	0	0	1	1	0	0	0	0	0	0	0	0	0	0	1	1	0	0	1	0	0	1	0	2	1
OG0008186	1	0	0	0	0	0	0	0	1	0	0	0	0	0	0	0	0	0	0	1	1	0	1	1	2	0	1	0	0	1
OG0008190	2	0	0	0	0	0	0	0	4	0	0	0	0	0	0	0	0	0	0	0	0	0	3	0	0	0	0	0	0	1
OG0008191	1	0	0	0	0	0	0	0	2	0	0	0	0	0	0	0	0	0	0	0	1	0	0	0	2	1	1	0	2	0
OG0008284	0	2	0	0	0	0	0	2	3	0	0	0	0	0	0	0	0	0	0	0	1	0	0	0	1	0	1	0	0	0
OG0008285	0	3	1	0	0	0	0	1	1	0	0	0	0	0	0	1	1	0	0	0	0	1	0	0	1	0	0	0	0	0
OG0008411	0	0	0	0	0	0	0	1	1	0	0	1	1	0	0	0	0	0	0	3	0	0	0	0	0	0	1	0	2	0
OG0008432	0	0	0	0	0	0	0	1	1	0	0	0	0	0	0	0	0	0	0	4	0	0	0	1	0	0	0	0	2	1
OG0008446	0	0	1	0	0	0	0	1	5	0	0	0	0	0	0	0	0	0	0	0	0	0	0	0	2	0	1	0	0	0
OG0008554	0	3	0	0	0	0	0	1	2	0	1	0	0	2	0	0	0	0	0	0	0	0	0	0	0	0	0	0	0	0
OG0008585	0	1	1	0	0	0	0	1	1	0	1	1	1	1	0	0	0	0	0	0	0	0	0	0	0	0	0	0	0	1
OG0008614	0	1	0	0	0	0	0	1	1	0	0	1	0	1	0	0	0	0	0	0	1	0	0	0	3	0	0	0	0	0
OG0008623	1	0	4	0	0	0	0	1	1	0	0	0	0	1	1	0	0	0	0	0	0	0	0	0	0	0	0	0	0	0
OG0008772	0	0	0	0	0	0	0	0	0	0	0	1	0	2	0	0	0	0	0	2	2	0	0	1	1	0	0	0	0	0
OG0008837	1	0	0	0	0	0	0	0	1	0	0	0	0	0	0	0	0	0	0	0	0	0	4	0	2	0	1	0	0	0
OG0008903	1	0	0	0	0	0	0	0	2	0	0	0	1	0	1	1	1	1	1	0	0	0	0	0	0	0	0	0	0	0
OG0008945	1	0	1	0	0	0	0	0	1	0	0	0	0	0	0	0	0	0	0	0	1	0	0	0	0	0	1	0	4	0
OG0008980	1	1	1	0	0	0	0	1	1	0	0	1	0	0	0	0	0	0	0	0	1	0	1	0	0	0	1	0	0	0
OG0009014	1	1	0	0	0	0	0	1	1	0	0	0	0	0	0	0	0	0	0	0	1	0	0	0	0	0	2	1	0	1
OG0009206	0	0	0	0	0	0	0	0	3	0	0	2	0	0	0	0	0	0	0	0	0	3	0	0	0	0	0	0	0	1
OG0009213	0	0	6	0	0	0	0	1	0	0	0	1	1	0	0	0	0	0	0	0	0	0	0	0	0	0	0	0	0	0
OG0009238	0	0	2	0	0	0	0	0	1	0	0	0	0	0	0	0	0	0	0	0	0	0	1	0	4	0	0	0	0	1
OG0009243	0	0	0	0	0	0	0	1	1	0	0	0	0	0	0	0	0	0	0	2	1	0	0	0	0	0	0	0	3	1
OG0009390	0	0	1	0	0	0	0	1	1	0	0	1	1	1	0	0	0	0	0	0	2	0	0	0	0	0	0	0	0	0
OG0009395	1	0	1	0	0	0	0	1	1	0	1	1	1	1	0	0	0	0	0	0	0	0	0	0	0	0	0	0	0	0
OG0009542	1	0	1	0	0	0	0	1	1	0	0	1	2	1	0	0	0	0	0	0	0	0	0	0	0	0	0	0	0	0
OG0009583	0	0	0	0	0	0	0	0	1	0	1	0	0	1	1	0	1	1	1	0	0	1	0	0	0	0	0	0	0	0
OG0009651	1	0	0	0	0	0	0	0	1	0	0	0	0	0	0	0	0	0	0	0	0	2	0	1	2	0	0	0	0	1
OG0009653	2	2	0	0	0	0	0	0	1	0	0	0	1	0	0	0	0	0	0	0	1	0	1	0	0	0	0	0	0	0
OG0009694	1	0	1	0	0	0	0	1	1	0	0	0	0	0	0	0	0	0	0	0	1	0	1	1	0	0	0	0	0	1
OG0009705	1	2	0	0	0	0	0	1	1	0	1	1	1	0	0	0	0	0	0	0	0	0	0	0	0	0	0	0	0	0
OG0009779	3	0	2	0	0	0	0	0	0	0	1	0	0	0	1	0	0	0	0	0	1	0	0	0	0	0	0	0	0	0
OG0009784	1	1	1	0	0	0	0	2	1	0	1	1	0	0	0	0	0	0	0	0	0	0	0	0	0	0	0	0	0	0
OG0009841	0	1	0	0	0	0	0	1	4	0	0	1	1	0	0	0	0	0	0	0	0	0	0	0	0	0	0	0	0	0
OG0010083	0	0	1	0	0	0	0	1	1	0	1	0	0	0	1	0	1	1	1	0	0	0	0	0	0	0	0	0	0	0
OG0010084	0	0	0	0	0	0	0	1	2	0	0	0	0	0	0	1	1	0	1	0	1	0	0	0	0	1	0	0	0	0
OG0010102	0	0	0	0	0	0	0	1	1	0	0	1	1	0	0	0	0	0	0	0	0	0	0	0	3	0	0	1	0	0
OG0010104	0	0	1	0	0	0	0	1	1	0	0	1	0	0	0	0	0	0	0	0	0	0	1	0	3	0	0	0	0	0
OG0010403	1	1	1	0	0	0	0	0	0	0	0	1	1	1	1	0	0	0	0	0	0	0	0	0	0	0	0	0	0	0
OG0010470	1	0	2	0	0	0	0	1	2	0	0	0	0	1	0	0	0	0	0	0	0	0	0	0	0	0	0	0	0	0
OG0010471	2	0	0	0	0	0	0	2	1	0	0	0	0	1	0	0	0	0	0	0	0	1	0	0	0	0	0	0	0	0
OG0010557	0	0	0	0	0	0	0	1	1	0	0	1	0	2	0	0	0	0	0	0	0	0	1	0	0	0	1	0	0	0
OG0010655	2	0	1	0	0	0	0	0	2	0	0	0	0	0	0	0	0	0	0	0	0	0	0	0	0	0	0	0	0	2
OG0010688	1	1	0	0	0	0	0	1	0	0	0	3	1	0	0	0	0	0	0	0	0	0	0	0	0	0	0	0	0	0
OG0010698	1	0	0	0	0	0	0	0	0	0	0	0	1	0	0	0	0	0	0	1	0	0	1	0	1	0	2	0	0	0
OG0010704	2	0	0	0	0	0	0	1	1	1	0	0	0	0	0	0	0	0	0	0	0	0	1	0	0	0	0	0	0	1
OG0010716	2	1	1	0	0	0	0	1	1	1	0	0	0	0	0	0	0	0	0	0	0	0	0	0	0	0	0	0	0	0
OG0010728	1	0	0	0	0	0	0	1	1	1	0	0	0	0	0	0	0	0	0	0	0	0	1	0	0	0	0	1	0	1
OG0010759	2	1	1	0	0	0	0	1	1	0	0	0	0	0	0	0	0	0	0	0	0	0	0	0	0	0	0	0	0	1
OG0010783	1	1	1	0	0	0	0	0	1	0	0	0	0	0	0	0	0	1	1	0	0	0	1	0	0	0	0	0	0	0
OG0010791	1	0	0	0	0	0	0	1	1	0	0	1	0	0	0	0	0	0	0	0	1	0	0	0	0	0	0	1	1	0
OG0010805	1	0	1	0	0	0	0	1	1	1	1	0	0	0	1	0	0	0	0	0	0	0	0	0	0	0	0	0	0	0
OG0010818	1	0	0	0	0	0	0	1	1	3	1	0	0	0	0	0	0	0	0	0	0	0	0	0	0	0	0	0	0	0
OG0010874	0	1	0	0	0	0	0	0	0	0	1	0	0	0	0	1	1	1	1	0	0	0	0	0	0	0	1	0	0	0
OG0010887	0	2	1	0	0	0	0	1	1	1	0	0	0	0	0	0	0	0	0	0	0	0	0	0	0	0	0	0	1	0
OG0011231	0	0	1	0	0	0	0	1	1	1	0	1	2	0	0	0	0	0	0	0	0	0	0	0	0	0	0	0	0	0
OG0011271	0	0	0	0	0	0	0	1	1	1	0	0	0	0	0	0	0	0	0	0	0	0	0	1	0	1	0	1	0	1
OG0011276	0	0	0	0	0	0	0	1	0	0	0	0	0	0	0	0	0	0	0	0	1	1	0	1	0	1	0	1	0	1
OG0011679	1	0	0	0	0	0	0	0	0	0	1	1	1	1	0	0	0	0	0	0	0	0	0	0	0	0	0	0	0	1
OG0011697	1	0	1	0	0	0	0	0	0	0	0	0	1	1	1	0	0	0	1	0	0	0	0	0	0	0	0	0	0	0
OG0011735	0	0	0	0	0	0	0	0	1	0	0	1	1	1	0	0	0	0	0	0	0	0	1	0	1	0	0	0	0	0
OG0011744	1	0	0	0	0	0	0	1	1	1	0	0	0	1	1	0	0	0	0	0	0	0	0	0	0	0	0	0	0	0
OG0011774	1	1	0	0	0	0	0	1	1	0	0	1	0	1	0	0	0	0	0	0	0	0	0	0	0	0	0	0	0	0
OG0011947	1	0	0	0	0	0	0	0	1	0	0	0	0	0	0	0	0	0	0	0	0	0	0	0	0	1	0	1	0	2
OG0011957	2	0	0	0	0	0	0	1	2	1	0	0	0	0	0	0	0	0	0	0	0	0	0	0	0	0	0	0	0	0
OG0011980	2	0	0	0	0	0	0	1	1	1	0	0	0	0	0	0	0	0	0	0	0	0	0	0	0	0	0	1	0	0
OG0012062	1	0	1	0	0	0	0	1	1	0	0	0	0	0	1	0	0	1	0	0	0	0	0	0	0	0	0	0	0	0
OG0012110	0	1	1	0	0	0	0	2	0	0	0	2	0	0	0	0	0	0	0	0	0	0	0	0	0	0	0	0	0	0
OG0012135	0	1	2	0	0	0	0	0	1	0	0	1	0	0	0	0	0	0	0	0	0	0	0	0	0	0	0	0	0	1
OG0012136	0	1	1	0	0	0	0	2	2	0	0	0	0	0	0	0	0	0	0	0	0	0	0	0	0	0	0	0	0	0
OG0012691	0	0	0	0	0	0	0	1	1	0	0	1	1	0	0	0	0	0	0	0	0	0	0	1	0	0	0	0	0	1
OG0012704	0	0	0	0	0	0	0	1	1	0	0	0	0	0	0	0	0	0	0	0	0	1	0	0	0	0	0	0	0	3
OG0013072	0	0	1	0	0	0	0	1	0	0	0	0	0	1	0	0	0	0	0	1	0	0	0	0	0	0	1	0	0	0
OG0013141	0	0	0	0	0	0	0	0	0	0	0	1	0	1	0	0	0	0	0	0	0	0	0	1	0	0	0	1	0	1
OG0013185	0	0	0	0	0	0	0	0	1	0	1	1	0	1	0	0	0	0	0	0	0	0	0	0	0	0	0	0	0	1
OG0013188	0	0	2	0	0	0	0	0	1	0	0	1	0	1	0	0	0	0	0	0	0	0	0	0	0	0	0	0	0	0
OG0013294	1	1	0	0	0	0	0	1	1	1	0	0	0	0	0	0	0	0	0	0	0	0	0	0	0	0	0	0	0	0
OG0013298	1	2	0	0	0	0	0	1	0	0	0	1	0	0	0	0	0	0	0	0	0	0	0	0	0	0	0	0	0	0
OG0013317	1	1	1	0	0	0	0	0	0	0	1	0	1	0	0	0	0	0	0	0	0	0	0	0	0	0	0	0	0	0
OG0013338	1	1	1	0	0	0	0	0	1	0	0	0	1	0	0	0	0	0	0	0	0	0	0	0	0	0	0	0	0	0
OG0013347	1	0	1	0	0	0	0	1	1	0	0	0	0	0	0	0	0	0	0	0	0	0	0	0	0	0	0	0	0	1
OG0013361	1	0	1	0	0	0	0	1	1	0	1	0	0	0	0	0	0	0	0	0	0	0	0	0	0	0	0	0	0	0
OG0013367	1	0	1	0	0	0	0	1	1	0	0	0	0	0	0	0	0	0	0	0	0	0	0	0	0	0	0	1	0	0
OG0013391	1	0	0	0	0	0	0	1	1	0	0	1	0	0	0	0	0	0	0	0	1	0	0	0	0	0	0	0	0	0
OG0013480	1	0	0	0	0	0	0	1	0	0	0	2	1	0	0	0	0	0	0	0	0	0	0	0	0	0	0	0	0	0
OG0013509	2	1	0	0	0	0	0	1	0	0	0	1	0	0	0	0	0	0	0	0	0	0	0	0	0	0	0	0	0	0
OG0013543	0	1	1	0	0	0	0	1	1	0	0	0	0	0	0	0	0	0	0	0	0	0	0	0	0	0	1	0	0	0
OG0013546	0	1	0	0	0	0	0	1	1	0	0	0	0	0	0	0	0	0	0	0	1	0	0	0	1	0	0	0	0	0
OG0013554	0	1	0	0	0	0	0	0	0	0	1	0	0	0	0	0	0	0	0	0	1	0	0	0	1	0	0	0	1	0
OG0013569	0	1	1	0	0	0	0	1	1	0	0	1	0	0	0	0	0	0	0	0	0	0	0	0	0	0	0	0	0	0
OG0014519	0	0	1	0	0	0	0	1	1	0	0	1	1	0	0	0	0	0	0	0	0	0	0	0	0	0	0	0	0	0
OG0014562	0	0	0	0	0	0	0	1	1	1	0	0	0	0	0	0	0	0	0	0	0	0	0	0	0	0	0	1	0	1
OG0014571	0	0	2	0	0	0	0	1	1	0	0	0	0	0	0	0	0	0	0	0	0	0	0	0	0	0	0	0	0	1
OG0014591	0	0	0	0	0	0	0	1	1	1	0	0	0	0	0	0	0	0	0	0	1	0	0	0	0	0	1	0	0	0
OG0014599	0	0	0	0	0	0	0	1	1	1	0	0	1	0	0	0	0	0	0	0	0	1	0	0	0	0	0	0	0	0
OG0015221	0	1	0	0	0	0	0	0	1	0	0	0	0	1	1	0	0	0	0	0	0	0	0	0	0	0	0	0	0	0
OG0015228	0	1	0	0	0	0	0	1	1	0	0	0	0	1	0	0	0	0	0	0	0	0	0	0	0	0	0	0	0	0
OG0015250	1	0	1	0	0	0	0	0	0	0	1	0	0	1	0	0	0	0	0	0	0	0	0	0	0	0	0	0	0	0
OG0015263	1	0	1	0	0	0	0	0	0	0	1	1	0	0	0	0	0	0	0	0	0	0	0	0	0	0	0	0	0	0
OG0015333	1	0	0	0	0	0	0	0	1	0	0	1	1	0	0	0	0	0	0	0	0	0	0	0	0	0	0	0	0	0
OG0015348	1	0	0	0	0	0	0	1	0	0	0	1	1	0	0	0	0	0	0	0	0	0	0	0	0	0	0	0	0	0
OG0015376	1	1	0	0	0	0	0	1	1	0	0	0	0	0	0	0	0	0	0	0	0	0	0	0	0	0	0	0	0	0
OG0015445	1	1	0	0	0	0	0	1	1	0	0	0	0	0	0	0	0	0	0	0	0	0	0	0	0	0	0	0	0	0
OG0015492	1	1	0	0	0	0	0	1	0	0	0	1	0	0	0	0	0	0	0	0	0	0	0	0	0	0	0	0	0	0
OG0015537	1	0	1	0	0	0	0	0	1	1	0	0	0	0	0	0	0	0	0	0	0	0	0	0	0	0	0	0	0	0
OG0015588	1	0	1	0	0	0	0	1	1	0	0	0	0	0	0	0	0	0	0	0	0	0	0	0	0	0	0	0	0	0
OG0015616	1	0	0	0	0	0	0	1	1	0	0	1	0	0	0	0	0	0	0	0	0	0	0	0	0	0	0	0	0	0
OG0017046	0	0	0	0	0	0	0	1	0	0	0	1	0	0	0	0	0	0	0	0	0	0	1	0	1	0	0	0	0	0
OG0017144	0	0	0	0	0	0	0	1	1	0	0	0	0	0	0	0	0	0	0	0	1	0	0	0	0	0	0	0	0	1
OG0017606	0	0	0	0	0	0	0	1	1	0	0	0	0	0	0	0	0	0	0	0	0	0	1	0	0	0	1	0	0	0
OG0018941	0	1	0	0	0	0	0	1	0	0	0	1	0	0	0	0	0	0	0	0	0	0	0	0	0	0	0	0	0	0
OG0000188	0	0	1	0	0	0	0	47	29	1	1	96	2	15	8	6	8	6	8	0	0	0	0	0	0	0	0	0	0	0
OG0000168	13	4	14	0	0	0	0	4	4	0	0	0	0	0	0	0	0	0	1	2	3	47	2	33	0	13	0	0	106	0
OG0000087	347	35	2	0	0	0	0	0	0	1	0	0	0	0	0	0	0	0	0	11	1	0	1	0	2	0	0	0	0	0

## Sheet: S1D - Diplonemid Expansions
	Phyletic pattern
OG ID	Egra	Egym	Rcos	Dpap	Sspe	Rhum	Hpha	PhM-4	PhF-6	Perk	Tbor	Ndes	Ahoya	Bsal	Pcon	Tbru	Tgra	Lmaj	Lpyr	Atha	Bnat	Cmem	Crei	Ddisc	Ehux	Spomb	Tpse	Ttherm	Xtro	Ngru	Representative protein ID	Annotation	KEGG ID	KEGG category A	KEGG category B	KEGG category C	KEGG annotation
OG0001295	1	1	0	2	3	6	2	2	2	0	1	2	2	2	2	2	3	2	2	13	0	0	1	1	0	1	1	0	2	1	DIPPA_02847.mRNA.1	1,2-dihydroxy-3-keto-5-methylthiopentene dioxygenase 1	K08967	A09100 Metabolism	B 09105 Amino acid metabolism	C 00270 Cysteine and methionine metabolism [PATH:ko00270]	mtnD, mtnZ, ADI1; 1,2-dihydroxy-3-keto-5-methylthiopentene dioxygenase [EC:1.13.11.53 1.13.11.54]
OG0005782	1	0	1	2	2	2	2	0	0	0	0	0	0	0	0	0	0	0	0	0	0	0	0	1	0	0	2	1	2	0	DIPPA_02971.mRNA.1	14 kDa phosphohistidine phosphatase	K01112	A09190 Not Included in Pathway or Brite	B 09191 Unclassified: metabolism	C 99980 Enzymes with EC numbers	PHPT1; phosphohistidine phosphatase [EC:3.9.1.3]
OG0001684	6	4	4	3	4	3	3	2	2	0	2	1	1	2	1	2	1	1	1	2	0	1	0	0	0	0	0	0	1	1	DIPPA_12638.mRNA.1	187-kDa microtubule-associated protein AIR9
OG0001764	1	1	1	2	2	2	2	1	1	1	1	1	2	1	1	1	1	1	1	1	3	3	1	1	7	1	1	1	3	1	DIPPA_04540.mRNA.1	18S rRNA (guanine-N(7))-methyltransferase bud23	K19306	A09180 Brite Hierarchies	B 09182 Protein families: genetic information processing	C 03009 Ribosome biogenesis [BR:ko03009]	BUD23; 18S rRNA (guanine1575-N7)-methyltransferase [EC:2.1.1.39]
OG0002766	1	1	2	1	2	2	3	1	1	0	1	1	1	1	1	1	1	1	1	0	1	2	1	0	1	0	1	2	2	1	DIPPA_12043.mRNA.1	26S protease subunit YTA6
OG0000878	0	1	3	2	3	6	5	5	4	0	0	1	0	0	0	0	0	0	0	0	3	0	1	2	5	2	0	0	29	3	DIPPA_03518.mRNA.1	3 beta-hydroxysteroid dehydrogenase dhs-16
OG0000819	4	0	5	3	7	2	11	0	1	0	0	2	1	1	1	2	1	1	1	9	2	0	4	2	4	1	1	0	11	2	DIPPA_03436.mRNA.1	3 beta-hydroxysteroid dehydrogenase/Delta 5--4-isomerase
OG0002606	2	0	2	2	3	2	2	1	1	0	1	1	1	1	1	0	1	1	1	2	1	0	1	1	3	0	1	1	1	1	DIPPA_05202.mRNA.1	3-hydroxyacyl-CoA dehydrogenase B0272.3	K00022	A09100 Metabolism	B 09101 Carbohydrate metabolism	C 00650 Butanoate metabolism [PATH:ko00650]	HADH; 3-hydroxyacyl-CoA dehydrogenase [EC:1.1.1.35]
OG0006354	1	0	1	3	2	3	3	0	0	0	0	0	0	0	0	0	0	0	0	0	0	0	0	0	0	0	0	0	1	0	DIPPA_08103.mRNA.1	3-hydroxypropionyl-coenzyme A dehydratase	K18426	A09100 Metabolism	B 09101 Carbohydrate metabolism	C 00640 Propanoate metabolism [PATH:ko00640]	ECHDC1; ethylmalonyl-CoA/methylmalonyl-CoA decarboxylase [EC:4.1.1.94 4.1.1.-]
OG0003304	5	2	1	2	4	2	3	0	0	0	0	0	0	0	0	0	0	0	0	1	2	0	1	0	3	2	1	0	0	1	DIPPA_12745.mRNA.1	3-isopropylmalate dehydratase	K01702	A09100 Metabolism	B 09105 Amino acid metabolism	C 00290 Valine, leucine and isoleucine biosynthesis [PATH:ko00290]	LEU1; 3-isopropylmalate dehydratase [EC:4.2.1.33]
OG0001374	0	1	1	4	3	3	3	1	2	1	1	1	2	1	2	2	2	1	1	5	1	5	1	1	2	2	1	1	4	0	DIPPA_24026.mRNA.1	40S ribosomal protein S12	K02951	A09120 Genetic Information Processing	B 09122 Translation	C 03010 Ribosome [PATH:ko03010]	RP-S12e, RPS12; small subunit ribosomal protein S12e
OG0001714	0	1	1	3	0	3	3	1	1	1	1	1	1	2	1	2	1	2	2	2	1	9	1	1	2	1	1	1	1	1	DIPPA_08356.mRNA.1	40S ribosomal protein S13	K02953	A09120 Genetic Information Processing	B 09122 Translation	C 03010 Ribosome [PATH:ko03010]	RP-S13e, RPS13; small subunit ribosomal protein S13e
OG0001356	1	1	1	2	3	1	3	1	1	1	1	1	1	1	1	3	1	3	2	2	1	9	1	1	3	2	1	1	1	4	DIPPA_07834.mRNA.1	40S ribosomal protein S1-A	K02984	A09120 Genetic Information Processing	B 09122 Translation	C 03010 Ribosome [PATH:ko03010]	RP-S3Ae, RPS3A; small subunit ribosomal protein S3Ae
OG0001383	1	1	1	5	1	2	3	1	1	2	1	1	2	1	1	2	2	2	2	6	1	6	1	1	2	2	1	1	1	1	DIPPA_13491.mRNA.1	40S ribosomal protein S25	K02975	A09120 Genetic Information Processing	B 09122 Translation	C 03010 Ribosome [PATH:ko03010]	RP-S25e, RPS25; small subunit ribosomal protein S25e
OG0002063	1	0	1	2	3	3	2	2	0	0	1	0	0	1	2	1	2	1	2	4	1	2	2	1	2	1	1	1	2	1	DIPPA_24589.mRNA.1	40S ribosomal protein S27	K02978	A09120 Genetic Information Processing	B 09122 Translation	C 03010 Ribosome [PATH:ko03010]	RP-S27e, RPS27; small subunit ribosomal protein S27e
OG0001696	1	1	1	4	1	2	2	1	1	2	1	1	1	1	1	2	1	2	2	3	1	7	1	1	2	1	1	1	1	1	DIPPA_23476.mRNA.1	40S ribosomal protein S3-3	K02985	A09120 Genetic Information Processing	B 09122 Translation	C 03010 Ribosome [PATH:ko03010]	RP-S3e, RPS3; small subunit ribosomal protein S3e
OG0001488	1	1	1	4	1	5	2	1	1	1	1	1	1	1	1	3	1	2	2	6	1	3	1	1	1	3	1	1	2	1	DIPPA_19654.mRNA.1	40S ribosomal protein S4	K02987	A09120 Genetic Information Processing	B 09122 Translation	C 03010 Ribosome [PATH:ko03010]	RP-S4e, RPS4; small subunit ribosomal protein S4e
OG0001761	1	1	1	2	2	3	1	1	1	1	1	1	1	1	1	2	1	2	2	2	1	6	1	1	3	2	1	2	1	1	DIPPA_15650.mRNA.1	40S ribosomal protein S8	K02995	A09120 Genetic Information Processing	B 09122 Translation	C 03010 Ribosome [PATH:ko03010]	RP-S8e, RPS8; small subunit ribosomal protein S8e
OG0001983	0	1	1	2	1	4	2	1	0	1	1	1	1	1	1	2	1	2	2	4	1	4	1	1	1	2	1	1	1	1	DIPPA_05951.mRNA.1	40S ribosomal protein SA	K02998	A09120 Genetic Information Processing	B 09122 Translation	C 03010 Ribosome [PATH:ko03010]	RP-SAe, RPSA; small subunit ribosomal protein SAe
OG0002773	2	0	0	10	3	2	1	0	0	0	0	0	0	1	0	1	1	1	1	7	0	0	1	1	0	1	0	0	0	1	DIPPA_13427.mRNA.1	5-methyltetrahydropteroyltriglutamate--homocysteine methyltransferase
OG0001378	1	1	1	3	3	3	2	1	1	1	1	1	1	1	1	2	1	2	2	9	2	4	1	1	2	1	1	1	3	1	DIPPA_07851.mRNA.1	60S ribosomal protein L13-2	K02873	A09120 Genetic Information Processing	B 09122 Translation	C 03010 Ribosome [PATH:ko03010]	RP-L13e, RPL13; large subunit ribosomal protein L13e
OG0001485	1	1	1	3	1	3	3	1	1	1	2	1	1	2	0	2	1	2	2	6	1	5	1	1	2	3	1	1	1	1	DIPPA_05398.mRNA.1	60S ribosomal protein L16-B	K02872	A09120 Genetic Information Processing	B 09122 Translation	C 03010 Ribosome [PATH:ko03010]	RP-L13Ae, RPL13A; large subunit ribosomal protein L13Ae
OG0001814	0	1	1	2	2	1	2	1	1	1	1	1	1	2	2	2	2	2	2	3	1	5	1	1	1	2	1	1	2	1	DIPPA_07823.mRNA.1	60S ribosomal protein L17	K02880	A09120 Genetic Information Processing	B 09122 Translation	C 03010 Ribosome [PATH:ko03010]	RP-L17e, RPL17; large subunit ribosomal protein L17e
OG0001403	1	1	1	3	1	2	3	2	1	1	2	1	1	2	2	2	1	2	2	5	1	7	1	1	2	2	1	1	1	1	DIPPA_06331.mRNA.1	60S ribosomal protein L18a-1	K02882	A09120 Genetic Information Processing	B 09122 Translation	C 03010 Ribosome [PATH:ko03010]	RP-L18Ae, RPL18A; large subunit ribosomal protein L18Ae
OG0001546	0	1	1	3	1	2	2	1	2	1	1	1	1	2	1	2	0	2	2	6	1	8	1	1	1	2	1	2	1	1	DIPPA_03130.mRNA.1	60S ribosomal protein L18-B	K02883	A09120 Genetic Information Processing	B 09122 Translation	C 03010 Ribosome [PATH:ko03010]	RP-L18e, RPL18; large subunit ribosomal protein L18e
OG0001893	1	2	2	2	1	3	3	1	1	1	1	1	1	0	1	4	1	2	2	3	1	2	1	1	1	2	1	1	1	1	DIPPA_00204.mRNA.1	60S ribosomal protein L19-2	K02885	A09120 Genetic Information Processing	B 09122 Translation	C 03010 Ribosome [PATH:ko03010]	RP-L19e, RPL19; large subunit ribosomal protein L19e
OG0001279	1	1	1	3	2	5	3	1	1	2	1	1	1	3	0	2	2	2	2	5	1	7	1	2	2	1	1	1	2	1	DIPPA_05869.mRNA.1	60S ribosomal protein L22	K02891	A09120 Genetic Information Processing	B 09122 Translation	C 03010 Ribosome [PATH:ko03010]	RP-L22e, RPL22; large subunit ribosomal protein L22e
OG0001703	0	1	1	2	1	4	4	1	0	1	1	1	1	3	0	2	2	2	2	4	1	4	1	1	1	2	1	1	2	1	DIPPA_34509.mRNA.1	60S ribosomal protein L27-B	K02901	A09120 Genetic Information Processing	B 09122 Translation	C 03010 Ribosome [PATH:ko03010]	RP-L27e, RPL27; large subunit ribosomal protein L27e
OG0004131	0	0	0	2	1	3	2	0	0	0	0	0	0	0	0	0	0	0	0	5	1	0	1	1	1	1	1	1	3	1	DIPPA_09647.mRNA.1	60S ribosomal protein L28	K02903	A09120 Genetic Information Processing	B 09122 Translation	C 03010 Ribosome [PATH:ko03010]	RP-L28e, RPL28; large subunit ribosomal protein L28e
OG0001366	1	1	1	2	3	4	1	1	1	1	1	0	1	1	2	2	1	5	3	10	1	1	1	1	2	2	1	1	2	1	DIPPA_07822.mRNA.1	60S ribosomal protein L3	K02925	A09120 Genetic Information Processing	B 09122 Translation	C 03010 Ribosome [PATH:ko03010]	RP-L3e, RPL3; large subunit ribosomal protein L3e
OG0001497	0	1	2	2	1	2	4	1	1	2	1	0	1	1	1	2	1	2	2	4	2	8	1	1	2	1	1	1	3	1	DIPPA_14072.mRNA.1	60S ribosomal protein L31	K02910	A09120 Genetic Information Processing	B 09122 Translation	C 03010 Ribosome [PATH:ko03010]	RP-L31e, RPL31; large subunit ribosomal protein L31e
OG0001549	0	1	1	2	2	3	4	1	1	1	2	2	1	2	0	2	1	2	2	4	1	5	1	1	0	2	1	1	4	1	DIPPA_09663.mRNA.1	60S ribosomal protein L34	K02915	A09120 Genetic Information Processing	B 09122 Translation	C 03010 Ribosome [PATH:ko03010]	RP-L34e, RPL34; large subunit ribosomal protein L34e
OG0001319	1	1	1	3	1	2	4	1	1	1	1	0	1	1	1	2	1	2	2	9	1	12	1	1	1	1	1	1	1	1	DIPPA_13603.mRNA.1	60S ribosomal protein L35-3	K02918	A09120 Genetic Information Processing	B 09122 Translation	C 03010 Ribosome [PATH:ko03010]	RP-L35e, RPL35; large subunit ribosomal protein L35e
OG0001395	0	1	1	3	1	2	3	1	1	1	1	1	1	2	2	1	2	2	2	5	2	8	1	1	2	2	1	0	3	1	DIPPA_09482.mRNA.1	60S ribosomal protein L35a	K02917	A09120 Genetic Information Processing	B 09122 Translation	C 03010 Ribosome [PATH:ko03010]	RP-L35Ae, RPL35A; large subunit ribosomal protein L35Ae
OG0001693	1	1	0	3	1	2	3	1	1	1	1	1	1	1	1	1	1	3	6	4	1	3	1	1	2	2	1	1	1	1	DIPPA_26973.mRNA.1	60S ribosomal protein L4-2	K02930	A09120 Genetic Information Processing	B 09122 Translation	C 03010 Ribosome [PATH:ko03010]	RP-L4e, RPL4; large subunit ribosomal protein L4e
OG0001757	1	1	1	1	4	2	2	1	1	1	1	2	1	1	1	2	0	2	2	2	1	7	1	1	3	1	1	1	1	1	DIPPA_10731.mRNA.1	60S ribosomal protein L7a-1	K02936	A09120 Genetic Information Processing	B 09122 Translation	C 03010 Ribosome [PATH:ko03010]	RP-L7Ae, RPL7A; large subunit ribosomal protein L7Ae
OG0001382	1	1	1	3	3	3	2	1	1	1	1	1	2	1	0	2	2	2	2	4	1	7	2	1	1	2	1	1	4	1	DIPPA_00523.mRNA.1	60S ribosomal protein L9	K02940	A09120 Genetic Information Processing	B 09122 Translation	C 03010 Ribosome [PATH:ko03010]	RP-L9e, RPL9; large subunit ribosomal protein L9e
OG0001975	1	1	4	2	4	1	1	1	1	0	0	1	1	1	1	1	1	1	1	7	2	1	2	1	0	1	2	0	2	1	DIPPA_04615.mRNA.1	6-phosphogluconate dehydrogenase, decarboxylating	K00033	A09100 Metabolism	B 09101 Carbohydrate metabolism	C 00030 Pentose phosphate pathway [PATH:ko00030]	PGD, gnd, gntZ; 6-phosphogluconate dehydrogenase [EC:1.1.1.44 1.1.1.343]
OG0003094	1	3	0	2	4	1	6	0	1	0	0	0	0	1	0	0	0	0	0	0	2	0	0	0	6	1	2	1	0	0	DIPPA_07322.mRNA.1	6-phosphogluconolactonase	K07404	A09100 Metabolism	B 09101 Carbohydrate metabolism	C 00030 Pentose phosphate pathway [PATH:ko00030]	pgl; 6-phosphogluconolactonase [EC:3.1.1.31]
OG0004124	1	0	2	2	2	2	2	1	1	0	0	0	0	0	0	0	0	0	0	1	0	0	0	0	3	0	0	3	4	0	DIPPA_00512.mRNA.1	7-methylguanosine phosphate-specific 5'-nucleotidase	K01081	A09100 Metabolism	B 09104 Nucleotide metabolism	C 00230 Purine metabolism [PATH:ko00230]	E3.1.3.5; 5'-nucleotidase [EC:3.1.3.5]
OG0002878	2	0	0	2	3	3	1	1	3	0	1	1	5	1	1	1	1	1	1	0	0	0	1	0	3	0	0	0	0	1	DIPPA_04640.mRNA.1	AAA ATPase, putative
OG0001196	1	0	0	1	2	3	6	1	2	1	0	0	0	0	0	0	0	0	0	16	6	0	2	1	8	0	0	1	7	3	DIPPA_26578.mRNA.1	AB hydrolase superfamily protein YfhM
OG0002095	2	1	1	2	2	2	3	1	1	1	1	1	1	1	1	1	1	1	1	2	1	2	1	1	4	1	1	1	1	1	DIPPA_04907.mRNA.1	ABC transporter E family member 2	K06174	A09180 Brite Hierarchies	B 09182 Protein families: genetic information processing	C 03009 Ribosome biogenesis [BR:ko03009]	ABCE1, Rli1; ATP-binding cassette, sub-family E, member 1
OG0001437	2	1	2	6	8	5	13	5	3	0	0	4	0	0	0	0	0	0	0	0	5	0	0	0	0	0	0	0	0	0	DIPPA_12102.mRNA.1	Acyl-CoA dehydrogenase
OG0000748	1	1	0	3	2	3	9	1	5	0	0	1	1	2	1	1	1	1	1	8	0	0	4	9	4	0	1	10	7	7	DIPPA_05818.mRNA.1	Acyl-coenzyme A oxidase	K00232	A09100 Metabolism	B 09101 Carbohydrate metabolism	C 00640 Propanoate metabolism [PATH:ko00640]	E1.3.3.6, ACOX1, ACOX3; acyl-CoA oxidase [EC:1.3.3.6]
OG0001290	1	1	1	6	2	4	5	1	2	2	2	1	2	0	1	1	1	1	1	5	2	0	1	1	3	1	2	1	6	1	DIPPA_11297.mRNA.1	Adenosylhomocysteinase	K01251	A09100 Metabolism	B 09105 Amino acid metabolism	C 00270 Cysteine and methionine metabolism [PATH:ko00270]	E3.3.1.1, ahcY; adenosylhomocysteinase [EC:3.3.1.1]
OG0001094	0	3	8	16	0	3	0	0	10	0	0	0	0	0	0	0	1	1	0	3	0	0	2	0	15	0	0	0	3	0	DIPPA_01619.mRNA.1	Adhesive plaque matrix protein
OG0001134	3	1	3	2	9	3	23	3	5	0	0	1	0	1	0	0	0	0	0	0	2	0	0	0	0	0	0	4	0	3	DIPPA_18263.mRNA.1	ADP-ribosyl-[dinitrogen reductase] glycohydrolase
OG0004234	2	0	3	2	2	1	4	2	2	0	0	0	0	0	0	0	0	0	0	0	2	0	1	0	0	0	0	0	1	1	DIPPA_20415.mRNA.1	ADP-ribosyl-[dinitrogen reductase] glycohydrolase
OG0001271	5	1	0	2	2	0	9	1	1	0	3	0	2	1	1	1	1	0	0	8	1	2	0	1	3	0	1	2	9	1	DIPPA_10512.mRNA.1	Aldehyde dehydrogenase family 3 member I1, chloroplastic	K00128	A09100 Metabolism	B 09101 Carbohydrate metabolism	C 00010 Glycolysis / Gluconeogenesis [PATH:ko00010]	ALDH; aldehyde dehydrogenase (NAD+) [EC:1.2.1.3]
OG0001268	3	1	2	2	3	2	2	1	1	0	1	2	3	1	1	1	1	1	1	1	1	1	1	1	11	2	0	2	8	1	DIPPA_20213.mRNA.1	ALG-2 interacting protein X
OG0001401	4	1	5	2	2	3	2	1	1	1	1	1	1	1	1	2	1	1	1	2	1	3	1	1	4	1	1	2	5	1	DIPPA_14536.mRNA.1	Alpha N-terminal protein methyltransferase 1
OG0000853	1	1	0	5	0	6	6	0	0	0	0	0	0	0	0	0	0	0	0	27	4	0	2	3	10	5	3	2	0	2	DIPPA_00126.mRNA.1	Alpha,alpha-trehalose-phosphate synthase	K16055	A09100 Metabolism	B 09101 Carbohydrate metabolism	C 00500 Starch and sucrose metabolism [PATH:ko00500]	TPS; trehalose 6-phosphate synthase/phosphatase [EC:2.4.1.15 3.1.3.12]
OG0001426	3	2	0	26	5	0	0	0	1	0	0	0	0	0	0	0	0	0	0	5	0	0	0	1	1	0	1	0	7	2	DIPPA_08656.mRNA.1	Alpha-dioxygenase 2
OG0000367	1	1	0	7	19	8	51	0	12	0	0	2	1	1	0	0	0	0	0	6	5	0	1	2	16	1	0	3	3	0	DIPPA_06482.mRNA.1	Alpha-galactosidase	K07407	A09100 Metabolism	B 09101 Carbohydrate metabolism	C 00052 Galactose metabolism [PATH:ko00052]	E3.2.1.22B, galA, rafA; alpha-galactosidase [EC:3.2.1.22]
OG0003162	4	1	1	3	4	0	5	1	3	0	0	0	0	0	0	0	0	0	0	7	0	0	0	0	1	0	0	0	0	1	DIPPA_06639.mRNA.1	Alpha-ketoglutarate-dependent dioxygenase abh1
OG0003332	0	0	2	6	7	4	2	0	1	0	0	0	0	0	0	0	0	0	0	5	0	0	0	0	3	0	0	0	0	0	DIPPA_01115.mRNA.1	Alpha-L-arabinofuranosidase 1	K01209	A09100 Metabolism	B 09101 Carbohydrate metabolism	C 00520 Amino sugar and nucleotide sugar metabolism [PATH:ko00520]	abfA; alpha-L-arabinofuranosidase [EC:3.2.1.55]
OG0003460	0	0	0	1	5	5	11	0	5	0	0	0	0	0	0	0	0	0	0	1	1	0	0	0	0	0	0	0	0	0	DIPPA_16862.mRNA.1	Alpha-L-fucosidase 1
OG0001322	2	0	6	2	3	3	3	2	3	0	1	2	2	2	2	5	1	0	0	4	1	0	0	1	4	1	1	0	5	1	DIPPA_07089.mRNA.1	Alpha-mannosidase I MNS4	K10085	A09120 Genetic Information Processing	B 09123 Folding, sorting and degradation	C 04141 Protein processing in endoplasmic reticulum [PATH:ko04141]	EDEM2; ER degradation enhancer, mannosidase alpha-like 2
OG0001718	0	0	1	6	10	3	6	4	6	0	0	3	1	1	0	0	0	0	0	2	1	0	0	1	0	0	1	1	1	0	DIPPA_09603.mRNA.1	Alpha-N-acetylglucosaminidase	K01205	A09100 Metabolism	B 09107 Glycan biosynthesis and metabolism	C 00531 Glycosaminoglycan degradation [PATH:ko00531]	NAGLU; alpha-N-acetylglucosaminidase [EC:3.2.1.5]
OG0004646	0	0	0	3	5	1	9	1	1	0	0	0	0	0	0	0	0	0	0	0	0	0	0	0	1	0	0	0	0	0	DIPPA_01755.mRNA.1	Alpha-xylosidase	K01811	A09190 Not Included in Pathway or Brite	B 09191 Unclassified: metabolism	C 99980 Enzymes with EC numbers	xylS, yicI; alpha-D-xyloside xylohydrolase [EC:3.2.1.177]
OG0004768	0	0	0	5	1	2	1	0	4	0	0	1	1	2	0	0	0	0	0	0	0	0	0	0	3	0	0	0	0	0	DIPPA_12702.mRNA.1	Alpha-xylosidase
OG0000674	2	0	6	5	5	5	8	5	3	0	0	0	0	0	0	0	0	0	0	18	4	0	9	2	11	0	2	0	5	0	DIPPA_15316.mRNA.1	anion transporter 4, chloroplastic
OG0002441	1	1	3	9	2	1	4	1	2	0	1	1	1	1	0	1	1	1	1	0	1	0	0	0	4	0	0	0	0	0	DIPPA_16717.mRNA.1	ankyrin repeat protein, putative
OG0003701	1	0	1	5	5	4	4	1	1	0	0	0	0	0	0	0	0	0	0	5	0	0	0	0	0	0	0	0	0	0	DIPPA_03419.mRNA.1	Ankyrin repeat, PH and SEC7 domain containing protein secG
OG0004019	0	1	1	4	1	3	2	1	1	1	1	1	1	1	1	1	1	1	1	0	0	0	0	0	0	0	0	0	0	0	DIPPA_13911.mRNA.1	antigen 2
OG0003191	0	0	0	3	5	2	8	3	6	0	0	1	0	0	0	0	0	0	0	0	0	1	0	1	0	0	0	0	0	1	DIPPA_04978.mRNA.1	Anti-sigma-I factor RsgI2
OG0004196	0	2	0	2	2	2	2	0	1	0	0	1	0	1	0	0	0	0	0	0	0	2	0	0	1	0	1	0	4	2	DIPPA_13177.mRNA.1	Apyrase	K12304	A09100 Metabolism	B 09104 Nucleotide metabolism	C 00230 Purine metabolism [PATH:ko00230]	CANT1; soluble calcium-activated nucleotidase 1 [EC:3.6.1.6]
OG0003811	2	1	1	1	3	2	3	0	1	0	0	0	0	0	0	0	0	0	0	0	2	0	0	0	1	0	0	4	1	4	DIPPA_32073.mRNA.1	Archaemetzincin-2	K06974	A09180 Brite Hierarchies	B 09176 Drug resistance: antineoplastic	C 01002 Peptidases and inhibitors [BR:ko01002]	amzA, AMZ2, AMZ1; archaemetzincin [EC:3.4.-.-]
OG0003684	1	1	0	2	2	1	5	2	2	0	0	0	0	0	0	0	0	1	1	2	1	0	1	0	2	1	1	0	1	0	DIPPA_04294.mRNA.1	Argininosuccinate synthase	K01940	A09100 Metabolism	B 09105 Amino acid metabolism	C 00250 Alanine, aspartate and glutamate metabolism [PATH:ko00250]	argG, ASS1; argininosuccinate synthase [EC:6.3.4.5]
OG0000591	0	0	0	1	17	5	25	0	0	0	0	0	0	0	0	0	0	0	0	0	4	0	0	0	43	0	2	0	2	0	DIPPA_17511.mRNA.1	Arylsulfatase
OG0001133	0	0	0	6	8	4	25	4	4	1	1	2	2	1	1	1	1	1	1	0	0	0	0	0	0	0	0	0	0	0	DIPPA_00451.mRNA.1	aspartate aminotransferase
OG0001090	5	3	0	3	5	3	8	2	7	0	0	0	0	0	0	0	0	0	0	0	6	0	0	0	16	0	1	1	3	2	DIPPA_03261.mRNA.1	Aspartyl/asparaginyl beta-hydroxylase OS=Mus musculus GN=Asph PE=1 SV=1	K00476	A09130 Environmental Information Processing	B 09132 Signal transduction	C 04020 Calcium signaling pathway [PATH:ko04020]	ASPH; aspartate beta-hydroxylase [EC:1.14.11.16]
OG0001013	4	4	1	4	5	4	2	1	2	0	1	3	2	1	1	1	1	1	1	6	1	1	9	1	0	1	1	2	6	1	DIPPA_00105.mRNA.1	Ataxin-2 homolog
OG0001615	3	0	1	2	2	3	2	1	2	1	2	1	1	2	1	1	1	2	2	5	2	1	3	1	1	1	3	1	1	1	DIPPA_22045.mRNA.1	ATP synthase subunit beta, mitochondrial	K02133	A09100 Metabolism	B 09102 Energy metabolism	C 00190 Oxidative phosphorylation [PATH:ko00190]	ATPeF1B, ATP5B, ATP2; F-type H+-transporting ATPase subunit beta [EC:7.1.2.2]
OG0001829	1	3	1	3	2	2	1	1	1	1	1	1	1	0	1	1	1	1	1	5	2	0	1	4	1	0	0	1	5	3	DIPPA_09167.mRNA.1	Bax inhibitor 1	K21889	A09160 Human Diseases	B 09171 Infectious disease: bacterial	C 05130 Pathogenic Escherichia coli infection [PATH:ko05130]	TMBIM6, BI1, TEGT; Bax inhibitor 1
OG0002585	0	0	0	0	5	1	10	0	0	0	0	0	0	0	0	0	0	0	0	5	0	0	0	0	2	0	0	0	13	0	Hpha_TRINITY_DN11123_c0_g1_TRINITY_DN11123_c0_g1_i1_g.28190_m.28190	beta-1,3-glucuronyltransferase
OG0002584	0	0	0	4	3	0	18	1	3	0	0	0	0	0	0	0	0	0	0	0	6	0	0	0	1	0	0	0	0	0	DIPPA_04614.mRNA.1	Beta-galactosidase 8	K05989	A09190 Not Included in Pathway or Brite	B 09191 Unclassified: metabolism	C 99980 Enzymes with EC numbers	ramA; alpha-L-rhamnosidase [EC:3.2.1.4]
OG0003577	0	0	2	1	4	1	5	1	2	0	0	1	0	0	0	0	0	0	0	0	1	0	1	1	3	0	0	1	2	2	DIPPA_14268.mRNA.1	Beta-mannosidase A	K01192	A09100 Metabolism	B 09107 Glycan biosynthesis and metabolism	C 00511 Other glycan degradation [PATH:ko00511]	E3.2.1.25, MANBA, manB; beta-mannosidase [EC:3.2.1.25]
OG0001453	1	0	0	3	6	4	17	1	1	0	1	1	0	1	1	0	0	0	1	0	4	0	0	0	9	0	1	0	1	0	DIPPA_10672.mRNA.1	Bifunctional arginine demethylase and lysyl-hydroxylase psr-1
OG0002011	2	3	0	3	3	3	3	0	0	0	0	0	0	0	0	0	0	0	0	11	2	0	3	0	6	2	2	0	0	0	DIPPA_00509.mRNA.1	Bifunctional aspartokinase/homoserine dehydrogenase 2, chloroplastic	K12524	A09100 Metabolism	B 09105 Amino acid metabolism	C 00260 Glycine, serine and threonine metabolism [PATH:ko00260]	thrA; bifunctional aspartokinase / homoserine dehydrogenase 1 [EC:2.7.2.4 1.1.1.3]
OG0001127	0	0	2	3	2	1	2	1	2	1	2	1	2	1	1	1	2	1	1	17	2	4	1	3	1	1	0	2	4	2	DIPPA_01431.mRNA.1	Bifunctional ligase/repressor BirA	K03524	A09100 Metabolism	B 09108 Metabolism of cofactors and vitamins	C 00780 Biotin metabolism [PATH:ko00780]	birA; BirA family transcriptional regulator, biotin operon repressor / biotin---[acetyl-CoA-carboxylase] ligase [EC:6.3.4.15]
OG0001099	0	0	0	2	4	3	6	5	4	0	2	2	2	3	2	0	1	1	1	0	6	0	1	1	7	0	4	0	6	1	DIPPA_05981.mRNA.1	Bifunctional lysine-specific demethylase and histidyl-hydroxylase NO66	K21760	A09180 Brite Hierarchies	B 09182 Protein families: genetic information processing	C 03009 Ribosome biogenesis [BR:ko03009]	RIOX2, MINA; bifunctional lysine-specific demethylase and histidyl-hydroxylase MINA [EC:1.14.11.-]
OG0001994	1	1	2	3	3	3	4	1	1	0	0	0	0	1	0	0	1	0	1	14	1	4	0	1	0	1	0	0	0	0	DIPPA_15258.mRNA.1	Binding partner of ACD11 1
OG0004530	0	0	0	1	3	4	1	1	1	0	2	2	0	1	1	1	1	1	1	0	0	0	0	0	0	0	0	0	0	0	DIPPA_25336.mRNA.1	BRCT domain-containing protein
OG0003126	1	0	0	0	4	2	6	0	0	0	0	0	2	1	1	1	1	1	1	0	2	0	0	0	4	0	1	0	0	3	Hpha_TRINITY_DN15170_c3_g8_TRINITY_DN15170_c3_g8_i1_g.129058_m.129058	C-5 sterol desaturase
OG0003749	0	0	0	2	3	2	1	1	3	0	1	1	0	1	0	0	0	0	0	0	0	0	1	0	2	0	0	0	8	0	DIPPA_16024.mRNA.1	Calbindin-32
OG0004134	0	0	9	2	4	2	2	1	1	0	0	1	0	0	0	0	0	0	0	0	1	0	0	0	0	0	0	1	0	0	DIPPA_17009.mRNA.1	Calcium-binding protein NCSA
OG0001806	2	1	2	2	2	2	3	2	2	0	2	4	2	1	0	1	1	1	1	0	1	3	1	1	0	0	0	2	5	2	DIPPA_02710.mRNA.1	Calmodulin
OG0004164	0	0	0	2	2	2	4	1	1	0	1	2	1	2	0	0	0	0	0	0	1	0	1	0	0	0	0	0	0	3	DIPPA_22574.mRNA.1	Calmodulin	K02183	A09130 Environmental Information Processing	B 09132 Signal transduction	C 04014 Ras signaling pathway [PATH:ko04014]	CALM; calmodulin
OG0006353	1	0	1	2	2	2	2	1	1	0	0	1	1	0	0	0	0	0	0	0	0	0	0	0	0	0	0	0	0	0	DIPPA_00106.mRNA.1	Calmodulin
OG0003489	0	1	0	3	6	4	8	0	0	0	0	3	0	3	0	0	0	0	0	0	0	0	0	0	0	0	0	0	0	0	DIPPA_01881.mRNA.1	Calmodulin-like protein
OG0002106	1	1	4	2	1	5	2	1	1	0	2	1	6	2	1	1	1	1	1	0	1	0	0	0	1	0	0	1	3	1	DIPPA_23728.mRNA.1	Calpain-like protease palB/cpr-8
OG0002183	0	6	0	2	3	9	6	4	6	0	0	2	0	2	0	0	0	0	0	0	0	0	0	0	0	0	0	0	0	0	DIPPA_22500.mRNA.1	Calpain-type cysteine protease DEK1
OG0002078	0	0	0	4	6	1	8	0	0	0	0	0	0	0	0	0	0	0	0	0	0	0	0	0	2	0	1	0	20	0	DIPPA_22120.mRNA.1	Carbohydrate sulfotransferase 14 OS=Homo sapiens GN=CHST14 PE=1 SV=2	K08105	A09100 Metabolism	B 09107 Glycan biosynthesis and metabolism	C 00532 Glycosaminoglycan biosynthesis - chondroitin sulfate / dermatan sulfate [PATH:ko00532]	D4ST1; dermatan 4-sulfotransferase 1 [EC:2.8.2.35]
OG0001518	3	3	3	3	3	2	5	1	2	0	0	1	1	1	1	1	1	1	1	6	2	0	1	2	1	1	3	1	1	1	DIPPA_16102.mRNA.1	Carnosine N-methyltransferase	K19787	A09100 Metabolism	B 09105 Amino acid metabolism	C 00340 Histidine metabolism [PATH:ko00340]	CARNMT1; carnosine N-methyltransferase [EC:2.1.1.22]
OG0000730	1	2	0	4	5	4	2	0	0	0	3	2	2	1	0	0	1	0	0	4	8	7	0	0	5	1	2	0	30	1	DIPPA_10003.mRNA.1	Cation-chloride cotransporter 1	K14427	A09180 Brite Hierarchies	B 09183 Protein families: signaling and cellular processes	C 02000 Transporters [BR:ko02000]	SLC12A4_5_6, KCC; solute carrier family 12 (potassium/chloride transporter), member 4/5/6
OG0001216	2	2	2	3	3	2	3	1	1	1	2	1	1	1	1	1	1	1	1	14	2	2	1	2	1	1	1	2	3	1	DIPPA_08180.mRNA.1	CCR4-associated factor 1 homolog 7	K12581	A09120 Genetic Information Processing	B 09123 Folding, sorting and degradation	C 03018 RNA degradation [PATH:ko03018]	CNOT7_8, CAF1, POP2; CCR4-NOT transcription complex subunit 7/8
OG0002796	2	1	2	3	2	2	1	1	1	1	1	0	1	1	1	1	1	1	1	1	0	0	1	1	2	1	1	1	1	1	DIPPA_25276.mRNA.1	Cell division control protein 45 homolog	K06628	A09140 Cellular Processes	B 09143 Cell growth and death	C 04110 Cell cycle [PATH:ko04110]	CDC45; cell division control protein 45
OG0001258	9	7	7	1	2	11	5	5	2	0	0	1	1	7	0	0	0	0	0	0	0	0	0	0	0	0	0	0	0	0	DIPPA_11007.mRNA.1	cellulosomal scaffoldin anchoring protein, putative
OG0002831	3	0	3	1	4	3	1	1	3	0	7	0	0	1	1	1	1	1	1	0	1	0	0	0	0	0	0	0	0	0	DIPPA_21705.mRNA.1	Centrosomal protein of 290 kDa OS=Homo sapiens GN=CEP290 PE=1 SV=2
OG0002839	1	0	1	2	2	2	2	1	1	0	1	2	1	1	1	1	1	1	1	0	1	5	0	0	2	0	0	0	2	1	DIPPA_14898.mRNA.1	Centrosomal protein of 76 kDa OS=Danio rerio GN=cep76 PE=2 SV=1	K16457	A09180 Brite Hierarchies	B 09182 Protein families: genetic information processing	C 03036 Chromosome and associated proteins [BR:ko03036]	CEP76; centrosomal protein CEP76
OG0006412	0	0	0	2	2	2	2	1	2	0	0	0	0	0	0	0	0	0	0	0	0	0	0	0	2	0	0	0	0	1	DIPPA_07344.mRNA.1	Chromosome partition protein Smc
OG0002196	1	1	2	3	2	3	1	1	1	0	4	1	2	1	1	2	1	1	1	0	1	3	2	0	0	0	0	1	4	0	DIPPA_00975.mRNA.1	Cilia- and flagella-associated protein 43
OG0002048	4	4	5	1	2	8	1	1	2	0	0	0	0	3	1	1	1	1	2	0	1	0	1	0	0	0	0	1	2	0	DIPPA_06810.mRNA.1	Cilia- and flagella-associated protein 54
OG0003914	0	1	1	3	3	4	1	1	1	0	1	1	1	1	1	0	1	0	0	0	0	0	0	0	2	1	1	0	0	0	DIPPA_00062.mRNA.1	Citrate/oxoglutarate carrier protein
OG0001878	1	1	1	2	3	2	3	1	1	1	1	1	1	1	1	3	1	1	1	2	2	2	1	1	1	1	1	1	5	1	DIPPA_13451.mRNA.1	clathrin heavy chain 1	K04646	A09140 Cellular Processes	B 09141 Transport and catabolism	C 04144 Endocytosis [PATH:ko04144]	CLTC; clathrin heavy chain
OG0001508	2	2	1	2	3	3	6	2	3	0	1	2	1	1	1	1	1	1	1	1	7	1	1	2	0	1	1	2	1	1	DIPPA_11669.mRNA.1	CLIP-associated protein	K16578	A09180 Brite Hierarchies	B 09182 Protein families: genetic information processing	C 03036 Chromosome and associated proteins [BR:ko03036]	CLASP1_2; CLIP-associating protein 1/2
OG0002209	0	0	0	1	3	3	9	2	2	0	0	0	0	0	0	0	0	0	0	7	2	2	1	0	1	0	0	2	5	0	DIPPA_31687.mRNA.1	CLIP-associating protein
OG0001310	4	0	4	2	3	2	3	1	2	0	1	1	2	2	1	1	1	1	1	3	1	0	1	1	11	0	2	1	4	1	DIPPA_00159.mRNA.1	CLPTM1-like membrane protein cnrB
OG0001953	1	1	1	2	2	2	4	0	0	0	0	0	0	0	0	0	0	0	0	10	3	3	0	1	0	1	1	6	5	1	DIPPA_25426.mRNA.1	Clustered mitochondria protein homolog	K03255	A09180 Brite Hierarchies	B 09182 Protein families: genetic information processing	C 03012 Translation factors [BR:ko03012]	TIF31, CLU1; protein TIF31
OG0000825	0	0	0	14	33	0	0	0	1	0	0	0	0	0	0	0	0	0	0	0	0	0	0	1	0	0	0	0	29	1	DIPPA_03820.mRNA.1	Coadhesin
OG0001558	5	1	5	2	3	2	2	1	1	0	1	1	2	3	2	0	0	1	2	0	2	0	3	2	5	0	1	0	3	1	DIPPA_12408.mRNA.1	cob(I)alamin adenosyltransferase
OG0002807	1	0	1	2	1	2	2	1	1	1	1	0	0	0	1	1	1	1	1	1	1	0	1	2	5	1	1	1	2	1	DIPPA_12820.mRNA.1	Coenzyme Q-binding protein COQ10, mitochondrial	K18588	A09190 Not Included in Pathway or Brite	B 09191 Unclassified: metabolism	C 99987 Cofactor metabolism	COQ1; coenzyme Q-binding protein COQ1
OG0001616	2	1	1	2	2	2	2	7	2	1	0	1	1	2	1	1	1	1	1	2	3	0	1	1	2	1	1	4	2	2	DIPPA_05184.mRNA.1	Cyclin-dependent kinases regulatory subunit	K02219	A09140 Cellular Processes	B 09143 Cell growth and death	C 04111 Cell cycle - yeast [PATH:ko04111]	CKS1; cyclin-dependent kinase regulatory subunit CKS1
OG0002454	3	2	6	4	2	3	3	0	1	0	0	0	0	0	0	0	0	0	0	0	1	0	0	3	4	0	0	1	3	1	DIPPA_02823.mRNA.1	Cystatin-B	K13907	A09180 Brite Hierarchies	B 09176 Drug resistance: antineoplastic	C 01002 Peptidases and inhibitors [BR:ko01002]	CSTA_B; cystatin-A/B
OG0003948	3	1	0	2	1	2	3	0	0	0	0	0	2	0	0	0	0	0	0	0	2	0	0	1	1	0	1	2	0	4	DIPPA_12947.mRNA.1	cysteine desulfurase
OG0002444	1	1	0	2	2	1	6	0	0	0	0	1	0	1	1	0	2	0	0	1	0	5	0	1	3	0	2	2	4	1	DIPPA_26503.mRNA.1	Cystinosin homolog	K12386	A09140 Cellular Processes	B 09141 Transport and catabolism	C 04142 Lysosome [PATH:ko04142]	CTNS; cystinosin
OG0001200	0	0	0	5	5	1	4	1	1	0	0	0	0	0	0	0	0	0	0	24	1	0	1	1	0	1	2	1	13	0	DIPPA_08730.mRNA.1	Cytochrome b2, mitochondrial	K00101	A09100 Metabolism	B 09101 Carbohydrate metabolism	C 00620 Pyruvate metabolism [PATH:ko00620]	lldD; L-lactate dehydrogenase (cytochrome) [EC:1.1.2.3]
OG0000929	1	2	0	1	3	5	13	0	0	0	0	0	0	0	0	0	0	0	0	17	5	0	13	1	1	0	5	0	4	1	DIPPA_33185.mRNA.1	Cytochrome b561, DM13 and DOMON domain-containing protein
OG0004225	1	1	0	1	3	3	7	1	1	0	1	0	0	0	0	0	0	0	2	0	0	0	0	0	1	0	1	0	0	0	DIPPA_06740.mRNA.1	D-amino acid dehydrogenase	K00285	A09100 Metabolism	B 09105 Amino acid metabolism	C 00360 Phenylalanine metabolism [PATH:ko00360]	dadA; D-amino-acid dehydrogenase [EC:1.4.5.1]
OG0002915	1	0	2	2	1	2	2	1	1	0	1	1	1	1	1	1	1	1	1	2	2	0	1	1	1	1	1	1	1	1	DIPPA_25518.mRNA.1	DEAD-box ATP-dependent RNA helicase 13	K14805	A09180 Brite Hierarchies	B 09182 Protein families: genetic information processing	C 03009 Ribosome biogenesis [BR:ko03009]	DDX24, MAK5; ATP-dependent RNA helicase DDX24/MAK5 [EC:3.6.4.13]
OG0002327	1	0	0	2	2	2	1	1	1	0	1	1	1	1	1	2	1	1	1	7	3	0	2	0	3	0	1	1	1	0	DIPPA_05590.mRNA.1	DEAD-box ATP-dependent RNA helicase 7	K16911	A09180 Brite Hierarchies	B 09182 Protein families: genetic information processing	C 03009 Ribosome biogenesis [BR:ko03009]	DDX21; ATP-dependent RNA helicase DDX21 [EC:3.6.4.13]
OG0001532	1	5	1	2	3	4	2	1	1	1	1	1	1	1	1	1	1	1	1	5	1	3	1	1	2	1	2	1	3	1	DIPPA_01031.mRNA.1	DEAD-box ATP-dependent RNA helicase 8	K12614	A09120 Genetic Information Processing	B 09123 Folding, sorting and degradation	C 03018 RNA degradation [PATH:ko03018]	DDX6, RCK, DHH1; ATP-dependent RNA helicase DDX6/DHH1 [EC:3.6.4.13]
OG0001466	1	1	1	1	7	1	5	2	4	0	0	2	1	1	1	1	1	1	2	3	2	0	3	0	4	2	0	3	2	1	DIPPA_04354.mRNA.1	Delta(7)-sterol 5(6)-desaturase	K00227	A09100 Metabolism	B 09103 Lipid metabolism	C 00100 Steroid biosynthesis [PATH:ko00100]	SC5DL, ERG3; Delta7-sterol 5-desaturase [EC:1.14.19.2]
OG0004880	0	0	0	3	2	1	1	3	0	0	0	0	0	0	0	0	0	0	0	0	1	0	0	3	1	0	1	0	0	4	DIPPA_07477.mRNA.1	Demethylmenaquinone methyltransferase
OG0002108	2	0	0	3	2	3	4	1	3	0	1	1	1	1	1	1	2	1	2	0	3	3	0	0	2	0	0	1	2	1	DIPPA_00410.mRNA.1	Deoxyribose-phosphate aldolase 1	K01619	A09100 Metabolism	B 09101 Carbohydrate metabolism	C 00030 Pentose phosphate pathway [PATH:ko00030]	deoC, DERA; deoxyribose-phosphate aldolase [EC:4.1.2.4]
OG0002222	0	0	2	3	4	0	3	2	2	0	0	2	1	1	0	0	0	0	3	2	3	2	2	2	1	0	1	1	0	2	DIPPA_04618.mRNA.1	Diaminopimelate decarboxylase
OG0002350	2	1	2	4	3	2	3	0	0	0	1	0	0	1	1	1	3	1	1	1	1	0	1	0	3	1	2	1	1	1	DIPPA_03325.mRNA.1	Dihydroorotate dehydrogenase (quinone), mitochondrial	K00254	A09100 Metabolism	B 09104 Nucleotide metabolism	C 00240 Pyrimidine metabolism [PATH:ko00240]	DHODH, pyrD; dihydroorotate dehydrogenase [EC:1.3.5.2]
OG0004633	2	1	1	2	2	2	2	0	1	0	0	0	0	0	0	0	0	0	0	2	1	0	1	0	2	1	1	0	0	0	DIPPA_05208.mRNA.1	Dihydroxy-acid dehydratase	K01687	A09100 Metabolism	B 09105 Amino acid metabolism	C 00290 Valine, leucine and isoleucine biosynthesis [PATH:ko00290]	ilvD; dihydroxy-acid dehydratase [EC:4.2.1.9]
OG0003854	0	0	0	2	2	5	2	2	1	0	0	1	2	0	0	0	0	0	0	0	1	0	1	5	0	0	0	0	2	0	DIPPA_21178.mRNA.1	di-N-acetylchitobiase 2	K12310	A09190 Not Included in Pathway or Brite	B 09191 Unclassified: metabolism	C 99980 Enzymes with EC numbers	CTBS; Di-N-acetylchitobiase [EC:3.2.1.-]
OG0001432	10	4	5	1	3	3	6	0	1	0	0	0	0	0	0	0	0	0	0	0	2	0	0	0	19	0	0	0	0	0	DIPPA_28432.mRNA.1	dipeptidase
OG0002576	1	1	0	5	3	3	3	0	0	0	0	0	0	0	0	0	0	0	0	0	4	0	0	7	2	2	1	0	0	4	DIPPA_20528.mRNA.1	Disulfide-bond oxidoreductase YfcG	K11209	A09190 Not Included in Pathway or Brite	B 09191 Unclassified: metabolism	C 99980 Enzymes with EC numbers	yghU, yfcG; GSH-dependent disulfide-bond oxidoreductase [EC:1.8.4.-]
OG0005290	1	0	3	1	3	1	8	0	0	0	0	0	0	0	0	0	0	0	0	0	1	0	0	0	0	0	0	0	0	0	DIPPA_33030.mRNA.1	Divalent metal cation transporter MntH
OG0002290	3	1	3	2	5	3	3	2	2	0	0	2	0	0	0	0	0	0	0	1	1	0	1	1	2	1	1	0	4	1	DIPPA_01326.mRNA.1	DNA (cytosine-5)-methyltransferase	K15336	A09180 Brite Hierarchies	B 09182 Protein families: genetic information processing	C 03016 Transfer RNA biogenesis [BR:ko03016]	TRDMT1, DNMT2; tRNA (cytosine38-C5)-methyltransferase [EC:2.1.1.24]
OG0001434	1	1	0	4	3	0	3	1	4	0	0	1	1	0	0	0	0	0	0	9	3	0	0	0	12	0	2	0	5	4	DIPPA_18012.mRNA.1	DNA oxidative demethylase ALKBH2
OG0006010	1	1	0	1	4	2	1	0	0	0	0	0	0	0	0	0	0	0	0	0	0	0	0	0	3	1	1	0	0	0	DIPPA_21844.mRNA.1	DNA repair protein RAD16
OG0003051	3	0	3	2	3	2	2	2	2	0	0	0	0	0	0	0	0	0	0	5	0	0	0	1	0	0	0	0	2	5	DIPPA_32193.mRNA.1	DNA-repair protein XRCC1
OG0005316	0	0	0	4	2	1	1	0	1	0	0	1	1	0	0	0	0	0	0	0	0	0	0	1	2	1	1	1	0	1	DIPPA_13301.mRNA.1	D-threo-3-hydroxyaspartate dehydratase
OG0005315	0	0	0	1	3	2	2	0	0	0	0	1	1	0	0	0	0	0	0	0	2	0	1	0	4	0	0	0	0	1	DIPPA_26569.mRNA.1	D-threonine aldolase
OG0002396	2	1	1	2	3	4	3	1	1	0	1	1	1	1	1	2	1	1	1	0	1	1	0	0	0	0	0	6	0	1	DIPPA_11994.mRNA.1	Dual specificity protein phosphatase 1
OG0001986	2	0	0	3	3	5	2	0	0	0	1	1	2	1	1	1	1	1	1	0	2	1	3	0	0	0	0	3	5	4	DIPPA_08104.mRNA.1	Dual specificity protein phosphatase 23 OS=Homo sapiens GN=DUSP23 PE=1 SV=1
OG0001929	1	1	1	2	2	6	2	1	1	0	1	1	2	2	1	1	1	1	1	0	1	1	2	0	4	0	1	3	2	2	DIPPA_03143.mRNA.1	Dynein light chain 1, axonemal	K10411	A09160 Human Diseases	B 09164 Neurodegenerative disease	C 05016 Huntington disease [PATH:ko05016]	DNAL1; dynein light chain 1, axonemal
OG0001824	4	1	9	2	2	3	4	1	3	0	0	0	0	0	0	0	0	0	0	4	4	0	0	1	1	0	2	3	1	1	DIPPA_24567.mRNA.1	E3 ubiquitin-protein ligase DDB_G0283893
OG0001345	2	0	3	7	5	5	4	1	1	1	2	1	2	1	1	1	1	1	1	6	1	2	1	1	0	1	1	1	1	1	DIPPA_14068.mRNA.1	E3 ubiquitin-protein ligase hel2	K22381	A09180 Brite Hierarchies	B 09182 Protein families: genetic information processing	C 04121 Ubiquitin system [BR:ko04121]	ZNF598; E3 ubiquitin-protein ligase ZNF598 [EC:2.3.2.27]
OG0005413	0	0	0	2	3	3	5	1	1	0	0	0	1	1	0	0	0	0	0	0	0	0	0	0	0	0	0	0	0	0	DIPPA_00611.mRNA.1	E3 ubiquitin-protein ligase HERC2
OG0001837	0	0	2	2	3	2	4	0	2	0	0	0	0	0	0	0	0	0	0	16	1	2	2	1	0	1	4	1	2	1	DIPPA_20163.mRNA.1	E3 ubiquitin-protein ligase MIEL1	K10144	A09120 Genetic Information Processing	B 09123 Folding, sorting and degradation	C 04120 Ubiquitin mediated proteolysis [PATH:ko04120]	RCHY1, PIRH2; RING finger and CHY zinc finger domain-containing protein 1 [EC:2.3.2.27]
OG0003770	1	0	2	2	4	2	2	1	1	0	1	1	1	1	1	0	1	1	1	0	1	0	1	0	1	0	0	0	0	0	DIPPA_14414.mRNA.1	E3 ubiquitin-protein ligase RSP5
OG0001969	0	0	1	3	6	3	12	0	1	0	0	0	0	1	0	0	0	0	0	0	2	0	1	1	4	0	1	2	2	3	DIPPA_03555.mRNA.1	E-cinnamoyl-CoA:R-phenyllactate CoA transferase
OG0002338	1	0	2	2	2	1	7	1	1	0	0	1	1	4	0	0	0	0	0	1	1	0	1	0	0	0	3	0	2	7	DIPPA_06636.mRNA.1	EGF domain-specific O-linked N-acetylglucosamine transferase	K18134	A09100 Metabolism	B 09107 Glycan biosynthesis and metabolism	C 00514 Other types of O-glycan biosynthesis [PATH:ko00514]	EOGT; EGF domain-specific O-GlcNAc transferase [EC:2.4.1.255]
OG0006062	1	1	0	2	4	1	2	0	0	0	0	0	0	0	0	0	0	0	0	0	1	0	0	0	3	0	0	0	0	0	DIPPA_00252.mRNA.1	Elongation of fatty acids protein 3
OG0000871	2	1	2	20	5	1	6	0	3	0	0	1	0	1	0	0	0	0	0	0	4	0	4	1	10	0	1	13	0	0	DIPPA_01396.mRNA.1	Endo-1,3-1,4-beta-glycanase ExsH
OG0000848	3	0	3	4	1	4	1	1	1	0	1	1	1	1	1	0	0	1	1	10	3	0	1	0	13	0	19	0	6	0	DIPPA_13981.mRNA.1	Endochitinase 46
OG0001705	2	0	0	4	4	1	13	0	3	0	0	2	4	2	0	0	0	0	0	0	2	0	0	1	5	0	0	4	0	1	DIPPA_01149.mRNA.1	Endoglycoceramidase	K05991	A09190 Not Included in Pathway or Brite	B 09191 Unclassified: metabolism	C 99980 Enzymes with EC numbers	E3.2.1.123; endoglycosylceramidase [EC:3.2.1.123]
OG0001866	3	1	1	2	2	3	2	3	1	0	0	1	1	1	1	1	1	1	1	4	1	2	1	3	2	1	1	1	1	2	DIPPA_18656.mRNA.1	Endonuclease V	K21813	A09180 Brite Hierarchies	B 09182 Protein families: genetic information processing	C 03400 DNA repair and recombination proteins [BR:ko03400]	ENDOV; endonuclease V [EC:3.1.26.-]
OG0001628	5	0	0	3	4	7	4	4	3	1	0	3	1	0	0	0	0	0	0	0	2	0	1	1	2	0	1	1	0	7	DIPPA_00420.mRNA.1	Endonuclease/exonuclease/phosphatase family-like protein
OG0004137	0	0	0	4	2	0	5	0	2	0	0	1	0	0	0	0	0	0	0	0	4	0	0	0	6	0	0	0	0	0	DIPPA_09420.mRNA.1	Endopolygalacturonase I
OG0001604	2	2	3	2	1	2	5	1	1	2	1	1	1	1	1	1	1	1	1	3	2	2	1	1	4	1	1	1	3	1	DIPPA_10885.mRNA.1	ER lumen protein-retaining receptor	K10949	A09160 Human Diseases	B 09171 Infectious disease: bacterial	C 05110 Vibrio cholerae infection [PATH:ko05110]	KDELR; ER lumen protein retaining receptor
OG0004362	1	1	2	2	5	1	1	1	1	2	1	0	1	1	0	0	0	1	1	0	0	0	0	0	0	0	0	0	0	0	DIPPA_13060.mRNA.1	eukaryotic translation initiation factor 3 subunit 10, putative
OG0001721	1	1	1	2	3	2	4	1	2	1	1	1	1	1	1	2	1	1	1	2	3	2	1	1	3	1	1	2	3	1	DIPPA_08118.mRNA.1	Eukaryotic translation initiation factor 5	K03262	A09120 Genetic Information Processing	B 09122 Translation	C 03013 RNA transport [PATH:ko03013]	EIF5; translation initiation factor 5
OG0000854	0	0	0	3	10	5	13	0	2	0	0	0	0	0	0	0	0	0	0	0	2	0	19	0	9	0	0	0	14	0	DIPPA_02142.mRNA.1	Extracellular sulfatase SULF-1 homolog	K01137	A09100 Metabolism	B 09107 Glycan biosynthesis and metabolism	C 00531 Glycosaminoglycan degradation [PATH:ko00531]	GNS; N-acetylglucosamine-6-sulfatase [EC:3.1.6.14]
OG0002527	1	0	1	2	2	3	2	3	3	0	0	2	1	2	1	0	1	0	0	1	2	2	0	1	2	1	0	1	1	1	DIPPA_10844.mRNA.1	F-actin-capping protein subunit beta	K10365	A09140 Cellular Processes	B 09141 Transport and catabolism	C 04144 Endocytosis [PATH:ko04144]	CAPZB; capping protein (actin filament) muscle Z-line, beta
OG0000397	0	1	0	33	21	2	13	0	0	0	0	2	1	0	0	0	0	0	0	33	2	0	0	8	14	0	0	0	0	4	DIPPA_00923.mRNA.1	FAD-linked oxidoreductase DDB_G0289697
OG0003837	1	0	3	2	4	1	4	2	1	0	0	0	0	0	0	0	0	0	0	1	1	0	0	1	0	0	1	1	2	1	DIPPA_16410.mRNA.1	Farnesylcysteine lyase	K05906	A09100 Metabolism	B 09109 Metabolism of terpenoids and polyketides	C 00900 Terpenoid backbone biosynthesis [PATH:ko00900]	PCYOX1, FCLY; prenylcysteine oxidase / farnesylcysteine lyase [EC:1.8.3.5 1.8.3.6]
OG0003188	0	1	3	2	3	2	5	1	2	0	0	0	0	0	0	0	0	0	0	0	2	0	1	0	4	0	0	4	0	1	DIPPA_15170.mRNA.1	Fatty acid desaturase family protein OS=Naegleria gruberi OX=5762 GN=NAEGRDRAFT_77350 PE=4 SV=1
OG0002473	0	0	0	10	7	3	6	0	1	0	0	0	0	0	0	0	0	0	0	0	4	0	0	0	5	0	1	0	0	0	DIPPA_01628.mRNA.1	F-box protein At1g78280
OG0001921	2	0	3	3	2	2	4	1	2	0	4	1	2	2	2	3	2	2	2	0	0	1	0	1	0	0	0	1	2	0	DIPPA_04233.mRNA.1	FK506-binding protein 5
OG0003137	1	1	1	2	2	1	2	1	2	0	1	1	1	1	1	1	1	1	1	0	1	1	1	0	1	0	0	1	3	1	DIPPA_11784.mRNA.1	flagellar associated protein
OG0002897	3	2	3	2	4	3	3	2	2	0	1	1	1	1	1	1	1	1	1	0	0	0	0	0	0	0	0	0	0	0	DIPPA_23152.mRNA.1	Flagellar attachment zone protein 1
OG0002111	2	3	2	2	3	2	2	1	1	0	1	1	1	1	1	1	1	1	1	0	1	1	1	0	1	0	1	2	6	1	DIPPA_08619.mRNA.1	flagellar protofilament ribbon protein
OG0003446	2	0	3	2	3	2	2	2	2	0	0	0	0	0	0	0	0	0	0	3	1	0	1	1	3	1	1	0	0	0	DIPPA_09178.mRNA.1	Folic acid synthesis protein FOL1
OG0007240	1	0	0	1	2	1	2	1	0	0	0	0	0	0	0	0	0	0	0	0	0	0	0	1	0	1	0	0	1	1	DIPPA_02906.mRNA.1	Folliculin	K09594	A09130 Environmental Information Processing	B 09132 Signal transduction	C 04150 mTOR signaling pathway [PATH:ko04150]	FLCN, BHD; folliculin
OG0000781	4	1	0	4	2	3	3	1	1	1	1	1	1	1	1	2	1	2	3	21	3	1	4	1	7	0	1	1	8	1	DIPPA_23086.mRNA.1	Fructose-bisphosphate aldolase, glycosomal	K01623	A09100 Metabolism	B 09101 Carbohydrate metabolism	C 00010 Glycolysis / Gluconeogenesis [PATH:ko00010]	ALDO; fructose-bisphosphate aldolase, class I [EC:4.1.2.13]
OG0000521	0	2	26	2	7	1	18	0	0	0	0	0	0	0	0	0	0	0	0	0	2	0	0	0	9	0	0	0	41	0	DIPPA_18307.mRNA.1	Gamma-aminobutyric acid receptor subunit beta-like	K05181	A09130 Environmental Information Processing	B 09133 Signaling molecules and interaction	C 04080 Neuroactive ligand-receptor interaction [PATH:ko04080]	GABRB; gamma-aminobutyric acid receptor subunit beta
OG0003550	1	0	1	1	3	1	11	0	0	0	0	0	0	0	0	0	0	0	0	0	2	0	0	0	0	0	8	0	0	0	DIPPA_09734.mRNA.1	GDP-fucose protein O-fucosyltransferase 2	K03691	A09100 Metabolism	B 09107 Glycan biosynthesis and metabolism	C 00514 Other types of O-glycan biosynthesis [PATH:ko00514]	POFUT; peptide-O-fucosyltransferase [EC:2.4.1.221]
OG0003809	1	0	3	3	4	4	4	0	0	0	0	0	0	0	0	0	0	0	0	2	1	0	1	0	1	0	0	1	1	0	DIPPA_08025.mRNA.1	GDP-L-galactose phosphorylase 1
OG0004138	0	0	0	3	1	4	4	1	0	0	1	1	1	0	0	0	0	0	0	2	3	0	1	0	1	0	1	0	0	0	DIPPA_01198.mRNA.1	GDP-mannose 3,5-epimerase	K10046	A09100 Metabolism	B 09101 Carbohydrate metabolism	C 00053 Ascorbate and aldarate metabolism [PATH:ko00053]	GME; GDP-D-mannose 3', 5'-epimerase [EC:5.1.3.18 5.1.3.-]
OG0001908	1	2	1	1	3	2	5	1	2	0	2	2	1	2	1	0	1	0	0	0	9	0	0	0	6	0	0	0	0	2	DIPPA_14723.mRNA.1	GDP-mannose transporter GONST2	K15356	A09180 Brite Hierarchies	B 09183 Protein families: signaling and cellular processes	C 02000 Transporters [BR:ko02000]	VRG4, GONST1; GDP-mannose transporter
OG0001771	5	0	5	2	2	1	4	0	0	0	0	0	0	0	0	0	0	0	0	2	3	0	3	0	18	0	2	0	0	0	DIPPA_27773.mRNA.1	GDP-mannose transporter GONST3
OG0001117	2	0	1	5	9	1	0	0	2	0	5	2	0	0	0	0	0	0	0	21	0	0	0	0	0	0	6	5	0	5	DIPPA_15455.mRNA.1	Gene 10 protein
OG0001165	7	4	5	6	3	5	3	1	1	1	1	1	1	1	1	1	3	1	1	3	1	1	1	1	2	1	1	1	2	1	DIPPA_10201.mRNA.1	General negative regulator of transcription subunit 1	K12604	A09120 Genetic Information Processing	B 09123 Folding, sorting and degradation	C 03018 RNA degradation [PATH:ko03018]	CNOT1, NOT1; CCR4-NOT transcription complex subunit 1
OG0001371	2	1	3	2	2	2	2	1	1	1	1	1	2	1	1	1	1	1	1	4	2	1	1	1	1	1	1	1	14	1	DIPPA_00772.mRNA.1	General negative regulator of transcription subunit 3	K12580	A09120 Genetic Information Processing	B 09123 Folding, sorting and degradation	C 03018 RNA degradation [PATH:ko03018]	CNOT3, NOT3; CCR4-NOT transcription complex subunit 3
OG0002295	0	1	0	2	2	15	1	0	0	0	0	0	0	0	0	0	0	0	0	7	3	0	0	0	3	0	0	3	2	0	DIPPA_13472.mRNA.1	GILT-like protein C02D5.2	K08059	A09150 Organismal Systems	B 09151 Immune system	C 04612 Antigen processing and presentation [PATH:ko04612]	IFI3, GILT; interferon, gamma-inducible protein 3
OG0005968	0	0	0	1	5	1	2	0	4	0	0	1	0	1	0	0	0	0	0	0	0	0	0	0	0	0	0	0	0	0	DIPPA_34441.mRNA.1	Glucan 1,3-beta-glucosidase
OG0000933	3	2	1	4	4	1	4	1	8	0	0	1	1	3	1	1	1	1	1	12	4	2	2	2	3	3	1	0	3	1	DIPPA_06404.mRNA.1	Glucose-6-phosphate 1-dehydrogenase, cytoplasmic isoform
OG0001062	0	0	0	2	1	11	4	3	2	0	1	1	3	1	1	2	1	1	1	11	3	0	4	0	4	1	1	2	4	1	DIPPA_12059.mRNA.1	Glutamine synthetase	K01915	A09100 Metabolism	B 09101 Carbohydrate metabolism	C 00630 Glyoxylate and dicarboxylate metabolism [PATH:ko00630]	glnA, GLUL; glutamine synthetase [EC:6.3.1.2]
OG0001954	1	0	2	4	2	3	6	0	0	0	0	0	0	0	0	0	0	0	0	6	4	0	1	1	7	1	3	1	0	2	DIPPA_00978.mRNA.1	Glutathione gamma-glutamylcysteinyltransferase 1	K05941	A09190 Not Included in Pathway or Brite	B 09191 Unclassified: metabolism	C 99980 Enzymes with EC numbers	E2.3.2.15; glutathione gamma-glutamylcysteinyltransferase [EC:2.3.2.15]
OG0000546	1	0	1	0	2	4	6	0	0	0	0	0	0	0	0	0	0	0	0	20	4	0	1	0	17	0	2	0	47	0	Hpha_TRINITY_DN11156_c0_g1_TRINITY_DN11156_c0_g1_i2_g.28070_m.28070	glutathione s-transferase	K07393	A09190 Not Included in Pathway or Brite	B 09191 Unclassified: metabolism	C 99980 Enzymes with EC numbers	ECM4, yqjG; glutathionyl-hydroquinone reductase [EC:1.8.5.7]
OG0001381	0	0	0	3	4	2	9	2	4	0	0	4	0	4	0	0	0	0	0	0	6	0	0	0	1	0	7	0	9	0	DIPPA_11710.mRNA.1	Glycoprotein-N-acetylgalactosamine 3-beta-galactosyltransferase 1	K00731	A09100 Metabolism	B 09107 Glycan biosynthesis and metabolism	C 00512 Mucin type O-glycan biosynthesis [PATH:ko00512]	C1GALT1; glycoprotein-N-acetylgalactosamine 3-beta-galactosyltransferase [EC:2.4.1.122]
OG0003939	3	0	1	1	3	0	12	1	4	0	0	0	0	0	0	0	0	0	0	0	0	0	0	0	0	0	0	0	0	0	DIPPA_11027.mRNA.1	glycosyl family 43
OG0002346	1	2	1	4	3	3	4	3	3	0	2	2	3	3	1	0	3	0	0	0	0	0	0	0	0	0	0	0	0	0	DIPPA_11410.mRNA.1	glycosyl transferase family 2
OG0001818	5	2	6	2	2	2	8	1	1	0	1	1	1	1	1	1	1	1	1	0	0	0	0	1	1	1	1	1	2	1	DIPPA_06602.mRNA.1	Golgi reassembly stacking protein
OG0001862	0	0	0	0	8	4	17	3	4	0	0	2	0	7	0	0	0	0	0	0	0	0	0	0	0	0	0	0	0	0	Hpha_TRINITY_DN14959_c0_g1_TRINITY_DN14959_c0_g1_i1_g.144113_m.144113	GPI-anchored surface protein, putative
OG0001433	1	1	1	4	3	14	10	0	0	0	0	0	0	0	0	0	0	0	0	0	2	0	10	1	1	0	0	6	0	0	DIPPA_03178.mRNA.1	Group 1 truncated hemoglobin GlbN	K06886	A09190 Not Included in Pathway or Brite	B 09194 Poorly characterized	C 99996 General function prediction only	glbN; hemoglobin
OG0000886	1	0	5	2	2	3	4	1	1	0	1	1	1	1	1	1	1	1	1	29	0	1	2	1	0	1	0	0	11	1	DIPPA_15923.mRNA.1	GTPase-activating protein GYP7	K20168	A09140 Cellular Processes	B 09141 Transport and catabolism	C 04137 Mitophagy - animal [PATH:ko04137]	TBC1D15; TBC1 domain family member 15
OG0001171	0	1	0	2	2	3	6	5	8	0	2	2	1	1	1	1	1	2	2	3	2	0	0	0	4	5	1	0	5	2	DIPPA_19054.mRNA.1	Guanidinobutyrase	K12255	A09100 Metabolism	B 09105 Amino acid metabolism	C 00330 Arginine and proline metabolism [PATH:ko00330]	gbuA; guanidinobutyrase [EC:3.5.3.7]
OG0003241	1	0	2	3	3	1	1	0	0	0	1	1	0	1	1	1	1	1	1	2	1	0	1	1	2	1	1	1	0	1	DIPPA_09247.mRNA.1	Guanine nucleotide-binding protein negative regulator 1	K23314	A09180 Brite Hierarchies	B 09182 Protein families: genetic information processing	C 03032 DNA replication proteins [BR:ko03032]	WRAP53, TCAB1; telomerase Cajal body protein 1
OG0001482	0	1	1	5	1	5	1	1	1	1	2	3	3	1	2	2	1	2	2	3	1	2	1	1	2	1	1	1	3	1	DIPPA_16498.mRNA.1	Guanine nucleotide-binding protein subunit beta-like protein	K14753	A09160 Human Diseases	B 09172 Infectious disease: viral	C 05162 Measles [PATH:ko05162]	RACK1; guanine nucleotide-binding protein subunit beta-2-like 1 protein
OG0002691	2	1	1	2	3	6	4	4	1	0	0	1	1	0	0	0	1	0	0	0	0	5	0	0	3	0	0	0	0	0	DIPPA_19814.mRNA.1	Heat shock 70 kDa protein 18
OG0001388	0	1	0	8	4	1	16	0	3	0	0	1	0	0	0	0	0	0	0	8	3	0	0	0	5	0	1	0	4	0	DIPPA_02756.mRNA.1	Heparanase-like protein 2	K07964	A09100 Metabolism	B 09107 Glycan biosynthesis and metabolism	C 00531 Glycosaminoglycan degradation [PATH:ko00531]	HPSE; heparanase [EC:3.2.1.166]
OG0001800	3	2	0	2	3	2	4	1	3	0	2	1	2	3	2	2	2	2	2	0	1	0	2	0	3	1	1	0	0	0	DIPPA_10892.mRNA.1	Hercynine oxygenase
OG0001289	1	0	1	6	6	4	4	1	1	0	1	1	0	0	1	0	0	0	0	2	0	0	0	1	1	1	1	2	22	1	DIPPA_05511.mRNA.1	Histidine-rich membrane protein KE4 homolog 1	K14713	A09180 Brite Hierarchies	B 09183 Protein families: signaling and cellular processes	C 02000 Transporters [BR:ko02000]	SLC39A7, KE4, ZIP7; solute carrier family 39 (zinc transporter), member 7
OG0001665	2	0	2	3	2	2	2	1	1	2	1	1	1	1	1	1	1	1	1	7	1	3	1	2	1	1	2	2	2	1	DIPPA_31492.mRNA.1	HIT-type Zinc finger family protein
OG0003735	0	1	0	1	2	2	2	1	2	0	1	1	1	2	0	0	0	0	0	2	1	0	1	1	1	0	1	1	1	1	DIPPA_24210.mRNA.1	Homogentisate 1,2-dioxygenase	K00451	A09100 Metabolism	B 09105 Amino acid metabolism	C 00350 Tyrosine metabolism [PATH:ko00350]	HGD, hmgA; homogentisate 1,2-dioxygenase [EC:1.13.11.5]
OG0003396	1	0	2	1	1	1	11	2	1	0	0	0	1	1	0	0	0	0	0	0	0	1	4	0	0	0	1	0	0	1	DIPPA_10890.mRNA.1	Hydroxylamine reductase	K05601	A09100 Metabolism	B 09102 Energy metabolism	C 00910 Nitrogen metabolism [PATH:ko00910]	hcp; hydroxylamine reductase [EC:1.7.99.1]
OG0000835	3	1	0	3	3	3	7	2	2	0	1	2	2	2	0	0	0	0	0	0	2	0	1	1	31	0	3	0	8	1	DIPPA_20413.mRNA.1	Hypoxia-inducible factor prolyl hydroxylase	K09592	A09130 Environmental Information Processing	B 09132 Signal transduction	C 04066 HIF-1 signaling pathway [PATH:ko04066]	EGLN, HPH; hypoxia-inducible factor prolyl hydroxylase [EC:1.14.11.29]
OG0006380	3	0	0	7	1	1	1	0	0	0	0	0	0	0	0	0	0	0	0	0	0	1	0	0	0	0	0	0	0	0	DIPPA_00593.mRNA.1	Imidazoleglycerol-phosphate dehydratase
OG0002951	1	1	1	1	2	2	4	1	1	0	2	1	1	1	1	1	1	1	1	0	1	1	2	0	1	0	0	1	1	1	DIPPA_00840.mRNA.1	Importin subunit alpha
OG0003250	0	0	3	1	4	2	17	1	1	0	0	0	0	1	0	0	0	0	0	0	0	0	0	0	0	0	0	0	0	0	DIPPA_35880.mRNA.1	inactive serine/threonine-protein kinase slob1
OG0001746	1	1	1	1	2	4	10	1	1	0	1	1	1	1	1	1	1	1	1	5	1	2	1	1	0	0	2	1	2	1	DIPPA_08935.mRNA.1	Inositol-3-phosphate synthase	K01858	A09100 Metabolism	B 09101 Carbohydrate metabolism	C 00562 Inositol phosphate metabolism [PATH:ko00562]	INO1, ISYNA1; myo-inositol-1-phosphate synthase [EC:5.5.1.4]
OG0001429	4	1	3	3	2	2	2	1	1	1	0	0	0	0	0	0	0	0	0	9	1	1	2	1	8	1	1	0	9	1	DIPPA_30440.mRNA.1	Inositol-pentakisphosphate 2-kinase	K10572	A09100 Metabolism	B 09101 Carbohydrate metabolism	C 00562 Inositol phosphate metabolism [PATH:ko00562]	IPPK; inositol-pentakisphosphate 2-kinase [EC:2.7.1.158]
OG0001472	2	0	0	1	3	1	6	1	1	0	0	0	1	0	0	0	0	0	0	0	6	0	2	0	3	0	1	0	24	1	DIPPA_17105.mRNA.1	Inward rectifier potassium channel Kirbac3.1
OG0004655	0	0	0	2	5	3	5	0	0	0	0	0	1	0	0	0	0	0	0	0	2	2	0	0	0	0	0	0	1	0	DIPPA_02785.mRNA.1	Iodotyrosine dehalogenase 1 homolog	K17231	A09150 Organismal Systems	B 09152 Endocrine system	C 04918 Thyroid hormone synthesis [PATH:ko04918]	IYD, DEHAL1; iodotyrosine deiodinase [EC:1.21.1.1]
OG0001507	1	1	1	3	7	3	2	1	1	0	1	2	2	2	2	2	2	1	1	4	1	0	1	2	1	1	1	2	3	1	DIPPA_04410.mRNA.1	Isocitrate dehydrogenase
OG0004140	0	0	1	2	2	4	5	0	0	0	0	1	1	0	0	0	0	0	0	1	0	0	1	1	2	1	1	1	0	0	DIPPA_11523.mRNA.1	Isocitrate lyase	K01637	A09100 Metabolism	B 09101 Carbohydrate metabolism	C 00630 Glyoxylate and dicarboxylate metabolism [PATH:ko00630]	E4.1.3.1, aceA; isocitrate lyase [EC:4.1.3.1]
OG0003946	8	0	0	0	2	3	7	0	0	0	0	0	0	0	0	0	0	0	0	0	2	0	0	0	3	0	0	0	0	0	Hpha_TRINITY_DN11283_c0_g1_TRINITY_DN11283_c0_g1_i1_g.167459_m.167459	jumonji domain-containing protein
OG0002363	1	0	2	1	5	1	4	0	0	0	0	0	0	0	0	0	0	0	0	10	2	0	3	0	4	0	4	0	1	0	DIPPA_35441.mRNA.1	K(+) efflux antiporter 6
OG0005304	0	0	0	2	4	2	4	0	0	0	0	0	0	0	0	0	0	0	0	0	0	0	0	0	5	0	1	0	0	0	DIPPA_05895.mRNA.1	KHG/KDPG aldolase	K01625	A09100 Metabolism	B 09101 Carbohydrate metabolism	C 00030 Pentose phosphate pathway [PATH:ko00030]	eda; 2-dehydro-3-deoxyphosphogluconate aldolase / (4S)-4-hydroxy-2-oxoglutarate aldolase [EC:4.1.2.14 4.1.3.42]
OG0001059	6	10	16	2	8	4	9	1	3	0	0	0	3	1	0	0	0	0	0	0	0	0	0	0	1	0	0	0	2	0	DIPPA_17614.mRNA.1	Kinesin-like protein unc-104
OG0001262	2	1	0	3	3	2	3	1	1	0	0	0	0	1	1	0	1	1	2	12	4	10	1	1	3	1	2	0	1	1	DIPPA_01482.mRNA.1	Lactoylglutathione lyase	K01759	A09100 Metabolism	B 09101 Carbohydrate metabolism	C 00620 Pyruvate metabolism [PATH:ko00620]	GLO1, gloA; lactoylglutathione lyase [EC:4.4.1.5]
OG0000640	0	0	0	5	73	4	6	1	1	0	0	0	0	0	0	0	0	0	0	0	0	0	0	0	0	0	0	3	0	0	DIPPA_07803.mRNA.1	Laminin-like protein epi-1
OG0001981	3	3	1	2	2	1	4	1	1	1	1	1	1	1	1	1	1	1	1	3	1	1	2	1	1	1	2	1	1	1	DIPPA_01466.mRNA.1	L-aspartate oxidase 1	K00278	A09100 Metabolism	B 09105 Amino acid metabolism	C 00250 Alanine, aspartate and glutamate metabolism [PATH:ko00250]	nadB; L-aspartate oxidase [EC:1.4.3.16]
OG0004866	0	0	0	2	3	7	5	1	1	0	0	0	0	0	0	0	0	0	0	0	0	0	0	1	0	0	0	0	0	0	DIPPA_15032.mRNA.1	Leishmanolysin-like peptidase
OG0001695	1	0	1	3	2	2	3	1	1	1	1	1	1	1	1	1	1	1	1	7	2	1	1	2	2	1	1	1	5	1	DIPPA_01289.mRNA.1	LETM1 and EF-hand domain-containing protein anon-60Da, mitochondrial	K17800	A09140 Cellular Processes	B 09141 Transport and catabolism	C 04139 Mitophagy - yeast [PATH:ko04139]	LETM1, MDM38; LETM1 and EF-hand domain-containing protein 1, mitochondrial
OG0003326	0	0	0	9	5	5	7	0	0	0	0	0	0	0	0	0	0	0	0	0	3	1	0	0	0	0	0	0	0	0	DIPPA_01842.mRNA.1	leucine aminopeptidase MCYG_03459
OG0002740	1	0	3	2	4	2	3	1	1	0	1	1	2	1	1	1	1	1	1	0	3	0	0	0	1	0	3	0	0	0	DIPPA_00122.mRNA.1	Leucyl/phenylalanyl-tRNA--protein transferase
OG0001882	2	0	1	1	8	1	5	1	2	0	0	0	0	2	0	0	0	0	0	1	1	0	1	1	3	1	1	4	8	1	DIPPA_05412.mRNA.1	Leukotriene A-4 hydrolase homolog	K01254	A09100 Metabolism	B 09103 Lipid metabolism	C 00590 Arachidonic acid metabolism [PATH:ko00590]	LTA4H; leukotriene-A4 hydrolase [EC:3.3.2.6]
OG0001195	2	0	0	3	5	1	2	0	3	0	2	2	1	3	1	1	1	1	1	9	2	0	6	0	9	1	1	1	2	1	DIPPA_18612.mRNA.1	L-galactono-1,4-lactone dehydrogenase, mitochondrial	K00225	A09100 Metabolism	B 09101 Carbohydrate metabolism	C 00053 Ascorbate and aldarate metabolism [PATH:ko00053]	GLDH; L-galactono-1,4-lactone dehydrogenase [EC:1.3.2.3]
OG0001477	0	1	0	5	6	1	6	8	5	0	0	5	0	0	0	0	0	0	0	7	0	0	1	1	0	0	0	0	7	0	DIPPA_11568.mRNA.1	Linoleate 9/13-lipoxygenase
OG0002643	1	0	0	2	2	2	5	1	2	0	0	1	0	1	0	0	0	0	0	0	5	0	0	1	7	0	1	1	3	0	DIPPA_17194.mRNA.1	Lipase maturation factor 1	K23555	A09180 Brite Hierarchies	B 09182 Protein families: genetic information processing	C 04131 Membrane trafficking [BR:ko04131]	LMF1; lipase maturation factor 1
OG0003936	1	1	0	2	3	1	3	1	1	0	0	0	0	0	0	0	0	0	0	0	3	0	0	0	3	0	1	0	5	0	DIPPA_14510.mRNA.1	L-rhamnonate dehydratase	K12661	A09100 Metabolism	B 09101 Carbohydrate metabolism	C 00051 Fructose and mannose metabolism [PATH:ko00051]	LRA3, rhmD; L-rhamnonate dehydratase [EC:4.2.1.9]
OG0007259	1	0	0	2	2	1	2	0	0	0	0	0	0	0	0	0	0	0	0	0	1	1	0	0	2	0	0	0	0	0	DIPPA_04413.mRNA.1	L-serine dehydratase, beta chain	K01752	A09100 Metabolism	B 09105 Amino acid metabolism	C 00260 Glycine, serine and threonine metabolism [PATH:ko00260]	E4.3.1.17, sdaA, sdaB, tdcG; L-serine dehydratase [EC:4.3.1.17]
OG0000547	0	1	5	7	5	4	15	0	0	0	0	0	0	0	0	0	0	0	0	25	1	1	3	0	22	0	1	0	14	1	DIPPA_06638.mRNA.1	magnesium transporter NIPA8	K22733	A09180 Brite Hierarchies	B 09183 Protein families: signaling and cellular processes	C 02000 Transporters [BR:ko02000]	NIPA, SLC57A2S; magnesium transporter
OG0001582	0	2	0	3	3	12	3	0	0	0	0	0	0	0	0	0	0	0	0	1	1	0	1	0	3	0	0	0	22	0	DIPPA_05225.mRNA.1	Magnesium/proton exchanger	K05849	A09130 Environmental Information Processing	B 09132 Signal transduction	C 04371 Apelin signaling pathway [PATH:ko04371]	SLC8A, NCX; solute carrier family 8 (sodium/calcium exchanger)
OG0001263	2	0	3	8	5	5	8	4	4	0	1	1	2	1	0	0	1	0	0	2	2	0	0	0	4	0	1	0	4	0	DIPPA_06676.mRNA.1	Manganese-dependent ADP-ribose/CDP-alcohol diphosphatase	K01517	A09100 Metabolism	B 09103 Lipid metabolism	C 00564 Glycerophospholipid metabolism [PATH:ko00564]	ADPRM; manganese-dependent ADP-ribose/CDP-alcohol diphosphatase [EC:3.6.1.13 3.6.1.16 3.6.1.53]
OG0002029	1	1	2	2	4	1	3	1	1	0	1	2	1	1	1	0	1	1	1	4	1	0	1	2	2	1	0	3	1	2	DIPPA_21380.mRNA.1	Mannosyl-oligosaccharide glucosidase	K01228	A09100 Metabolism	B 09107 Glycan biosynthesis and metabolism	C 00510 N-Glycan biosynthesis [PATH:ko00510]	MOGS; mannosyl-oligosaccharide glucosidase [EC:3.2.1.16]
OG0004174	6	0	4	1	2	4	2	1	1	0	0	0	1	1	0	0	0	0	0	0	0	0	0	0	0	0	0	0	0	0	DIPPA_34445.mRNA.1	Metacaspase-1
OG0001832	3	0	0	2	1	3	3	2	3	1	0	0	0	0	0	0	0	0	0	7	2	0	3	2	3	1	1	3	6	0	DIPPA_02174.mRNA.1	Metal transporter nramp1 homolog	K21398	A09140 Cellular Processes	B 09141 Transport and catabolism	C 04142 Lysosome [PATH:ko04142]	SLC11A2, DMT1, NRAMP2; natural resistance-associated macrophage protein 2
OG0001504	1	0	1	5	6	3	8	1	1	0	0	1	0	1	1	2	1	1	1	7	3	0	0	0	2	1	0	1	2	2	DIPPA_01956.mRNA.1	Methionine synthase
OG0002064	2	2	1	3	2	2	1	1	1	1	2	1	3	1	1	1	1	1	1	2	1	1	1	1	2	1	2	1	1	1	DIPPA_09552.mRNA.1	Methionine--tRNA ligase	K01874	A09100 Metabolism	B 09106 Metabolism of other amino acids	C 00450 Selenocompound metabolism [PATH:ko00450]	MARS, metG; methionyl-tRNA synthetase [EC:6.1.1.1]
OG0002439	2	1	1	4	3	2	3	1	1	0	0	1	1	1	1	1	1	1	1	0	3	0	0	1	6	0	0	0	1	0	DIPPA_25096.mRNA.1	Methyltransferase-like protein 9 OS=Gallus gallus GN=METTL9 PE=2 SV=1
OG0002016	1	0	6	3	1	3	2	0	1	0	0	0	0	0	0	0	0	0	0	0	4	0	0	0	11	0	1	8	2	0	DIPPA_07020.mRNA.1	MFS-type transporter SLC18B1 OS=Mus musculus GN=Slc18b1 PE=2 SV=2
OG0002601	0	0	0	2	3	7	3	3	1	0	2	2	2	2	1	4	1	1	1	0	0	0	0	0	0	0	0	0	0	0	DIPPA_07731.mRNA.1	Microtubule-associated protein P320
OG0001249	6	0	3	4	4	3	4	2	3	0	1	0	0	1	0	0	1	0	0	1	5	0	3	1	9	1	2	1	3	0	DIPPA_08248.mRNA.1	mitochondrial 2-oxodicarboxylate carrier	K15110	A09180 Brite Hierarchies	B 09183 Protein families: signaling and cellular processes	C 02000 Transporters [BR:ko02000]	SLC25A21, ODC; solute carrier family 25 (mitochondrial 2-oxodicarboxylate transporter), member 21
OG0003558	1	0	0	1	5	2	3	0	0	0	0	0	0	0	0	0	0	0	0	0	0	0	1	0	11	0	0	3	1	0	DIPPA_08688.mRNA.1	Mitochondrial cardiolipin hydrolase	K16862	A09180 Brite Hierarchies	B 09182 Protein families: genetic information processing	C 03036 Chromosome and associated proteins [BR:ko03036]	PLD6; mitochondrial cardiolipin hydrolase [EC:3.1.4.-]
OG0003461	0	0	0	2	0	4	7	0	0	0	0	0	0	0	1	1	1	1	1	0	3	0	0	0	7	0	1	0	0	0	DIPPA_02667.mRNA.1	Modification methylase DsaV	K00558	A09100 Metabolism	B 09105 Amino acid metabolism	C 00270 Cysteine and methionine metabolism [PATH:ko00270]	DNMT1, dcm; DNA (cytosine-5)-methyltransferase 1 [EC:2.1.1.37]
OG0001789	1	1	0	3	3	2	1	1	2	0	0	1	2	2	0	0	0	0	0	3	1	0	1	4	6	0	1	0	9	2	DIPPA_05799.mRNA.1	Molybdenum cofactor sulfurase
OG0001445	3	1	1	2	2	3	2	1	1	0	1	2	1	1	1	0	0	0	0	3	3	0	2	1	2	0	3	0	17	0	DIPPA_20498.mRNA.1	Molybdopterin biosynthesis protein CNX1	K15376	A09100 Metabolism	B 09108 Metabolism of cofactors and vitamins	C 00790 Folate biosynthesis [PATH:ko00790]	GPHN; gephyrin [EC:2.1.1.1 2.7.7.75]
OG0002836	0	0	0	3	7	2	4	2	3	0	2	3	3	3	0	0	0	0	0	0	0	0	0	0	0	0	0	1	0	0	DIPPA_04885.mRNA.1	Myosin heavy chain kinase A
OG0004928	0	0	1	2	2	4	1	1	4	0	0	0	1	2	0	0	0	0	0	0	1	0	0	0	0	0	0	0	0	0	DIPPA_06949.mRNA.1	Myosin-4
OG0002804	2	0	2	3	3	5	1	1	3	0	0	1	0	0	0	0	0	0	0	4	2	0	0	0	3	0	0	2	0	2	DIPPA_01973.mRNA.1	Na(+)/H(+) antiporter NhaA 2
OG0002734	0	1	0	2	2	2	3	1	2	0	0	1	1	1	0	1	1	1	1	0	2	3	0	2	1	0	1	1	3	1	DIPPA_07727.mRNA.1	N-acetylglucosamine-6-phosphate deacetylase	K01443	A09100 Metabolism	B 09101 Carbohydrate metabolism	C 00520 Amino sugar and nucleotide sugar metabolism [PATH:ko00520]	nagA, AMDHD2; N-acetylglucosamine-6-phosphate deacetylase [EC:3.5.1.25]
OG0002139	2	1	2	3	1	2	2	2	2	1	1	1	0	0	0	2	2	2	2	2	1	2	0	1	1	0	1	0	4	1	DIPPA_13679.mRNA.1	N-acetyltransferase eco
OG0001888	4	0	4	3	4	0	3	0	0	0	0	0	0	0	0	0	0	0	0	6	2	5	3	2	1	4	1	2	1	0	DIPPA_18344.mRNA.1	NAD kinase 2, chloroplastic	K00858	A09100 Metabolism	B 09108 Metabolism of cofactors and vitamins	C 00760 Nicotinate and nicotinamide metabolism [PATH:ko00760]	ppnK, NADK; NAD+ kinase [EC:2.7.1.23]
OG0002455	5	7	2	1	4	1	4	0	1	0	0	0	0	0	0	0	0	0	0	0	1	1	1	1	2	0	2	1	3	0	DIPPA_31986.mRNA.1	NAD(P) transhydrogenase subunit alpha	K00323	A09100 Metabolism	B 09108 Metabolism of cofactors and vitamins	C 00760 Nicotinate and nicotinamide metabolism [PATH:ko00760]	NNT; H+-translocating NAD(P) transhydrogenase [EC:1.6.1.2 7.1.1.1]
OG0001140	5	3	0	1	3	0	12	0	0	0	0	0	0	0	0	0	0	0	0	0	2	0	0	9	4	0	1	15	0	8	DIPPA_25126.mRNA.1	NAD(P)H azoreductase
OG0003807	1	2	0	1	6	1	4	2	3	0	0	2	0	0	0	0	0	0	0	0	4	0	0	0	0	0	0	0	0	0	DIPPA_35832.mRNA.1	NAD-dependent protein deacetylase Sirt7	K11417	A09100 Metabolism	B 09108 Metabolism of cofactors and vitamins	C 00760 Nicotinate and nicotinamide metabolism [PATH:ko00760]	SIRT7, SIR2L7; NAD+-dependent protein deacetylase sirtuin 7 [EC:2.3.1.286]
OG0002843	2	0	1	2	2	2	2	1	2	0	0	1	0	1	1	1	1	1	1	3	2	0	1	1	1	0	1	1	1	1	DIPPA_06321.mRNA.1	NADH dehydrogenase	K18164	A09150 Organismal Systems	B 09159 Environmental adaptation	C 04714 Thermogenesis [PATH:ko04714]	NDUFAF7; NADH dehydrogenase [ubiquinone] 1 alpha subcomplex assembly factor 7
OG0002583	0	1	4	1	3	5	1	2	2	0	0	3	2	0	0	0	2	1	1	0	0	0	0	2	0	0	0	3	2	1	DIPPA_09645.mRNA.1	NADH-cytochrome b5 reductase 2
OG0001219	1	2	1	3	3	2	2	2	1	1	1	2	1	0	1	2	1	2	1	7	1	4	1	1	1	1	2	1	11	1	DIPPA_08077.mRNA.1	Nascent polypeptide-associated complex subunit alpha-like protein	K03626	A09150 Organismal Systems	B 09152 Endocrine system	C 04928 Parathyroid hormone synthesis, secretion and action [PATH:ko04928]	EGD2, NACA; nascent polypeptide-associated complex subunit alpha
OG0001799	0	1	1	2	1	2	3	1	1	1	1	1	1	1	1	1	1	1	1	2	1	8	1	1	1	1	0	1	7	1	DIPPA_12475.mRNA.1	Nascent polypeptide-associated complex subunit beta	K01527	A09140 Cellular Processes	B 09143 Cell growth and death	C 04214 Apoptosis - fly [PATH:ko04214]	EGD1, BTF3; nascent polypeptide-associated complex subunit beta
OG0005516	1	0	0	3	3	3	6	0	1	0	0	0	0	0	0	0	0	0	0	0	0	0	0	0	0	0	0	0	0	0	DIPPA_03469.mRNA.1	N-glycosidase YbiA	K10380	A09150 Organismal Systems	B 09151 Immune system	C 04624 Toll and Imd signaling pathway [PATH:ko04624]	ANK; ankyrin
OG0001422	1	1	1	2	3	2	3	4	3	0	0	2	1	1	1	1	1	1	1	3	1	2	1	2	0	1	0	3	9	3	DIPPA_07978.mRNA.1	Nicotinamide/nicotinic acid mononucleotide adenylyltransferase 1	K06210	A09100 Metabolism	B 09108 Metabolism of cofactors and vitamins	C 00760 Nicotinate and nicotinamide metabolism [PATH:ko00760]	NMNAT; nicotinamide mononucleotide adenylyltransferase [EC:2.7.7.1 2.7.7.18]
OG0004832	1	1	1	3	5	2	4	0	0	0	0	0	0	0	0	0	0	0	0	0	0	0	0	0	2	0	0	1	0	0	DIPPA_02900.mRNA.1	nicotinate-nucleotide adenylyltransferase	K00969	A09100 Metabolism	B 09108 Metabolism of cofactors and vitamins	C 00760 Nicotinate and nicotinamide metabolism [PATH:ko00760]	nadD; nicotinate-nucleotide adenylyltransferase [EC:2.7.7.18]
OG0002814	1	3	1	1	6	1	2	0	0	0	0	0	0	0	0	0	0	0	0	4	2	0	2	1	4	1	1	1	2	1	DIPPA_18168.mRNA.1	Nipped-B-like protein B OS=Danio rerio GN=nipblb PE=2 SV=1
OG0001036	1	0	0	5	11	6	18	1	1	0	0	1	0	1	1	0	0	1	2	2	4	0	0	1	6	0	2	1	0	2	DIPPA_05979.mRNA.1	nitronate monooxygenase	K00459	A09100 Metabolism	B 09102 Energy metabolism	C 00910 Nitrogen metabolism [PATH:ko00910]	ncd2, npd; nitronate monooxygenase [EC:1.13.12.16]
OG0001146	0	1	0	3	10	4	9	0	3	0	0	3	0	11	0	0	0	0	0	7	2	0	0	0	2	0	0	6	0	1	DIPPA_13109.mRNA.1	Non-specific phospholipase C2	K01114	A09100 Metabolism	B 09101 Carbohydrate metabolism	C 00562 Inositol phosphate metabolism [PATH:ko00562]	plc; phospholipase C [EC:3.1.4.3]
OG0005054	1	0	1	3	2	5	2	0	0	0	1	0	0	0	0	0	1	0	0	1	0	0	0	0	1	0	0	0	1	0	DIPPA_07208.mRNA.1	Nuclear pore complex protein Nup98-Nup96
OG0004189	1	2	1	1	3	2	3	1	1	0	1	1	1	1	0	1	1	1	1	0	0	0	0	0	0	0	0	0	0	0	DIPPA_00994.mRNA.1	nuclear protein Tc22
OG0001119	0	0	0	0	7	0	8	0	0	0	0	0	0	0	0	0	0	0	0	1	0	0	10	0	38	0	0	0	0	0	Hpha_TRINITY_DN11063_c0_g2_TRINITY_DN11063_c0_g2_i1_g.92856_m.92856	Nucleotide-diphospho-sugar transferase	K20784	A09100 Metabolism	B 09107 Glycan biosynthesis and metabolism	C 00514 Other types of O-glycan biosynthesis [PATH:ko00514]	XEG113; arabinosyltransferase [EC:2.4.2.-]
OG0004238	2	0	1	3	2	1	2	0	0	0	0	0	0	0	0	0	0	0	0	1	0	8	0	1	0	0	0	1	0	1	DIPPA_34307.mRNA.1	Nudix hydrolase 14, chloroplastic	K18447	A09100 Metabolism	B 09101 Carbohydrate metabolism	C 00051 Fructose and mannose metabolism [PATH:ko00051]	NUDX14; ADP-sugar diphosphatase [EC:3.6.1.21]
OG0000889	1	0	2	3	3	2	3	0	0	0	0	0	1	0	0	0	0	0	0	30	3	0	1	1	12	0	2	2	6	2	DIPPA_15273.mRNA.1	Nudix hydrolase 5
OG0008854	1	0	0	1	2	1	2	0	0	0	0	0	0	0	0	0	0	0	0	0	0	0	0	0	1	0	1	0	0	0	DIPPA_14141.mRNA.1	O-glucosyltransferase rumi
OG0001340	2	1	0	2	4	2	10	4	8	0	1	2	3	1	1	0	0	1	1	0	1	0	0	1	0	0	0	4	6	1	DIPPA_01959.mRNA.1	opioid growth factor receptor (ogfr) region protein, putative
OG0003274	1	1	0	3	3	0	2	0	2	0	0	1	0	2	0	0	0	0	0	1	1	0	0	2	3	0	0	2	2	4	DIPPA_08228.mRNA.1	Outer membrane lipoprotein Blc	K03098	A09180 Brite Hierarchies	B 09183 Protein families: signaling and cellular processes	C 04147 Exosome [BR:ko04147]	APOD; apolipoprotein D and lipocalin family protein
OG0001691	2	2	0	2	3	2	4	1	1	0	1	1	1	1	1	0	1	0	0	7	4	0	2	0	6	0	3	2	0	1	DIPPA_23147.mRNA.1	Oxaloacetate decarboxylase
OG0006252	0	0	0	1	1	2	2	1	2	0	0	1	0	1	0	0	0	0	0	0	1	0	1	0	0	0	1	0	0	0	DIPPA_15827.mRNA.1	oxidoreductase OrdL	K09471	A09100 Metabolism	B 09105 Amino acid metabolism	C 00330 Arginine and proline metabolism [PATH:ko00330]	puuB, ordL; gamma-glutamylputrescine oxidase [EC:1.4.3.-]
OG0001242	2	0	0	6	8	6	24	3	2	0	0	0	0	0	0	0	0	0	0	0	0	0	0	5	3	0	0	0	0	0	DIPPA_19066.mRNA.1	P2X receptor A
OG0001285	1	0	0	2	1	5	7	0	0	0	0	2	0	1	0	0	0	0	0	18	3	0	1	3	5	1	0	1	4	3	DIPPA_03535.mRNA.1	Palmitoyl-protein thioesterase 1	K01074	A09100 Metabolism	B 09103 Lipid metabolism	C 00062 Fatty acid elongation [PATH:ko00062]	PPT; palmitoyl-protein thioesterase [EC:3.1.2.22]
OG0001886	1	0	1	8	1	1	2	1	1	0	0	0	0	0	0	0	0	0	0	15	4	0	3	0	3	2	2	0	0	0	DIPPA_06510.mRNA.1	Para-aminobenzoate synthase
OG0001053	0	0	0	2	6	2	1	2	1	0	0	2	1	1	0	0	0	0	0	17	1	0	1	12	6	0	1	3	2	5	DIPPA_05627.mRNA.1	Patatin-like protein 2
OG0000752	0	0	0	8	14	16	11	1	1	1	0	0	0	0	0	0	0	0	0	3	2	1	3	3	4	0	2	1	10	3	DIPPA_01864.mRNA.1	Patched-related protein 9
OG0001071	0	0	0	5	4	3	7	2	1	0	1	2	3	2	1	0	1	2	2	8	0	0	3	2	6	0	0	1	6	3	DIPPA_05450.mRNA.1	Penta-EF hand domain-containing protein 1
OG0002634	2	1	1	2	4	3	3	1	2	0	0	4	4	3	0	0	0	0	0	0	1	1	0	0	3	0	0	0	0	0	DIPPA_15348.mRNA.1	Peptidyl-prolyl cis-trans isomerase A	K03768	A09180 Brite Hierarchies	B 09182 Protein families: genetic information processing	C 03110 Chaperones and folding catalysts [BR:ko03110]	PPIB, ppiB; peptidyl-prolyl cis-trans isomerase B (cyclophilin B) [EC:5.2.1.8]
OG0001275	1	1	0	3	4	4	4	1	6	0	1	1	1	1	1	1	1	0	0	2	0	0	1	1	17	0	3	0	2	1	DIPPA_02091.mRNA.1	Peptidyl-prolyl cis-trans isomerase C
OG0001170	1	0	0	10	4	8	9	2	1	0	0	2	0	1	0	0	0	0	0	0	4	0	0	1	15	0	4	0	0	0	DIPPA_01744.mRNA.1	Peptidyl-prolyl cis-trans isomerase-like 2
OG0002351	1	0	3	1	2	3	3	1	1	1	1	1	1	1	1	2	1	1	1	2	1	1	1	1	1	1	1	1	1	1	DIPPA_32056.mRNA.1	Periodic tryptophan protein 2 homolog	K14558	A09120 Genetic Information Processing	B 09122 Translation	C 03008 Ribosome biogenesis in eukaryotes [PATH:ko03008]	PWP2, UTP1; periodic tryptophan protein 2
OG0001965	1	1	2	2	4	2	2	1	1	1	2	1	1	1	1	1	1	1	1	1	1	0	1	1	2	1	1	1	6	1	DIPPA_17164.mRNA.1	Peroxisome biogenesis protein 5	K13342	A09140 Cellular Processes	B 09141 Transport and catabolism	C 04146 Peroxisome [PATH:ko04146]	PEX5, PXR1; peroxin-5
OG0001070	3	0	2	2	4	2	2	1	1	0	2	1	1	2	1	1	1	1	1	7	2	1	1	1	5	1	1	2	13	3	DIPPA_01575.mRNA.1	Phosphatidate phosphatase PAH1
OG0001110	2	2	2	4	3	3	4	1	4	1	0	1	1	1	1	0	0	1	1	19	4	0	1	1	5	0	1	1	0	0	DIPPA_16571.mRNA.1	Phosphatidylinositol 4-kinase gamma 4
OG0003738	0	0	0	2	5	1	2	2	2	0	3	1	2	2	2	0	2	0	0	0	0	0	0	0	0	0	0	0	0	0	DIPPA_11341.mRNA.1	Phosphatidylinositol 4-phosphate 5-kinase 8
OG0003089	1	0	3	3	5	1	3	1	1	0	0	0	0	1	0	0	0	0	0	0	0	2	0	3	0	0	0	0	0	7	DIPPA_00399.mRNA.1	Phosphodiesterase YaeI	K07098	A09190 Not Included in Pathway or Brite	B 09194 Poorly characterized	C 99997 Function unknown	K798; uncharacterized protein
OG0001651	0	0	2	3	2	1	2	1	1	1	1	1	1	2	1	1	2	2	10	5	1	0	2	1	2	0	1	1	0	2	DIPPA_01855.mRNA.1	Phosphoenolpyruvate carboxykinase	K01610	A09100 Metabolism	B 09101 Carbohydrate metabolism	C 00010 Glycolysis / Gluconeogenesis [PATH:ko00010]	E4.1.1.49, pckA; phosphoenolpyruvate carboxykinase (ATP) [EC:4.1.1.49]
OG0001238	5	2	2	6	3	4	5	4	4	0	1	1	2	1	1	1	1	1	1	4	0	7	1	1	0	0	0	0	0	1	DIPPA_05649.mRNA.1	phosphoinositide phosphatase SAC9
OG0002136	2	2	0	1	4	2	2	0	0	0	0	0	1	0	0	0	0	0	0	9	1	0	5	2	2	2	2	0	4	0	DIPPA_31647.mRNA.1	Phosphoribosylamine--glycine ligase	K01945	A09100 Metabolism	B 09104 Nucleotide metabolism	C 00230 Purine metabolism [PATH:ko00230]	purD; phosphoribosylamine---glycine ligase [EC:6.3.4.13]
OG0002684	1	1	1	5	4	1	1	0	0	0	0	0	1	0	0	0	0	0	0	3	2	0	1	0	2	1	2	0	9	0	DIPPA_22507.mRNA.1	Phosphoribosylaminoimidazole-succinocarboxamide synthase	K01923	A09100 Metabolism	B 09104 Nucleotide metabolism	C 00230 Purine metabolism [PATH:ko00230]	purC; phosphoribosylaminoimidazole-succinocarboxamide synthase [EC:6.3.2.6]
OG0003833	1	2	0	2	4	2	2	3	4	0	0	0	0	0	0	0	0	0	0	0	1	0	0	0	4	0	1	0	0	0	DIPPA_03221.mRNA.1	Phosphoserine aminotransferase	K00831	A09100 Metabolism	B 09102 Energy metabolism	C 00680 Methane metabolism [PATH:ko00680]	serC, PSAT1; phosphoserine aminotransferase [EC:2.6.1.52]
OG0002236	1	0	0	4	6	1	3	1	3	0	0	0	1	1	0	0	0	0	0	2	3	0	1	1	3	0	1	4	2	1	DIPPA_19189.mRNA.1	Phytanoyl-CoA dioxygenase
OG0003263	1	1	1	1	2	3	2	1	1	0	2	1	2	1	1	1	1	1	1	0	1	1	0	1	1	0	0	1	0	1	DIPPA_15833.mRNA.1	Plant intracellular Ras-group-related LRR protein 4
OG0001858	1	0	1	1	3	3	2	1	1	1	2	0	2	1	1	1	1	1	1	3	3	2	1	4	1	1	1	1	2	2	DIPPA_20893.mRNA.1	Plant UBX domain-containing protein 10	K18726	A09180 Brite Hierarchies	B 09182 Protein families: genetic information processing	C 03019 Messenger RNA biogenesis [BR:ko03019]	FAF2, UBXD8; FAS-associated factor 2
OG0001524	5	0	3	3	4	3	14	0	1	0	0	0	0	0	0	0	0	0	0	0	1	0	0	0	7	0	2	0	9	0	DIPPA_16445.mRNA.1	Platelet-activating factor acetylhydrolase IB subunit beta homolog
OG0001063	0	0	1	4	24	11	3	1	2	0	0	11	2	1	0	0	0	0	0	0	0	0	0	0	4	0	0	0	0	2	DIPPA_01778.mRNA.1	Poly [ADP-ribose] polymerase
OG0002984	0	0	0	3	2	2	2	2	1	0	1	1	0	2	1	1	1	1	1	0	3	0	1	1	3	2	0	0	1	0	DIPPA_13929.mRNA.1	Poly(ADP-ribose) polymerase and DNA-Ligase Zn-finger region/Zinc-finger (CX5CX6HX5H) motif containing protein, putative
OG0001836	0	0	0	1	2	1	10	0	0	0	0	0	0	0	0	0	0	0	0	0	1	0	0	0	0	0	0	0	29	2	DIPPA_19499.mRNA.1	Polycomb protein Sfmbt
OG0005558	0	0	0	8	1	0	3	0	1	0	0	0	0	0	0	0	0	0	0	2	1	0	1	0	0	0	0	0	0	0	DIPPA_14774.mRNA.1	polygalacturonase
OG0006112	0	0	0	2	3	2	4	2	2	0	0	0	0	0	0	0	0	0	0	0	0	0	0	0	0	0	0	0	0	0	DIPPA_07417.mRNA.1	Potassium voltage-gated channel protein Shal
OG0003218	1	1	2	2	2	2	2	0	0	0	2	2	3	2	2	2	1	2	2	0	0	0	0	0	0	0	0	0	0	0	DIPPA_21170.mRNA.1	Pre-mRNA-splicing factor ATP-dependent RNA helicase prp22	K18408	A09180 Brite Hierarchies	B 09182 Protein families: genetic information processing	C 03036 Chromosome and associated proteins [BR:ko03036]	TDRD9; ATP-dependent RNA helicase TDRD9 [EC:3.6.4.13]
OG0001767	1	0	3	3	5	4	2	2	2	0	1	1	1	1	1	1	1	1	1	2	2	0	1	2	2	0	2	0	5	0	DIPPA_09237.mRNA.1	Presenilin-A
OG0001205	1	2	1	3	1	4	3	1	1	0	1	1	3	1	1	1	1	1	1	6	0	8	1	3	2	1	0	1	5	5	DIPPA_14334.mRNA.1	Profilin-2	K05759	A09130 Environmental Information Processing	B 09132 Signal transduction	C 04015 Rap1 signaling pathway [PATH:ko04015]	PFN; profilin
OG0005739	3	3	0	2	2	2	3	0	0	0	0	0	0	0	0	0	0	0	0	0	0	0	0	0	0	0	1	0	0	0	DIPPA_04981.mRNA.1	Prohibitin-1
[truncated: 763 more rows]

## Sheet: S1E - Diplonemid Contractions
	Phyletic pattern
[truncated: 27 more rows]

## Sheet: S1F - Dp Gains
	Phyletic pattern
[truncated: 7,653 more rows]

## Sheet: S1G - Dp Losses
	Phyletic pattern
[truncated: 3,532 more rows]

## Sheet: S1H - Dp Expansions
	Phyletic pattern
[truncated: 1,042 more rows]

## Sheet: S1I - Dp Contractions
	Phyletic pattern
[truncated: 416 more rows]
