# Supplementary material for: Recent expansion of metabolic versatility in Diplonema papillatum, the model species of a highly speciose group of marine eukaryotes
Source: BMC Biol. 2023 May 4;21:99. doi: 10.1186/s12915-023-01563-9 (PMC10161547; doi:10.1186/s12915-023-01563-9)
Supplement: Supplementary file 7 — Additional file 7. List of samples from various locations of the world ocean investigated for the presence of D. papillatum. See also Additional file 1: Section 18. Environmental distribution of Diplonema papillatum. [file 12915_2023_1563_MOESM7_ESM.xlsx]

## Sheet: datasets
dataset-Table 1
sample	Nr_Dp_reads_detected	total_reads	Dp_ppm	latitude	longitude	depth_(m)	geographic_location	collection_date	references	bio_project	SRA_study	runs	assay_type	library_selection	library_layout	instrument	data_filetype
TV9_446	25	2486685	10.05	-23.0242	-134.923	5	South Pacific Subtropical Gyre Province, North and South	2011-07-06T18:44	de Vargas et al. 2015, Flegontova et al. 2016	PRJEB6610	ERP006157	ERR1879714, ERR1879771	amplicon	PCR	paired	Illumina Genome Analyzer IIx	fastq, sra
TV9_267	4	2203298	1.82	41.6686	2.7996	9	Mediterranean Sea, Black Sea Province	2009-10-04T08:30	de Vargas et al. 2015, Flegontova et al. 2016	PRJEB6610	ERP006157	ERR562590	amplicon	PCR	paired	Illumina Genome Analyzer IIx	fastq, sra
TV9_442	3	1698546	1.77	-23.0244	-134.923	5	South Pacific Subtropical Gyre Province, North and South	2011-07-06T04:05	de Vargas et al. 2015, Flegontova et al. 2016	PRJEB6610	ERP006157	ERR1879823, ERR1879898	amplicon	PCR	paired	Illumina Genome Analyzer IIx	fastq, sra
TV9_448	1	2577750	0.39	-23.073	-135.018	5	South Pacific Subtropical Gyre Province, North and South	2011-07-09T17:47	de Vargas et al. 2015, Flegontova et al. 2016	PRJEB6610	ERP006157	ERR1879856, ERR1879878	amplicon	PCR	paired	Illumina Genome Analyzer IIx	fastq, sra
TV9_1	0	1645158	0	14.5741	69.9988	5	Indian Monsoon Gyres Province	2010-03-30T05:32	de Vargas et al. 2015, Flegontova et al. 2016	PRJEB6610	ERP006157	ERR562522	amplicon	PCR	paired	Illumina Genome Analyzer IIx	fastq, sra
TV9_10	0	1302970	0	33.9179	32.898	5	Mediterranean Sea, Black Sea Province	2009-12-15T10:41	de Vargas et al. 2015, Flegontova et al. 2016	PRJEB6610	ERP006157	ERR562471, ERR562585	amplicon	PCR	paired	Illumina Genome Analyzer IIx	fastq, sra
TV9_100	0	2279809	0	-8.7277	-17.9235	5	South Atlantic Gyral Province	2010-10-05T11:00	de Vargas et al. 2015, Flegontova et al. 2016	PRJEB6610	ERP006157	ERR562684	amplicon	PCR	paired	Illumina Genome Analyzer IIx	fastq, sra
TV9_101	0	3302242	0	-8.7789	-17.9099	5	South Atlantic Gyral Province	2010-10-05T08:00	de Vargas et al. 2015, Flegontova et al. 2016	PRJEB6610	ERP006157	ERR562429	amplicon	PCR	paired	Illumina Genome Analyzer IIx	fastq, sra
TV9_102	0	3144463	0	-8.7484	-17.9179	5	South Atlantic Gyral Province	2010-10-05T09:48	de Vargas et al. 2015, Flegontova et al. 2016	PRJEB6610	ERP006157	ERR562527	amplicon	PCR	paired	Illumina Genome Analyzer IIx	fastq, sra
TV9_103	0	2469613	0	-8.757	-17.9245	100	South Atlantic Gyral Province	2010-10-05T14:06	de Vargas et al. 2015, Flegontova et al. 2016	PRJEB6610	ERP006157	ERR562383	amplicon	PCR	paired	Illumina Genome Analyzer IIx	fastq, sra
TV9_104	0	3572313	0	-8.6831	-18.0095	100	South Atlantic Gyral Province	2010-10-05T18:28	de Vargas et al. 2015, Flegontova et al. 2016	PRJEB6610	ERP006157	ERR562560	amplicon	PCR	paired	Illumina Genome Analyzer IIx	fastq, sra
TV9_105	0	3317268	0	-8.7296	-17.9604	100	South Atlantic Gyral Province	2010-10-05T15:35	de Vargas et al. 2015, Flegontova et al. 2016	PRJEB6610	ERP006157	ERR562671	amplicon	PCR	paired	Illumina Genome Analyzer IIx	fastq, sra
TV9_106	0	2663833	0	-8.7296	-17.9604	100	South Atlantic Gyral Province	2010-10-05T15:35	de Vargas et al. 2015, Flegontova et al. 2016	PRJEB6610	ERP006157	ERR562401	amplicon	PCR	paired	Illumina Genome Analyzer IIx	fastq, sra
TV9_107	0	2984112	0	-8.6996	-17.9926	100	South Atlantic Gyral Province	2010-10-05T17:45	de Vargas et al. 2015, Flegontova et al. 2016	PRJEB6610	ERP006157	ERR562550	amplicon	PCR	paired	Illumina Genome Analyzer IIx	fastq, sra
TV9_108	0	2059360	0	-8.7986	-17.9034	800	South Atlantic Gyral Province	2010-10-06T07:58:54	de Vargas et al. 2015, Flegontova et al. 2016	PRJEB6610	ERP006157	ERR1879892	amplicon	PCR	paired	Illumina Genome Analyzer IIx	fastq, sra
TV9_109	0	1876672	0	39.2143	19.406	5	Mediterranean Sea, Black Sea Province	2009-11-23T11:02	de Vargas et al. 2015, Flegontova et al. 2016	PRJEB6610	ERP006157	ERR562577	amplicon	PCR	paired	Illumina Genome Analyzer IIx	fastq, sra
TV9_11	0	2565250	0	33.9178	32.8849	5	Mediterranean Sea, Black Sea Province	2009-12-15T11:13	de Vargas et al. 2015, Flegontova et al. 2016	PRJEB6610	ERP006157	ERR562515	amplicon	PCR	paired	Illumina Genome Analyzer IIx	fastq, sra
TV9_110	0	2498193	0	39.3888	19.3905	5	Mediterranean Sea, Black Sea Province	2009-11-23T09:12	de Vargas et al. 2015, Flegontova et al. 2016	PRJEB6610	ERP006157	ERR562410	amplicon	PCR	paired	Illumina Genome Analyzer IIx	fastq, sra
TV9_111	0	2321077	0	39.3888	19.3905	5	Mediterranean Sea, Black Sea Province	2009-11-23T09:12	de Vargas et al. 2015, Flegontova et al. 2016	PRJEB6610	ERP006157	ERR562619	amplicon	PCR	paired	Illumina Genome Analyzer IIx	fastq, sra
TV9_112	0	2071807	0	39.3885	19.3906	5	Mediterranean Sea, Black Sea Province	2009-11-23T09:14	de Vargas et al. 2015, Flegontova et al. 2016	PRJEB6610	ERP006157	ERR562608	amplicon	PCR	paired	Illumina Genome Analyzer IIx	fastq, sra
TV9_113	0	2431022	0	39.3833	19.4183	50	Mediterranean Sea, Black Sea Province	2009-11-23T16:20	de Vargas et al. 2015, Flegontova et al. 2016	PRJEB6610	ERP006157	ERR562708	amplicon	PCR	paired	Illumina Genome Analyzer IIx	fastq, sra
TV9_114	0	2762716	0	39.3991	19.3997	50	Mediterranean Sea, Black Sea Province	2009-11-23T13:52	de Vargas et al. 2015, Flegontova et al. 2016	PRJEB6610	ERP006157	ERR562679	amplicon	PCR	paired	Illumina Genome Analyzer IIx	fastq, sra
TV9_115	0	2295400	0	39.3991	19.3997	50	Mediterranean Sea, Black Sea Province	2009-11-23T13:52	de Vargas et al. 2015, Flegontova et al. 2016	PRJEB6610	ERP006157	ERR562373	amplicon	PCR	paired	Illumina Genome Analyzer IIx	fastq, sra
TV9_116	0	2545977	0	39.4046	19.3886	50	Mediterranean Sea, Black Sea Province	2009-11-23T13:08	de Vargas et al. 2015, Flegontova et al. 2016	PRJEB6610	ERP006157	ERR562639	amplicon	PCR	paired	Illumina Genome Analyzer IIx	fastq, sra
TV9_117	0	3113898	0	-5.2692	-85.2121	40	Pacific Equatorial Divergence Province	2011-04-22T19:20	de Vargas et al. 2015, Flegontova et al. 2016	PRJEB6610	ERP006157	ERR562622	amplicon	PCR	paired	Illumina Genome Analyzer IIx	fastq, sra
TV9_118	0	2493883	0	-5.252	-85.2052	5	Pacific Equatorial Divergence Province	2011-04-21T22:22	de Vargas et al. 2015, Flegontova et al. 2016	PRJEB6610	ERP006157	ERR562620	amplicon	PCR	paired	Illumina Genome Analyzer IIx	fastq, sra
TV9_119	0	2692829	0	-5.2529	-85.1545	5	Pacific Equatorial Divergence Province	2011-04-21T20:07	de Vargas et al. 2015, Flegontova et al. 2016	PRJEB6610	ERP006157	ERR562574	amplicon	PCR	paired	Illumina Genome Analyzer IIx	fastq, sra
TV9_120	0	1786574	0	-5.2529	-85.1545	5	Pacific Equatorial Divergence Province	2011-04-21T20:07	de Vargas et al. 2015, Flegontova et al. 2016	PRJEB6610	ERP006157	ERR562517	amplicon	PCR	paired	Illumina Genome Analyzer IIx	fastq, sra
TV9_121	0	2965160	0	-5.2514	-85.1696	5	Pacific Equatorial Divergence Province	2011-04-21T20:42	de Vargas et al. 2015, Flegontova et al. 2016	PRJEB6610	ERP006157	ERR562539	amplicon	PCR	paired	Illumina Genome Analyzer IIx	fastq, sra
TV9_122	0	3334579	0	-5.2669	-85.2732	40	Pacific Equatorial Divergence Province	2011-04-22T21:13	de Vargas et al. 2015, Flegontova et al. 2016	PRJEB6610	ERP006157	ERR562556	amplicon	PCR	paired	Illumina Genome Analyzer IIx	fastq, sra
TV9_123	0	2622510	0	-5.2669	-85.2732	40	Pacific Equatorial Divergence Province	2011-04-22T21:13	de Vargas et al. 2015, Flegontova et al. 2016	PRJEB6610	ERP006157	ERR562483	amplicon	PCR	paired	Illumina Genome Analyzer IIx	fastq, sra
TV9_124	0	2778292	0	-5.2669	-85.2732	40	Pacific Equatorial Divergence Province	2011-04-22T21:13	de Vargas et al. 2015, Flegontova et al. 2016	PRJEB6610	ERP006157	ERR562553	amplicon	PCR	paired	Illumina Genome Analyzer IIx	fastq, sra
TV9_125	0	2899522	0	-5.2686	-85.248	40	Pacific Equatorial Divergence Province	2011-04-22T20:17	de Vargas et al. 2015, Flegontova et al. 2016	PRJEB6610	ERP006157	ERR562730	amplicon	PCR	paired	Illumina Genome Analyzer IIx	fastq, sra
TV9_126	0	3158397	0	-5.261	-85.1678	480	Pacific Equatorial Divergence Province	2011-04-22T12:08:28	de Vargas et al. 2015, Flegontova et al. 2016	PRJEB6610	ERP006157	ERR1879865	amplicon	PCR	paired	Illumina Genome Analyzer IIx	fastq, sra
TV9_127	0	3140355	0	42.1916	17.7175	5	Mediterranean Sea, Black Sea Province	2009-11-18T10:17	de Vargas et al. 2015, Flegontova et al. 2016	PRJEB6610	ERP006157	ERR562571	amplicon	PCR	paired	Illumina Genome Analyzer IIx	fastq, sra
TV9_128	0	1682235	0	42.2038	17.715	5	Mediterranean Sea, Black Sea Province	2009-11-18T08:41	de Vargas et al. 2015, Flegontova et al. 2016	PRJEB6610	ERP006157	ERR562705	amplicon	PCR	paired	Illumina Genome Analyzer IIx	fastq, sra
TV9_129	0	2222505	0	42.2038	17.715	5	Mediterranean Sea, Black Sea Province	2009-11-18T08:41	de Vargas et al. 2015, Flegontova et al. 2016	PRJEB6610	ERP006157	ERR562431	amplicon	PCR	paired	Illumina Genome Analyzer IIx	fastq, sra
TV9_13	0	1938962	0	33.9235	32.8118	70	Mediterranean Sea, Black Sea Province	2009-12-15T15:23:37	de Vargas et al. 2015, Flegontova et al. 2016	PRJEB6610	ERP006157	ERR562618	amplicon	PCR	paired	Illumina Genome Analyzer IIx	fastq, sra
TV9_130	0	2090627	0	42.1735	17.7175	5	Mediterranean Sea, Black Sea Province	2009-11-18T12:56	de Vargas et al. 2015, Flegontova et al. 2016	PRJEB6610	ERP006157	ERR562472	amplicon	PCR	paired	Illumina Genome Analyzer IIx	fastq, sra
TV9_131	0	2191307	0	42.1646	17.736	50	Mediterranean Sea, Black Sea Province	2009-11-18T16:32	de Vargas et al. 2015, Flegontova et al. 2016	PRJEB6610	ERP006157	ERR562633	amplicon	PCR	paired	Illumina Genome Analyzer IIx	fastq, sra
TV9_132	0	1788201	0	42.1735	17.7252	55	Mediterranean Sea, Black Sea Province	2009-11-18T13:50	de Vargas et al. 2015, Flegontova et al. 2016	PRJEB6610	ERP006157	ERR562582	amplicon	PCR	paired	Illumina Genome Analyzer IIx	fastq, sra
TV9_133	0	1866009	0	42.1735	17.7252	55	Mediterranean Sea, Black Sea Province	2009-11-18T13:50	de Vargas et al. 2015, Flegontova et al. 2016	PRJEB6610	ERP006157	ERR562436	amplicon	PCR	paired	Illumina Genome Analyzer IIx	fastq, sra
TV9_134	0	2867143	0	42.1694	17.7179	50	Mediterranean Sea, Black Sea Province	2009-11-18T13:52	de Vargas et al. 2015, Flegontova et al. 2016	PRJEB6610	ERP006157	ERR562533	amplicon	PCR	paired	Illumina Genome Analyzer IIx	fastq, sra
TV9_135	0	2858342	0	35.7405	14.3238	5	Mediterranean Sea, Black Sea Province	2009-11-02T11:25	de Vargas et al. 2015, Flegontova et al. 2016	PRJEB6610	ERP006157	ERR562510	amplicon	PCR	paired	Illumina Genome Analyzer IIx	fastq, sra
TV9_136	0	2672579	0	35.759	14.2574	5	Mediterranean Sea, Black Sea Province	2009-11-02T08:13	de Vargas et al. 2015, Flegontova et al. 2016	PRJEB6610	ERP006157	ERR562427	amplicon	PCR	paired	Illumina Genome Analyzer IIx	fastq, sra
TV9_137	0	2698634	0	35.759	14.2574	5	Mediterranean Sea, Black Sea Province	2009-11-02T08:13	de Vargas et al. 2015, Flegontova et al. 2016	PRJEB6610	ERP006157	ERR562643	amplicon	PCR	paired	Illumina Genome Analyzer IIx	fastq, sra
TV9_138	0	2861060	0	35.7444	14.3083	5	Mediterranean Sea, Black Sea Province	2009-11-02T10:31	de Vargas et al. 2015, Flegontova et al. 2016	PRJEB6610	ERP006157	ERR562448	amplicon	PCR	paired	Illumina Genome Analyzer IIx	fastq, sra
TV9_139	0	2731305	0	35.7528	14.2765	80	Mediterranean Sea, Black Sea Province	2009-11-02T14:30	de Vargas et al. 2015, Flegontova et al. 2016	PRJEB6610	ERP006157	ERR562411	amplicon	PCR	paired	Illumina Genome Analyzer IIx	fastq, sra
TV9_14	0	2608652	0	33.9189	32.8532	70	Mediterranean Sea, Black Sea Province	2009-12-15T13:05	de Vargas et al. 2015, Flegontova et al. 2016	PRJEB6610	ERP006157	ERR562469	amplicon	PCR	paired	Illumina Genome Analyzer IIx	fastq, sra
TV9_140	0	2069604	0	35.7528	14.2765	60	Mediterranean Sea, Black Sea Province	2009-11-02T14:07	de Vargas et al. 2015, Flegontova et al. 2016	PRJEB6610	ERP006157	ERR562570	amplicon	PCR	paired	Illumina Genome Analyzer IIx	fastq, sra
TV9_141	0	2969132	0	35.7528	14.2765	60	Mediterranean Sea, Black Sea Province	2009-11-02T14:07	de Vargas et al. 2015, Flegontova et al. 2016	PRJEB6610	ERP006157	ERR562543	amplicon	PCR	paired	Illumina Genome Analyzer IIx	fastq, sra
TV9_142	0	3578571	0	35.7528	14.2765	80	Mediterranean Sea, Black Sea Province	2009-11-02T14:15	de Vargas et al. 2015, Flegontova et al. 2016	PRJEB6610	ERP006157	ERR562417	amplicon	PCR	paired	Illumina Genome Analyzer IIx	fastq, sra
TV9_143	0	2265232	0	-31.0266	4.665	5	South Atlantic Gyral Province	2010-09-14T06:55	de Vargas et al. 2015, Flegontova et al. 2016	PRJEB6610	ERP006157	ERR562532	amplicon	PCR	paired	Illumina Genome Analyzer IIx	fastq, sra
TV9_144	0	2561372	0	-31.0551	4.668	5	South Atlantic Gyral Province	2010-09-13T21:35	de Vargas et al. 2015, Flegontova et al. 2016	PRJEB6610	ERP006157	ERR562648	amplicon	PCR	paired	Illumina Genome Analyzer IIx	fastq, sra
TV9_145	0	2390086	0	-31.0292	4.6742	50	South Atlantic Gyral Province	2010-09-14T12:56	de Vargas et al. 2015, Flegontova et al. 2016	PRJEB6610	ERP006157	ERR562531	amplicon	PCR	paired	Illumina Genome Analyzer IIx	fastq, sra
TV9_146	0	2439582	0	-31.027	4.6802	50	South Atlantic Gyral Province	2010-09-14T13:30	de Vargas et al. 2015, Flegontova et al. 2016	PRJEB6610	ERP006157	ERR562445	amplicon	PCR	paired	Illumina Genome Analyzer IIx	fastq, sra
TV9_147	0	2786820	0	-31.027	4.6802	50	South Atlantic Gyral Province	2010-09-14T13:30	de Vargas et al. 2015, Flegontova et al. 2016	PRJEB6610	ERP006157	ERR562683	amplicon	PCR	paired	Illumina Genome Analyzer IIx	fastq, sra
TV9_148	0	1760223	0	-31.0198	4.6685	700	South Atlantic Gyral Province	2010-09-13T13:02:33	de Vargas et al. 2015, Flegontova et al. 2016	PRJEB6610	ERP006157	ERR1879830	amplicon	PCR	paired	Illumina Genome Analyzer IIx	fastq, sra
TV9_149	0	3180381	0	-31.0198	4.6685	700	South Atlantic Gyral Province	2010-09-13T13:02:33	de Vargas et al. 2015, Flegontova et al. 2016	PRJEB6610	ERP006157	ERR1879903	amplicon	PCR	paired	Illumina Genome Analyzer IIx	fastq, sra
TV9_15	0	1718065	0	37.0242	1.9486	9	Mediterranean Sea, Black Sea Province	2009-09-23T17:54	de Vargas et al. 2015, Flegontova et al. 2016	PRJEB6610	ERP006157	ERR562428	amplicon	PCR	paired	Illumina Genome Analyzer IIx	fastq, sra
TV9_150	0	2162501	0	-34.9363	17.9366	5	Benguela Current Coastal Province	2010-07-15T12:55	de Vargas et al. 2015, Flegontova et al. 2016	PRJEB6610	ERP006157	ERR562520	amplicon	PCR	paired	Illumina Genome Analyzer IIx	fastq, sra
TV9_151	0	3217363	0	-34.9449	17.9189	5	Benguela Current Coastal Province	2010-07-15T12:22	de Vargas et al. 2015, Flegontova et al. 2016	PRJEB6610	ERP006157	ERR562534	amplicon	PCR	paired	Illumina Genome Analyzer IIx	fastq, sra
TV9_152	0	2390588	0	-34.9449	17.9189	5	Benguela Current Coastal Province	2010-07-15T12:22	de Vargas et al. 2015, Flegontova et al. 2016	PRJEB6610	ERP006157	ERR562457	amplicon	PCR	paired	Illumina Genome Analyzer IIx	fastq, sra
TV9_153	0	2880239	0	-34.8986	18.03	5	Benguela Current Coastal Province	2010-07-15T15:16	de Vargas et al. 2015, Flegontova et al. 2016	PRJEB6610	ERP006157	ERR562365	amplicon	PCR	paired	Illumina Genome Analyzer IIx	fastq, sra
TV9_154	0	2157235	0	-34.8901	18.0459	30	Benguela Current Coastal Province	2010-07-15T15:36:10	de Vargas et al. 2015, Flegontova et al. 2016	PRJEB6610	ERP006157	ERR562567	amplicon	PCR	paired	Illumina Genome Analyzer IIx	fastq, sra
TV9_155	0	5084574	0	-34.8901	18.0459	30	Benguela Current Coastal Province	2010-07-15T15:36:10	de Vargas et al. 2015, Flegontova et al. 2016	PRJEB6610	ERP006157	ERR562369, ERR562660	amplicon	PCR	paired	Illumina Genome Analyzer IIx	fastq, sra
TV9_156	0	2913072	0	-35.1808	26.2879	5	Eastern Africa Coastal Province	2010-07-12T06:36	de Vargas et al. 2015, Flegontova et al. 2016	PRJEB6610	ERP006157	ERR562388	amplicon	PCR	paired	Illumina Genome Analyzer IIx	fastq, sra
TV9_157	0	2622326	0	-35.1728	26.2868	5	Eastern Africa Coastal Province	2010-07-12T05:59	de Vargas et al. 2015, Flegontova et al. 2016	PRJEB6610	ERP006157	ERR562537	amplicon	PCR	paired	Illumina Genome Analyzer IIx	fastq, sra
TV9_158	0	2133413	0	-35.1728	26.2868	5	Eastern Africa Coastal Province	2010-07-12T05:59	de Vargas et al. 2015, Flegontova et al. 2016	PRJEB6610	ERP006157	ERR562667	amplicon	PCR	paired	Illumina Genome Analyzer IIx	fastq, sra
TV9_159	0	3167379	0	-35.2351	26.3022	5	Eastern Africa Coastal Province	2010-07-12T10:30	de Vargas et al. 2015, Flegontova et al. 2016	PRJEB6610	ERP006157	ERR562438	amplicon	PCR	paired	Illumina Genome Analyzer IIx	fastq, sra
TV9_16	0	2145560	0	37.051	1.9378	9	Mediterranean Sea, Black Sea Province	2009-09-23T12:50	de Vargas et al. 2015, Flegontova et al. 2016	PRJEB6610	ERP006157	ERR562674	amplicon	PCR	paired	Illumina Genome Analyzer IIx	fastq, sra
TV9_160	0	2445260	0	-35.2421	26.3048	30	Eastern Africa Coastal Province	2010-07-12T11:03:22	de Vargas et al. 2015, Flegontova et al. 2016	PRJEB6610	ERP006157	ERR562717	amplicon	PCR	paired	Illumina Genome Analyzer IIx	fastq, sra
TV9_161	0	2452562	0	-35.2421	26.3048	30	Eastern Africa Coastal Province	2010-07-12T11:03:22	de Vargas et al. 2015, Flegontova et al. 2016	PRJEB6610	ERP006157	ERR562488	amplicon	PCR	paired	Illumina Genome Analyzer IIx	fastq, sra
TV9_162	0	1732973	0	-35.1889	26.2905	850	Eastern Africa Coastal Province	2010-07-12T06:46:23	de Vargas et al. 2015, Flegontova et al. 2016	PRJEB6610	ERP006157	ERR1879854	amplicon	PCR	paired	Illumina Genome Analyzer IIx	fastq, sra
TV9_163	0	2436984	0	18.4	39.86	5	Red Sea, Persian Gulf Province	2010-01-20T08:01	de Vargas et al. 2015, Flegontova et al. 2016	PRJEB6610	ERP006157	ERR562642	amplicon	PCR	paired	Illumina Genome Analyzer IIx	fastq, sra
TV9_164	0	2169640	0	18.3967	39.875	5	Red Sea, Persian Gulf Province	2010-01-20T04:27	de Vargas et al. 2015, Flegontova et al. 2016	PRJEB6610	ERP006157	ERR562661	amplicon	PCR	paired	Illumina Genome Analyzer IIx	fastq, sra
TV9_165	0	2666885	0	18.3967	39.8767	5	Red Sea, Persian Gulf Province	2010-01-20T04:45	de Vargas et al. 2015, Flegontova et al. 2016	PRJEB6610	ERP006157	ERR562482	amplicon	PCR	paired	Illumina Genome Analyzer IIx	fastq, sra
TV9_166	0	4215328	0	18.4917	39.8583	60	Red Sea, Persian Gulf Province	2010-01-20T14:15	de Vargas et al. 2015, Flegontova et al. 2016	PRJEB6610	ERP006157	ERR562596, ERR562711	amplicon	PCR	paired	Illumina Genome Analyzer IIx	fastq, sra
TV9_167	0	1421403	0	18.4417	39.8567	60	Red Sea, Persian Gulf Province	2010-01-20T11:50	de Vargas et al. 2015, Flegontova et al. 2016	PRJEB6610	ERP006157	ERR562687	amplicon	PCR	paired	Illumina Genome Analyzer IIx	fastq, sra
TV9_168	0	2010138	0	18.4417	39.8567	60	Red Sea, Persian Gulf Province	2010-01-20T11:50	de Vargas et al. 2015, Flegontova et al. 2016	PRJEB6610	ERP006157	ERR562555	amplicon	PCR	paired	Illumina Genome Analyzer IIx	fastq, sra
TV9_169	0	2671503	0	18.4183	39.865	60	Red Sea, Persian Gulf Province	2010-01-20T10:40	de Vargas et al. 2015, Flegontova et al. 2016	PRJEB6610	ERP006157	ERR562462	amplicon	PCR	paired	Illumina Genome Analyzer IIx	fastq, sra
TV9_17	0	2034430	0	37.051	1.9378	9	Mediterranean Sea, Black Sea Province	2009-09-23T12:50	de Vargas et al. 2015, Flegontova et al. 2016	PRJEB6610	ERP006157	ERR562530	amplicon	PCR	paired	Illumina Genome Analyzer IIx	fastq, sra
TV9_170	0	2221071	0	-47.1899	-58.2724	5	Southwest Atlantic Shelves Province	2010-12-06T11:34	de Vargas et al. 2015, Flegontova et al. 2016	PRJEB6610	ERP006157	ERR562440	amplicon	PCR	paired	Illumina Genome Analyzer IIx	fastq, sra
TV9_171	0	2651822	0	-47.2002	-58.2034	5	Southwest Atlantic Shelves Province	2010-12-06T13:23	de Vargas et al. 2015, Flegontova et al. 2016	PRJEB6610	ERP006157	ERR562719	amplicon	PCR	paired	Illumina Genome Analyzer IIx	fastq, sra
TV9_172	0	2071874	0	-47.1863	-58.2902	5	Southwest Atlantic Shelves Province	2010-12-06T10:33	de Vargas et al. 2015, Flegontova et al. 2016	PRJEB6610	ERP006157	ERR562538	amplicon	PCR	paired	Illumina Genome Analyzer IIx	fastq, sra
TV9_173	0	2271033	0	-47.1863	-58.2902	5	Southwest Atlantic Shelves Province	2010-12-06T10:33	de Vargas et al. 2015, Flegontova et al. 2016	PRJEB6610	ERP006157	ERR562385	amplicon	PCR	paired	Illumina Genome Analyzer IIx	fastq, sra
TV9_174	0	1692371	0	-47.1966	-58.2349	5	Southwest Atlantic Shelves Province	2010-12-06T12:32	de Vargas et al. 2015, Flegontova et al. 2016	PRJEB6610	ERP006157	ERR562376	amplicon	PCR	paired	Illumina Genome Analyzer IIx	fastq, sra
TV9_175	0	2525690	0	-47.2116	-58.0266	30	Southwest Atlantic Shelves Province	2010-12-06T17:20	de Vargas et al. 2015, Flegontova et al. 2016	PRJEB6610	ERP006157	ERR562650	amplicon	PCR	paired	Illumina Genome Analyzer IIx	fastq, sra
TV9_176	0	2265499	0	-47.2007	-57.9446	40	Southwest Atlantic Shelves Province	2010-12-06T18:58	de Vargas et al. 2015, Flegontova et al. 2016	PRJEB6610	ERP006157	ERR562432	amplicon	PCR	paired	Illumina Genome Analyzer IIx	fastq, sra
TV9_177	0	2618780	0	-47.2007	-57.9446	40	Southwest Atlantic Shelves Province	2010-12-06T18:58	de Vargas et al. 2015, Flegontova et al. 2016	PRJEB6610	ERP006157	ERR562634	amplicon	PCR	paired	Illumina Genome Analyzer IIx	fastq, sra
TV9_178	0	2662156	0	-47.2007	-57.9446	40	Southwest Atlantic Shelves Province	2010-12-06T18:58	de Vargas et al. 2015, Flegontova et al. 2016	PRJEB6610	ERP006157	ERR562381	amplicon	PCR	paired	Illumina Genome Analyzer IIx	fastq, sra
TV9_179	0	1877989	0	-60.2584	-60.6226	5	Antarctic Province	2011-01-03T12:17	de Vargas et al. 2015, Flegontova et al. 2016	PRJEB6610	ERP006157	ERR562490	amplicon	PCR	paired	Illumina Genome Analyzer IIx	fastq, sra
TV9_18	0	3176336	0	37.0299	1.9575	9	Mediterranean Sea, Black Sea Province	2009-09-23T14:39	de Vargas et al. 2015, Flegontova et al. 2016	PRJEB6610	ERP006157	ERR562558	amplicon	PCR	paired	Illumina Genome Analyzer IIx	fastq, sra
TV9_180	0	2278866	0	-60.4016	-60.4488	5	Antarctic Province	2011-01-03T18:17	de Vargas et al. 2015, Flegontova et al. 2016	PRJEB6610	ERP006157	ERR562503	amplicon	PCR	paired	Illumina Genome Analyzer IIx	fastq, sra
TV9_181	0	2320070	0	-60.2287	-60.6476	5	Antarctic Province	2011-01-03T11:05	de Vargas et al. 2015, Flegontova et al. 2016	PRJEB6610	ERP006157	ERR562426	amplicon	PCR	paired	Illumina Genome Analyzer IIx	fastq, sra
TV9_182	0	1943272	0	-60.2287	-60.6476	5	Antarctic Province	2011-01-03T11:05	de Vargas et al. 2015, Flegontova et al. 2016	PRJEB6610	ERP006157	ERR562657	amplicon	PCR	paired	Illumina Genome Analyzer IIx	fastq, sra
TV9_183	0	1987173	0	-60.3046	-60.5715	5	Antarctic Province	2011-01-03T13:58	de Vargas et al. 2015, Flegontova et al. 2016	PRJEB6610	ERP006157	ERR562473	amplicon	PCR	paired	Illumina Genome Analyzer IIx	fastq, sra
TV9_184	0	2115319	0	-20.9406	-35.196	5	South Atlantic Gyral Province	2010-10-16T10:16	de Vargas et al. 2015, Flegontova et al. 2016	PRJEB6610	ERP006157	ERR562682	amplicon	PCR	paired	Illumina Genome Analyzer IIx	fastq, sra
TV9_185	0	2157219	0	-20.9724	-35.2724	5	South Atlantic Gyral Province	2010-10-16T12:45	de Vargas et al. 2015, Flegontova et al. 2016	PRJEB6610	ERP006157	ERR562468	amplicon	PCR	paired	Illumina Genome Analyzer IIx	fastq, sra
TV9_186	0	1398181	0	-20.9354	-35.1803	5	South Atlantic Gyral Province	2010-10-16T09:55	de Vargas et al. 2015, Flegontova et al. 2016	PRJEB6610	ERP006157	ERR562512	amplicon	PCR	paired	Illumina Genome Analyzer IIx	fastq, sra
TV9_187	0	2476124	0	-20.9354	-35.1803	5	South Atlantic Gyral Province	2010-10-16T09:55	de Vargas et al. 2015, Flegontova et al. 2016	PRJEB6610	ERP006157	ERR562386	amplicon	PCR	paired	Illumina Genome Analyzer IIx	fastq, sra
TV9_188	0	2680078	0	-20.9514	-35.2273	5	South Atlantic Gyral Province	2010-10-16T11:18	de Vargas et al. 2015, Flegontova et al. 2016	PRJEB6610	ERP006157	ERR562408	amplicon	PCR	paired	Illumina Genome Analyzer IIx	fastq, sra
TV9_189	0	3857721	0	-21.004	-35.3168	150	South Atlantic Gyral Province	2010-10-16T15:54	de Vargas et al. 2015, Flegontova et al. 2016	PRJEB6610	ERP006157	ERR562624	amplicon	PCR	paired	Illumina Genome Analyzer IIx	fastq, sra
TV9_19	0	1802977	0	37.018	1.9476	42	Mediterranean Sea, Black Sea Province	2009-09-23T18:11	de Vargas et al. 2015, Flegontova et al. 2016	PRJEB6610	ERP006157	ERR562545	amplicon	PCR	paired	Illumina Genome Analyzer IIx	fastq, sra
TV9_190	0	1567424	0	-21.092	-35.417	150	South Atlantic Gyral Province	2010-10-16T19:53	de Vargas et al. 2015, Flegontova et al. 2016	PRJEB6610	ERP006157	ERR562580	amplicon	PCR	paired	Illumina Genome Analyzer IIx	fastq, sra
TV9_191	0	2065147	0	-21.0292	-35.3498	150	South Atlantic Gyral Province	2010-10-16T16:58:37	de Vargas et al. 2015, Flegontova et al. 2016	PRJEB6610	ERP006157	ERR562565	amplicon	PCR	paired	Illumina Genome Analyzer IIx	fastq, sra
TV9_192	0	1733549	0	-21.0292	-35.3498	150	South Atlantic Gyral Province	2010-10-16T16:58:37	de Vargas et al. 2015, Flegontova et al. 2016	PRJEB6610	ERP006157	ERR562547	amplicon	PCR	paired	Illumina Genome Analyzer IIx	fastq, sra
TV9_193	0	2171355	0	-21.0716	-35.3964	150	South Atlantic Gyral Province	2010-10-16T18:54	de Vargas et al. 2015, Flegontova et al. 2016	PRJEB6610	ERP006157	ERR562416	amplicon	PCR	paired	Illumina Genome Analyzer IIx	fastq, sra
TV9_194	0	1572798	0	-20.9315	-35.1794	800	South Atlantic Gyral Province	2010-10-17T09:05:05	de Vargas et al. 2015, Flegontova et al. 2016	PRJEB6610	ERP006157	ERR1879920	amplicon	PCR	paired	Illumina Genome Analyzer IIx	fastq, sra
TV9_195	0	2261278	0	-20.9315	-35.1794	800	South Atlantic Gyral Province	2010-10-17T09:05:05	de Vargas et al. 2015, Flegontova et al. 2016	PRJEB6610	ERP006157	ERR1879694	amplicon	PCR	paired	Illumina Genome Analyzer IIx	fastq, sra
TV9_196	0	3040063	0	20.8457	63.5851	600	Northwest Arabian Sea Upwelling Province	2010-03-12T17:08:47	de Vargas et al. 2015, Flegontova et al. 2016	PRJEB6610	ERP006157	ERR1879750	amplicon	PCR	paired	Illumina Genome Analyzer IIx	fastq, sra
TV9_197	0	2649784	0	20.8457	63.5851	600	Northwest Arabian Sea Upwelling Province	2010-03-12T17:08:47	de Vargas et al. 2015, Flegontova et al. 2016	PRJEB6610	ERP006157	ERR1879713	amplicon	PCR	paired	Illumina Genome Analyzer IIx	fastq, sra
TV9_198	0	2174497	0	-9.4153	66.303	5	Indian South Subtropical Gyre Province	2010-04-19T11:47	de Vargas et al. 2015, Flegontova et al. 2016	PRJEB6610	ERP006157	ERR562583	amplicon	PCR	paired	Illumina Genome Analyzer IIx	fastq, sra
TV9_199	0	2406347	0	27.1483	34.8117	5	Red Sea, Persian Gulf Province	2010-01-09T09:25	de Vargas et al. 2015, Flegontova et al. 2016	PRJEB6610	ERP006157	ERR562649	amplicon	PCR	paired	Illumina Genome Analyzer IIx	fastq, sra
TV9_2	0	2121677	0	14.6059	69.9776	5	Indian Monsoon Gyres Province	2010-03-30T02:47	de Vargas et al. 2015, Flegontova et al. 2016	PRJEB6610	ERP006157	ERR562393	amplicon	PCR	paired	Illumina Genome Analyzer IIx	fastq, sra
TV9_20	0	3316127	0	37.0541	1.9478	42	Mediterranean Sea, Black Sea Province	2009-09-23T16:08	de Vargas et al. 2015, Flegontova et al. 2016	PRJEB6610	ERP006157	ERR562575	amplicon	PCR	paired	Illumina Genome Analyzer IIx	fastq, sra
TV9_200	0	1644106	0	27.16	34.835	5	Red Sea, Persian Gulf Province	2010-01-09T07:15	de Vargas et al. 2015, Flegontova et al. 2016	PRJEB6610	ERP006157	ERR562466	amplicon	PCR	paired	Illumina Genome Analyzer IIx	fastq, sra
TV9_201	0	2908915	0	27.155	34.83	5	Red Sea, Persian Gulf Province	2010-01-09T07:37	de Vargas et al. 2015, Flegontova et al. 2016	PRJEB6610	ERP006157	ERR562681	amplicon	PCR	paired	Illumina Genome Analyzer IIx	fastq, sra
TV9_202	0	2045805	0	22.085	38.2083	5	Red Sea, Persian Gulf Province	2010-01-13T10:10	de Vargas et al. 2015, Flegontova et al. 2016	PRJEB6610	ERP006157	ERR562628	amplicon	PCR	paired	Illumina Genome Analyzer IIx	fastq, sra
TV9_203	0	3413729	0	21.9467	38.2517	5	Red Sea, Persian Gulf Province	2010-01-13T07:16	de Vargas et al. 2015, Flegontova et al. 2016	PRJEB6610	ERP006157	ERR562728	amplicon	PCR	paired	Illumina Genome Analyzer IIx	fastq, sra
TV9_204	0	2114641	0	21.9467	38.2517	5	Red Sea, Persian Gulf Province	2010-01-13T07:20	de Vargas et al. 2015, Flegontova et al. 2016	PRJEB6610	ERP006157	ERR562615	amplicon	PCR	paired	Illumina Genome Analyzer IIx	fastq, sra
TV9_206	0	2296019	0	6.0098	73.894	5	Indian Monsoon Gyres Province	2010-04-04T05:27	de Vargas et al. 2015, Flegontova et al. 2016	PRJEB6610	ERP006157	ERR562400	amplicon	PCR	paired	Illumina Genome Analyzer IIx	fastq, sra
TV9_207	0	3207606	0	6.0001	73.8955	5	Indian Monsoon Gyres Province	2010-04-04T02:47	de Vargas et al. 2015, Flegontova et al. 2016	PRJEB6610	ERP006157	ERR562587	amplicon	PCR	paired	Illumina Genome Analyzer IIx	fastq, sra
TV9_208	0	3549280	0	6.0001	73.8955	5	Indian Monsoon Gyres Province	2010-04-04T02:47	de Vargas et al. 2015, Flegontova et al. 2016	PRJEB6610	ERP006157	ERR562549	amplicon	PCR	paired	Illumina Genome Analyzer IIx	fastq, sra
TV9_209	0	2571723	0	6.0019	73.8949	5	Indian Monsoon Gyres Province	2010-04-04T03:04	de Vargas et al. 2015, Flegontova et al. 2016	PRJEB6610	ERP006157	ERR562423	amplicon	PCR	paired	Illumina Genome Analyzer IIx	fastq, sra
TV9_21	0	2581215	0	37.0541	1.9478	42	Mediterranean Sea, Black Sea Province	2009-09-23T16:08	de Vargas et al. 2015, Flegontova et al. 2016	PRJEB6610	ERP006157	ERR562726	amplicon	PCR	paired	Illumina Genome Analyzer IIx	fastq, sra
TV9_210	0	3556746	0	5.9996	73.8994	80	Indian Monsoon Gyres Province	2010-04-04T08:48	de Vargas et al. 2015, Flegontova et al. 2016	PRJEB6610	ERP006157	ERR562395	amplicon	PCR	paired	Illumina Genome Analyzer IIx	fastq, sra
TV9_211	0	2132068	0	5.9998	73.9067	80	Indian Monsoon Gyres Province	2010-04-04T09:50	de Vargas et al. 2015, Flegontova et al. 2016	PRJEB6610	ERP006157	ERR562507	amplicon	PCR	paired	Illumina Genome Analyzer IIx	fastq, sra
TV9_212	0	3800512	0	5.9998	73.9067	80	Indian Monsoon Gyres Province	2010-04-04T09:50	de Vargas et al. 2015, Flegontova et al. 2016	PRJEB6610	ERP006157	ERR562406	amplicon	PCR	paired	Illumina Genome Analyzer IIx	fastq, sra
TV9_213	0	2037446	0	5.9994	73.8978	80	Indian Monsoon Gyres Province	2010-04-04T08:28	de Vargas et al. 2015, Flegontova et al. 2016	PRJEB6610	ERP006157	ERR562481	amplicon	PCR	paired	Illumina Genome Analyzer IIx	fastq, sra
TV9_214	0	2591968	0	-20.4035	-3.1859	5	South Atlantic Gyral Province	2010-09-21T07:22	de Vargas et al. 2015, Flegontova et al. 2016	PRJEB6610	ERP006157	ERR562715	amplicon	PCR	paired	Illumina Genome Analyzer IIx	fastq, sra
TV9_215	0	1994955	0	-20.4107	-3.1775	5	South Atlantic Gyral Province	2010-09-21T12:02	de Vargas et al. 2015, Flegontova et al. 2016	PRJEB6610	ERP006157	ERR562601	amplicon	PCR	paired	Illumina Genome Analyzer IIx	fastq, sra
TV9_216	0	2567436	0	-20.4091	-3.1759	5	South Atlantic Gyral Province	2010-09-21T06:55	de Vargas et al. 2015, Flegontova et al. 2016	PRJEB6610	ERP006157	ERR562564	amplicon	PCR	paired	Illumina Genome Analyzer IIx	fastq, sra
TV9_217	0	1800568	0	-20.4091	-3.1759	5	South Atlantic Gyral Province	2010-09-21T06:55	de Vargas et al. 2015, Flegontova et al. 2016	PRJEB6610	ERP006157	ERR562611	amplicon	PCR	paired	Illumina Genome Analyzer IIx	fastq, sra
TV9_218	0	3098999	0	-20.3943	-3.2085	5	South Atlantic Gyral Province	2010-09-21T08:23	de Vargas et al. 2015, Flegontova et al. 2016	PRJEB6610	ERP006157	ERR562505	amplicon	PCR	paired	Illumina Genome Analyzer IIx	fastq, sra
TV9_219	0	2120518	0	-20.4075	-3.1641	800	South Atlantic Gyral Province	2010-09-21T11:57:54	de Vargas et al. 2015, Flegontova et al. 2016	PRJEB6610	ERP006157	ERR1879693	amplicon	PCR	paired	Illumina Genome Analyzer IIx	fastq, sra
TV9_22	0	2244031	0	37.0112	1.946	42	Mediterranean Sea, Black Sea Province	2009-09-23T18:32	de Vargas et al. 2015, Flegontova et al. 2016	PRJEB6610	ERP006157	ERR562425	amplicon	PCR	paired	Illumina Genome Analyzer IIx	fastq, sra
TV9_220	0	2626899	0	-20.4075	-3.1641	800	South Atlantic Gyral Province	2010-09-21T11:57:54	de Vargas et al. 2015, Flegontova et al. 2016	PRJEB6610	ERP006157	ERR1879669	amplicon	PCR	paired	Illumina Genome Analyzer IIx	fastq, sra
TV9_221	0	2200535	0	-62.0773	-49.4534	5	Antarctic Province	2011-01-06T12:45	de Vargas et al. 2015, Flegontova et al. 2016	PRJEB6610	ERP006157	ERR562387	amplicon	PCR	paired	Illumina Genome Analyzer IIx	fastq, sra
TV9_222	0	2427881	0	-62.0385	-49.529	5	Antarctic Province	2011-01-06T10:38	de Vargas et al. 2015, Flegontova et al. 2016	PRJEB6610	ERP006157	ERR562557	amplicon	PCR	paired	Illumina Genome Analyzer IIx	fastq, sra
TV9_223	0	2755871	0	-62.0385	-49.529	5	Antarctic Province	2011-01-06T10:38	de Vargas et al. 2015, Flegontova et al. 2016	PRJEB6610	ERP006157	ERR562404	amplicon	PCR	paired	Illumina Genome Analyzer IIx	fastq, sra
TV9_224	0	2987140	0	-62.0385	-49.529	5	Antarctic Province	2011-01-06T10:38	de Vargas et al. 2015, Flegontova et al. 2016	PRJEB6610	ERP006157	ERR562542	amplicon	PCR	paired	Illumina Genome Analyzer IIx	fastq, sra
TV9_226	0	3242502	0	-62.1943	-49.2502	90	Antarctic Province	2011-01-06T17:58	de Vargas et al. 2015, Flegontova et al. 2016	PRJEB6610	ERP006157	ERR562409	amplicon	PCR	paired	Illumina Genome Analyzer IIx	fastq, sra
TV9_227	0	2716253	0	-62.21	-49.2245	90	Antarctic Province	2011-01-06T18:57	de Vargas et al. 2015, Flegontova et al. 2016	PRJEB6610	ERP006157	ERR562494	amplicon	PCR	paired	Illumina Genome Analyzer IIx	fastq, sra
TV9_228	0	2476128	0	-62.2231	-49.2139	90	Antarctic Province	2011-01-06T19:34:21	de Vargas et al. 2015, Flegontova et al. 2016	PRJEB6610	ERP006157	ERR562478	amplicon	PCR	paired	Illumina Genome Analyzer IIx	fastq, sra
TV9_229	0	2426853	0	-62.2231	-49.2139	90	Antarctic Province	2011-01-06T19:34:21	de Vargas et al. 2015, Flegontova et al. 2016	PRJEB6610	ERP006157	ERR562525	amplicon	PCR	paired	Illumina Genome Analyzer IIx	fastq, sra
TV9_23	0	1589406	0	-25.8073	-111.736	5	South Pacific Subtropical Gyre Province, North and South	2011-04-03T14:17	de Vargas et al. 2015, Flegontova et al. 2016	PRJEB6610	ERP006157	ERR562379	amplicon	PCR	paired	Illumina Genome Analyzer IIx	fastq, sra
TV9_231	0	2277969	0	-61.9689	-49.5017	790	Antarctic Province	2011-01-07T10:39:47	de Vargas et al. 2015, Flegontova et al. 2016	PRJEB6610	ERP006157	ERR1879919	amplicon	PCR	paired	Illumina Genome Analyzer IIx	fastq, sra
TV9_232	0	2336011	0	-61.9689	-49.5017	790	Antarctic Province	2011-01-07T10:39:47	de Vargas et al. 2015, Flegontova et al. 2016	PRJEB6610	ERP006157	ERR1879760	amplicon	PCR	paired	Illumina Genome Analyzer IIx	fastq, sra
TV9_233	0	4189400	0	36.5533	-6.5669	9	North Atlantic Subtropical Gyral Province	2009-09-15T15:00	de Vargas et al. 2015, Flegontova et al. 2016	PRJEB6610	ERP006157	ERR562479	amplicon	PCR	paired	Illumina Genome Analyzer IIx	fastq, sra
TV9_234	0	2797922	0	36.5533	-6.5669	9	North Atlantic Subtropical Gyral Province	2009-09-15T11:30	de Vargas et al. 2015, Flegontova et al. 2016	PRJEB6610	ERP006157	ERR562394	amplicon	PCR	paired	Illumina Genome Analyzer IIx	fastq, sra
TV9_235	0	2594588	0	36.5533	-6.5669	9	North Atlantic Subtropical Gyral Province	2009-09-15T11:30	de Vargas et al. 2015, Flegontova et al. 2016	PRJEB6610	ERP006157	ERR562413	amplicon	PCR	paired	Illumina Genome Analyzer IIx	fastq, sra
TV9_236	0	2518977	0	36.5533	-6.5669	40	North Atlantic Subtropical Gyral Province	2009-09-15T16:00	de Vargas et al. 2015, Flegontova et al. 2016	PRJEB6610	ERP006157	ERR562528	amplicon	PCR	paired	Illumina Genome Analyzer IIx	fastq, sra
TV9_237	0	2460052	0	36.5533	-6.5669	40	North Atlantic Subtropical Gyral Province	2009-09-15T18:00	de Vargas et al. 2015, Flegontova et al. 2016	PRJEB6610	ERP006157	ERR562367	amplicon	PCR	paired	Illumina Genome Analyzer IIx	fastq, sra
TV9_238	0	3112212	0	19.0359	64.511	5	Indian Monsoon Gyres Province	2010-03-15T05:31	de Vargas et al. 2015, Flegontova et al. 2016	PRJEB6610	ERP006157	ERR562629	amplicon	PCR	paired	Illumina Genome Analyzer IIx	fastq, sra
TV9_239	0	2576215	0	19.0393	64.4913	5	Indian Monsoon Gyres Province	2010-03-15T03:35	de Vargas et al. 2015, Flegontova et al. 2016	PRJEB6610	ERP006157	ERR562391	amplicon	PCR	paired	Illumina Genome Analyzer IIx	fastq, sra
TV9_24	0	1717468	0	-25.8051	-111.72	5	South Pacific Subtropical Gyre Province, North and South	2011-04-03T13:44	de Vargas et al. 2015, Flegontova et al. 2016	PRJEB6610	ERP006157	ERR562600	amplicon	PCR	paired	Illumina Genome Analyzer IIx	fastq, sra
TV9_240	0	2149559	0	19.0393	64.4913	5	Indian Monsoon Gyres Province	2010-03-15T03:37	de Vargas et al. 2015, Flegontova et al. 2016	PRJEB6610	ERP006157	ERR562591	amplicon	PCR	paired	Illumina Genome Analyzer IIx	fastq, sra
TV9_241	0	2639479	0	19.0199	64.5315	25	Indian Monsoon Gyres Province	2010-03-15T10:20	de Vargas et al. 2015, Flegontova et al. 2016	PRJEB6610	ERP006157	ERR562489	amplicon	PCR	paired	Illumina Genome Analyzer IIx	fastq, sra
TV9_242	0	2377044	0	19.0284	64.5126	25	Indian Monsoon Gyres Province	2010-03-15T11:18	de Vargas et al. 2015, Flegontova et al. 2016	PRJEB6610	ERP006157	ERR562640	amplicon	PCR	paired	Illumina Genome Analyzer IIx	fastq, sra
TV9_244	0	2736076	0	19.0235	64.5256	25	Indian Monsoon Gyres Province	2010-03-15T10:02	de Vargas et al. 2015, Flegontova et al. 2016	PRJEB6610	ERP006157	ERR562463	amplicon	PCR	paired	Illumina Genome Analyzer IIx	fastq, sra
TV9_245	0	2307329	0	19.0351	64.5638	340	Indian Monsoon Gyres Province	2010-03-16T06:13:30	de Vargas et al. 2015, Flegontova et al. 2016	PRJEB6610	ERP006157	ERR1879774	amplicon	PCR	paired	Illumina Genome Analyzer IIx	fastq, sra
TV9_246	0	1868998	0	23.3733	37.2167	5	Red Sea, Persian Gulf Province	2010-01-11T08:37	de Vargas et al. 2015, Flegontova et al. 2016	PRJEB6610	ERP006157	ERR562368	amplicon	PCR	paired	Illumina Genome Analyzer IIx	fastq, sra
TV9_247	0	2750458	0	23.36	37.2183	5	Red Sea, Persian Gulf Province	2010-01-11T07:21	de Vargas et al. 2015, Flegontova et al. 2016	PRJEB6610	ERP006157	ERR562443	amplicon	PCR	paired	Illumina Genome Analyzer IIx	fastq, sra
TV9_248	0	3368920	0	23.36	37.2183	5	Red Sea, Persian Gulf Province	2010-01-11T07:21	de Vargas et al. 2015, Flegontova et al. 2016	PRJEB6610	ERP006157	ERR562451, ERR562516	amplicon	PCR	paired	Illumina Genome Analyzer IIx	fastq, sra
TV9_249	0	2265097	0	23.36	37.2183	5	Red Sea, Persian Gulf Province	2010-01-11T07:21	de Vargas et al. 2015, Flegontova et al. 2016	PRJEB6610	ERP006157	ERR562652	amplicon	PCR	paired	Illumina Genome Analyzer IIx	fastq, sra
TV9_25	0	2277604	0	-25.8105	-111.733	5	South Pacific Subtropical Gyre Province, North and South	2011-04-03T16:28	de Vargas et al. 2015, Flegontova et al. 2016	PRJEB6610	ERP006157	ERR562435	amplicon	PCR	paired	Illumina Genome Analyzer IIx	fastq, sra
TV9_250	0	1300380	0	23.4183	37.245	80	Red Sea, Persian Gulf Province	2010-01-11T14:15	de Vargas et al. 2015, Flegontova et al. 2016	PRJEB6610	ERP006157	ERR562424	amplicon	PCR	paired	Illumina Genome Analyzer IIx	fastq, sra
TV9_251	0	2610202	0	23.4183	37.245	80	Red Sea, Persian Gulf Province	2010-01-11T14:17	de Vargas et al. 2015, Flegontova et al. 2016	PRJEB6610	ERP006157	ERR562694	amplicon	PCR	paired	Illumina Genome Analyzer IIx	fastq, sra
TV9_252	0	1563541	0	23.4183	37.245	80	Red Sea, Persian Gulf Province	2010-01-11T14:17	de Vargas et al. 2015, Flegontova et al. 2016	PRJEB6610	ERP006157	ERR562678	amplicon	PCR	paired	Illumina Genome Analyzer IIx	fastq, sra
TV9_253	0	2042087	0	23.41	37.2383	80	Red Sea, Persian Gulf Province	2010-01-11T12:28	de Vargas et al. 2015, Flegontova et al. 2016	PRJEB6610	ERP006157	ERR562691	amplicon	PCR	paired	Illumina Genome Analyzer IIx	fastq, sra
TV9_254	0	2759509	0	36.5533	-6.5669	40	North Atlantic Subtropical Gyral Province	2009-09-15T18:00	de Vargas et al. 2015, Flegontova et al. 2016	PRJEB6610	ERP006157	ERR562552	amplicon	PCR	paired	Illumina Genome Analyzer IIx	fastq, sra
TV9_255	0	2938721	0	2.815	71.534	5	Indian Monsoon Gyres Province	2010-04-11T03:54	de Vargas et al. 2015, Flegontova et al. 2016	PRJEB6610	ERP006157	ERR562724	amplicon	PCR	paired	Illumina Genome Analyzer IIx	fastq, sra
TV9_256	0	3241985	0	0.0033	71.6428	5	Indian Monsoon Gyres Province	2010-04-13T03:21	de Vargas et al. 2015, Flegontova et al. 2016	PRJEB6610	ERP006157	ERR562659	amplicon	PCR	paired	Illumina Genome Analyzer IIx	fastq, sra
TV9_257	0	2426977	0	-9.3921	66.4228	5	Indian South Subtropical Gyre Province	2010-04-19T07:56	de Vargas et al. 2015, Flegontova et al. 2016	PRJEB6610	ERP006157	ERR562398	amplicon	PCR	paired	Illumina Genome Analyzer IIx	fastq, sra
TV9_258	0	NA	NA	-31.0536	4.6742	5	South Atlantic Gyral Province	2010-09-13T22:37	de Vargas et al. 2015, Flegontova et al. 2016	PRJEB6610	ERP006157	ERR562375, ERR562496	amplicon	PCR	paired	Illumina Genome Analyzer IIx	fastq, sra
TV9_259	0	2472440	0	-8.7986	-17.9034	800	South Atlantic Gyral Province	2010-10-06T07:58:54	de Vargas et al. 2015, Flegontova et al. 2016	PRJEB6610	ERP006157	ERR1879788	amplicon	PCR	paired	Illumina Genome Analyzer IIx	fastq, sra
TV9_26	0	3324328	0	-25.8162	-111.735	180	South Pacific Subtropical Gyre Province, North and South	2011-04-04T17:07	de Vargas et al. 2015, Flegontova et al. 2016	PRJEB6610	ERP006157	ERR562384	amplicon	PCR	paired	Illumina Genome Analyzer IIx	fastq, sra
TV9_260	0	3062336	0	-8.7789	-17.9099	5	South Atlantic Gyral Province	2010-10-05T08:00	de Vargas et al. 2015, Flegontova et al. 2016	PRJEB6610	ERP006157	ERR562647	amplicon	PCR	paired	Illumina Genome Analyzer IIx	fastq, sra
TV9_261	0	2093193	0	-47.2007	-57.9446	40	Southwest Atlantic Shelves Province	2010-12-06T18:58	de Vargas et al. 2015, Flegontova et al. 2016	PRJEB6610	ERP006157	ERR562546	amplicon	PCR	paired	Illumina Genome Analyzer IIx	fastq, sra
TV9_262	0	1827168	0	-25.8051	-111.72	5	South Pacific Subtropical Gyre Province, North and South	2011-04-03T13:44	de Vargas et al. 2015, Flegontova et al. 2016	PRJEB6610	ERP006157	ERR562500	amplicon	PCR	paired	Illumina Genome Analyzer IIx	fastq, sra
TV9_263	0	2481087	0	-5.261	-85.1678	480	Pacific Equatorial Divergence Province	2011-04-22T12:08:28	de Vargas et al. 2015, Flegontova et al. 2016	PRJEB6610	ERP006157	ERR1879885	amplicon	PCR	paired	Illumina Genome Analyzer IIx	fastq, sra
TV9_264	0	2861923	0	2.0299	-84.5546	30	Chile-Peru Current Coastal Province	2011-05-12T22:15	de Vargas et al. 2015, Flegontova et al. 2016	PRJEB6610	ERP006157	ERR562721	amplicon	PCR	paired	Illumina Genome Analyzer IIx	fastq, sra
TV9_265	0	NA	NA	39.0609	5.9422	55	Mediterranean Sea, Black Sea Province	2009-09-28T16:59	de Vargas et al. 2015, Flegontova et al. 2016	PRJEB6610	ERP006157	ERR562455, ERR562464, ERR562658, ERR562698, ERR562709	amplicon	PCR	paired	Illumina Genome Analyzer IIx	fastq, sra
TV9_266	0	7862771	0	39.1633	5.916	9	Mediterranean Sea, Black Sea Province	2009-09-28T12:18	de Vargas et al. 2015, Flegontova et al. 2016	PRJEB6610	ERP006157	ERR562504	amplicon	PCR	paired	Illumina Genome Analyzer IIx	fastq, sra
TV9_268	0	2366433	0	41.6686	2.7996	9	Mediterranean Sea, Black Sea Province	2009-10-04T08:30	de Vargas et al. 2015, Flegontova et al. 2016	PRJEB6610	ERP006157	ERR562594	amplicon	PCR	paired	Illumina Genome Analyzer IIx	fastq, sra
TV9_269	0	2143898	0	41.6663	2.7994	9	Mediterranean Sea, Black Sea Province	2009-10-04T15:30	de Vargas et al. 2015, Flegontova et al. 2016	PRJEB6610	ERP006157	ERR562727	amplicon	PCR	paired	Illumina Genome Analyzer IIx	fastq, sra
TV9_27	0	2947000	0	-25.826	-111.729	188	South Pacific Subtropical Gyre Province, North and South	2011-04-03T21:50:58	de Vargas et al. 2015, Flegontova et al. 2016	PRJEB6610	ERP006157	ERR562696	amplicon	PCR	paired	Illumina Genome Analyzer IIx	fastq, sra
TV9_270	0	2271873	0	41.6666	2.7962	9	Mediterranean Sea, Black Sea Province	2009-10-04T14:16	de Vargas et al. 2015, Flegontova et al. 2016	PRJEB6610	ERP006157	ERR562474	amplicon	PCR	paired	Illumina Genome Analyzer IIx	fastq, sra
TV9_271	0	2105077	0	37.4532	15.4596	65	Mediterranean Sea, Black Sea Province	2009-10-27T13:50	de Vargas et al. 2015, Flegontova et al. 2016	PRJEB6610	ERP006157	ERR562662	amplicon	PCR	paired	Illumina Genome Analyzer IIx	fastq, sra
TV9_272	0	1880403	0	37.4532	15.4596	65	Mediterranean Sea, Black Sea Province	2009-10-27T13:50	de Vargas et al. 2015, Flegontova et al. 2016	PRJEB6610	ERP006157	ERR562514	amplicon	PCR	paired	Illumina Genome Analyzer IIx	fastq, sra
TV9_273	0	1714297	0	37.4956	15.4945	5	Mediterranean Sea, Black Sea Province	2009-10-27T08:22	de Vargas et al. 2015, Flegontova et al. 2016	PRJEB6610	ERP006157	ERR562467	amplicon	PCR	paired	Illumina Genome Analyzer IIx	fastq, sra
TV9_274	0	2570322	0	37.4956	15.4945	5	Mediterranean Sea, Black Sea Province	2009-10-27T08:22	de Vargas et al. 2015, Flegontova et al. 2016	PRJEB6610	ERP006157	ERR562614	amplicon	PCR	paired	Illumina Genome Analyzer IIx	fastq, sra
TV9_275	0	3199567	0	34.453	14.9538	5	Mediterranean Sea, Black Sea Province	2009-11-12T14:09	de Vargas et al. 2015, Flegontova et al. 2016	PRJEB6610	ERP006157	ERR562498	amplicon	PCR	paired	Illumina Genome Analyzer IIx	fastq, sra
TV9_276	0	2766910	0	34.453	14.9538	5	Mediterranean Sea, Black Sea Province	2009-11-12T14:09	de Vargas et al. 2015, Flegontova et al. 2016	PRJEB6610	ERP006157	ERR562592	amplicon	PCR	paired	Illumina Genome Analyzer IIx	fastq, sra
TV9_277	0	3876068	0	34.4933	14.9133	5	Mediterranean Sea, Black Sea Province	2009-11-12T12:20	de Vargas et al. 2015, Flegontova et al. 2016	PRJEB6610	ERP006157	ERR562573	amplicon	PCR	paired	Illumina Genome Analyzer IIx	fastq, sra
TV9_278	0	1566405	0	34.4064	15.043	5	Mediterranean Sea, Black Sea Province	2009-11-12T17:44	de Vargas et al. 2015, Flegontova et al. 2016	PRJEB6610	ERP006157	ERR562414	amplicon	PCR	paired	Illumina Genome Analyzer IIx	fastq, sra
TV9_279	0	2095032	0	39.5705	17.4101	30	Mediterranean Sea, Black Sea Province	2009-11-16T14:53	de Vargas et al. 2015, Flegontova et al. 2016	PRJEB6610	ERP006157	ERR562405	amplicon	PCR	paired	Illumina Genome Analyzer IIx	fastq, sra
TV9_28	0	2982871	0	-25.8162	-111.735	180	South Pacific Subtropical Gyre Province, North and South	2011-04-04T17:07	de Vargas et al. 2015, Flegontova et al. 2016	PRJEB6610	ERP006157	ERR562597	amplicon	PCR	paired	Illumina Genome Analyzer IIx	fastq, sra
TV9_280	0	1755959	0	39.5705	17.4101	30	Mediterranean Sea, Black Sea Province	2009-11-16T14:53	de Vargas et al. 2015, Flegontova et al. 2016	PRJEB6610	ERP006157	ERR562548	amplicon	PCR	paired	Illumina Genome Analyzer IIx	fastq, sra
TV9_281	0	2679486	0	39.8661	17.3868	60	Mediterranean Sea, Black Sea Province	2009-11-16T17:03	de Vargas et al. 2015, Flegontova et al. 2016	PRJEB6610	ERP006157	ERR562502	amplicon	PCR	paired	Illumina Genome Analyzer IIx	fastq, sra
TV9_282	0	2309627	0	39.8312	17.3952	5	Mediterranean Sea, Black Sea Province	2009-11-16T19:53	de Vargas et al. 2015, Flegontova et al. 2016	PRJEB6610	ERP006157	ERR562484	amplicon	PCR	paired	Illumina Genome Analyzer IIx	fastq, sra
TV9_283	0	2079527	0	39.8386	17.4155	5	Mediterranean Sea, Black Sea Province	2009-11-16T08:16	de Vargas et al. 2015, Flegontova et al. 2016	PRJEB6610	ERP006157	ERR562364	amplicon	PCR	paired	Illumina Genome Analyzer IIx	fastq, sra
TV9_284	0	1813740	0	39.8386	17.4155	5	Mediterranean Sea, Black Sea Province	2009-11-16T08:16	de Vargas et al. 2015, Flegontova et al. 2016	PRJEB6610	ERP006157	ERR562439	amplicon	PCR	paired	Illumina Genome Analyzer IIx	fastq, sra
TV9_285	0	2400639	0	39.814	17.4138	5	Mediterranean Sea, Black Sea Province	2009-11-16T13:40	de Vargas et al. 2015, Flegontova et al. 2016	PRJEB6610	ERP006157	ERR562675	amplicon	PCR	paired	Illumina Genome Analyzer IIx	fastq, sra
TV9_286	0	2050402	0	39.8607	17.4105	60	Mediterranean Sea, Black Sea Province	2009-11-16T09:37	de Vargas et al. 2015, Flegontova et al. 2016	PRJEB6610	ERP006157	ERR566174	amplicon	PCR	paired	Illumina Genome Analyzer IIx	fastq, sra
TV9_287	0	3055830	0	42.4552	17.9348	5	Mediterranean Sea, Black Sea Province	2009-11-21T11:10	de Vargas et al. 2015, Flegontova et al. 2016	PRJEB6610	ERP006157	ERR562418	amplicon	PCR	paired	Illumina Genome Analyzer IIx	fastq, sra
TV9_288	0	1442224	0	42.456	17.9393	5	Mediterranean Sea, Black Sea Province	2009-11-21T11:35	de Vargas et al. 2015, Flegontova et al. 2016	PRJEB6610	ERP006157	ERR562492	amplicon	PCR	paired	Illumina Genome Analyzer IIx	fastq, sra
TV9_289	0	1961718	0	42.4593	17.9594	5	Mediterranean Sea, Black Sea Province	2009-11-21T13:19	de Vargas et al. 2015, Flegontova et al. 2016	PRJEB6610	ERP006157	ERR562362	amplicon	PCR	paired	Illumina Genome Analyzer IIx	fastq, sra
TV9_29	0	1819688	0	-25.8076	-111.691	488	South Pacific Subtropical Gyre Province, North and South	2011-04-04T13:55:02	de Vargas et al. 2015, Flegontova et al. 2016	PRJEB6610	ERP006157	ERR1879817	amplicon	PCR	paired	Illumina Genome Analyzer IIx	fastq, sra
TV9_290	0	3134607	0	38.4761	20.1705	5	Mediterranean Sea, Black Sea Province	2009-11-24T07:40	de Vargas et al. 2015, Flegontova et al. 2016	PRJEB6610	ERP006157	ERR562371	amplicon	PCR	paired	Illumina Genome Analyzer IIx	fastq, sra
TV9_291	0	1895617	0	38.4735	20.1718	5	Mediterranean Sea, Black Sea Province	2009-11-24T07:44	de Vargas et al. 2015, Flegontova et al. 2016	PRJEB6610	ERP006157	ERR562562	amplicon	PCR	paired	Illumina Genome Analyzer IIx	fastq, sra
TV9_292	0	1255713	0	38.4367	20.1875	5	Mediterranean Sea, Black Sea Province	2009-11-24T09:45	de Vargas et al. 2015, Flegontova et al. 2016	PRJEB6610	ERP006157	ERR562366	amplicon	PCR	paired	Illumina Genome Analyzer IIx	fastq, sra
TV9_293	0	7735668	0	33.9235	32.8118	70	Mediterranean Sea, Black Sea Province	2009-12-15T15:23:37	de Vargas et al. 2015, Flegontova et al. 2016	PRJEB6610	ERP006157	ERR562447	amplicon	PCR	paired	Illumina Genome Analyzer IIx	fastq, sra
TV9_294	0	6483157	0	33.9179	32.898	5	Mediterranean Sea, Black Sea Province	2009-12-15T10:41	de Vargas et al. 2015, Flegontova et al. 2016	PRJEB6610	ERP006157	ERR562656	amplicon	PCR	paired	Illumina Genome Analyzer IIx	fastq, sra
TV9_295	0	8980184	0	22.1233	38.1983	40	Red Sea, Persian Gulf Province	2010-01-13T10:54:15	de Vargas et al. 2015, Flegontova et al. 2016	PRJEB6610	ERP006157	ERR562392	amplicon	PCR	paired	Illumina Genome Analyzer IIx	fastq, sra
TV9_296	0	1419344	0	18.4417	39.8567	5	Red Sea, Persian Gulf Province	2010-01-20T11:50	de Vargas et al. 2015, Flegontova et al. 2016	PRJEB6610	ERP006157	ERR562470, ERR562561, ERR562602	amplicon	PCR	paired	Illumina Genome Analyzer IIx	fastq, sra
TV9_297	0	8901474	0	20.8457	63.5851	600	Northwest Arabian Sea Upwelling Province	2010-03-12T17:08:47	de Vargas et al. 2015, Flegontova et al. 2016	PRJEB6610	ERP006157	ERR1879907	amplicon	PCR	paired	Illumina Genome Analyzer IIx	fastq, sra
TV9_298	0	8353006	0	19.0284	64.5126	25	Indian Monsoon Gyres Province	2010-03-15T11:18	de Vargas et al. 2015, Flegontova et al. 2016	PRJEB6610	ERP006157	ERR562704	amplicon	PCR	paired	Illumina Genome Analyzer IIx	fastq, sra
TV9_299	0	1976812	0	19.0351	64.5638	340	Indian Monsoon Gyres Province	2010-03-16T06:13:30	de Vargas et al. 2015, Flegontova et al. 2016	PRJEB6610	ERP006157	ERR1879763	amplicon	PCR	paired	Illumina Genome Analyzer IIx	fastq, sra
TV9_3	0	2431221	0	14.6059	69.9776	5	Indian Monsoon Gyres Province	2010-03-30T02:47	de Vargas et al. 2015, Flegontova et al. 2016	PRJEB6610	ERP006157	ERR562646	amplicon	PCR	paired	Illumina Genome Analyzer IIx	fastq, sra
TV9_30	0	2269071	0	-25.8076	-111.691	488	South Pacific Subtropical Gyre Province, North and South	2011-04-04T13:55:02	de Vargas et al. 2015, Flegontova et al. 2016	PRJEB6610	ERP006157	ERR1879720	amplicon	PCR	paired	Illumina Genome Analyzer IIx	fastq, sra
TV9_300	0	8237762	0	19.0351	64.5638	340	Indian Monsoon Gyres Province	2010-03-16T06:13:30	de Vargas et al. 2015, Flegontova et al. 2016	PRJEB6610	ERP006157	ERR1879857	amplicon	PCR	paired	Illumina Genome Analyzer IIx	fastq, sra
TV9_301	0	7736523	0	19.0393	64.4913	5	Indian Monsoon Gyres Province	2010-03-15T03:35	de Vargas et al. 2015, Flegontova et al. 2016	PRJEB6610	ERP006157	ERR562396	amplicon	PCR	paired	Illumina Genome Analyzer IIx	fastq, sra
TV9_302	0	2849072	0	18.5839	66.4727	25	Indian Monsoon Gyres Province	2010-03-18T11:33	de Vargas et al. 2015, Flegontova et al. 2016	PRJEB6610	ERP006157	ERR562477	amplicon	PCR	paired	Illumina Genome Analyzer IIx	fastq, sra
TV9_303	0	15188712	0	18.5745	66.4895	25	Indian Monsoon Gyres Province	2010-03-18T09:40	de Vargas et al. 2015, Flegontova et al. 2016	PRJEB6610	ERP006157	ERR562450, ERR562465, ERR562485, ERR562645, ERR562655	amplicon	PCR	paired	Illumina Genome Analyzer IIx	fastq, sra
TV9_304	0	15418565	0	18.5584	66.4725	25	Indian Monsoon Gyres Province	2010-03-18T10:41	de Vargas et al. 2015, Flegontova et al. 2016	PRJEB6610	ERP006157	ERR562449, ERR562523, ERR562693, ERR562695, ERR562701	amplicon	PCR	paired	Illumina Genome Analyzer IIx	fastq, sra
TV9_305	0	2854712	0	18.7341	66.3896	270	Indian Monsoon Gyres Province	2010-03-20T08:15:28	de Vargas et al. 2015, Flegontova et al. 2016	PRJEB6610	ERP006157	ERR1879849	amplicon	PCR	paired	Illumina Genome Analyzer IIx	fastq, sra
TV9_306	0	1987301	0	18.7341	66.3896	270	Indian Monsoon Gyres Province	2010-03-20T08:15:28	de Vargas et al. 2015, Flegontova et al. 2016	PRJEB6610	ERP006157	ERR1879848	amplicon	PCR	paired	Illumina Genome Analyzer IIx	fastq, sra
TV9_307	0	2265686	0	18.7341	66.3896	270	Indian Monsoon Gyres Province	2010-03-20T08:15:28	de Vargas et al. 2015, Flegontova et al. 2016	PRJEB6610	ERP006157	ERR1879662	amplicon	PCR	paired	Illumina Genome Analyzer IIx	fastq, sra
TV9_308	0	14610239	0	18.5918	66.622	5	Indian Monsoon Gyres Province	2010-03-18T04:27	de Vargas et al. 2015, Flegontova et al. 2016	PRJEB6610	ERP006157	ERR562422, ERR562456, ERR562536, ERR562606, ERR562666	amplicon	PCR	paired	Illumina Genome Analyzer IIx	fastq, sra
TV9_309	0	14665957	0	18.5667	66.522	5	Indian Monsoon Gyres Province	2010-03-18T05:05	de Vargas et al. 2015, Flegontova et al. 2016	PRJEB6610	ERP006157	ERR562377, ERR562497, ERR562526, ERR562609, ERR562668	amplicon	PCR	paired	Illumina Genome Analyzer IIx	fastq, sra
TV9_31	0	2168956	0	2.0574	-84.5546	5	Chile-Peru Current Coastal Province	2011-05-12T17:55	de Vargas et al. 2015, Flegontova et al. 2016	PRJEB6610	ERP006157	ERR562722	amplicon	PCR	paired	Illumina Genome Analyzer IIx	fastq, sra
TV9_310	0	13758472	0	18.5743	66.5029	5	Indian Monsoon Gyres Province	2010-03-18T08:20	de Vargas et al. 2015, Flegontova et al. 2016	PRJEB6610	ERP006157	ERR562559, ERR562593, ERR562605, ERR562617, ERR562707	amplicon	PCR	paired	Illumina Genome Analyzer IIx	fastq, sra
TV9_311	0	15904298	0	17.5294	67.9576	5	Indian Monsoon Gyres Province	2010-03-22T03:04:47	de Vargas et al. 2015, Flegontova et al. 2016	PRJEB6610	ERP006157	ERR1879675, ERR1879705, ERR1879809, ERR1879876, ERR1879931	amplicon	PCR	paired	Illumina Genome Analyzer IIx	fastq, sra
TV9_316	0	14713627	0	17.4855	68.0247	285	Indian Monsoon Gyres Province	2010-03-22T15:48:12	de Vargas et al. 2015, Flegontova et al. 2016	PRJEB6610	ERP006157	ERR1879659, ERR1879665, ERR1879805, ERR1879838, ERR1879855, ERR1879883	amplicon	PCR	paired	Illumina Genome Analyzer IIx	fastq, sra
TV9_318	0	14647126	0	-29.5333	37.9117	65	Eastern Africa Coastal Province	2010-07-08T06:21	de Vargas et al. 2015, Flegontova et al. 2016	PRJEB6610	ERP006157	ERR562372, ERR562627, ERR562636, ERR562673, ERR562697	amplicon	PCR	paired	Illumina Genome Analyzer IIx	fastq, sra
TV9_319	0	2650855	0	-29.5046	37.9599	1000	Eastern Africa Coastal Province	2010-07-07T12:13:35	de Vargas et al. 2015, Flegontova et al. 2016	PRJEB6610	ERP006157	ERR1879755	amplicon	PCR	paired	Illumina Genome Analyzer IIx	fastq, sra
TV9_32	0	3278040	0	2.0399	-84.5599	5	Chile-Peru Current Coastal Province	2011-05-12T16:31	de Vargas et al. 2015, Flegontova et al. 2016	PRJEB6610	ERP006157	ERR562672	amplicon	PCR	paired	Illumina Genome Analyzer IIx	fastq, sra
TV9_320	0	1868805	0	-31.0507	4.6603	5	South Atlantic Gyral Province	2010-09-13T20:20	de Vargas et al. 2015, Flegontova et al. 2016	PRJEB6610	ERP006157	ERR562454	amplicon	PCR	paired	Illumina Genome Analyzer IIx	fastq, sra
TV9_321	0	8854603	0	-31.0266	4.665	5	South Atlantic Gyral Province	2010-09-14T06:55	de Vargas et al. 2015, Flegontova et al. 2016	PRJEB6610	ERP006157	ERR562607	amplicon	PCR	paired	Illumina Genome Analyzer IIx	fastq, sra
TV9_322	0	7474032	0	-25.826	-111.729	188	South Pacific Subtropical Gyre Province, North and South	2011-04-03T21:50:58	de Vargas et al. 2015, Flegontova et al. 2016	PRJEB6610	ERP006157	ERR562433	amplicon	PCR	paired	Illumina Genome Analyzer IIx	fastq, sra
TV9_323	0	7687619	0	-12.9723	-96.0122	50	South Pacific Subtropical Gyre Province, North and South	2011-04-15T19:38	de Vargas et al. 2015, Flegontova et al. 2016	PRJEB6610	ERP006157	ERR562535	amplicon	PCR	paired	Illumina Genome Analyzer IIx	fastq, sra
TV9_324	0	8822481	0	-5.2537	-85.2221	5	Pacific Equatorial Divergence Province	2011-04-21T23:03	de Vargas et al. 2015, Flegontova et al. 2016	PRJEB6610	ERP006157	ERR562382	amplicon	PCR	paired	Illumina Genome Analyzer IIx	fastq, sra
TV9_325	0	2306313	0	-16.9587	-100.675	90	South Pacific Subtropical Gyre Province, North and South	2011-05-31T20:28:10	de Vargas et al. 2015, Flegontova et al. 2016	PRJEB6610	ERP006157	ERR562604	amplicon	PCR	paired	Illumina Genome Analyzer IIx	fastq, sra
TV9_326	0	1649817	0	-16.9587	-100.675	90	South Pacific Subtropical Gyre Province, North and South	2011-05-31T20:28:10	de Vargas et al. 2015, Flegontova et al. 2016	PRJEB6610	ERP006157	ERR562544	amplicon	PCR	paired	Illumina Genome Analyzer IIx	fastq, sra
TV9_327	0	2574545	0	-16.9587	-100.675	90	South Pacific Subtropical Gyre Province, North and South	2011-05-31T20:28:10	de Vargas et al. 2015, Flegontova et al. 2016	PRJEB6610	ERP006157	ERR562421	amplicon	PCR	paired	Illumina Genome Analyzer IIx	fastq, sra
TV9_328	0	3088668	0	-16.9763	-100.679	90	South Pacific Subtropical Gyre Province, North and South	2011-06-01T22:20	de Vargas et al. 2015, Flegontova et al. 2016	PRJEB6610	ERP006157	ERR562508	amplicon	PCR	paired	Illumina Genome Analyzer IIx	fastq, sra
TV9_329	0	3282740	0	-16.9741	-100.668	90	South Pacific Subtropical Gyre Province, North and South	2011-06-01T21:56	de Vargas et al. 2015, Flegontova et al. 2016	PRJEB6610	ERP006157	ERR562579	amplicon	PCR	paired	Illumina Genome Analyzer IIx	fastq, sra
TV9_33	0	2344194	0	1.9928	-84.5766	5	Chile-Peru Current Coastal Province	2011-05-12T14:00	de Vargas et al. 2015, Flegontova et al. 2016	PRJEB6610	ERP006157	ERR562495	amplicon	PCR	paired	Illumina Genome Analyzer IIx	fastq, sra
TV9_330	0	2944751	0	-16.9486	-100.671	350	South Pacific Subtropical Gyre Province, North and South	2011-06-01T16:00:59	de Vargas et al. 2015, Flegontova et al. 2016	PRJEB6610	ERP006157	ERR1879708	amplicon	PCR	paired	Illumina Genome Analyzer IIx	fastq, sra
TV9_331	0	2586239	0	-16.9486	-100.671	350	South Pacific Subtropical Gyre Province, North and South	2011-06-01T16:00:59	de Vargas et al. 2015, Flegontova et al. 2016	PRJEB6610	ERP006157	ERR1879785	amplicon	PCR	paired	Illumina Genome Analyzer IIx	fastq, sra
TV9_332	0	2755699	0	-16.9601	-100.633	5	South Pacific Subtropical Gyre Province, North and South	2011-05-31T14:25	de Vargas et al. 2015, Flegontova et al. 2016	PRJEB6610	ERP006157	ERR562452	amplicon	PCR	paired	Illumina Genome Analyzer IIx	fastq, sra
TV9_333	0	2310855	0	-16.9601	-100.633	5	South Pacific Subtropical Gyre Province, North and South	2011-05-31T14:25	de Vargas et al. 2015, Flegontova et al. 2016	PRJEB6610	ERP006157	ERR562461	amplicon	PCR	paired	Illumina Genome Analyzer IIx	fastq, sra
TV9_334	0	2662886	0	-16.9601	-100.633	5	South Pacific Subtropical Gyre Province, North and South	2011-05-31T14:25	de Vargas et al. 2015, Flegontova et al. 2016	PRJEB6610	ERP006157	ERR562630	amplicon	PCR	paired	Illumina Genome Analyzer IIx	fastq, sra
TV9_335	0	2836336	0	-16.9554	-100.691	5	South Pacific Subtropical Gyre Province, North and South	2011-05-31T17:08	de Vargas et al. 2015, Flegontova et al. 2016	PRJEB6610	ERP006157	ERR562612	amplicon	PCR	paired	Illumina Genome Analyzer IIx	fastq, sra
TV9_336	0	2986985	0	-16.9581	-100.659	5	South Pacific Subtropical Gyre Province, North and South	2011-05-31T15:41	de Vargas et al. 2015, Flegontova et al. 2016	PRJEB6610	ERP006157	ERR562459	amplicon	PCR	paired	Illumina Genome Analyzer IIx	fastq, sra
TV9_337	0	2352041	0	-9.0063	-139.139	115	South Pacific Subtropical Gyre Province, North and South	2011-07-28T17:15:56	de Vargas et al. 2015, Flegontova et al. 2016	PRJEB6610	ERP006157	ERR562480	amplicon	PCR	paired	Illumina Genome Analyzer IIx	fastq, sra
TV9_338	0	2766731	0	-9.0063	-139.139	115	South Pacific Subtropical Gyre Province, North and South	2011-07-28T17:15:56	de Vargas et al. 2015, Flegontova et al. 2016	PRJEB6610	ERP006157	ERR562677	amplicon	PCR	paired	Illumina Genome Analyzer IIx	fastq, sra
TV9_339	0	2706344	0	-8.9676	-139.357	115	South Pacific Subtropical Gyre Province, North and South	2011-07-29T01:57	de Vargas et al. 2015, Flegontova et al. 2016	PRJEB6610	ERP006157	ERR562524	amplicon	PCR	paired	Illumina Genome Analyzer IIx	fastq, sra
TV9_34	0	2514910	0	1.9928	-84.5766	5	Chile-Peru Current Coastal Province	2011-05-12T14:00	de Vargas et al. 2015, Flegontova et al. 2016	PRJEB6610	ERP006157	ERR562616	amplicon	PCR	paired	Illumina Genome Analyzer IIx	fastq, sra
TV9_340	0	2960074	0	-8.9748	-139.209	115	South Pacific Subtropical Gyre Province, North and South	2011-07-28T21:42	de Vargas et al. 2015, Flegontova et al. 2016	PRJEB6610	ERP006157	ERR562692	amplicon	PCR	paired	Illumina Genome Analyzer IIx	fastq, sra
TV9_341	0	2421036	0	-8.957	-139.242	115	South Pacific Subtropical Gyre Province, North and South	2011-07-28T20:28	de Vargas et al. 2015, Flegontova et al. 2016	PRJEB6610	ERP006157	ERR562446	amplicon	PCR	paired	Illumina Genome Analyzer IIx	fastq, sra
TV9_342	0	1550180	0	-8.9729	-139.239	600	South Pacific Subtropical Gyre Province, North and South	2011-07-27T19:28:43	de Vargas et al. 2015, Flegontova et al. 2016	PRJEB6610	ERP006157	ERR1879881	amplicon	PCR	paired	Illumina Genome Analyzer IIx	fastq, sra
TV9_343	0	2597744	0	-8.9729	-139.239	600	South Pacific Subtropical Gyre Province, North and South	2011-07-27T19:28:43	de Vargas et al. 2015, Flegontova et al. 2016	PRJEB6610	ERP006157	ERR1879847	amplicon	PCR	paired	Illumina Genome Analyzer IIx	fastq, sra
TV9_344	0	2229280	0	-8.9971	-139.196	5	South Pacific Subtropical Gyre Province, North and South	2011-07-26T17:10	de Vargas et al. 2015, Flegontova et al. 2016	PRJEB6610	ERP006157	ERR562700	amplicon	PCR	paired	Illumina Genome Analyzer IIx	fastq, sra
TV9_345	0	2721482	0	-8.9971	-139.196	5	South Pacific Subtropical Gyre Province, North and South	2011-07-26T17:10	de Vargas et al. 2015, Flegontova et al. 2016	PRJEB6610	ERP006157	ERR562568	amplicon	PCR	paired	Illumina Genome Analyzer IIx	fastq, sra
TV9_346	0	2370428	0	-8.996	-139.281	5	South Pacific Subtropical Gyre Province, North and South	2011-07-27T01:27	de Vargas et al. 2015, Flegontova et al. 2016	PRJEB6610	ERP006157	ERR562654	amplicon	PCR	paired	Illumina Genome Analyzer IIx	fastq, sra
TV9_347	0	2510144	0	-9.006	-139.206	5	South Pacific Subtropical Gyre Province, North and South	2011-07-26T23:30	de Vargas et al. 2015, Flegontova et al. 2016	PRJEB6610	ERP006157	ERR562499	amplicon	PCR	paired	Illumina Genome Analyzer IIx	fastq, sra
TV9_348	0	3004065	0	-8.9948	-139.217	5	South Pacific Subtropical Gyre Province, North and South	2011-07-26T21:42	de Vargas et al. 2015, Flegontova et al. 2016	PRJEB6610	ERP006157	ERR562651	amplicon	PCR	paired	Illumina Genome Analyzer IIx	fastq, sra
TV9_35	0	2305204	0	1.9958	-84.576	5	Chile-Peru Current Coastal Province	2011-05-12T14:00	de Vargas et al. 2015, Flegontova et al. 2016	PRJEB6610	ERP006157	ERR562644	amplicon	PCR	paired	Illumina Genome Analyzer IIx	fastq, sra
TV9_351	0	2950337	0	-8.903	-140.28	150	South Pacific Subtropical Gyre Province, North and South	2011-08-01T21:48	de Vargas et al. 2015, Flegontova et al. 2016	PRJEB6610	ERP006157	ERR562725	amplicon	PCR	paired	Illumina Genome Analyzer IIx	fastq, sra
TV9_352	0	3107846	0	-8.8923	-140.29	150	South Pacific Subtropical Gyre Province, North and South	2011-08-01T00:46	de Vargas et al. 2015, Flegontova et al. 2016	PRJEB6610	ERP006157	ERR562599	amplicon	PCR	paired	Illumina Genome Analyzer IIx	fastq, sra
TV9_353	0	3049989	0	-8.8995	-140.287	150	South Pacific Subtropical Gyre Province, North and South	2011-08-01T20:03	de Vargas et al. 2015, Flegontova et al. 2016	PRJEB6610	ERP006157	ERR562663	amplicon	PCR	paired	Illumina Genome Analyzer IIx	fastq, sra
TV9_359	0	1814838	0	-8.9068	-140.283	5	South Pacific Subtropical Gyre Province, North and South	2011-07-31T17:20	de Vargas et al. 2015, Flegontova et al. 2016	PRJEB6610	ERP006157	ERR562664	amplicon	PCR	paired	Illumina Genome Analyzer IIx	fastq, sra
TV9_36	0	3667416	0	2.0218	-84.5652	40	Chile-Peru Current Coastal Province	2011-05-13T20:14	de Vargas et al. 2015, Flegontova et al. 2016	PRJEB6610	ERP006157	ERR562598	amplicon	PCR	paired	Illumina Genome Analyzer IIx	fastq, sra
TV9_360	0	2745825	0	-8.9068	-140.283	5	South Pacific Subtropical Gyre Province, North and South	2011-07-31T17:20	de Vargas et al. 2015, Flegontova et al. 2016	PRJEB6610	ERP006157	ERR562444	amplicon	PCR	paired	Illumina Genome Analyzer IIx	fastq, sra
TV9_361	0	3194380	0	-8.8984	-140.309	5	South Pacific Subtropical Gyre Province, North and South	2011-07-31T19:16	de Vargas et al. 2015, Flegontova et al. 2016	PRJEB6610	ERP006157	ERR562403	amplicon	PCR	paired	Illumina Genome Analyzer IIx	fastq, sra
TV9_362	0	2640640	0	-8.9056	-140.279	5	South Pacific Subtropical Gyre Province, North and South	2011-07-31T23:07	de Vargas et al. 2015, Flegontova et al. 2016	PRJEB6610	ERP006157	ERR562586	amplicon	PCR	paired	Illumina Genome Analyzer IIx	fastq, sra
TV9_363	0	3780807	0	-8.8932	-140.288	5	South Pacific Subtropical Gyre Province, North and South	2011-07-31T20:41	de Vargas et al. 2015, Flegontova et al. 2016	PRJEB6610	ERP006157	ERR562637	amplicon	PCR	paired	Illumina Genome Analyzer IIx	fastq, sra
TV9_367	0	1990601	0	-9.0664	-140.625	5	South Pacific Subtropical Gyre Province, North and South	2011-08-05T06:18	de Vargas et al. 2015, Flegontova et al. 2016	PRJEB6610	ERP006157	ERR562441	amplicon	PCR	paired	Illumina Genome Analyzer IIx	fastq, sra
TV9_368	0	1618995	0	-9.1504	-140.522	5	South Pacific Subtropical Gyre Province, North and South	2011-08-04T18:33	de Vargas et al. 2015, Flegontova et al. 2016	PRJEB6610	ERP006157	ERR562702	amplicon	PCR	paired	Illumina Genome Analyzer IIx	fastq, sra
TV9_369	0	2274522	0	-9.1504	-140.522	5	South Pacific Subtropical Gyre Province, North and South	2011-08-04T18:33	de Vargas et al. 2015, Flegontova et al. 2016	PRJEB6610	ERP006157	ERR562518	amplicon	PCR	paired	Illumina Genome Analyzer IIx	fastq, sra
TV9_37	0	2829722	0	2.0299	-84.5546	30	Chile-Peru Current Coastal Province	2011-05-12T22:15	de Vargas et al. 2015, Flegontova et al. 2016	PRJEB6610	ERP006157	ERR562390	amplicon	PCR	paired	Illumina Genome Analyzer IIx	fastq, sra
TV9_371	0	2983583	0	-9.1504	-140.522	5	South Pacific Subtropical Gyre Province, North and South	2011-08-04T18:33	de Vargas et al. 2015, Flegontova et al. 2016	PRJEB6610	ERP006157	ERR562625	amplicon	PCR	paired	Illumina Genome Analyzer IIx	fastq, sra
TV9_372	0	2670718	0	-9.1463	-140.515	5	South Pacific Subtropical Gyre Province, North and South	2011-08-05T01:13	de Vargas et al. 2015, Flegontova et al. 2016	PRJEB6610	ERP006157	ERR562491	amplicon	PCR	paired	Illumina Genome Analyzer IIx	fastq, sra
TV9_373	0	2142541	0	-9.1508	-140.497	5	South Pacific Subtropical Gyre Province, North and South	2011-08-04T21:27	de Vargas et al. 2015, Flegontova et al. 2016	PRJEB6610	ERP006157	ERR562509	amplicon	PCR	paired	Illumina Genome Analyzer IIx	fastq, sra
TV9_379	0	2561064	0	-8.9111	-142.557	5	South Pacific Subtropical Gyre Province, North and South	2011-08-08T17:33	de Vargas et al. 2015, Flegontova et al. 2016	PRJEB6610	ERP006157	ERR562670	amplicon	PCR	paired	Illumina Genome Analyzer IIx	fastq, sra
TV9_38	0	3084585	0	2.0299	-84.5546	30	Chile-Peru Current Coastal Province	2011-05-12T22:15	de Vargas et al. 2015, Flegontova et al. 2016	PRJEB6610	ERP006157	ERR562576	amplicon	PCR	paired	Illumina Genome Analyzer IIx	fastq, sra
TV9_380	0	2279193	0	-8.9111	-142.557	5	South Pacific Subtropical Gyre Province, North and South	2011-08-08T17:33	de Vargas et al. 2015, Flegontova et al. 2016	PRJEB6610	ERP006157	ERR562437	amplicon	PCR	paired	Illumina Genome Analyzer IIx	fastq, sra
TV9_381	0	2375676	0	-8.9124	-142.56	5	South Pacific Subtropical Gyre Province, North and South	2011-08-08T23:43	de Vargas et al. 2015, Flegontova et al. 2016	PRJEB6610	ERP006157	ERR562513	amplicon	PCR	paired	Illumina Genome Analyzer IIx	fastq, sra
TV9_382	0	2614581	0	-8.894	-142.631	5	South Pacific Subtropical Gyre Province, North and South	2011-08-08T21:50	de Vargas et al. 2015, Flegontova et al. 2016	PRJEB6610	ERP006157	ERR562621	amplicon	PCR	paired	Illumina Genome Analyzer IIx	fastq, sra
TV9_383	0	2704988	0	-8.892	-142.636	5	South Pacific Subtropical Gyre Province, North and South	2011-08-08T20:16	de Vargas et al. 2015, Flegontova et al. 2016	PRJEB6610	ERP006157	ERR562578	amplicon	PCR	paired	Illumina Genome Analyzer IIx	fastq, sra
TV9_384	0	2171358	0	0.0307	-84.612	40	Chile-Peru Current Coastal Province	2011-05-03T20:52	de Vargas et al. 2015, Flegontova et al. 2016	PRJEB6610	ERP006157	ERR1756050	amplicon	PCR	paired	Illumina Genome Analyzer IIx	fastq, sra
TV9_385	0	2710035	0	0.0307	-84.612	40	Chile-Peru Current Coastal Province	2011-05-03T20:52	de Vargas et al. 2015, Flegontova et al. 2016	PRJEB6610	ERP006157	ERR1879810	amplicon	PCR	paired	Illumina Genome Analyzer IIx	fastq, sra
TV9_386	0	2752896	0	0.0307	-84.612	40	Chile-Peru Current Coastal Province	2011-05-03T20:52	de Vargas et al. 2015, Flegontova et al. 2016	PRJEB6610	ERP006157	ERR1756241	amplicon	PCR	paired	Illumina Genome Analyzer IIx	fastq, sra
TV9_387	0	2846854	0	0.1069	-84.6236	50	Chile-Peru Current Coastal Province	2011-05-04T15:59	de Vargas et al. 2015, Flegontova et al. 2016	PRJEB6610	ERP006157	ERR1755891	amplicon	PCR	paired	Illumina Genome Analyzer IIx	fastq, sra
TV9_388	0	2827965	0	0.0676	-84.6088	50	Chile-Peru Current Coastal Province	2011-05-04T14:49	de Vargas et al. 2015, Flegontova et al. 2016	PRJEB6610	ERP006157	ERR1756210	amplicon	PCR	paired	Illumina Genome Analyzer IIx	fastq, sra
TV9_389	0	2721414	0	0.0063	-84.585	380	Chile-Peru Current Coastal Province	2011-05-04T12:45:46	de Vargas et al. 2015, Flegontova et al. 2016	PRJEB6610	ERP006157	ERR1879816	amplicon	PCR	paired	Illumina Genome Analyzer IIx	fastq, sra
TV9_390	0	2621503	0	0.0063	-84.585	380	Chile-Peru Current Coastal Province	2011-05-04T12:45:46	de Vargas et al. 2015, Flegontova et al. 2016	PRJEB6610	ERP006157	ERR1879939	amplicon	PCR	paired	Illumina Genome Analyzer IIx	fastq, sra
TV9_391	0	2318625	0	-0.0283	-84.5862	5	Chile-Peru Current Coastal Province	2011-05-03T12:27	de Vargas et al. 2015, Flegontova et al. 2016	PRJEB6610	ERP006157	ERR1756115	amplicon	PCR	paired	Illumina Genome Analyzer IIx	fastq, sra
TV9_392	0	2901020	0	-0.0283	-84.5862	5	Chile-Peru Current Coastal Province	2011-05-03T12:27	de Vargas et al. 2015, Flegontova et al. 2016	PRJEB6610	ERP006157	ERR1879752	amplicon	PCR	paired	Illumina Genome Analyzer IIx	fastq, sra
TV9_393	0	2581189	0	0.0247	-84.6024	5	Chile-Peru Current Coastal Province	2011-05-03T15:18	de Vargas et al. 2015, Flegontova et al. 2016	PRJEB6610	ERP006157	ERR1756096	amplicon	PCR	paired	Illumina Genome Analyzer IIx	fastq, sra
TV9_394	0	2751851	0	-0.0141	-84.5899	5	Chile-Peru Current Coastal Province	2011-05-03T13:13	de Vargas et al. 2015, Flegontova et al. 2016	PRJEB6610	ERP006157	ERR1756288	amplicon	PCR	paired	Illumina Genome Analyzer IIx	fastq, sra
TV9_395	0	2898284	0	0.0561	-84.6261	5	Chile-Peru Current Coastal Province	2011-05-03T17:06	de Vargas et al. 2015, Flegontova et al. 2016	PRJEB6610	ERP006157	ERR1756069	amplicon	PCR	paired	Illumina Genome Analyzer IIx	fastq, sra
TV9_396	0	1189942	0	40.7003	2.873	70	Mediterranean Sea, Black Sea Province	2009-09-30T15:39	de Vargas et al. 2015, Flegontova et al. 2016	PRJEB6610	ERP006157	ERR1756222	amplicon	PCR	paired	Illumina Genome Analyzer IIx	fastq, sra
TV9_397	0	2056688	0	40.7003	2.873	70	Mediterranean Sea, Black Sea Province	2009-09-30T15:39	de Vargas et al. 2015, Flegontova et al. 2016	PRJEB6610	ERP006157	ERR1879831, ERR1879851	amplicon	PCR	paired	Illumina Genome Analyzer IIx	fastq, sra
TV9_398	0	1221324	0	40.6769	2.8658	110	Mediterranean Sea, Black Sea Province	2009-09-30T13:21	de Vargas et al. 2015, Flegontova et al. 2016	PRJEB6610	ERP006157	ERR1755950	amplicon	PCR	paired	Illumina Genome Analyzer IIx	fastq, sra
TV9_399	0	1334623	0	40.69	2.8658	110	Mediterranean Sea, Black Sea Province	2009-09-30T14:41	de Vargas et al. 2015, Flegontova et al. 2016	PRJEB6610	ERP006157	ERR1756351	amplicon	PCR	paired	Illumina Genome Analyzer IIx	fastq, sra
TV9_4	0	3873644	0	14.6067	69.9775	5	Indian Monsoon Gyres Province	2010-03-30T02:45	de Vargas et al. 2015, Flegontova et al. 2016	PRJEB6610	ERP006157	ERR562626	amplicon	PCR	paired	Illumina Genome Analyzer IIx	fastq, sra
TV9_40	0	2991311	0	2.0649	-84.5546	380	Chile-Peru Current Coastal Province	2011-05-13T16:08:58	de Vargas et al. 2015, Flegontova et al. 2016	PRJEB6610	ERP006157	ERR1879860	amplicon	PCR	paired	Illumina Genome Analyzer IIx	fastq, sra
TV9_400	0	2090993	0	40.6433	2.8751	9	Mediterranean Sea, Black Sea Province	2009-09-30T09:02	de Vargas et al. 2015, Flegontova et al. 2016	PRJEB6610	ERP006157	ERR1755910, ERR1755937	amplicon	PCR	paired	Illumina Genome Analyzer IIx	fastq, sra
TV9_401	0	1377729	0	40.6769	2.8662	9	Mediterranean Sea, Black Sea Province	2009-09-30T13:07	de Vargas et al. 2015, Flegontova et al. 2016	PRJEB6610	ERP006157	ERR1756240	amplicon	PCR	paired	Illumina Genome Analyzer IIx	fastq, sra
TV9_402	0	2621890	0	-1.9002	-84.6265	50	South Pacific Subtropical Gyre Province, North and South	2011-05-21T21:00	de Vargas et al. 2015, Flegontova et al. 2016	PRJEB6610	ERP006157	ERR1756286	amplicon	PCR	paired	Illumina Genome Analyzer IIx	fastq, sra
TV9_403	0	2941611	0	-1.9002	-84.6265	50	South Pacific Subtropical Gyre Province, North and South	2011-05-21T21:00	de Vargas et al. 2015, Flegontova et al. 2016	PRJEB6610	ERP006157	ERR1879793	amplicon	PCR	paired	Illumina Genome Analyzer IIx	fastq, sra
TV9_404	0	2859355	0	-1.9002	-84.6265	50	South Pacific Subtropical Gyre Province, North and South	2011-05-21T21:00	de Vargas et al. 2015, Flegontova et al. 2016	PRJEB6610	ERP006157	ERR1756341	amplicon	PCR	paired	Illumina Genome Analyzer IIx	fastq, sra
TV9_405	0	2659995	0	-1.8155	-84.629	50	South Pacific Subtropical Gyre Province, North and South	2011-05-22T20:50	de Vargas et al. 2015, Flegontova et al. 2016	PRJEB6610	ERP006157	ERR1756344	amplicon	PCR	paired	Illumina Genome Analyzer IIx	fastq, sra
TV9_406	0	2729320	0	-1.8902	-84.6141	380	South Pacific Subtropical Gyre Province, North and South	2011-05-22T13:20	de Vargas et al. 2015, Flegontova et al. 2016	PRJEB6610	ERP006157	ERR1879858	amplicon	PCR	paired	Illumina Genome Analyzer IIx	fastq, sra
TV9_407	0	2458616	0	-1.8902	-84.6141	380	South Pacific Subtropical Gyre Province, North and South	2011-05-22T13:20	de Vargas et al. 2015, Flegontova et al. 2016	PRJEB6610	ERP006157	ERR1879767	amplicon	PCR	paired	Illumina Genome Analyzer IIx	fastq, sra
TV9_408	0	2590440	0	-2.0133	-84.589	5	South Pacific Subtropical Gyre Province, North and South	2011-05-21T12:27	de Vargas et al. 2015, Flegontova et al. 2016	PRJEB6610	ERP006157	ERR1756182	amplicon	PCR	paired	Illumina Genome Analyzer IIx	fastq, sra
TV9_409	0	2622650	0	-2.0133	-84.589	5	South Pacific Subtropical Gyre Province, North and South	2011-05-21T12:27	de Vargas et al. 2015, Flegontova et al. 2016	PRJEB6610	ERP006157	ERR1879735	amplicon	PCR	paired	Illumina Genome Analyzer IIx	fastq, sra
TV9_41	0	2524058	0	2.0649	-84.5546	380	Chile-Peru Current Coastal Province	2011-05-13T16:08:58	de Vargas et al. 2015, Flegontova et al. 2016	PRJEB6610	ERP006157	ERR1879906	amplicon	PCR	paired	Illumina Genome Analyzer IIx	fastq, sra
TV9_410	0	3002622	0	-2.0133	-84.589	5	South Pacific Subtropical Gyre Province, North and South	2011-05-21T12:27	de Vargas et al. 2015, Flegontova et al. 2016	PRJEB6610	ERP006157	ERR1756277	amplicon	PCR	paired	Illumina Genome Analyzer IIx	fastq, sra
TV9_411	0	2843283	0	-1.9778	-84.5992	5	South Pacific Subtropical Gyre Province, North and South	2011-05-21T14:32	de Vargas et al. 2015, Flegontova et al. 2016	PRJEB6610	ERP006157	ERR1756195	amplicon	PCR	paired	Illumina Genome Analyzer IIx	fastq, sra
TV9_412	0	2901322	0	-1.9389	-84.611	5	South Pacific Subtropical Gyre Province, North and South	2011-05-21T16:07	de Vargas et al. 2015, Flegontova et al. 2016	PRJEB6610	ERP006157	ERR1755953	amplicon	PCR	paired	Illumina Genome Analyzer IIx	fastq, sra
TV9_413	0	2298208	0	-23.2189	-129.5	155	South Pacific Subtropical Gyre Province, North and South	2011-06-15T00:55:48	de Vargas et al. 2015, Flegontova et al. 2016	PRJEB6610	ERP006157	ERR1755961, ERR1756152	amplicon	PCR	paired	Illumina Genome Analyzer IIx	fastq, sra
TV9_414	0	1345683	0	-23.2189	-129.5	155	South Pacific Subtropical Gyre Province, North and South	2011-06-15T00:55:48	de Vargas et al. 2015, Flegontova et al. 2016	PRJEB6610	ERP006157	ERR1879685	amplicon	PCR	paired	Illumina Genome Analyzer IIx	fastq, sra
TV9_415	0	1304043	0	-23.2142	-129.631	170	South Pacific Subtropical Gyre Province, North and South	2011-06-15T21:00	de Vargas et al. 2015, Flegontova et al. 2016	PRJEB6610	ERP006157	ERR1756273	amplicon	PCR	paired	Illumina Genome Analyzer IIx	fastq, sra
TV9_416	0	1413939	0	-23.2488	-129.461	165	South Pacific Subtropical Gyre Province, North and South	2011-06-14T19:20	de Vargas et al. 2015, Flegontova et al. 2016	PRJEB6610	ERP006157	ERR1756009	amplicon	PCR	paired	Illumina Genome Analyzer IIx	fastq, sra
TV9_417	0	2420186	0	-23.2232	-129.599	696	South Pacific Subtropical Gyre Province, North and South	2011-06-15T18:43:16	de Vargas et al. 2015, Flegontova et al. 2016	PRJEB6610	ERP006157	ERR1879679, ERR1879790	amplicon	PCR	paired	Illumina Genome Analyzer IIx	fastq, sra
TV9_418	0	2036925	0	-23.2811	-129.395	5	South Pacific Subtropical Gyre Province, North and South	2011-06-14T16:45	de Vargas et al. 2015, Flegontova et al. 2016	PRJEB6610	ERP006157	ERR1755875, ERR1756254	amplicon	PCR	paired	Illumina Genome Analyzer IIx	fastq, sra
TV9_419	0	2229447	0	-23.2811	-129.395	5	South Pacific Subtropical Gyre Province, North and South	2011-06-14T16:45	de Vargas et al. 2015, Flegontova et al. 2016	PRJEB6610	ERP006157	ERR1755914, ERR1756209	amplicon	PCR	paired	Illumina Genome Analyzer IIx	fastq, sra
TV9_42	0	2806143	0	-32.2188	17.7054	5	Benguela Current Coastal Province	2010-09-07T06:59	de Vargas et al. 2015, Flegontova et al. 2016	PRJEB6610	ERP006157	ERR562669	amplicon	PCR	paired	Illumina Genome Analyzer IIx	fastq, sra
TV9_420	0	2157847	0	-23.2166	-129.623	5	South Pacific Subtropical Gyre Province, North and South	2011-06-15T20:34	de Vargas et al. 2015, Flegontova et al. 2016	PRJEB6610	ERP006157	ERR1756112, ERR1756147	amplicon	PCR	paired	Illumina Genome Analyzer IIx	fastq, sra
TV9_421	0	2912309	0	-23.2545	-129.446	5	South Pacific Subtropical Gyre Province, North and South	2011-06-14T18:50	de Vargas et al. 2015, Flegontova et al. 2016	PRJEB6610	ERP006157	ERR1755890, ERR1756292	amplicon	PCR	paired	Illumina Genome Analyzer IIx	fastq, sra
TV9_422	0	2290318	0	-23.1108	-134.933	5	South Pacific Subtropical Gyre Province, North and South	2011-06-19T17:12	de Vargas et al. 2015, Flegontova et al. 2016	PRJEB6610	ERP006157	ERR1755957	amplicon	PCR	paired	Illumina Genome Analyzer IIx	fastq, sra
TV9_423	0	2570824	0	-23.1108	-134.933	5	South Pacific Subtropical Gyre Province, North and South	2011-06-19T17:12	de Vargas et al. 2015, Flegontova et al. 2016	PRJEB6610	ERP006157	ERR1879776	amplicon	PCR	paired	Illumina Genome Analyzer IIx	fastq, sra
TV9_424	0	2379374	0	-23.1107	-134.933	5	South Pacific Subtropical Gyre Province, North and South	2011-06-19T19:25	de Vargas et al. 2015, Flegontova et al. 2016	PRJEB6610	ERP006157	ERR1879833	amplicon	PCR	paired	Illumina Genome Analyzer IIx	fastq, sra
TV9_425	0	2715196	0	-23.1107	-134.933	5	South Pacific Subtropical Gyre Province, North and South	2011-06-19T20:00	de Vargas et al. 2015, Flegontova et al. 2016	PRJEB6610	ERP006157	ERR1756133	amplicon	PCR	paired	Illumina Genome Analyzer IIx	fastq, sra
TV9_426	0	2647353	0	-23.1162	-134.933	5	South Pacific Subtropical Gyre Province, North and South	2011-06-19T22:03	de Vargas et al. 2015, Flegontova et al. 2016	PRJEB6610	ERP006157	ERR1755894	amplicon	PCR	paired	Illumina Genome Analyzer IIx	fastq, sra
TV9_427	0	5047015	0	-23.1595	-134.924	5	South Pacific Subtropical Gyre Province, North and South	2011-06-26T22:44	de Vargas et al. 2015, Flegontova et al. 2016	PRJEB6610	ERP006157	ERR1879689, ERR1879896	amplicon	PCR	paired	Illumina Genome Analyzer IIx	fastq, sra
TV9_428	0	2128530	0	-23.1594	-134.924	5	South Pacific Subtropical Gyre Province, North and South	2011-06-26T06:26	de Vargas et al. 2015, Flegontova et al. 2016	PRJEB6610	ERP006157	ERR1756159	amplicon	PCR	paired	Illumina Genome Analyzer IIx	fastq, sra
TV9_429	0	2480486	0	-23.1594	-134.924	5	South Pacific Subtropical Gyre Province, North and South	2011-06-26T18:37	de Vargas et al. 2015, Flegontova et al. 2016	PRJEB6610	ERP006157	ERR1879802	amplicon	PCR	paired	Illumina Genome Analyzer IIx	fastq, sra
TV9_43	0	3938568	0	-32.12	17.6987	5	Benguela Current Coastal Province	2010-09-07T10:16	de Vargas et al. 2015, Flegontova et al. 2016	PRJEB6610	ERP006157	ERR562581	amplicon	PCR	paired	Illumina Genome Analyzer IIx	fastq, sra
TV9_430	0	2757644	0	-23.2317	-134.961	5	South Pacific Subtropical Gyre Province, North and South	2011-06-28T17:50	de Vargas et al. 2015, Flegontova et al. 2016	PRJEB6610	ERP006157	ERR1879874	amplicon	PCR	paired	Illumina Genome Analyzer IIx	fastq, sra
TV9_431	0	2769295	0	-23.2318	-134.928	5	South Pacific Subtropical Gyre Province, North and South	2011-06-28T19:08	de Vargas et al. 2015, Flegontova et al. 2016	PRJEB6610	ERP006157	ERR1756039	amplicon	PCR	paired	Illumina Genome Analyzer IIx	fastq, sra
TV9_432	0	2524868	0	-23.2319	-134.962	5	South Pacific Subtropical Gyre Province, North and South	2011-06-28T20:29	de Vargas et al. 2015, Flegontova et al. 2016	PRJEB6610	ERP006157	ERR1756088	amplicon	PCR	paired	Illumina Genome Analyzer IIx	fastq, sra
TV9_433	0	1709291	0	-23.2329	-134.961	5	South Pacific Subtropical Gyre Province, North and South	2011-06-30T05:05	de Vargas et al. 2015, Flegontova et al. 2016	PRJEB6610	ERP006157	ERR1879704	amplicon	PCR	paired	Illumina Genome Analyzer IIx	fastq, sra
TV9_434	0	2349262	0	-23.2229	-134.961	5	South Pacific Subtropical Gyre Province, North and South	2011-06-30T05:57	de Vargas et al. 2015, Flegontova et al. 2016	PRJEB6610	ERP006157	ERR1756181	amplicon	PCR	paired	Illumina Genome Analyzer IIx	fastq, sra
TV9_435	0	2840397	0	-23.233	-134.961	5	South Pacific Subtropical Gyre Province, North and South	2011-06-30T06:31	de Vargas et al. 2015, Flegontova et al. 2016	PRJEB6610	ERP006157	ERR1756355	amplicon	PCR	paired	Illumina Genome Analyzer IIx	fastq, sra
TV9_436	0	2292892	0	-23.1571	-135.018	5	South Pacific Subtropical Gyre Province, North and South	2011-07-01T06:27	de Vargas et al. 2015, Flegontova et al. 2016	PRJEB6610	ERP006157	ERR1879729	amplicon	PCR	paired	Illumina Genome Analyzer IIx	fastq, sra
TV9_437	0	2415159	0	-23.1571	-135.031	5	South Pacific Subtropical Gyre Province, North and South	2011-07-01T07:44	de Vargas et al. 2015, Flegontova et al. 2016	PRJEB6610	ERP006157	ERR1756067	amplicon	PCR	paired	Illumina Genome Analyzer IIx	fastq, sra
TV9_438	0	2271904	0	-23.1571	-135.018	5	South Pacific Subtropical Gyre Province, North and South	2011-07-01T08:46	de Vargas et al. 2015, Flegontova et al. 2016	PRJEB6610	ERP006157	ERR1756217	amplicon	PCR	paired	Illumina Genome Analyzer IIx	fastq, sra
TV9_439	0	3312058	0	-23.1571	-135.018	5	South Pacific Subtropical Gyre Province, North and South	2011-07-01T21:08	de Vargas et al. 2015, Flegontova et al. 2016	PRJEB6610	ERP006157	ERR1879764	amplicon	PCR	paired	Illumina Genome Analyzer IIx	fastq, sra
TV9_44	0	3343823	0	-32.2401	17.7103	5	Benguela Current Coastal Province	2010-09-07T06:19	de Vargas et al. 2015, Flegontova et al. 2016	PRJEB6610	ERP006157	ERR562641	amplicon	PCR	paired	Illumina Genome Analyzer IIx	fastq, sra
TV9_440	0	1660415	0	-23.1571	-135.018	5	South Pacific Subtropical Gyre Province, North and South	2011-07-01T22:03	de Vargas et al. 2015, Flegontova et al. 2016	PRJEB6610	ERP006157	ERR1756248, ERR1756358	amplicon	PCR	paired	Illumina Genome Analyzer IIx	fastq, sra
TV9_441	0	1953762	0	-23.1571	-135.018	5	South Pacific Subtropical Gyre Province, North and South	2011-07-01T22:48	de Vargas et al. 2015, Flegontova et al. 2016	PRJEB6610	ERP006157	ERR1756046	amplicon	PCR	paired	Illumina Genome Analyzer IIx	fastq, sra
TV9_443	0	1413332	0	-23.0244	-134.923	5	South Pacific Subtropical Gyre Province, North and South	2011-07-06T06:36	de Vargas et al. 2015, Flegontova et al. 2016	PRJEB6610	ERP006157	ERR1755939	amplicon	PCR	paired	Illumina Genome Analyzer IIx	fastq, sra
TV9_444	0	2319437	0	-23.0246	-134.923	5	South Pacific Subtropical Gyre Province, North and South	2011-07-06T07:17	de Vargas et al. 2015, Flegontova et al. 2016	PRJEB6610	ERP006157	ERR1755945, ERR1756208	amplicon	PCR	paired	Illumina Genome Analyzer IIx	fastq, sra
TV9_447	0	1473114	0	-23.0246	-134.923	5	South Pacific Subtropical Gyre Province, North and South	2011-07-06T17:53	de Vargas et al. 2015, Flegontova et al. 2016	PRJEB6610	ERP006157	ERR1756256	amplicon	PCR	paired	Illumina Genome Analyzer IIx	fastq, sra
TV9_449	0	4236224	0	-23.0731	-135.018	5	South Pacific Subtropical Gyre Province, North and South	2011-07-09T18:45	de Vargas et al. 2015, Flegontova et al. 2016	PRJEB6610	ERP006157	ERR1755892, ERR1756319	amplicon	PCR	paired	Illumina Genome Analyzer IIx	fastq, sra
TV9_45	0	2208269	0	-32.2401	17.7103	5	Benguela Current Coastal Province	2010-09-07T06:19	de Vargas et al. 2015, Flegontova et al. 2016	PRJEB6610	ERP006157	ERR562378	amplicon	PCR	paired	Illumina Genome Analyzer IIx	fastq, sra
TV9_450	0	602382	0	-23.0731	-135.018	5	South Pacific Subtropical Gyre Province, North and South	2011-07-09T19:28	de Vargas et al. 2015, Flegontova et al. 2016	PRJEB6610	ERP006157	ERR1756119	amplicon	PCR	paired	Illumina Genome Analyzer IIx	fastq, sra
TV9_451	0	2736263	0	-11.9873	-151.05	5	South Pacific Subtropical Gyre Province, North and South	2011-08-28T18:05	de Vargas et al. 2015, Flegontova et al. 2016	PRJEB6610	ERP006157	ERR1755874	amplicon	PCR	paired	Illumina Genome Analyzer IIx	fastq, sra
TV9_452	0	3522214	0	-11.9873	-151.05	5	South Pacific Subtropical Gyre Province, North and South	2011-08-28T18:05	de Vargas et al. 2015, Flegontova et al. 2016	PRJEB6610	ERP006157	ERR1879718, ERR1879818	amplicon	PCR	paired	Illumina Genome Analyzer IIx	fastq, sra
TV9_453	0	4878753	0	-11.9668	-151.241	5	South Pacific Subtropical Gyre Province, North and South	2011-08-28T23:49	de Vargas et al. 2015, Flegontova et al. 2016	PRJEB6610	ERP006157	ERR1756104, ERR1756145	amplicon	PCR	paired	Illumina Genome Analyzer IIx	fastq, sra
TV9_454	0	1487553	0	-11.9715	-151.188	5	South Pacific Subtropical Gyre Province, North and South	2011-08-28T22:31	de Vargas et al. 2015, Flegontova et al. 2016	PRJEB6610	ERP006157	ERR1756283	amplicon	PCR	paired	Illumina Genome Analyzer IIx	fastq, sra
TV9_455	0	2222587	0	-11.9805	-151.119	5	South Pacific Subtropical Gyre Province, North and South	2011-08-28T20:28	de Vargas et al. 2015, Flegontova et al. 2016	PRJEB6610	ERP006157	ERR1755999, ERR1756056	amplicon	PCR	paired	Illumina Genome Analyzer IIx	fastq, sra
TV9_456	0	2456033	0	-6.628	-152.461	100	South Pacific Subtropical Gyre Province, North and South	2011-09-01T17:38:08	de Vargas et al. 2015, Flegontova et al. 2016	PRJEB6610	ERP006157	ERR1755960, ERR1756323	amplicon	PCR	paired	Illumina Genome Analyzer IIx	fastq, sra
TV9_457	0	2583259	0	-6.628	-152.461	100	South Pacific Subtropical Gyre Province, North and South	2011-09-01T17:38:08	de Vargas et al. 2015, Flegontova et al. 2016	PRJEB6610	ERP006157	ERR1879867, ERR1879897	amplicon	PCR	paired	Illumina Genome Analyzer IIx	fastq, sra
TV9_458	0	2632743	0	-6.6382	-152.514	100	South Pacific Subtropical Gyre Province, North and South	2011-09-02T01:26	de Vargas et al. 2015, Flegontova et al. 2016	PRJEB6610	ERP006157	ERR1755974, ERR1756024	amplicon	PCR	paired	Illumina Genome Analyzer IIx	fastq, sra
TV9_459	0	4081061	0	-6.6344	-152.548	100	South Pacific Subtropical Gyre Province, North and South	2011-09-01T20:16	de Vargas et al. 2015, Flegontova et al. 2016	PRJEB6610	ERP006157	ERR1755927, ERR1756201	amplicon	PCR	paired	Illumina Genome Analyzer IIx	fastq, sra
TV9_46	0	3592767	0	-32.1745	17.6991	5	Benguela Current Coastal Province	2010-09-07T08:25	de Vargas et al. 2015, Flegontova et al. 2016	PRJEB6610	ERP006157	ERR562476	amplicon	PCR	paired	Illumina Genome Analyzer IIx	fastq, sra
TV9_460	0	5009859	0	-6.633	-152.525	100	South Pacific Subtropical Gyre Province, North and South	2011-09-01T19:28	de Vargas et al. 2015, Flegontova et al. 2016	PRJEB6610	ERP006157	ERR1756021, ERR1756175	amplicon	PCR	paired	Illumina Genome Analyzer IIx	fastq, sra
TV9_461	0	2168092	0	-6.6499	-152.424	5	South Pacific Subtropical Gyre Province, North and South	2011-08-31T18:00	de Vargas et al. 2015, Flegontova et al. 2016	PRJEB6610	ERP006157	ERR1755943, ERR1756237	amplicon	PCR	paired	Illumina Genome Analyzer IIx	fastq, sra
TV9_462	0	2606525	0	-6.6499	-152.424	5	South Pacific Subtropical Gyre Province, North and South	2011-08-31T18:00	de Vargas et al. 2015, Flegontova et al. 2016	PRJEB6610	ERP006157	ERR1879781, ERR1879834	amplicon	PCR	paired	Illumina Genome Analyzer IIx	fastq, sra
TV9_463	0	2248369	0	-6.605	-152.507	5	South Pacific Subtropical Gyre Province, North and South	2011-09-01T01:15	de Vargas et al. 2015, Flegontova et al. 2016	PRJEB6610	ERP006157	ERR1755929, ERR1756158	amplicon	PCR	paired	Illumina Genome Analyzer IIx	fastq, sra
TV9_464	0	2686679	0	-6.6264	-152.448	5	South Pacific Subtropical Gyre Province, North and South	2011-08-31T23:31	de Vargas et al. 2015, Flegontova et al. 2016	PRJEB6610	ERP006157	ERR1756299, ERR1756343	amplicon	PCR	paired	Illumina Genome Analyzer IIx	fastq, sra
TV9_465	0	2514091	0	-6.6226	-152.48	5	South Pacific Subtropical Gyre Province, North and South	2011-08-31T20:27	de Vargas et al. 2015, Flegontova et al. 2016	PRJEB6610	ERP006157	ERR1756008, ERR1756142	amplicon	PCR	paired	Illumina Genome Analyzer IIx	fastq, sra
TV9_466	0	1784810	0	0.0222	-153.686	40	Pacific Equatorial Divergence Province	2011-09-05T18:40	de Vargas et al. 2015, Flegontova et al. 2016	PRJEB6610	ERP006157	ERR1756154, ERR1756253	amplicon	PCR	paired	Illumina Genome Analyzer IIx	fastq, sra
TV9_467	0	2518459	0	0.0222	-153.686	40	Pacific Equatorial Divergence Province	2011-09-05T18:40	de Vargas et al. 2015, Flegontova et al. 2016	PRJEB6610	ERP006157	ERR1879787	amplicon	PCR	paired	Illumina Genome Analyzer IIx	fastq, sra
TV9_468	0	2478275	0	0.001	-153.639	40	Pacific Equatorial Divergence Province	2011-09-05T17:07	de Vargas et al. 2015, Flegontova et al. 2016	PRJEB6610	ERP006157	ERR1756155	amplicon	PCR	paired	Illumina Genome Analyzer IIx	fastq, sra
TV9_469	0	2468123	0	0.0396	-153.807	40	Pacific Equatorial Divergence Province	2011-09-05T03:00	de Vargas et al. 2015, Flegontova et al. 2016	PRJEB6610	ERP006157	ERR1756189	amplicon	PCR	paired	Illumina Genome Analyzer IIx	fastq, sra
TV9_47	0	2642242	0	-29.5018	37.9887	5	Eastern Africa Coastal Province	2010-07-07T05:17	de Vargas et al. 2015, Flegontova et al. 2016	PRJEB6610	ERP006157	ERR562554	amplicon	PCR	paired	Illumina Genome Analyzer IIx	fastq, sra
TV9_470	0	2441134	0	0.0348	-153.786	40	Pacific Equatorial Divergence Province	2011-09-05T02:29	de Vargas et al. 2015, Flegontova et al. 2016	PRJEB6610	ERP006157	ERR1755959	amplicon	PCR	paired	Illumina Genome Analyzer IIx	fastq, sra
TV9_471	0	2462632	0	0.0003	-153.676	5	Pacific Equatorial Divergence Province	2011-09-04T18:00	de Vargas et al. 2015, Flegontova et al. 2016	PRJEB6610	ERP006157	ERR1756221	amplicon	PCR	paired	Illumina Genome Analyzer IIx	fastq, sra
TV9_472	0	2699455	0	0.0003	-153.676	5	Pacific Equatorial Divergence Province	2011-09-04T18:00	de Vargas et al. 2015, Flegontova et al. 2016	PRJEB6610	ERP006157	ERR1879674	amplicon	PCR	paired	Illumina Genome Analyzer IIx	fastq, sra
TV9_473	0	1793930	0	0.0078	-153.626	5	Pacific Equatorial Divergence Province	2011-09-05T16:38	de Vargas et al. 2015, Flegontova et al. 2016	PRJEB6610	ERP006157	ERR1755938, ERR1756065	amplicon	PCR	paired	Illumina Genome Analyzer IIx	fastq, sra
TV9_474	0	2801337	0	0.008	-153.702	5	Pacific Equatorial Divergence Province	2011-09-05T00:07	de Vargas et al. 2015, Flegontova et al. 2016	PRJEB6610	ERP006157	ERR1756001	amplicon	PCR	paired	Illumina Genome Analyzer IIx	fastq, sra
TV9_475	0	3075398	0	0.0193	-153.749	5	Pacific Equatorial Divergence Province	2011-09-04T20:50	de Vargas et al. 2015, Flegontova et al. 2016	PRJEB6610	ERP006157	ERR1755976	amplicon	PCR	paired	Illumina Genome Analyzer IIx	fastq, sra
TV9_476	0	2269281	0	6.6112	-153.054	85	North Pacific Equatorial Countercurrent Province	2011-09-11T16:50:01	de Vargas et al. 2015, Flegontova et al. 2016	PRJEB6610	ERP006157	ERR1756227, ERR1756332	amplicon	PCR	paired	Illumina Genome Analyzer IIx	fastq, sra
TV9_477	0	3237893	0	6.6112	-153.054	85	North Pacific Equatorial Countercurrent Province	2011-09-11T16:50:01	de Vargas et al. 2015, Flegontova et al. 2016	PRJEB6610	ERP006157	ERR1879832, ERR1879872	amplicon	PCR	paired	Illumina Genome Analyzer IIx	fastq, sra
TV9_478	0	2547381	0	6.6433	-153.084	80	North Pacific Equatorial Countercurrent Province	2011-09-11T19:56	de Vargas et al. 2015, Flegontova et al. 2016	PRJEB6610	ERP006157	ERR1755931, ERR1756263	amplicon	PCR	paired	Illumina Genome Analyzer IIx	fastq, sra
TV9_479	0	2485676	0	6.6261	-153.07	80	North Pacific Equatorial Countercurrent Province	2011-09-11T18:24	de Vargas et al. 2015, Flegontova et al. 2016	PRJEB6610	ERP006157	ERR1756098, ERR1756213	amplicon	PCR	paired	Illumina Genome Analyzer IIx	fastq, sra
TV9_48	0	2380678	0	-29.4991	37.9938	5	Eastern Africa Coastal Province	2010-07-07T07:14	de Vargas et al. 2015, Flegontova et al. 2016	PRJEB6610	ERP006157	ERR562519	amplicon	PCR	paired	Illumina Genome Analyzer IIx	fastq, sra
TV9_480	0	2334190	0	6.8156	-153.103	80	North Pacific Equatorial Countercurrent Province	2011-09-10T23:33	de Vargas et al. 2015, Flegontova et al. 2016	PRJEB6610	ERP006157	ERR1756137, ERR1756226	amplicon	PCR	paired	Illumina Genome Analyzer IIx	fastq, sra
TV9_481	0	2048963	0	6.671	-153.066	5	North Pacific Equatorial Countercurrent Province	2011-09-10T17:57	de Vargas et al. 2015, Flegontova et al. 2016	PRJEB6610	ERP006157	ERR1756161, ERR1756250	amplicon	PCR	paired	Illumina Genome Analyzer IIx	fastq, sra
TV9_482	0	1956583	0	6.671	-153.066	5	North Pacific Equatorial Countercurrent Province	2011-09-10T17:57	de Vargas et al. 2015, Flegontova et al. 2016	PRJEB6610	ERP006157	ERR1879688, ERR1879691	amplicon	PCR	paired	Illumina Genome Analyzer IIx	fastq, sra
TV9_483	0	2805888	0	6.8381	-153.106	5	North Pacific Equatorial Countercurrent Province	2011-09-11T00:26	de Vargas et al. 2015, Flegontova et al. 2016	PRJEB6610	ERP006157	ERR1755964, ERR1756157	amplicon	PCR	paired	Illumina Genome Analyzer IIx	fastq, sra
TV9_484	0	2129569	0	6.7379	-153.081	5	North Pacific Equatorial Countercurrent Province	2011-09-10T20:35	de Vargas et al. 2015, Flegontova et al. 2016	PRJEB6610	ERP006157	ERR1755896, ERR1755993	amplicon	PCR	paired	Illumina Genome Analyzer IIx	fastq, sra
TV9_485	0	1943054	0	43.3346	7.9026	50	Mediterranean Sea, Black Sea Province	2009-10-11T10:07	de Vargas et al. 2015, Flegontova et al. 2016	PRJEB6610	ERP006157	ERR1755893, ERR1756290	amplicon	PCR	paired	Illumina Genome Analyzer IIx	fastq, sra
TV9_486	0	1257676	0	43.3529	7.8988	5	Mediterranean Sea, Black Sea Province	2009-10-11T08:05	de Vargas et al. 2015, Flegontova et al. 2016	PRJEB6610	ERP006157	ERR1756346	amplicon	PCR	paired	Illumina Genome Analyzer IIx	fastq, sra
TV9_487	0	4295297	0	11.2521	-152.454	5	North Pacific Equatorial Countercurrent Province	2011-09-13T20:25	de Vargas et al. 2015, Flegontova et al. 2016	PRJEB6610	ERP006157	ERR1755967, ERR1756325	amplicon	PCR	paired	Illumina Genome Analyzer IIx	fastq, sra
TV9_488	0	2337029	0	22.7901	-157.944	110	North Pacific Tropical Gyre Province	2011-09-30T17:37:06	de Vargas et al. 2015, Flegontova et al. 2016	PRJEB6610	ERP006157	ERR1756207	amplicon	PCR	paired	Illumina Genome Analyzer IIx	fastq, sra
TV9_489	0	2595671	0	22.7901	-157.944	110	North Pacific Tropical Gyre Province	2011-09-30T17:37:06	de Vargas et al. 2015, Flegontova et al. 2016	PRJEB6610	ERP006157	ERR1879821	amplicon	PCR	paired	Illumina Genome Analyzer IIx	fastq, sra
TV9_49	0	2186939	0	-29.5019	37.9889	5	Eastern Africa Coastal Province	2010-07-07T04:48	de Vargas et al. 2015, Flegontova et al. 2016	PRJEB6610	ERP006157	ERR562551	amplicon	PCR	paired	Illumina Genome Analyzer IIx	fastq, sra
TV9_490	0	2330145	0	22.7281	-158.091	110	North Pacific Tropical Gyre Province	2011-09-30T22:11	de Vargas et al. 2015, Flegontova et al. 2016	PRJEB6610	ERP006157	ERR1756094	amplicon	PCR	paired	Illumina Genome Analyzer IIx	fastq, sra
TV9_491	0	2834294	0	22.7384	-158.071	110	North Pacific Tropical Gyre Province	2011-09-30T21:37	de Vargas et al. 2015, Flegontova et al. 2016	PRJEB6610	ERP006157	ERR1756076	amplicon	PCR	paired	Illumina Genome Analyzer IIx	fastq, sra
TV9_492	0	2707375	0	22.7478	-158.051	110	North Pacific Tropical Gyre Province	2011-09-30T20:58	de Vargas et al. 2015, Flegontova et al. 2016	PRJEB6610	ERP006157	ERR1755879	amplicon	PCR	paired	Illumina Genome Analyzer IIx	fastq, sra
TV9_493	0	1783840	0	22.7546	-158.007	746	North Pacific Tropical Gyre Province	2011-10-01T00:58:10	de Vargas et al. 2015, Flegontova et al. 2016	PRJEB6610	ERP006157	ERR1879727, ERR1879932	amplicon	PCR	paired	Illumina Genome Analyzer IIx	fastq, sra
TV9_494	0	2718096	0	22.7546	-158.007	746	North Pacific Tropical Gyre Province	2011-10-01T00:58:10	de Vargas et al. 2015, Flegontova et al. 2016	PRJEB6610	ERP006157	ERR1879850	amplicon	PCR	paired	Illumina Genome Analyzer IIx	fastq, sra
TV9_495	0	1835470	0	22.7598	-157.957	5	North Pacific Tropical Gyre Province	2011-09-29T19:23	de Vargas et al. 2015, Flegontova et al. 2016	PRJEB6610	ERP006157	ERR1755949, ERR1756092	amplicon	PCR	paired	Illumina Genome Analyzer IIx	fastq, sra
TV9_496	0	2938594	0	22.7598	-157.957	5	North Pacific Tropical Gyre Province	2011-09-29T19:23	de Vargas et al. 2015, Flegontova et al. 2016	PRJEB6610	ERP006157	ERR1879751	amplicon	PCR	paired	Illumina Genome Analyzer IIx	fastq, sra
TV9_497	0	2885653	0	22.7091	-158.025	5	North Pacific Tropical Gyre Province	2011-09-30T03:33	de Vargas et al. 2015, Flegontova et al. 2016	PRJEB6610	ERP006157	ERR1756276	amplicon	PCR	paired	Illumina Genome Analyzer IIx	fastq, sra
TV9_498	0	2208073	0	22.7267	-157.995	5	North Pacific Tropical Gyre Province	2011-09-30T02:25	de Vargas et al. 2015, Flegontova et al. 2016	PRJEB6610	ERP006157	ERR1756247	amplicon	PCR	paired	Illumina Genome Analyzer IIx	fastq, sra
TV9_499	0	2877014	0	22.7511	-157.963	5	North Pacific Tropical Gyre Province	2011-09-30T00:56	de Vargas et al. 2015, Flegontova et al. 2016	PRJEB6610	ERP006157	ERR1755970	amplicon	PCR	paired	Illumina Genome Analyzer IIx	fastq, sra
TV9_5	0	2126275	0	14.5566	70.0107	70	Indian Monsoon Gyres Province	2010-03-30T09:36	de Vargas et al. 2015, Flegontova et al. 2016	PRJEB6610	ERP006157	ERR562688	amplicon	PCR	paired	Illumina Genome Analyzer IIx	fastq, sra
TV9_50	0	2128898	0	-29.4985	37.9926	5	Eastern Africa Coastal Province	2010-07-07T07:53	de Vargas et al. 2015, Flegontova et al. 2016	PRJEB6610	ERP006157	ERR562407	amplicon	PCR	paired	Illumina Genome Analyzer IIx	fastq, sra
TV9_500	0	2083557	0	31.5168	-159.046	115	North Pacific Subtropical and Polar Front Provinces	2011-10-05T00:59:03	de Vargas et al. 2015, Flegontova et al. 2016	PRJEB6610	ERP006157	ERR1879734, ERR1879759	amplicon	PCR	paired	Illumina Genome Analyzer IIx	fastq, sra
TV9_501	0	2344482	0	31.528	-159.022	550	North Pacific Subtropical and Polar Front Provinces	2011-10-05T20:45:47	de Vargas et al. 2015, Flegontova et al. 2016	PRJEB6610	ERP006157	ERR1879815, ERR1879819	amplicon	PCR	paired	Illumina Genome Analyzer IIx	fastq, sra
TV9_502	0	2160022	0	31.5213	-158.996	5	North Pacific Subtropical and Polar Front Provinces	2011-10-04T17:46	de Vargas et al. 2015, Flegontova et al. 2016	PRJEB6610	ERP006157	ERR1756232, ERR1756249	amplicon	PCR	paired	Illumina Genome Analyzer IIx	fastq, sra
TV9_503	0	2142490	0	31.5213	-158.996	5	North Pacific Subtropical and Polar Front Provinces	2011-10-04T17:46	de Vargas et al. 2015, Flegontova et al. 2016	PRJEB6610	ERP006157	ERR1879779, ERR1879912	amplicon	PCR	paired	Illumina Genome Analyzer IIx	fastq, sra
TV9_504	0	1159690	0	31.4901	-159.067	5	North Pacific Subtropical and Polar Front Provinces	2011-10-04T21:28	de Vargas et al. 2015, Flegontova et al. 2016	PRJEB6610	ERP006157	ERR1756068	amplicon	PCR	paired	Illumina Genome Analyzer IIx	fastq, sra
TV9_505	0	1134908	0	31.5024	-159.039	5	North Pacific Subtropical and Polar Front Provinces	2011-10-04T20:12	de Vargas et al. 2015, Flegontova et al. 2016	PRJEB6610	ERP006157	ERR1755934	amplicon	PCR	paired	Illumina Genome Analyzer IIx	fastq, sra
TV9_506	0	1912891	0	35.4002	-127.75	45	North Pacific Subtropical and Polar Front Provinces	2011-10-19T00:09	de Vargas et al. 2015, Flegontova et al. 2016	PRJEB6610	ERP006157	ERR1879772, ERR1879804	amplicon	PCR	paired	Illumina Genome Analyzer IIx	fastq, sra
TV9_507	0	2010018	0	35.2698	-127.727	650	North Pacific Subtropical and Polar Front Provinces	2011-10-19T19:27:16	de Vargas et al. 2015, Flegontova et al. 2016	PRJEB6610	ERP006157	ERR1879686, ERR1879769	amplicon	PCR	paired	Illumina Genome Analyzer IIx	fastq, sra
TV9_508	0	2133626	0	35.3671	-127.742	5	North Pacific Subtropical and Polar Front Provinces	2011-10-18T15:35	de Vargas et al. 2015, Flegontova et al. 2016	PRJEB6610	ERP006157	ERR1756228, ERR1756259	amplicon	PCR	paired	Illumina Genome Analyzer IIx	fastq, sra
TV9_509	0	1928908	0	35.3671	-127.742	5	North Pacific Subtropical and Polar Front Provinces	2011-10-18T15:35	de Vargas et al. 2015, Flegontova et al. 2016	PRJEB6610	ERP006157	ERR1879864, ERR1879922	amplicon	PCR	paired	Illumina Genome Analyzer IIx	fastq, sra
TV9_51	0	3126728	0	-29.5015	37.9946	65	Eastern Africa Coastal Province	2010-07-07T10:49	de Vargas et al. 2015, Flegontova et al. 2016	PRJEB6610	ERP006157	ERR562458	amplicon	PCR	paired	Illumina Genome Analyzer IIx	fastq, sra
TV9_510	0	2372157	0	35.3888	-127.742	5	North Pacific Subtropical and Polar Front Provinces	2011-10-18T17:47	de Vargas et al. 2015, Flegontova et al. 2016	PRJEB6610	ERP006157	ERR1756289, ERR1756359	amplicon	PCR	paired	Illumina Genome Analyzer IIx	fastq, sra
TV9_511	0	2112888	0	35.4	-127.743	5	North Pacific Subtropical and Polar Front Provinces	2011-10-18T18:29	de Vargas et al. 2015, Flegontova et al. 2016	PRJEB6610	ERP006157	ERR1755903, ERR1756058	amplicon	PCR	paired	Illumina Genome Analyzer IIx	fastq, sra
TV9_512	0	1129216	0	35.4155	-127.741	5	North Pacific Subtropical and Polar Front Provinces	2011-10-18T19:38	de Vargas et al. 2015, Flegontova et al. 2016	PRJEB6610	ERP006157	ERR1756005	amplicon	PCR	paired	Illumina Genome Analyzer IIx	fastq, sra
TV9_513	0	2795721	0	32.931	-121.865	30	Offshore California Current	2011-10-23T21:22	de Vargas et al. 2015, Flegontova et al. 2016	PRJEB6610	ERP006157	ERR1756196	amplicon	PCR	paired	Illumina Genome Analyzer IIx	fastq, sra
TV9_514	0	2988969	0	32.9903	-121.846	30	Offshore California Current	2011-10-24T01:37	de Vargas et al. 2015, Flegontova et al. 2016	PRJEB6610	ERP006157	ERR1755951	amplicon	PCR	paired	Illumina Genome Analyzer IIx	fastq, sra
TV9_515	0	2819657	0	32.9909	-121.852	30	Offshore California Current	2011-10-24T00:34	de Vargas et al. 2015, Flegontova et al. 2016	PRJEB6610	ERP006157	ERR1756333	amplicon	PCR	paired	Illumina Genome Analyzer IIx	fastq, sra
TV9_516	0	2540622	0	33.0339	-121.878	650	Offshore California Current	2011-10-24T01:01:16	de Vargas et al. 2015, Flegontova et al. 2016	PRJEB6610	ERP006157	ERR1879921	amplicon	PCR	paired	Illumina Genome Analyzer IIx	fastq, sra
TV9_517	0	3069426	0	33.008	-121.758	5	Offshore California Current	2011-10-23T16:15	de Vargas et al. 2015, Flegontova et al. 2016	PRJEB6610	ERP006157	ERR1756284	amplicon	PCR	paired	Illumina Genome Analyzer IIx	fastq, sra
TV9_518	0	2554583	0	32.9986	-121.77	5	Offshore California Current	2011-10-23T14:24	de Vargas et al. 2015, Flegontova et al. 2016	PRJEB6610	ERP006157	ERR1756220	amplicon	PCR	paired	Illumina Genome Analyzer IIx	fastq, sra
TV9_519	0	2725500	0	33.0007	-121.87	5	Offshore California Current	2011-10-23T20:41	de Vargas et al. 2015, Flegontova et al. 2016	PRJEB6610	ERP006157	ERR1756055	amplicon	PCR	paired	Illumina Genome Analyzer IIx	fastq, sra
TV9_52	0	2503604	0	-29.5333	37.9117	65	Eastern Africa Coastal Province	2010-07-08T06:21	de Vargas et al. 2015, Flegontova et al. 2016	PRJEB6610	ERP006157	ERR562415	amplicon	PCR	paired	Illumina Genome Analyzer IIx	fastq, sra
TV9_520	0	2714034	0	33.02	-121.741	5	Offshore California Current	2011-10-23T18:03	de Vargas et al. 2015, Flegontova et al. 2016	PRJEB6610	ERP006157	ERR1756013	amplicon	PCR	paired	Illumina Genome Analyzer IIx	fastq, sra
TV9_521	0	672477	0	14.2075	-116.647	40	North Pacific Equatorial Countercurrent Province	2011-12-02T20:42	de Vargas et al. 2015, Flegontova et al. 2016	PRJEB6610	ERP006157	ERR1755987, ERR1756266	amplicon	PCR	paired	Illumina Genome Analyzer IIx	fastq, sra
TV9_522	0	2304566	0	14.2075	-116.647	40	North Pacific Equatorial Countercurrent Province	2011-12-02T20:42	de Vargas et al. 2015, Flegontova et al. 2016	PRJEB6610	ERP006157	ERR1879677, ERR1879680	amplicon	PCR	paired	Illumina Genome Analyzer IIx	fastq, sra
TV9_523	0	1426451	0	14.1957	-116.729	40	North Pacific Equatorial Countercurrent Province	2011-12-02T23:02	de Vargas et al. 2015, Flegontova et al. 2016	PRJEB6610	ERP006157	ERR1755980, ERR1756168	amplicon	PCR	paired	Illumina Genome Analyzer IIx	fastq, sra
TV9_524	0	1339602	0	14.1987	-116.716	40	North Pacific Equatorial Countercurrent Province	2011-12-02T22:37	de Vargas et al. 2015, Flegontova et al. 2016	PRJEB6610	ERP006157	ERR1756260	amplicon	PCR	paired	Illumina Genome Analyzer IIx	fastq, sra
TV9_525	0	1944154	0	14.2005	-116.703	40	North Pacific Equatorial Countercurrent Province	2011-12-02T22:10	de Vargas et al. 2015, Flegontova et al. 2016	PRJEB6610	ERP006157	ERR1755997, ERR1756038	amplicon	PCR	paired	Illumina Genome Analyzer IIx	fastq, sra
TV9_526	0	2406967	0	14.2025	-116.643	375	North Pacific Equatorial Countercurrent Province	2011-12-03T14:31:20	de Vargas et al. 2015, Flegontova et al. 2016	PRJEB6610	ERP006157	ERR1879886, ERR1879935	amplicon	PCR	paired	Illumina Genome Analyzer IIx	fastq, sra
TV9_527	0	2802485	0	14.2025	-116.643	375	North Pacific Equatorial Countercurrent Province	2011-12-03T14:31:20	de Vargas et al. 2015, Flegontova et al. 2016	PRJEB6610	ERP006157	ERR1879663, ERR1879811, ERR1879846	amplicon	PCR	paired	Illumina Genome Analyzer IIx	fastq, sra
TV9_528	0	3581266	0	14.2035	-116.626	5	North Pacific Equatorial Countercurrent Province	2011-12-02T14:12	de Vargas et al. 2015, Flegontova et al. 2016	PRJEB6610	ERP006157	ERR1756149, ERR1756234	amplicon	PCR	paired	Illumina Genome Analyzer IIx	fastq, sra
TV9_529	0	3276220	0	14.2035	-116.626	5	North Pacific Equatorial Countercurrent Province	2011-12-02T14:12	de Vargas et al. 2015, Flegontova et al. 2016	PRJEB6610	ERP006157	ERR1879852, ERR1879894	amplicon	PCR	paired	Illumina Genome Analyzer IIx	fastq, sra
TV9_53	0	2213822	0	-29.4964	37.9974	60	Eastern Africa Coastal Province	2010-07-07T08:15	de Vargas et al. 2015, Flegontova et al. 2016	PRJEB6610	ERP006157	ERR562541	amplicon	PCR	paired	Illumina Genome Analyzer IIx	fastq, sra
TV9_530	0	2277585	0	14.1853	-116.684	5	North Pacific Equatorial Countercurrent Province	2011-12-02T17:23	de Vargas et al. 2015, Flegontova et al. 2016	PRJEB6610	ERP006157	ERR1756099, ERR1756306	amplicon	PCR	paired	Illumina Genome Analyzer IIx	fastq, sra
TV9_531	0	1734843	0	14.1927	-116.647	5	North Pacific Equatorial Countercurrent Province	2011-12-02T16:36	de Vargas et al. 2015, Flegontova et al. 2016	PRJEB6610	ERP006157	ERR1756022, ERR1756117	amplicon	PCR	paired	Illumina Genome Analyzer IIx	fastq, sra
TV9_532	0	966873	0	14.2004	-116.64	5	North Pacific Equatorial Countercurrent Province	2011-12-02T15:11	de Vargas et al. 2015, Flegontova et al. 2016	PRJEB6610	ERP006157	ERR1755906, ERR1755972	amplicon	PCR	paired	Illumina Genome Analyzer IIx	fastq, sra
TV9_533	0	1916021	0	6.3378	-102.954	60	North Pacific Equatorial Countercurrent Province	2011-12-11T13:27:34	de Vargas et al. 2015, Flegontova et al. 2016	PRJEB6610	ERP006157	ERR1756036, ERR1756336	amplicon	PCR	paired	Illumina Genome Analyzer IIx	fastq, sra
TV9_534	0	1952896	0	6.3378	-102.954	60	North Pacific Equatorial Countercurrent Province	2011-12-11T13:27:34	de Vargas et al. 2015, Flegontova et al. 2016	PRJEB6610	ERP006157	ERR1879827, ERR1879840	amplicon	PCR	paired	Illumina Genome Analyzer IIx	fastq, sra
TV9_535	0	1997490	0	6.3356	-103.04	60	North Pacific Equatorial Countercurrent Province	2011-12-11T16:27	de Vargas et al. 2015, Flegontova et al. 2016	PRJEB6610	ERP006157	ERR1755963, ERR1756078	amplicon	PCR	paired	Illumina Genome Analyzer IIx	fastq, sra
TV9_536	0	1223101	0	6.339	-103.034	60	North Pacific Equatorial Countercurrent Province	2011-12-11T19:45	de Vargas et al. 2015, Flegontova et al. 2016	PRJEB6610	ERP006157	ERR1755878	amplicon	PCR	paired	Illumina Genome Analyzer IIx	fastq, sra
TV9_537	0	2358141	0	6.3363	-103.075	60	North Pacific Equatorial Countercurrent Province	2011-12-11T17:39	de Vargas et al. 2015, Flegontova et al. 2016	PRJEB6610	ERP006157	ERR1756029, ERR1756148	amplicon	PCR	paired	Illumina Genome Analyzer IIx	fastq, sra
TV9_538	0	1826299	0	6.3559	-103.06	450	North Pacific Equatorial Countercurrent Province	2011-12-11T20:37:22	de Vargas et al. 2015, Flegontova et al. 2016	PRJEB6610	ERP006157	ERR1879678, ERR1879904	amplicon	PCR	paired	Illumina Genome Analyzer IIx	fastq, sra
TV9_539	0	2104747	0	6.3559	-103.06	450	North Pacific Equatorial Countercurrent Province	2011-12-11T20:37:22	de Vargas et al. 2015, Flegontova et al. 2016	PRJEB6610	ERP006157	ERR1879692, ERR1879697	amplicon	PCR	paired	Illumina Genome Analyzer IIx	fastq, sra
TV9_54	0	2425964	0	-16.9567	53.9809	5	Indian South Subtropical Gyre Province	2010-05-17T04:10	de Vargas et al. 2015, Flegontova et al. 2016	PRJEB6610	ERP006157	ERR562714	amplicon	PCR	paired	Illumina Genome Analyzer IIx	fastq, sra
TV9_540	0	1376603	0	7.4122	-79.3017	5	Central American Coastal Province	2011-12-21T16:20	de Vargas et al. 2015, Flegontova et al. 2016	PRJEB6610	ERP006157	ERR1755973	amplicon	PCR	paired	Illumina Genome Analyzer IIx	fastq, sra
TV9_541	0	2233867	0	7.4122	-79.3017	5	Central American Coastal Province	2011-12-21T16:20	de Vargas et al. 2015, Flegontova et al. 2016	PRJEB6610	ERP006157	ERR1879888	amplicon	PCR	paired	Illumina Genome Analyzer IIx	fastq, sra
TV9_542	0	1654912	0	7.4161	-79.3071	5	Central American Coastal Province	2011-12-21T17:26	de Vargas et al. 2015, Flegontova et al. 2016	PRJEB6610	ERP006157	ERR1756153	amplicon	PCR	paired	Illumina Genome Analyzer IIx	fastq, sra
TV9_543	0	1088873	0	7.4169	-79.317	5	Central American Coastal Province	2011-12-21T18:53	de Vargas et al. 2015, Flegontova et al. 2016	PRJEB6610	ERP006157	ERR1756123	amplicon	PCR	paired	Illumina Genome Analyzer IIx	fastq, sra
TV9_544	0	1963398	0	7.4236	-79.3211	5	Central American Coastal Province	2011-12-21T20:53	de Vargas et al. 2015, Flegontova et al. 2016	PRJEB6610	ERP006157	ERR1756125	amplicon	PCR	paired	Illumina Genome Analyzer IIx	fastq, sra
TV9_545	0	1967080	0	9.8481	-80.0454	5	Guianas Coastal Province	2011-12-30T13:35	de Vargas et al. 2015, Flegontova et al. 2016	PRJEB6610	ERP006157	ERR1756304	amplicon	PCR	paired	Illumina Genome Analyzer IIx	fastq, sra
TV9_546	0	2073681	0	9.8466	-80.1338	5	Guianas Coastal Province	2011-12-30T13:59	de Vargas et al. 2015, Flegontova et al. 2016	PRJEB6610	ERP006157	ERR1756193	amplicon	PCR	paired	Illumina Genome Analyzer IIx	fastq, sra
TV9_547	0	1750522	0	25.5773	-88.4308	125	Caribbean Province	2012-01-09T18:52	de Vargas et al. 2015, Flegontova et al. 2016	PRJEB6610	ERP006157	ERR1756129	amplicon	PCR	paired	Illumina Genome Analyzer IIx	fastq, sra
TV9_548	0	2021623	0	25.5264	-88.394	5	Caribbean Province	2012-01-09T13:41	de Vargas et al. 2015, Flegontova et al. 2016	PRJEB6610	ERP006157	ERR1756139	amplicon	PCR	paired	Illumina Genome Analyzer IIx	fastq, sra
TV9_549	0	1893969	0	25.5264	-88.394	5	Caribbean Province	2012-01-09T13:41	de Vargas et al. 2015, Flegontova et al. 2016	PRJEB6610	ERP006157	ERR1879683, ERR1879923	amplicon	PCR	paired	Illumina Genome Analyzer IIx	fastq, sra
TV9_55	0	2449404	0	-16.9616	53.9541	5	Indian South Subtropical Gyre Province	2010-05-17T05:45	de Vargas et al. 2015, Flegontova et al. 2016	PRJEB6610	ERP006157	ERR562430	amplicon	PCR	paired	Illumina Genome Analyzer IIx	fastq, sra
TV9_550	0	1304988	0	29.851	-79.7064	40	Cheasapeake Bay Province	2012-01-16T21:35	de Vargas et al. 2015, Flegontova et al. 2016	PRJEB6610	ERP006157	ERR1756350	amplicon	PCR	paired	Illumina Genome Analyzer IIx	fastq, sra
TV9_551	0	2533162	0	36.3698	-72.9669	5	Cheasapeake Bay Province	2012-01-29T20:01	de Vargas et al. 2015, Flegontova et al. 2016	PRJEB6610	ERP006157	ERR1879899	amplicon	PCR	paired	Illumina Genome Analyzer IIx	fastq, sra
TV9_552	0	2264480	0	36.3489	-72.7896	5	Cheasapeake Bay Province	2012-01-29T22:46	de Vargas et al. 2015, Flegontova et al. 2016	PRJEB6610	ERP006157	ERR1879911	amplicon	PCR	paired	Illumina Genome Analyzer IIx	fastq, sra
TV9_553	0	1661179	0	36.3385	-72.7366	5	Cheasapeake Bay Province	2012-01-30T00:10	de Vargas et al. 2015, Flegontova et al. 2016	PRJEB6610	ERP006157	ERR1755925	amplicon	PCR	paired	Illumina Genome Analyzer IIx	fastq, sra
TV9_554	0	1283822	0	39.2392	-70.0343	590	Gulf Stream Province	2012-02-02T18:36:58	de Vargas et al. 2015, Flegontova et al. 2016	PRJEB6610	ERP006157	ERR1879938	amplicon	PCR	paired	Illumina Genome Analyzer IIx	fastq, sra
TV9_556	0	1577398	0	39.2305	-70.0377	5	Gulf Stream Province	2012-02-02T11:52	de Vargas et al. 2015, Flegontova et al. 2016	PRJEB6610	ERP006157	ERR1756183	amplicon	PCR	paired	Illumina Genome Analyzer IIx	fastq, sra
TV9_557	0	1707842	0	39.194	-70.0499	5	Gulf Stream Province	2012-02-02T15:44	de Vargas et al. 2015, Flegontova et al. 2016	PRJEB6610	ERP006157	ERR1756081	amplicon	PCR	paired	Illumina Genome Analyzer IIx	fastq, sra
TV9_558	0	1771225	0	39.2077	-70.034	5	Gulf Stream Province	2012-02-02T14:46	de Vargas et al. 2015, Flegontova et al. 2016	PRJEB6610	ERP006157	ERR1756271	amplicon	PCR	paired	Illumina Genome Analyzer IIx	fastq, sra
TV9_559	0	3514158	0	34.0771	-49.8233	740	North Atlantic Subtropical Gyral Province	2012-03-01T18:50:26	de Vargas et al. 2015, Flegontova et al. 2016	PRJEB6610	ERP006157	ERR1879747, ERR1879880	amplicon	PCR	paired	Illumina Genome Analyzer IIx	fastq, sra
TV9_56	0	2224566	0	-16.957	53.9801	5	Indian South Subtropical Gyre Province	2010-05-17T04:10	de Vargas et al. 2015, Flegontova et al. 2016	PRJEB6610	ERP006157	ERR562434	amplicon	PCR	paired	Illumina Genome Analyzer IIx	fastq, sra
TV9_560	0	2704392	0	39.91	12.8266	5	Mediterranean Sea, Black Sea Province	2009-10-20T17:27	de Vargas et al. 2015, Flegontova et al. 2016	PRJEB6610	ERP006157	ERR1756167	amplicon	PCR	paired	Illumina Genome Analyzer IIx	fastq, sra
TV9_561	0	2047171	0	36.253	14.3033	90	Mediterranean Sea, Black Sea Province	2009-10-28T14:45	de Vargas et al. 2015, Flegontova et al. 2016	PRJEB6610	ERP006157	ERR1755983, ERR1756337	amplicon	PCR	paired	Illumina Genome Analyzer IIx	fastq, sra
TV9_562	0	1093081	0	36.2749	14.3068	5	Mediterranean Sea, Black Sea Province	2009-10-28T13:00	de Vargas et al. 2015, Flegontova et al. 2016	PRJEB6610	ERP006157	ERR1756103	amplicon	PCR	paired	Illumina Genome Analyzer IIx	fastq, sra
TV9_563	0	2413243	0	34.2116	13.7684	5	Mediterranean Sea, Black Sea Province	2009-11-11T16:24	de Vargas et al. 2015, Flegontova et al. 2016	PRJEB6610	ERP006157	ERR1756219, ERR1756243	amplicon	PCR	paired	Illumina Genome Analyzer IIx	fastq, sra
TV9_564	0	1304382	0	34.2116	13.7684	5	Mediterranean Sea, Black Sea Province	2009-11-11T16:24	de Vargas et al. 2015, Flegontova et al. 2016	PRJEB6610	ERP006157	ERR1755994	amplicon	PCR	paired	Illumina Genome Analyzer IIx	fastq, sra
TV9_565	0	1422093	0	34.217	13.9616	5	Mediterranean Sea, Black Sea Province	2009-11-11T19:50	de Vargas et al. 2015, Flegontova et al. 2016	PRJEB6610	ERP006157	ERR1756257	amplicon	PCR	paired	Illumina Genome Analyzer IIx	fastq, sra
TV9_567	0	1860524	0	37.5057	17.2174	5	Mediterranean Sea, Black Sea Province	2009-11-15T07:58	de Vargas et al. 2015, Flegontova et al. 2016	PRJEB6610	ERP006157	ERR1755940, ERR1756101	amplicon	PCR	paired	Illumina Genome Analyzer IIx	fastq, sra
TV9_568	0	1853021	0	37.5057	17.2174	5	Mediterranean Sea, Black Sea Province	2009-11-15T07:58	de Vargas et al. 2015, Flegontova et al. 2016	PRJEB6610	ERP006157	ERR1879700, ERR1879893	amplicon	PCR	paired	Illumina Genome Analyzer IIx	fastq, sra
TV9_569	0	1137893	0	37.5152	17.3171	5	Mediterranean Sea, Black Sea Province	2009-11-15T10:50	de Vargas et al. 2015, Flegontova et al. 2016	PRJEB6610	ERP006157	ERR1755888	amplicon	PCR	paired	Illumina Genome Analyzer IIx	fastq, sra
TV9_57	0	3148025	0	-16.9672	53.9337	5	Indian South Subtropical Gyre Province	2010-05-17T06:48	de Vargas et al. 2015, Flegontova et al. 2016	PRJEB6610	ERP006157	ERR562699	amplicon	PCR	paired	Illumina Genome Analyzer IIx	fastq, sra
TV9_570	0	1248284	0	18.5839	66.4727	25	Indian Monsoon Gyres Province	2010-03-18T11:33	de Vargas et al. 2015, Flegontova et al. 2016	PRJEB6610	ERP006157	ERR1755932, ERR1756345	amplicon	PCR	paired	Illumina Genome Analyzer IIx	fastq, sra
TV9_572	0	1289102	0	18.5918	66.622	5	Indian Monsoon Gyres Province	2010-03-18T04:27	de Vargas et al. 2015, Flegontova et al. 2016	PRJEB6610	ERP006157	ERR1756062, ERR1756165	amplicon	PCR	paired	Illumina Genome Analyzer IIx	fastq, sra
TV9_573	0	2044076	0	4.6599	73.4856	5	Indian Monsoon Gyres Province	2010-04-05T10:02	de Vargas et al. 2015, Flegontova et al. 2016	PRJEB6610	ERP006157	ERR1755919	amplicon	PCR	paired	Illumina Genome Analyzer IIx	fastq, sra
TV9_574	0	2099268	0	4.6599	73.4856	5	Indian Monsoon Gyres Province	2010-04-05T10:02	de Vargas et al. 2015, Flegontova et al. 2016	PRJEB6610	ERP006157	ERR1756191	amplicon	PCR	paired	Illumina Genome Analyzer IIx	fastq, sra
TV9_575	0	2288495	0	4.66	73.4856	5	Indian Monsoon Gyres Province	2010-04-05T09:57	de Vargas et al. 2015, Flegontova et al. 2016	PRJEB6610	ERP006157	ERR1756197	amplicon	PCR	paired	Illumina Genome Analyzer IIx	fastq, sra
TV9_576	0	2273828	0	4.6595	73.4888	5	Indian Monsoon Gyres Province	2010-04-05T13:15	de Vargas et al. 2015, Flegontova et al. 2016	PRJEB6610	ERP006157	ERR1756305	amplicon	PCR	paired	Illumina Genome Analyzer IIx	fastq, sra
TV9_577	0	2276320	0	-0.6625	73.161	5	Indian Monsoon Gyres Province	2010-04-15T02:01	de Vargas et al. 2015, Flegontova et al. 2016	PRJEB6610	ERP006157	ERR1756003	amplicon	PCR	paired	Illumina Genome Analyzer IIx	fastq, sra
TV9_578	0	2721410	0	-0.6625	73.161	5	Indian Monsoon Gyres Province	2010-04-15T02:01	de Vargas et al. 2015, Flegontova et al. 2016	PRJEB6610	ERP006157	ERR1879736	amplicon	PCR	paired	Illumina Genome Analyzer IIx	fastq, sra
TV9_579	0	2664520	0	-0.6625	73.1611	5	Indian Monsoon Gyres Province	2010-04-15T02:15	de Vargas et al. 2015, Flegontova et al. 2016	PRJEB6610	ERP006157	ERR1756166	amplicon	PCR	paired	Illumina Genome Analyzer IIx	fastq, sra
TV9_58	0	3750793	0	-16.9538	54.0043	75	Indian South Subtropical Gyre Province	2010-05-17T10:05	de Vargas et al. 2015, Flegontova et al. 2016	PRJEB6610	ERP006157	ERR562511	amplicon	PCR	paired	Illumina Genome Analyzer IIx	fastq, sra
TV9_580	0	2601078	0	-0.6623	73.1629	5	Indian Monsoon Gyres Province	2010-04-15T06:04	de Vargas et al. 2015, Flegontova et al. 2016	PRJEB6610	ERP006157	ERR1756310	amplicon	PCR	paired	Illumina Genome Analyzer IIx	fastq, sra
TV9_581	0	1444030	0	-21.4966	56.9011	5	Indian South Subtropical Gyre Province	2010-05-09T05:30	de Vargas et al. 2015, Flegontova et al. 2016	PRJEB6610	ERP006157	ERR1756186	amplicon	PCR	paired	Illumina Genome Analyzer IIx	fastq, sra
TV9_582	0	1087093	0	-21.4788	56.8291	5	Indian South Subtropical Gyre Province	2010-05-09T08:05	de Vargas et al. 2015, Flegontova et al. 2016	PRJEB6610	ERP006157	ERR1756048	amplicon	PCR	paired	Illumina Genome Analyzer IIx	fastq, sra
TV9_583	0	1235459	0	-21.493	56.8858	5	Indian South Subtropical Gyre Province	2010-05-09T05:50	de Vargas et al. 2015, Flegontova et al. 2016	PRJEB6610	ERP006157	ERR1756298	amplicon	PCR	paired	Illumina Genome Analyzer IIx	fastq, sra
TV9_584	0	981828	0	-21.4689	54.3066	80	Indian South Subtropical Gyre Province	2010-05-11T10:40	de Vargas et al. 2015, Flegontova et al. 2016	PRJEB6610	ERP006157	ERR1756140	amplicon	PCR	paired	Illumina Genome Analyzer IIx	fastq, sra
TV9_585	0	1214730	0	-21.4689	54.3066	80	Indian South Subtropical Gyre Province	2010-05-11T10:40	de Vargas et al. 2015, Flegontova et al. 2016	PRJEB6610	ERP006157	ERR1759708	amplicon	PCR	paired	Illumina Genome Analyzer IIx	fastq, sra
TV9_586	0	1636307	0	-21.4836	54.3312	85	Indian South Subtropical Gyre Province	2010-05-11T09:45	de Vargas et al. 2015, Flegontova et al. 2016	PRJEB6610	ERP006157	ERR1756063, ERR1756242	amplicon	PCR	paired	Illumina Genome Analyzer IIx	fastq, sra
TV9_587	0	1326994	0	-21.5043	54.3563	5	Indian South Subtropical Gyre Province	2010-05-11T03:42	de Vargas et al. 2015, Flegontova et al. 2016	PRJEB6610	ERP006157	ERR1756017	amplicon	PCR	paired	Illumina Genome Analyzer IIx	fastq, sra
TV9_588	0	1718592	0	-21.4752	54.3236	5	Indian South Subtropical Gyre Province	2010-05-11T05:55	de Vargas et al. 2015, Flegontova et al. 2016	PRJEB6610	ERP006157	ERR1756244	amplicon	PCR	paired	Illumina Genome Analyzer IIx	fastq, sra
TV9_589	0	1824362	0	-21.4994	54.3486	5	Indian South Subtropical Gyre Province	2010-05-11T04:05	de Vargas et al. 2015, Flegontova et al. 2016	PRJEB6610	ERP006157	ERR1755982	amplicon	PCR	paired	Illumina Genome Analyzer IIx	fastq, sra
TV9_59	0	3534940	0	-16.9534	53.9601	75	Indian South Subtropical Gyre Province	2010-05-17T11:42	de Vargas et al. 2015, Flegontova et al. 2016	PRJEB6610	ERP006157	ERR562540	amplicon	PCR	paired	Illumina Genome Analyzer IIx	fastq, sra
TV9_590	0	1751163	0	-21.4593	54.3041	5	Indian South Subtropical Gyre Province	2010-05-11T07:23	de Vargas et al. 2015, Flegontova et al. 2016	PRJEB6610	ERP006157	ERR1756312	amplicon	PCR	paired	Illumina Genome Analyzer IIx	fastq, sra
TV9_591	0	1264892	0	-13.0833	46.971	5	Eastern Africa Coastal Province	2010-05-25T05:27	de Vargas et al. 2015, Flegontova et al. 2016	PRJEB6610	ERP006157	ERR1756084	amplicon	PCR	paired	Illumina Genome Analyzer IIx	fastq, sra
TV9_592	0	791455	0	-13.0655	46.9692	5	Eastern Africa Coastal Province	2010-05-25T08:20	de Vargas et al. 2015, Flegontova et al. 2016	PRJEB6610	ERP006157	ERR1756267, ERR1756302	amplicon	PCR	paired	Illumina Genome Analyzer IIx	fastq, sra
TV9_593	0	838677	0	-13.0781	46.9706	5	Eastern Africa Coastal Province	2010-05-25T05:50	de Vargas et al. 2015, Flegontova et al. 2016	PRJEB6610	ERP006157	ERR1756014, ERR1756347	amplicon	PCR	paired	Illumina Genome Analyzer IIx	fastq, sra
TV9_594	0	888607	0	-13.0619	46.9692	5	Eastern Africa Coastal Province	2010-05-25T08:54	de Vargas et al. 2015, Flegontova et al. 2016	PRJEB6610	ERP006157	ERR1756202, ERR1756287	amplicon	PCR	paired	Illumina Genome Analyzer IIx	fastq, sra
TV9_595	0	795264	0	-12.807	45.2247	5	Eastern Africa Coastal Province	2010-05-26T10:15	de Vargas et al. 2015, Flegontova et al. 2016	PRJEB6610	ERP006157	ERR1756293, ERR1756317	amplicon	PCR	paired	Illumina Genome Analyzer IIx	fastq, sra
TV9_596	0	795410	0	-12.807	45.2247	5	Eastern Africa Coastal Province	2010-05-26T10:15	de Vargas et al. 2015, Flegontova et al. 2016	PRJEB6610	ERP006157	ERR1756025, ERR1756301	amplicon	PCR	paired	Illumina Genome Analyzer IIx	fastq, sra
TV9_597	0	929388	0	-12.807	45.2248	5	Eastern Africa Coastal Province	2010-05-25T10:55	de Vargas et al. 2015, Flegontova et al. 2016	PRJEB6610	ERP006157	ERR1756311, ERR1756354	amplicon	PCR	paired	Illumina Genome Analyzer IIx	fastq, sra
TV9_598	0	930937	0	-12.8071	45.2249	5	Eastern Africa Coastal Province	2010-05-26T13:46	de Vargas et al. 2015, Flegontova et al. 2016	PRJEB6610	ERP006157	ERR1756113, ERR1756215	amplicon	PCR	paired	Illumina Genome Analyzer IIx	fastq, sra
TV9_599	0	2246655	0	-17.0248	42.7401	5	Eastern Africa Coastal Province	2010-06-27T12:05	de Vargas et al. 2015, Flegontova et al. 2016	PRJEB6610	ERP006157	ERR1756073, ERR1756075	amplicon	PCR	paired	Illumina Genome Analyzer IIx	fastq, sra
TV9_6	0	2460775	0	14.5536	70.0128	60	Indian Monsoon Gyres Province	2010-03-30T10:56	de Vargas et al. 2015, Flegontova et al. 2016	PRJEB6610	ERP006157	ERR562623	amplicon	PCR	paired	Illumina Genome Analyzer IIx	fastq, sra
TV9_60	0	2808592	0	-16.9534	53.9601	75	Indian South Subtropical Gyre Province	2010-05-17T11:42	de Vargas et al. 2015, Flegontova et al. 2016	PRJEB6610	ERP006157	ERR562399	amplicon	PCR	paired	Illumina Genome Analyzer IIx	fastq, sra
TV9_600	0	1232426	0	-17.0248	42.7401	5	Eastern Africa Coastal Province	2010-06-27T12:05	de Vargas et al. 2015, Flegontova et al. 2016	PRJEB6610	ERP006157	ERR1879784	amplicon	PCR	paired	Illumina Genome Analyzer IIx	fastq, sra
TV9_601	0	1326798	0	-17.0244	42.7415	5	Eastern Africa Coastal Province	2010-06-27T14:16	de Vargas et al. 2015, Flegontova et al. 2016	PRJEB6610	ERP006157	ERR1756087	amplicon	PCR	paired	Illumina Genome Analyzer IIx	fastq, sra
TV9_602	0	1218585	0	-17.2855	42.2866	66	Eastern Africa Coastal Province	2010-06-29T15:00	de Vargas et al. 2015, Flegontova et al. 2016	PRJEB6610	ERP006157	ERR1755968	amplicon	PCR	paired	Illumina Genome Analyzer IIx	fastq, sra
TV9_603	0	1273254	0	-17.2855	42.2866	66	Eastern Africa Coastal Province	2010-06-29T15:00	de Vargas et al. 2015, Flegontova et al. 2016	PRJEB6610	ERP006157	ERR1879868	amplicon	PCR	paired	Illumina Genome Analyzer IIx	fastq, sra
TV9_604	0	1603062	0	-17.3066	42.2853	70	Eastern Africa Coastal Province	2010-06-29T13:44	de Vargas et al. 2015, Flegontova et al. 2016	PRJEB6610	ERP006157	ERR1756282, ERR1756360	amplicon	PCR	paired	Illumina Genome Analyzer IIx	fastq, sra
TV9_605	0	1621002	0	-17.3401	42.2821	70	Eastern Africa Coastal Province	2010-06-29T12:35	de Vargas et al. 2015, Flegontova et al. 2016	PRJEB6610	ERP006157	ERR1755941, ERR1756314	amplicon	PCR	paired	Illumina Genome Analyzer IIx	fastq, sra
TV9_606	0	1240642	0	-17.5869	42.1893	5	Eastern Africa Coastal Province	2010-06-29T04:12	de Vargas et al. 2015, Flegontova et al. 2016	PRJEB6610	ERP006157	ERR1755991	amplicon	PCR	paired	Illumina Genome Analyzer IIx	fastq, sra
TV9_607	0	1280786	0	-17.4962	42.2173	5	Eastern Africa Coastal Province	2010-06-29T07:17	de Vargas et al. 2015, Flegontova et al. 2016	PRJEB6610	ERP006157	ERR1756361	amplicon	PCR	paired	Illumina Genome Analyzer IIx	fastq, sra
TV9_608	0	1237008	0	-17.5263	42.2073	5	Eastern Africa Coastal Province	2010-06-29T06:03	de Vargas et al. 2015, Flegontova et al. 2016	PRJEB6610	ERP006157	ERR1756331	amplicon	PCR	paired	Illumina Genome Analyzer IIx	fastq, sra
TV9_609	0	2446748	0	-17.5705	42.2769	5	Eastern Africa Coastal Province	2010-06-29T04:38	de Vargas et al. 2015, Flegontova et al. 2016	PRJEB6610	ERP006157	ERR1879666, ERR1879884	amplicon	PCR	paired	Illumina Genome Analyzer IIx	fastq, sra
TV9_61	0	3253540	0	-16.953	53.9825	70	Indian South Subtropical Gyre Province	2010-05-17T10:50	de Vargas et al. 2015, Flegontova et al. 2016	PRJEB6610	ERP006157	ERR562487	amplicon	PCR	paired	Illumina Genome Analyzer IIx	fastq, sra
TV9_610	0	1952037	0	36.0469	-4.3555	68	Mediterranean Sea, Black Sea Province	2009-09-20T17:54	de Vargas et al. 2015, Flegontova et al. 2016	PRJEB6610	ERP006157	ERR1755978, ERR1756330	amplicon	PCR	paired	Illumina Genome Analyzer IIx	fastq, sra
TV9_611	0	1334530	0	36.0469	-4.3555	68	Mediterranean Sea, Black Sea Province	2009-09-20T17:54	de Vargas et al. 2015, Flegontova et al. 2016	PRJEB6610	ERP006157	ERR1879937	amplicon	PCR	paired	Illumina Genome Analyzer IIx	fastq, sra
TV9_612	0	1127035	0	36.0322	-4.4493	68	Mediterranean Sea, Black Sea Province	2009-09-20T17:15:00	de Vargas et al. 2015, Flegontova et al. 2016	PRJEB6610	ERP006157	ERR1755986	amplicon	PCR	paired	Illumina Genome Analyzer IIx	fastq, sra
TV9_613	0	2417560	0	36.0088	-4.5184	9	Mediterranean Sea, Black Sea Province	2009-09-20T10:45	de Vargas et al. 2015, Flegontova et al. 2016	PRJEB6610	ERP006157	ERR1756006, ERR1756044	amplicon	PCR	paired	Illumina Genome Analyzer IIx	fastq, sra
TV9_614	0	2436214	0	36.0088	-4.5184	9	Mediterranean Sea, Black Sea Province	2009-09-20T10:45	de Vargas et al. 2015, Flegontova et al. 2016	PRJEB6610	ERP006157	ERR1879825, ERR1879870	amplicon	PCR	paired	Illumina Genome Analyzer IIx	fastq, sra
TV9_615	0	1174357	0	36.0322	-4.4493	9	Mediterranean Sea, Black Sea Province	2009-09-20T16:45:00	de Vargas et al. 2015, Flegontova et al. 2016	PRJEB6610	ERP006157	ERR1756261	amplicon	PCR	paired	Illumina Genome Analyzer IIx	fastq, sra
TV9_616	0	997082	0	-22.3368	40.3412	5	Eastern Africa Coastal Province	2010-07-03T08:09	de Vargas et al. 2015, Flegontova et al. 2016	PRJEB6610	ERP006157	ERR1755954, ERR1756057	amplicon	PCR	paired	Illumina Genome Analyzer IIx	fastq, sra
TV9_617	0	2208347	0	-22.3368	40.3412	5	Eastern Africa Coastal Province	2010-07-03T08:09	de Vargas et al. 2015, Flegontova et al. 2016	PRJEB6610	ERP006157	ERR1879667, ERR1879756, ERR1879761	amplicon	PCR	paired	Illumina Genome Analyzer IIx	fastq, sra
TV9_618	0	981422	0	-22.3369	40.0193	5	Eastern Africa Coastal Province	2010-07-03T08:34	de Vargas et al. 2015, Flegontova et al. 2016	PRJEB6610	ERP006157	ERR1756143, ERR1756316	amplicon	PCR	paired	Illumina Genome Analyzer IIx	fastq, sra
TV9_619	0	860976	0	-22.3369	40.3412	5	Eastern Africa Coastal Province	2010-07-03T08:02	de Vargas et al. 2015, Flegontova et al. 2016	PRJEB6610	ERP006157	ERR1755958, ERR1756223	amplicon	PCR	paired	Illumina Genome Analyzer IIx	fastq, sra
TV9_62	0	2795422	0	-12.9359	-96.0413	5	South Pacific Subtropical Gyre Province, North and South	2011-04-15T17:19	de Vargas et al. 2015, Flegontova et al. 2016	PRJEB6610	ERP006157	ERR562610	amplicon	PCR	paired	Illumina Genome Analyzer IIx	fastq, sra
TV9_620	0	6308391	0	-31.027	4.6802	50	South Atlantic Gyral Province	2010-09-14T13:30	de Vargas et al. 2015, Flegontova et al. 2016	PRJEB6610	ERP006157	ERR1755930, ERR1756085	amplicon	PCR	paired	Illumina Genome Analyzer IIx	fastq, sra
TV9_622	0	1000351	0	36.5103	-3.9747	35	Mediterranean Sea, Black Sea Province	2009-09-21T16:59	de Vargas et al. 2015, Flegontova et al. 2016	PRJEB6610	ERP006157	ERR1755911, ERR1755998	amplicon	PCR	paired	Illumina Genome Analyzer IIx	fastq, sra
TV9_623	0	2744112	0	36.5229	-4.0023	9	Mediterranean Sea, Black Sea Province	2009-09-21T12:00	de Vargas et al. 2015, Flegontova et al. 2016	PRJEB6610	ERP006157	ERR1756131	amplicon	PCR	paired	Illumina Genome Analyzer IIx	fastq, sra
TV9_624	0	2472333	0	36.5229	-4.0023	9	Mediterranean Sea, Black Sea Province	2009-09-21T12:00	de Vargas et al. 2015, Flegontova et al. 2016	PRJEB6610	ERP006157	ERR1755900	amplicon	PCR	paired	Illumina Genome Analyzer IIx	fastq, sra
TV9_625	0	2680041	0	36.5158	-3.9942	9	Mediterranean Sea, Black Sea Province	2009-09-21T16:00	de Vargas et al. 2015, Flegontova et al. 2016	PRJEB6610	ERP006157	ERR1756318	amplicon	PCR	paired	Illumina Genome Analyzer IIx	fastq, sra
TV9_626	0	1737252	0	-9.3	-9.5587	5	Eastern Tropical Atlantic Province	2010-09-28T08:14	de Vargas et al. 2015, Flegontova et al. 2016	PRJEB6610	ERP006157	ERR1756127, ERR1756135	amplicon	PCR	paired	Illumina Genome Analyzer IIx	fastq, sra
TV9_627	0	4068093	0	-9.3	-9.5587	5	Eastern Tropical Atlantic Province	2010-09-28T08:14	de Vargas et al. 2015, Flegontova et al. 2016	PRJEB6610	ERP006157	ERR1879715, ERR1879837, ERR1879909	amplicon	PCR	paired	Illumina Genome Analyzer IIx	fastq, sra
TV9_628	0	1979539	0	-9.2612	-9.68	5	Eastern Tropical Atlantic Province	2010-09-28T12:14	de Vargas et al. 2015, Flegontova et al. 2016	PRJEB6610	ERP006157	ERR1755948, ERR1756238	amplicon	PCR	paired	Illumina Genome Analyzer IIx	fastq, sra
TV9_629	0	2191618	0	-9.28	-9.6193	5	Eastern Tropical Atlantic Province	2010-09-28T10:20	de Vargas et al. 2015, Flegontova et al. 2016	PRJEB6610	ERP006157	ERR1756030, ERR1756051	amplicon	PCR	paired	Illumina Genome Analyzer IIx	fastq, sra
TV9_63	0	2397432	0	-12.9488	-96.0293	5	South Pacific Subtropical Gyre Province, North and South	2011-04-15T16:25	de Vargas et al. 2015, Flegontova et al. 2016	PRJEB6610	ERP006157	ERR562710	amplicon	PCR	paired	Illumina Genome Analyzer IIx	fastq, sra
TV9_630	0	2073560	0	-9.2942	-9.5714	5	Eastern Tropical Atlantic Province	2010-09-28T08:37	de Vargas et al. 2015, Flegontova et al. 2016	PRJEB6610	ERP006157	ERR1755962, ERR1756272	amplicon	PCR	paired	Illumina Genome Analyzer IIx	fastq, sra
TV9_631	0	1221192	0	-40.6241	-51.9229	85	Brazil Current Coastal Province	2010-11-29T19:37:13	de Vargas et al. 2015, Flegontova et al. 2016	PRJEB6610	ERP006157	ERR1756102	amplicon	PCR	paired	Illumina Genome Analyzer IIx	fastq, sra
TV9_632	0	1216983	0	-40.6241	-51.9229	85	Brazil Current Coastal Province	2010-11-29T19:37:13	de Vargas et al. 2015, Flegontova et al. 2016	PRJEB6610	ERP006157	ERR1756199	amplicon	PCR	paired	Illumina Genome Analyzer IIx	fastq, sra
TV9_633	0	1304537	0	-40.6154	-51.9351	85	Brazil Current Coastal Province	2010-11-29T19:06	de Vargas et al. 2015, Flegontova et al. 2016	PRJEB6610	ERP006157	ERR1756269	amplicon	PCR	paired	Illumina Genome Analyzer IIx	fastq, sra
TV9_634	0	1350955	0	-40.6083	-51.9557	85	Brazil Current Coastal Province	2010-11-29T18:09	de Vargas et al. 2015, Flegontova et al. 2016	PRJEB6610	ERP006157	ERR1755995	amplicon	PCR	paired	Illumina Genome Analyzer IIx	fastq, sra
TV9_635	0	1317378	0	-40.6511	-52.182	5	Brazil Current Coastal Province	2010-11-29T11:21	de Vargas et al. 2015, Flegontova et al. 2016	PRJEB6610	ERP006157	ERR1755917	amplicon	PCR	paired	Illumina Genome Analyzer IIx	fastq, sra
TV9_636	0	1328875	0	-40.6297	-52.0503	5	Brazil Current Coastal Province	2010-11-29T14:30	de Vargas et al. 2015, Flegontova et al. 2016	PRJEB6610	ERP006157	ERR1756178	amplicon	PCR	paired	Illumina Genome Analyzer IIx	fastq, sra
TV9_637	0	1301001	0	-40.6487	-52.1511	5	Brazil Current Coastal Province	2010-11-29T12:04	de Vargas et al. 2015, Flegontova et al. 2016	PRJEB6610	ERP006157	ERR1756124	amplicon	PCR	paired	Illumina Genome Analyzer IIx	fastq, sra
TV9_638	0	2059460	0	-44.5913	-52.1804	35	South Subtropical Convergence Province	2010-12-02T18:52	de Vargas et al. 2015, Flegontova et al. 2016	PRJEB6610	ERP006157	ERR1756083, ERR1756303	amplicon	PCR	paired	Illumina Genome Analyzer IIx	fastq, sra
TV9_639	0	1959048	0	-44.5838	-52.1952	35	South Subtropical Convergence Province	2010-12-02T18:14	de Vargas et al. 2015, Flegontova et al. 2016	PRJEB6610	ERP006157	ERR1755886, ERR1755933	amplicon	PCR	paired	Illumina Genome Analyzer IIx	fastq, sra
TV9_64	0	3807091	0	-13.0023	-95.9759	5	South Pacific Subtropical Gyre Province, North and South	2011-04-15T12:45	de Vargas et al. 2015, Flegontova et al. 2016	PRJEB6610	ERP006157	ERR562460	amplicon	PCR	paired	Illumina Genome Analyzer IIx	fastq, sra
TV9_640	0	2549436	0	-44.5582	-52.2718	35	South Subtropical Convergence Province	2010-12-02T15:22	de Vargas et al. 2015, Flegontova et al. 2016	PRJEB6610	ERP006157	ERR1756059, ERR1756230	amplicon	PCR	paired	Illumina Genome Analyzer IIx	fastq, sra
TV9_641	0	1714620	0	-44.6474	-52.1308	5	South Subtropical Convergence Province	2010-12-02T21:42	de Vargas et al. 2015, Flegontova et al. 2016	PRJEB6610	ERP006157	ERR1759706, ERR1759713	amplicon	PCR	paired	Illumina Genome Analyzer IIx	fastq, sra
TV9_642	0	1910597	0	-44.5342	-52.455	5	South Subtropical Convergence Province	2010-12-02T10:28	de Vargas et al. 2015, Flegontova et al. 2016	PRJEB6610	ERP006157	ERR1756007, ERR1756162	amplicon	PCR	paired	Illumina Genome Analyzer IIx	fastq, sra
TV9_643	0	1874729	0	-44.5342	-52.455	5	South Subtropical Convergence Province	2010-12-02T10:28	de Vargas et al. 2015, Flegontova et al. 2016	PRJEB6610	ERP006157	ERR1755992, ERR1756187	amplicon	PCR	paired	Illumina Genome Analyzer IIx	fastq, sra
TV9_644	0	1753536	0	-44.6241	-52.1505	5	South Subtropical Convergence Province	2010-12-02T20:42	de Vargas et al. 2015, Flegontova et al. 2016	PRJEB6610	ERP006157	ERR1879706, ERR1879861	amplicon	PCR	paired	Illumina Genome Analyzer IIx	fastq, sra
TV9_645	0	2017910	0	-44.5455	-52.3242	35	South Subtropical Convergence Province	2010-12-02T13:44	de Vargas et al. 2015, Flegontova et al. 2016	PRJEB6610	ERP006157	ERR1759705, ERR1759717	amplicon	PCR	paired	Illumina Genome Analyzer IIx	fastq, sra
TV9_646	0	1412507	0	-54.3739	-65.1342	5	Southwest Atlantic Shelves Province	2010-12-16T11:58	de Vargas et al. 2015, Flegontova et al. 2016	PRJEB6610	ERP006157	ERR1879835	amplicon	PCR	paired	Illumina Genome Analyzer IIx	fastq, sra
TV9_647	0	2160211	0	-54.3739	-65.1342	5	Southwest Atlantic Shelves Province	2010-12-16T11:58	de Vargas et al. 2015, Flegontova et al. 2016	PRJEB6610	ERP006157	ERR1759712	amplicon	PCR	paired	Illumina Genome Analyzer IIx	fastq, sra
TV9_648	0	2311035	0	-54.3826	-65.051	5	Southwest Atlantic Shelves Province	2010-12-16T13:08	de Vargas et al. 2015, Flegontova et al. 2016	PRJEB6610	ERP006157	ERR1756060	amplicon	PCR	paired	Illumina Genome Analyzer IIx	fastq, sra
TV9_649	0	1167235	0	-62.2024	-49.2382	90	Antarctic Province	2011-01-06T18:25	de Vargas et al. 2015, Flegontova et al. 2016	PRJEB6610	ERP006157	ERR1756313	amplicon	PCR	paired	Illumina Genome Analyzer IIx	fastq, sra
TV9_65	0	2025382	0	-13.0023	-95.9759	5	South Pacific Subtropical Gyre Province, North and South	2011-04-15T12:45	de Vargas et al. 2015, Flegontova et al. 2016	PRJEB6610	ERP006157	ERR562638	amplicon	PCR	paired	Illumina Genome Analyzer IIx	fastq, sra
TV9_650	0	2433077	0	-62.14	-49.3273	5	Antarctic Province	2011-01-06T15:29	de Vargas et al. 2015, Flegontova et al. 2016	PRJEB6610	ERP006157	ERR1756141, ERR1756281	amplicon	PCR	paired	Illumina Genome Analyzer IIx	fastq, sra
TV9_651	0	1369528	0	-64.3183	-53.1081	35	Austral Polar Province	2011-01-09T19:25	de Vargas et al. 2015, Flegontova et al. 2016	PRJEB6610	ERP006157	ERR1756054	amplicon	PCR	paired	Illumina Genome Analyzer IIx	fastq, sra
TV9_652	0	1288786	0	-64.3183	-53.1081	35	Austral Polar Province	2011-01-09T19:25	de Vargas et al. 2015, Flegontova et al. 2016	PRJEB6610	ERP006157	ERR1879744, ERR1879770	amplicon	PCR	paired	Illumina Genome Analyzer IIx	fastq, sra
TV9_653	0	2209914	0	-64.3183	-53.1081	35	Austral Polar Province	2011-01-09T19:25	de Vargas et al. 2015, Flegontova et al. 2016	PRJEB6610	ERP006157	ERR1879732, ERR1879743	amplicon	PCR	paired	Illumina Genome Analyzer IIx	fastq, sra
TV9_654	0	2233394	0	-64.3369	-53.1308	35	Austral Polar Province	2011-01-09T18:53	de Vargas et al. 2015, Flegontova et al. 2016	PRJEB6610	ERP006157	ERR1756090, ERR1756180	amplicon	PCR	paired	Illumina Genome Analyzer IIx	fastq, sra
TV9_655	0	2071718	0	-64.3595	-53.0063	5	Austral Polar Province	2011-01-09T10:54	de Vargas et al. 2015, Flegontova et al. 2016	PRJEB6610	ERP006157	ERR1755921, ERR1756118	amplicon	PCR	paired	Illumina Genome Analyzer IIx	fastq, sra
TV9_656	0	2243600	0	-64.3595	-53.0063	5	Austral Polar Province	2011-01-09T10:54	de Vargas et al. 2015, Flegontova et al. 2016	PRJEB6610	ERP006157	ERR1879775, ERR1879942	amplicon	PCR	paired	Illumina Genome Analyzer IIx	fastq, sra
TV9_657	0	2193179	0	-64.358	-53.0534	5	Austral Polar Province	2011-01-09T14:13	de Vargas et al. 2015, Flegontova et al. 2016	PRJEB6610	ERP006157	ERR1756034, ERR1756091	amplicon	PCR	paired	Illumina Genome Analyzer IIx	fastq, sra
TV9_658	0	2238678	0	-64.3373	-52.9847	5	Austral Polar Province	2011-01-09T13:26	de Vargas et al. 2015, Flegontova et al. 2016	PRJEB6610	ERP006157	ERR1755955, ERR1756109	amplicon	PCR	paired	Illumina Genome Analyzer IIx	fastq, sra
TV9_659	0	2274605	0	-64.3327	-53.0731	5	Austral Polar Province	2011-01-09T18:02	de Vargas et al. 2015, Flegontova et al. 2016	PRJEB6610	ERP006157	ERR1756151, ERR1756364	amplicon	PCR	paired	Illumina Genome Analyzer IIx	fastq, sra
TV9_66	0	2222860	0	-12.991	-95.9893	5	South Pacific Subtropical Gyre Province, North and South	2011-04-15T13:27	de Vargas et al. 2015, Flegontova et al. 2016	PRJEB6610	ERP006157	ERR562506	amplicon	PCR	paired	Illumina Genome Analyzer IIx	fastq, sra
TV9_660	0	1219760	0	-63.8768	-56.0916	5	Austral Polar Province	2011-01-17T17:12	de Vargas et al. 2015, Flegontova et al. 2016	PRJEB6610	ERP006157	ERR1755946	amplicon	PCR	paired	Illumina Genome Analyzer IIx	fastq, sra
TV9_661	0	2405714	0	-63.8768	-56.0916	5	Austral Polar Province	2011-01-17T17:12	de Vargas et al. 2015, Flegontova et al. 2016	PRJEB6610	ERP006157	ERR1879684, ERR1879731	amplicon	PCR	paired	Illumina Genome Analyzer IIx	fastq, sra
TV9_662	0	1204280	0	-63.8768	-56.0916	5	Austral Polar Province	2011-01-17T17:12	de Vargas et al. 2015, Flegontova et al. 2016	PRJEB6610	ERP006157	ERR1755877	amplicon	PCR	paired	Illumina Genome Analyzer IIx	fastq, sra
TV9_663	0	2239474	0	-63.8768	-56.0916	5	Austral Polar Province	2011-01-17T17:12	de Vargas et al. 2015, Flegontova et al. 2016	PRJEB6610	ERP006157	ERR1759704, ERR1759709	amplicon	PCR	paired	Illumina Genome Analyzer IIx	fastq, sra
TV9_664	0	1465920	0	-63.8767	-56.091	5	Austral Polar Province	2011-01-17T17:15	de Vargas et al. 2015, Flegontova et al. 2016	PRJEB6610	ERP006157	ERR1755880, ERR1756214	amplicon	PCR	paired	Illumina Genome Analyzer IIx	fastq, sra
TV9_665	0	1978878	0	-63.4015	-56.7938	5	Austral Polar Province	2011-01-22T08:38	de Vargas et al. 2015, Flegontova et al. 2016	PRJEB6610	ERP006157	ERR1756032	amplicon	PCR	paired	Illumina Genome Analyzer IIx	fastq, sra
TV9_666	0	1214071	0	-63.4015	-56.7938	5	Austral Polar Province	2011-01-22T08:38	de Vargas et al. 2015, Flegontova et al. 2016	PRJEB6610	ERP006157	ERR1879891	amplicon	PCR	paired	Illumina Genome Analyzer IIx	fastq, sra
TV9_667	0	1336148	0	-63.3815	-56.8047	5	Austral Polar Province	2011-01-22T10:24	de Vargas et al. 2015, Flegontova et al. 2016	PRJEB6610	ERP006157	ERR1755885	amplicon	PCR	paired	Illumina Genome Analyzer IIx	fastq, sra
TV9_668	0	1692916	0	-63.3944	-56.7958	5	Austral Polar Province	2011-01-22T09:20	de Vargas et al. 2015, Flegontova et al. 2016	PRJEB6610	ERP006157	ERR1756004	amplicon	PCR	paired	Illumina Genome Analyzer IIx	fastq, sra
TV9_669	0	1346040	0	-57.7338	-67.1084	5	Antarctic Province	2011-01-27T08:27	de Vargas et al. 2015, Flegontova et al. 2016	PRJEB6610	ERP006157	ERR1755913, ERR1756192	amplicon	PCR	paired	Illumina Genome Analyzer IIx	fastq, sra
TV9_67	0	3131560	0	-12.9214	-96.0953	50	South Pacific Subtropical Gyre Province, North and South	2011-04-15T23:30	de Vargas et al. 2015, Flegontova et al. 2016	PRJEB6610	ERP006157	ERR562589	amplicon	PCR	paired	Illumina Genome Analyzer IIx	fastq, sra
TV9_670	0	1619975	0	-57.7338	-67.1084	5	Antarctic Province	2011-01-27T08:27	de Vargas et al. 2015, Flegontova et al. 2016	PRJEB6610	ERP006157	ERR1879845, ERR1879916	amplicon	PCR	paired	Illumina Genome Analyzer IIx	fastq, sra
TV9_671	0	1346720	0	-57.7338	-67.1084	5	Antarctic Province	2011-01-27T08:27	de Vargas et al. 2015, Flegontova et al. 2016	PRJEB6610	ERP006157	ERR1879791	amplicon	PCR	paired	Illumina Genome Analyzer IIx	fastq, sra
TV9_672	0	1323589	0	-57.7739	-66.9698	5	Antarctic Province	2011-01-27T10:28	de Vargas et al. 2015, Flegontova et al. 2016	PRJEB6610	ERP006157	ERR1756053	amplicon	PCR	paired	Illumina Genome Analyzer IIx	fastq, sra
TV9_673	0	1369938	0	-57.7558	-67.0324	5	Antarctic Province	2011-01-27T09:34	de Vargas et al. 2015, Flegontova et al. 2016	PRJEB6610	ERP006157	ERR1756016	amplicon	PCR	paired	Illumina Genome Analyzer IIx	fastq, sra
TV9_674	0	1397860	0	38.0093	3.9712	45	Mediterranean Sea, Black Sea Province	2009-09-27T14:20	de Vargas et al. 2015, Flegontova et al. 2016	PRJEB6610	ERP006157	ERR1756114, ERR1756121	amplicon	PCR	paired	Illumina Genome Analyzer IIx	fastq, sra
TV9_675	0	1329533	0	38.0093	3.9712	45	Mediterranean Sea, Black Sea Province	2009-09-27T14:20	de Vargas et al. 2015, Flegontova et al. 2016	PRJEB6610	ERP006157	ERR1879722, ERR1879822	amplicon	PCR	paired	Illumina Genome Analyzer IIx	fastq, sra
TV9_676	0	1364664	0	38.002	3.9679	41	Mediterranean Sea, Black Sea Province	2009-09-27T18:22	de Vargas et al. 2015, Flegontova et al. 2016	PRJEB6610	ERP006157	ERR1755966, ERR1756235	amplicon	PCR	paired	Illumina Genome Analyzer IIx	fastq, sra
TV9_677	0	1384163	0	38.0066	3.9841	41	Mediterranean Sea, Black Sea Province	2009-09-27T13:57	de Vargas et al. 2015, Flegontova et al. 2016	PRJEB6610	ERP006157	ERR1755889, ERR1756066	amplicon	PCR	paired	Illumina Genome Analyzer IIx	fastq, sra
TV9_678	0	1470290	0	38.0026	3.9992	9	Mediterranean Sea, Black Sea Province	2009-09-27T09:14	de Vargas et al. 2015, Flegontova et al. 2016	PRJEB6610	ERP006157	ERR1756095, ERR1756138	amplicon	PCR	paired	Illumina Genome Analyzer IIx	fastq, sra
TV9_679	0	2083414	0	38.0017	3.9718	9	Mediterranean Sea, Black Sea Province	2009-09-27T18:03	de Vargas et al. 2015, Flegontova et al. 2016	PRJEB6610	ERP006157	ERR1756211, ERR1756339	amplicon	PCR	paired	Illumina Genome Analyzer IIx	fastq, sra
TV9_68	0	2504891	0	-12.9723	-96.0122	50	South Pacific Subtropical Gyre Province, North and South	2011-04-15T19:38	de Vargas et al. 2015, Flegontova et al. 2016	PRJEB6610	ERP006157	ERR562723	amplicon	PCR	paired	Illumina Genome Analyzer IIx	fastq, sra
TV9_680	0	1577085	0	38.0022	3.9906	9	Mediterranean Sea, Black Sea Province	2009-09-27T13:41	de Vargas et al. 2015, Flegontova et al. 2016	PRJEB6610	ERP006157	ERR1756185	amplicon	PCR	paired	Illumina Genome Analyzer IIx	fastq, sra
TV9_681	0	1965628	0	-39.6466	-76.9634	5	Chile-Peru Current Coastal Province	2011-02-21T20:23	de Vargas et al. 2015, Flegontova et al. 2016	PRJEB6610	ERP006157	ERR1756111, ERR1756203	amplicon	PCR	paired	Illumina Genome Analyzer IIx	fastq, sra
TV9_682	0	3726989	0	-39.6466	-76.9634	5	Chile-Peru Current Coastal Province	2011-02-21T20:23	de Vargas et al. 2015, Flegontova et al. 2016	PRJEB6610	ERP006157	ERR1755928, ERR1755975	amplicon	PCR	paired	Illumina Genome Analyzer IIx	fastq, sra
TV9_683	0	1583495	0	-39.5788	-76.9941	5	Chile-Peru Current Coastal Province	2011-02-21T23:10	de Vargas et al. 2015, Flegontova et al. 2016	PRJEB6610	ERP006157	ERR1756033, ERR1756236	amplicon	PCR	paired	Illumina Genome Analyzer IIx	fastq, sra
TV9_684	0	2661578	0	-39.6049	-76.9812	5	Chile-Peru Current Coastal Province	2011-02-21T22:08	de Vargas et al. 2015, Flegontova et al. 2016	PRJEB6610	ERP006157	ERR1756072, ERR1756206	amplicon	PCR	paired	Illumina Genome Analyzer IIx	fastq, sra
TV9_685	0	1740365	0	-34.161	-73.0995	5	Chile-Peru Current Coastal Province	2011-02-25T12:42	de Vargas et al. 2015, Flegontova et al. 2016	PRJEB6610	ERP006157	ERR1755883, ERR1755988	amplicon	PCR	paired	Illumina Genome Analyzer IIx	fastq, sra
TV9_686	0	1191666	0	-34.173	-73.0814	5	Chile-Peru Current Coastal Province	2011-02-25T15:32	de Vargas et al. 2015, Flegontova et al. 2016	PRJEB6610	ERP006157	ERR1756042	amplicon	PCR	paired	Illumina Genome Analyzer IIx	fastq, sra
TV9_687	0	2356589	0	-34.1684	-73.0906	5	Chile-Peru Current Coastal Province	2011-02-25T14:17	de Vargas et al. 2015, Flegontova et al. 2016	PRJEB6610	ERP006157	ERR1755882, ERR1756097	amplicon	PCR	paired	Illumina Genome Analyzer IIx	fastq, sra
TV9_688	0	2255028	0	-34.1673	-73.0902	5	Chile-Peru Current Coastal Province	2011-02-25T13:26	de Vargas et al. 2015, Flegontova et al. 2016	PRJEB6610	ERP006157	ERR1879698, ERR1879699	amplicon	PCR	paired	Illumina Genome Analyzer IIx	fastq, sra
TV9_689	0	1404663	0	-33.6895	-71.998	9	Chile-Peru Current Coastal Province	2011-02-26T12:01	de Vargas et al. 2015, Flegontova et al. 2016	PRJEB6610	ERP006157	ERR1755935, ERR1756300	amplicon	PCR	paired	Illumina Genome Analyzer IIx	fastq, sra
TV9_69	0	2623732	0	-12.9723	-96.0122	50	South Pacific Subtropical Gyre Province, North and South	2011-04-15T19:38	de Vargas et al. 2015, Flegontova et al. 2016	PRJEB6610	ERP006157	ERR562380	amplicon	PCR	paired	Illumina Genome Analyzer IIx	fastq, sra
TV9_690	0	4810389	0	-33.6895	-71.998	9	Chile-Peru Current Coastal Province	2011-02-26T12:01	de Vargas et al. 2015, Flegontova et al. 2016	PRJEB6610	ERP006157	ERR1879730, ERR1879813	amplicon	PCR	paired	Illumina Genome Analyzer IIx	fastq, sra
TV9_691	0	1497411	0	-33.6737	-71.9641	9	Chile-Peru Current Coastal Province	2011-02-26T14:40	de Vargas et al. 2015, Flegontova et al. 2016	PRJEB6610	ERP006157	ERR1755918, ERR1756216	amplicon	PCR	paired	Illumina Genome Analyzer IIx	fastq, sra
TV9_692	0	1563288	0	-33.6771	-71.9719	9	Chile-Peru Current Coastal Province	2011-02-26T14:08	de Vargas et al. 2015, Flegontova et al. 2016	PRJEB6610	ERP006157	ERR1756295, ERR1756320	amplicon	PCR	paired	Illumina Genome Analyzer IIx	fastq, sra
TV9_693	0	2188395	0	-33.688	-71.9903	9	Chile-Peru Current Coastal Province	2011-02-26T12:30	de Vargas et al. 2015, Flegontova et al. 2016	PRJEB6610	ERP006157	ERR1755990, ERR1756018	amplicon	PCR	paired	Illumina Genome Analyzer IIx	fastq, sra
TV9_694	0	1418959	0	-33.9116	-73.0537	35	Chile-Peru Current Coastal Province	2011-03-12T19:36:38	de Vargas et al. 2015, Flegontova et al. 2016	PRJEB6610	ERP006157	ERR1755887, ERR1756329	amplicon	PCR	paired	Illumina Genome Analyzer IIx	fastq, sra
TV9_695	0	1367632	0	-33.9116	-73.0537	35	Chile-Peru Current Coastal Province	2011-03-12T19:36:38	de Vargas et al. 2015, Flegontova et al. 2016	PRJEB6610	ERP006157	ERR1879807	amplicon	PCR	paired	Illumina Genome Analyzer IIx	fastq, sra
TV9_696	0	4121600	0	-33.9116	-73.0537	35	Chile-Peru Current Coastal Province	2011-03-12T19:36:38	de Vargas et al. 2015, Flegontova et al. 2016	PRJEB6610	ERP006157	ERR1759715, ERR1759716	amplicon	PCR	paired	Illumina Genome Analyzer IIx	fastq, sra
TV9_697	0	1695999	0	-33.9477	-73.0635	35	Chile-Peru Current Coastal Province	2011-03-12T19:00	de Vargas et al. 2015, Flegontova et al. 2016	PRJEB6610	ERP006157	ERR1756348, ERR1756362	amplicon	PCR	paired	Illumina Genome Analyzer IIx	fastq, sra
TV9_698	0	1783009	0	-34.0614	-73.1066	5	Chile-Peru Current Coastal Province	2011-03-12T11:34	de Vargas et al. 2015, Flegontova et al. 2016	PRJEB6610	ERP006157	ERR1756035, ERR1756296	amplicon	PCR	paired	Illumina Genome Analyzer IIx	fastq, sra
TV9_699	0	1952736	0	-34.0614	-73.1066	5	Chile-Peru Current Coastal Province	2011-03-12T11:34	de Vargas et al. 2015, Flegontova et al. 2016	PRJEB6610	ERP006157	ERR1879710, ERR1879928	amplicon	PCR	paired	Illumina Genome Analyzer IIx	fastq, sra
TV9_7	0	2868684	0	14.5536	70.0128	60	Indian Monsoon Gyres Province	2010-03-30T10:56	de Vargas et al. 2015, Flegontova et al. 2016	PRJEB6610	ERP006157	ERR562706	amplicon	PCR	paired	Illumina Genome Analyzer IIx	fastq, sra
TV9_70	0	2433660	0	-12.9119	-96.1101	50	South Pacific Subtropical Gyre Province, North and South	2011-04-16T00:04	de Vargas et al. 2015, Flegontova et al. 2016	PRJEB6610	ERP006157	ERR562676	amplicon	PCR	paired	Illumina Genome Analyzer IIx	fastq, sra
TV9_700	0	1297940	0	-34.0614	-73.1066	5	Chile-Peru Current Coastal Province	2011-03-12T11:34	de Vargas et al. 2015, Flegontova et al. 2016	PRJEB6610	ERP006157	ERR1755881	amplicon	PCR	paired	Illumina Genome Analyzer IIx	fastq, sra
TV9_701	0	4018466	0	-34.0614	-73.1066	5	Chile-Peru Current Coastal Province	2011-03-12T11:34	de Vargas et al. 2015, Flegontova et al. 2016	PRJEB6610	ERP006157	ERR1759711, ERR1759718	amplicon	PCR	paired	Illumina Genome Analyzer IIx	fastq, sra
TV9_702	0	1718128	0	-34.0374	-73.09	5	Chile-Peru Current Coastal Province	2011-03-12T17:22	de Vargas et al. 2015, Flegontova et al. 2016	PRJEB6610	ERP006157	ERR1756011, ERR1756041	amplicon	PCR	paired	Illumina Genome Analyzer IIx	fastq, sra
TV9_703	0	3055170	0	-32.7971	-87.0693	5	South Pacific Subtropical Gyre Province, North and South	2011-03-18T11:57	de Vargas et al. 2015, Flegontova et al. 2016	PRJEB6610	ERP006157	ERR1755895, ERR1756297	amplicon	PCR	paired	Illumina Genome Analyzer IIx	fastq, sra
TV9_705	0	3998661	0	-32.7969	-87.086	5	South Pacific Subtropical Gyre Province, North and South	2011-03-18T21:02	de Vargas et al. 2015, Flegontova et al. 2016	PRJEB6610	ERP006157	ERR1756027, ERR1756218	amplicon	PCR	paired	Illumina Genome Analyzer IIx	fastq, sra
TV9_706	0	4014487	0	-32.7954	-87.0839	5	South Pacific Subtropical Gyre Province, North and South	2011-03-18T20:19	de Vargas et al. 2015, Flegontova et al. 2016	PRJEB6610	ERP006157	ERR1756028, ERR1756231	amplicon	PCR	paired	Illumina Genome Analyzer IIx	fastq, sra
TV9_707	0	1810317	0	-32.7404	-87.0992	5	South Pacific Subtropical Gyre Province, North and South	2011-03-18T15:26	de Vargas et al. 2015, Flegontova et al. 2016	PRJEB6610	ERP006157	ERR1755873, ERR1756275	amplicon	PCR	paired	Illumina Genome Analyzer IIx	fastq, sra
TV9_708	0	1790168	0	-31.4424	-93.9597	5	South Pacific Subtropical Gyre Province, North and South	2011-03-21T13:01	de Vargas et al. 2015, Flegontova et al. 2016	PRJEB6610	ERP006157	ERR1755944, ERR1756130	amplicon	PCR	paired	Illumina Genome Analyzer IIx	fastq, sra
TV9_71	0	2734681	0	-12.9794	-96.0232	177	South Pacific Subtropical Gyre Province, North and South	2011-04-16T13:03:08	de Vargas et al. 2015, Flegontova et al. 2016	PRJEB6610	ERP006157	ERR1879783	amplicon	PCR	paired	Illumina Genome Analyzer IIx	fastq, sra
TV9_710	0	2774008	0	-31.3727	-93.9387	5	South Pacific Subtropical Gyre Province, North and South	2011-03-21T18:08	de Vargas et al. 2015, Flegontova et al. 2016	PRJEB6610	ERP006157	ERR1756031, ERR1756322	amplicon	PCR	paired	Illumina Genome Analyzer IIx	fastq, sra
TV9_711	0	3270913	0	-31.4424	-93.9597	5	South Pacific Subtropical Gyre Province, North and South	2011-03-21T13:01	de Vargas et al. 2015, Flegontova et al. 2016	PRJEB6610	ERP006157	ERR1755952, ERR1756251	amplicon	PCR	paired	Illumina Genome Analyzer IIx	fastq, sra
TV9_712	0	1599721	0	-31.409	-93.9464	5	South Pacific Subtropical Gyre Province, North and South	2011-03-21T16:44	de Vargas et al. 2015, Flegontova et al. 2016	PRJEB6610	ERP006157	ERR1756268, ERR1756356	amplicon	PCR	paired	Illumina Genome Analyzer IIx	fastq, sra
TV9_713	0	3536630	0	-29.668	-101.228	155	South Pacific Subtropical Gyre Province, North and South	2011-03-24T19:09:46	de Vargas et al. 2015, Flegontova et al. 2016	PRJEB6610	ERP006157	ERR1756212, ERR1756229	amplicon	PCR	paired	Illumina Genome Analyzer IIx	fastq, sra
TV9_714	0	1999590	0	-29.668	-101.228	155	South Pacific Subtropical Gyre Province, North and South	2011-03-24T19:09:46	de Vargas et al. 2015, Flegontova et al. 2016	PRJEB6610	ERP006157	ERR1756204, ERR1756252	amplicon	PCR	paired	Illumina Genome Analyzer IIx	fastq, sra
TV9_715	0	1513261	0	-29.6254	-101.363	155	South Pacific Subtropical Gyre Province, North and South	2011-03-24T23:22	de Vargas et al. 2015, Flegontova et al. 2016	PRJEB6610	ERP006157	ERR1756335	amplicon	PCR	paired	Illumina Genome Analyzer IIx	fastq, sra
TV9_716	0	1175055	0	-29.7238	-101.16	5	South Pacific Subtropical Gyre Province, North and South	2011-03-24T13:00	de Vargas et al. 2015, Flegontova et al. 2016	PRJEB6610	ERP006157	ERR1755908	amplicon	PCR	paired	Illumina Genome Analyzer IIx	fastq, sra
TV9_718	0	1363288	0	-29.6597	-101.235	5	South Pacific Subtropical Gyre Province, North and South	2011-03-24T16:07	de Vargas et al. 2015, Flegontova et al. 2016	PRJEB6610	ERP006157	ERR1756338	amplicon	PCR	paired	Illumina Genome Analyzer IIx	fastq, sra
TV9_719	0	1665186	0	-29.6954	-101.19	5	South Pacific Subtropical Gyre Province, North and South	2011-03-24T14:27	de Vargas et al. 2015, Flegontova et al. 2016	PRJEB6610	ERP006157	ERR1756194	amplicon	PCR	paired	Illumina Genome Analyzer IIx	fastq, sra
TV9_72	0	2259594	0	-12.9794	-96.0232	177	South Pacific Subtropical Gyre Province, North and South	2011-04-16T13:03:08	de Vargas et al. 2015, Flegontova et al. 2016	PRJEB6610	ERP006157	ERR1879859	amplicon	PCR	paired	Illumina Genome Analyzer IIx	fastq, sra
TV9_720	0	1615965	0	-29.646	-101.292	5	South Pacific Subtropical Gyre Province, North and South	2011-03-24T21:04	de Vargas et al. 2015, Flegontova et al. 2016	PRJEB6610	ERP006157	ERR1756110	amplicon	PCR	paired	Illumina Genome Analyzer IIx	fastq, sra
TV9_721	0	1913192	0	-28.1874	-107.638	175	South Pacific Subtropical Gyre Province, North and South	2011-03-28T22:23:14	de Vargas et al. 2015, Flegontova et al. 2016	PRJEB6610	ERP006157	ERR1879668, ERR1879871	amplicon	PCR	paired	Illumina Genome Analyzer IIx	fastq, sra
TV9_722	0	2419866	0	-28.1874	-107.638	175	South Pacific Subtropical Gyre Province, North and South	2011-03-28T22:23:14	de Vargas et al. 2015, Flegontova et al. 2016	PRJEB6610	ERP006157	ERR1879789, ERR1879902	amplicon	PCR	paired	Illumina Genome Analyzer IIx	fastq, sra
TV9_723	0	2089130	0	-28.1874	-107.638	175	South Pacific Subtropical Gyre Province, North and South	2011-03-28T22:23:14	de Vargas et al. 2015, Flegontova et al. 2016	PRJEB6610	ERP006157	ERR1879717, ERR1879765	amplicon	PCR	paired	Illumina Genome Analyzer IIx	fastq, sra
TV9_724	0	2048218	0	-28.1814	-107.599	175	South Pacific Subtropical Gyre Province, North and South	2011-03-28T21:33	de Vargas et al. 2015, Flegontova et al. 2016	PRJEB6610	ERP006157	ERR1755907, ERR1756177	amplicon	PCR	paired	Illumina Genome Analyzer IIx	fastq, sra
TV9_726	0	2318009	0	-28.1762	-107.402	310	South Pacific Subtropical Gyre Province, North and South	2011-03-28T12:55:12	de Vargas et al. 2015, Flegontova et al. 2016	PRJEB6610	ERP006157	ERR1879707, ERR1879900	amplicon	PCR	paired	Illumina Genome Analyzer IIx	fastq, sra
TV9_727	0	1206303	0	-28.1698	-107.383	5	South Pacific Subtropical Gyre Province, North and South	2011-03-27T13:47	de Vargas et al. 2015, Flegontova et al. 2016	PRJEB6610	ERP006157	ERR1755912	amplicon	PCR	paired	Illumina Genome Analyzer IIx	fastq, sra
TV9_728	0	1667719	0	-28.1698	-107.383	5	South Pacific Subtropical Gyre Province, North and South	2011-03-27T13:47	de Vargas et al. 2015, Flegontova et al. 2016	PRJEB6610	ERP006157	ERR1879726, ERR1879929	amplicon	PCR	paired	Illumina Genome Analyzer IIx	fastq, sra
TV9_729	0	2034918	0	-28.1698	-107.383	5	South Pacific Subtropical Gyre Province, North and South	2011-03-27T13:47	de Vargas et al. 2015, Flegontova et al. 2016	PRJEB6610	ERP006157	ERR1879711, ERR1879924	amplicon	PCR	paired	Illumina Genome Analyzer IIx	fastq, sra
TV9_73	0	2643576	0	20.8215	63.512	5	Northwest Arabian Sea Upwelling Province	2010-03-12T10:24	de Vargas et al. 2015, Flegontova et al. 2016	PRJEB6610	ERP006157	ERR562453	amplicon	PCR	paired	Illumina Genome Analyzer IIx	fastq, sra
TV9_730	0	2049266	0	-28.2025	-107.566	5	South Pacific Subtropical Gyre Province, North and South	2011-03-29T15:12	de Vargas et al. 2015, Flegontova et al. 2016	PRJEB6610	ERP006157	ERR1756000, ERR1756045	amplicon	PCR	paired	Illumina Genome Analyzer IIx	fastq, sra
TV9_731	0	3003345	0	-28.1237	-107.55	5	South Pacific Subtropical Gyre Province, North and South	2011-03-27T17:06	de Vargas et al. 2015, Flegontova et al. 2016	PRJEB6610	ERP006157	ERR1755909, ERR1756315	amplicon	PCR	paired	Illumina Genome Analyzer IIx	fastq, sra
TV9_732	0	2085565	0	-21.146	-104.787	5	South Pacific Subtropical Gyre Province, North and South	2011-04-09T13:56	de Vargas et al. 2015, Flegontova et al. 2016	PRJEB6610	ERP006157	ERR1755965, ERR1756107	amplicon	PCR	paired	Illumina Genome Analyzer IIx	fastq, sra
TV9_733	0	1340591	0	-21.146	-104.787	5	South Pacific Subtropical Gyre Province, North and South	2011-04-09T13:56	de Vargas et al. 2015, Flegontova et al. 2016	PRJEB6610	ERP006157	ERR1879917	amplicon	PCR	paired	Illumina Genome Analyzer IIx	fastq, sra
TV9_734	0	1226647	0	-21.1584	-104.831	5	South Pacific Subtropical Gyre Province, North and South	2011-04-09T16:51	de Vargas et al. 2015, Flegontova et al. 2016	PRJEB6610	ERP006157	ERR1756052	amplicon	PCR	paired	Illumina Genome Analyzer IIx	fastq, sra
TV9_735	0	1432232	0	-21.1526	-104.812	5	South Pacific Subtropical Gyre Province, North and South	2011-04-09T15:30	de Vargas et al. 2015, Flegontova et al. 2016	PRJEB6610	ERP006157	ERR1756156	amplicon	PCR	paired	Illumina Genome Analyzer IIx	fastq, sra
TV9_736	0	1564343	0	-21.1769	-104.916	5	South Pacific Subtropical Gyre Province, North and South	2011-04-09T20:47	de Vargas et al. 2015, Flegontova et al. 2016	PRJEB6610	ERP006157	ERR1756015	amplicon	PCR	paired	Illumina Genome Analyzer IIx	fastq, sra
TV9_737	0	1425316	0	40.688	2.8652	9	Mediterranean Sea, Black Sea Province	2009-09-30T14:32	de Vargas et al. 2015, Flegontova et al. 2016	PRJEB6610	ERP006157	ERR1755897	amplicon	PCR	paired	Illumina Genome Analyzer IIx	fastq, sra
TV9_738	0	2177934	0	-23.2232	-129.599	696	South Pacific Subtropical Gyre Province, North and South	2011-06-15T18:43:16	de Vargas et al. 2015, Flegontova et al. 2016	PRJEB6610	ERP006157	ERR1879786	amplicon	PCR	paired	Illumina Genome Analyzer IIx	fastq, sra
TV9_739	0	1312534	0	-23.0244	-134.923	5	South Pacific Subtropical Gyre Province, North and South	2011-07-06T18:39	de Vargas et al. 2015, Flegontova et al. 2016	PRJEB6610	ERP006157	ERR1756174	amplicon	PCR	paired	Illumina Genome Analyzer IIx	fastq, sra
TV9_74	0	2527228	0	20.8183	63.5047	5	Northwest Arabian Sea Upwelling Province	2010-03-12T06:06	de Vargas et al. 2015, Flegontova et al. 2016	PRJEB6610	ERP006157	ERR562713	amplicon	PCR	paired	Illumina Genome Analyzer IIx	fastq, sra
TV9_740	0	2053636	0	6.671	-153.066	5	North Pacific Equatorial Countercurrent Province	2011-09-10T17:57	de Vargas et al. 2015, Flegontova et al. 2016	PRJEB6610	ERP006157	ERR1755924, ERR1756233	amplicon	PCR	paired	Illumina Genome Analyzer IIx	fastq, sra
TV9_741	0	2045699	0	11.2723	-152.371	5	North Pacific Equatorial Countercurrent Province	2011-09-13T17:36	de Vargas et al. 2015, Flegontova et al. 2016	PRJEB6610	ERP006157	ERR1756071, ERR1756171	amplicon	PCR	paired	Illumina Genome Analyzer IIx	fastq, sra
TV9_742	0	2044719	0	11.2723	-152.371	5	North Pacific Equatorial Countercurrent Province	2011-09-13T17:36	de Vargas et al. 2015, Flegontova et al. 2016	PRJEB6610	ERP006157	ERR1879841, ERR1879915	amplicon	PCR	paired	Illumina Genome Analyzer IIx	fastq, sra
TV9_743	0	2026321	0	11.2678	-152.397	5	North Pacific Equatorial Countercurrent Province	2011-09-13T18:33	de Vargas et al. 2015, Flegontova et al. 2016	PRJEB6610	ERP006157	ERR1756146, ERR1756352	amplicon	PCR	paired	Illumina Genome Analyzer IIx	fastq, sra
TV9_744	0	750193	0	31.5168	-159.046	115	North Pacific Subtropical and Polar Front Provinces	2011-10-05T00:59:03	de Vargas et al. 2015, Flegontova et al. 2016	PRJEB6610	ERP006157	ERR1756340	amplicon	PCR	paired	Illumina Genome Analyzer IIx	fastq, sra
TV9_745	0	1948205	0	31.471	-159.101	115	North Pacific Subtropical and Polar Front Provinces	2011-10-05T04:12	de Vargas et al. 2015, Flegontova et al. 2016	PRJEB6610	ERP006157	ERR1755899, ERR1755920	amplicon	PCR	paired	Illumina Genome Analyzer IIx	fastq, sra
TV9_746	0	2021964	0	31.4794	-159.09	115	North Pacific Subtropical and Polar Front Provinces	2011-10-05T03:35	de Vargas et al. 2015, Flegontova et al. 2016	PRJEB6610	ERP006157	ERR1755985, ERR1756040	amplicon	PCR	paired	Illumina Genome Analyzer IIx	fastq, sra
TV9_747	0	2234201	0	31.5237	-159.035	115	North Pacific Subtropical and Polar Front Provinces	2011-10-05T00:27	de Vargas et al. 2015, Flegontova et al. 2016	PRJEB6610	ERP006157	ERR1756043, ERR1756064	amplicon	PCR	paired	Illumina Genome Analyzer IIx	fastq, sra
TV9_748	0	2222207	0	31.528	-159.022	550	North Pacific Subtropical and Polar Front Provinces	2011-10-05T20:45:47	de Vargas et al. 2015, Flegontova et al. 2016	PRJEB6610	ERP006157	ERR1879724, ERR1879777	amplicon	PCR	paired	Illumina Genome Analyzer IIx	fastq, sra
TV9_749	0	934912	0	31.4868	-159.075	5	North Pacific Subtropical and Polar Front Provinces	2011-10-04T21:49	de Vargas et al. 2015, Flegontova et al. 2016	PRJEB6610	ERP006157	ERR1756255	amplicon	PCR	paired	Illumina Genome Analyzer IIx	fastq, sra
TV9_75	0	1735350	0	20.8183	63.5047	5	Northwest Arabian Sea Upwelling Province	2010-03-12T06:06	de Vargas et al. 2015, Flegontova et al. 2016	PRJEB6610	ERP006157	ERR562665	amplicon	PCR	paired	Illumina Genome Analyzer IIx	fastq, sra
TV9_750	0	1676388	0	35.4002	-127.75	45	North Pacific Subtropical and Polar Front Provinces	2011-10-19T00:09	de Vargas et al. 2015, Flegontova et al. 2016	PRJEB6610	ERP006157	ERR1756010, ERR1756132	amplicon	PCR	paired	Illumina Genome Analyzer IIx	fastq, sra
TV9_751	0	1017146	0	35.4135	-127.705	45	North Pacific Subtropical and Polar Front Provinces	2011-10-19T02:27	de Vargas et al. 2015, Flegontova et al. 2016	PRJEB6610	ERP006157	ERR1756144	amplicon	PCR	paired	Illumina Genome Analyzer IIx	fastq, sra
TV9_752	0	1854410	0	35.3915	-127.778	45	North Pacific Subtropical and Polar Front Provinces	2011-10-18T23:03	de Vargas et al. 2015, Flegontova et al. 2016	PRJEB6610	ERP006157	ERR1755956, ERR1756245	amplicon	PCR	paired	Illumina Genome Analyzer IIx	fastq, sra
TV9_753	0	902427	0	35.3802	-127.803	45	North Pacific Subtropical and Polar Front Provinces	2011-10-18T21:45	de Vargas et al. 2015, Flegontova et al. 2016	PRJEB6610	ERP006157	ERR1755977	amplicon	PCR	paired	Illumina Genome Analyzer IIx	fastq, sra
TV9_754	0	2709237	0	35.2698	-127.727	650	North Pacific Subtropical and Polar Front Provinces	2011-10-19T19:27:16	de Vargas et al. 2015, Flegontova et al. 2016	PRJEB6610	ERP006157	ERR1879826, ERR1879866	amplicon	PCR	paired	Illumina Genome Analyzer IIx	fastq, sra
TV9_755	0	4201612	0	32.7526	-122.001	5	Offshore California Current	2011-10-22T14:52	de Vargas et al. 2015, Flegontova et al. 2016	PRJEB6610	ERP006157	ERR1756224, ERR1756246	amplicon	PCR	paired	Illumina Genome Analyzer IIx	fastq, sra
TV9_756	0	1458222	0	32.7526	-122.001	5	Offshore California Current	2011-10-22T14:52	de Vargas et al. 2015, Flegontova et al. 2016	PRJEB6610	ERP006157	ERR1879843	amplicon	PCR	paired	Illumina Genome Analyzer IIx	fastq, sra
TV9_757	0	1253476	0	32.6744	-121.992	5	Offshore California Current	2011-10-22T17:47	de Vargas et al. 2015, Flegontova et al. 2016	PRJEB6610	ERP006157	ERR1756262	amplicon	PCR	paired	Illumina Genome Analyzer IIx	fastq, sra
TV9_758	0	1268619	0	32.931	-121.865	30	Offshore California Current	2011-10-23T21:22	de Vargas et al. 2015, Flegontova et al. 2016	PRJEB6610	ERP006157	ERR1879671	amplicon	PCR	paired	Illumina Genome Analyzer IIx	fastq, sra
TV9_759	0	3963889	0	32.9916	-121.854	30	Offshore California Current	2011-10-24T00:15	de Vargas et al. 2015, Flegontova et al. 2016	PRJEB6610	ERP006157	ERR1755969, ERR1756278	amplicon	PCR	paired	Illumina Genome Analyzer IIx	fastq, sra
TV9_76	0	2614419	0	20.8183	63.5047	5	Northwest Arabian Sea Upwelling Province	2010-03-12T06:06	de Vargas et al. 2015, Flegontova et al. 2016	PRJEB6610	ERP006157	ERR562613	amplicon	PCR	paired	Illumina Genome Analyzer IIx	fastq, sra
TV9_760	0	1358525	0	33.0339	-121.878	650	Offshore California Current	2011-10-24T01:01:16	de Vargas et al. 2015, Flegontova et al. 2016	PRJEB6610	ERP006157	ERR1879799	amplicon	PCR	paired	Illumina Genome Analyzer IIx	fastq, sra
TV9_761	0	3231736	0	32.9986	-121.77	5	Offshore California Current	2011-10-23T14:24	de Vargas et al. 2015, Flegontova et al. 2016	PRJEB6610	ERP006157	ERR1879773, ERR1879863	amplicon	PCR	paired	Illumina Genome Analyzer IIx	fastq, sra
TV9_762	0	1441506	0	17.0854	-118.891	5	North Pacific Tropical Gyre Province	2011-11-30T16:20	de Vargas et al. 2015, Flegontova et al. 2016	PRJEB6610	ERP006157	ERR1756086	amplicon	PCR	paired	Illumina Genome Analyzer IIx	fastq, sra
TV9_763	0	1232934	0	17.0854	-118.891	5	North Pacific Tropical Gyre Province	2011-11-30T16:20	de Vargas et al. 2015, Flegontova et al. 2016	PRJEB6610	ERP006157	ERR1879829	amplicon	PCR	paired	Illumina Genome Analyzer IIx	fastq, sra
TV9_764	0	977459	0	17.0149	-118.917	5	North Pacific Tropical Gyre Province	2011-11-30T22:40	de Vargas et al. 2015, Flegontova et al. 2016	PRJEB6610	ERP006157	ERR1756184	amplicon	PCR	paired	Illumina Genome Analyzer IIx	fastq, sra
TV9_765	0	1054229	0	17.0552	-118.901	5	North Pacific Tropical Gyre Province	2011-11-30T19:15	de Vargas et al. 2015, Flegontova et al. 2016	PRJEB6610	ERP006157	ERR1756150	amplicon	PCR	paired	Illumina Genome Analyzer IIx	fastq, sra
TV9_766	0	1059932	0	17.0769	-118.896	5	North Pacific Tropical Gyre Province	2011-11-30T17:16	de Vargas et al. 2015, Flegontova et al. 2016	PRJEB6610	ERP006157	ERR1756309	amplicon	PCR	paired	Illumina Genome Analyzer IIx	fastq, sra
TV9_767	0	1350547	0	6.3332	-102.943	5	North Pacific Equatorial Countercurrent Province	2011-12-10T14:08	de Vargas et al. 2015, Flegontova et al. 2016	PRJEB6610	ERP006157	ERR1756080	amplicon	PCR	paired	Illumina Genome Analyzer IIx	fastq, sra
TV9_768	0	1345588	0	6.3332	-102.943	5	North Pacific Equatorial Countercurrent Province	2011-12-10T14:08	de Vargas et al. 2015, Flegontova et al. 2016	PRJEB6610	ERP006157	ERR1879703	amplicon	PCR	paired	Illumina Genome Analyzer IIx	fastq, sra
TV9_769	0	2048156	0	6.3305	-102.946	5	North Pacific Equatorial Countercurrent Province	2011-12-10T19:34	de Vargas et al. 2015, Flegontova et al. 2016	PRJEB6610	ERP006157	ERR1879745, ERR1879890	amplicon	PCR	paired	Illumina Genome Analyzer IIx	fastq, sra
TV9_77	0	3035508	0	20.807	63.513	20	Northwest Arabian Sea Upwelling Province	2010-03-12T11:20	de Vargas et al. 2015, Flegontova et al. 2016	PRJEB6610	ERP006157	ERR562493	amplicon	PCR	paired	Illumina Genome Analyzer IIx	fastq, sra
TV9_770	0	2103498	0	6.3199	-102.96	5	North Pacific Equatorial Countercurrent Province	2011-12-10T16:25	de Vargas et al. 2015, Flegontova et al. 2016	PRJEB6610	ERP006157	ERR1756047, ERR1756126	amplicon	PCR	paired	Illumina Genome Analyzer IIx	fastq, sra
TV9_771	0	4571373	0	6.3306	-102.953	5	North Pacific Equatorial Countercurrent Province	2011-12-10T15:06	de Vargas et al. 2015, Flegontova et al. 2016	PRJEB6610	ERP006157	ERR1755981, ERR1756079	amplicon	PCR	paired	Illumina Genome Analyzer IIx	fastq, sra
TV9_772	0	3742172	0	6.4998	-94.9527	5	North Pacific Equatorial Countercurrent Province	2011-12-15T14:16	de Vargas et al. 2015, Flegontova et al. 2016	PRJEB6610	ERP006157	ERR1756023, ERR1756136	amplicon	PCR	paired	Illumina Genome Analyzer IIx	fastq, sra
TV9_773	0	3225120	0	6.4998	-94.9527	5	North Pacific Equatorial Countercurrent Province	2011-12-15T14:16	de Vargas et al. 2015, Flegontova et al. 2016	PRJEB6610	ERP006157	ERR1879690, ERR1879721	amplicon	PCR	paired	Illumina Genome Analyzer IIx	fastq, sra
TV9_774	0	3766193	0	6.4808	-94.9704	5	North Pacific Equatorial Countercurrent Province	2011-12-15T15:25	de Vargas et al. 2015, Flegontova et al. 2016	PRJEB6610	ERP006157	ERR1755876, ERR1756342	amplicon	PCR	paired	Illumina Genome Analyzer IIx	fastq, sra
TV9_775	0	3895113	0	6.48	-95.0153	5	North Pacific Equatorial Countercurrent Province	2011-12-15T17:45	de Vargas et al. 2015, Flegontova et al. 2016	PRJEB6610	ERP006157	ERR1756179, ERR1756349	amplicon	PCR	paired	Illumina Genome Analyzer IIx	fastq, sra
TV9_776	0	937583	0	6.4946	-95.0463	5	North Pacific Equatorial Countercurrent Province	2011-12-15T20:07	de Vargas et al. 2015, Flegontova et al. 2016	PRJEB6610	ERP006157	ERR1756061	amplicon	PCR	paired	Illumina Genome Analyzer IIx	fastq, sra
TV9_777	0	1761535	0	9.8481	-80.0454	5	Guianas Coastal Province	2011-12-30T13:35	de Vargas et al. 2015, Flegontova et al. 2016	PRJEB6610	ERP006157	ERR1879905	amplicon	PCR	paired	Illumina Genome Analyzer IIx	fastq, sra
TV9_778	0	2428878	0	9.8481	-80.0454	5	Guianas Coastal Province	2011-12-30T13:35	de Vargas et al. 2015, Flegontova et al. 2016	PRJEB6610	ERP006157	ERR1879723, ERR1879926	amplicon	PCR	paired	Illumina Genome Analyzer IIx	fastq, sra
TV9_779	0	3036143	0	9.8432	-80.0621	5	Guianas Coastal Province	2011-12-30T14:49	de Vargas et al. 2015, Flegontova et al. 2016	PRJEB6610	ERP006157	ERR1756093, ERR1756294	amplicon	PCR	paired	Illumina Genome Analyzer IIx	fastq, sra
TV9_78	0	2297523	0	20.8222	63.5133	17	Northwest Arabian Sea Upwelling Province	2010-03-12T12:23	de Vargas et al. 2015, Flegontova et al. 2016	PRJEB6610	ERP006157	ERR562569	amplicon	PCR	paired	Illumina Genome Analyzer IIx	fastq, sra
TV9_780	0	3185936	0	25.6168	-88.4532	125	Caribbean Province	2012-01-09T20:17:16	de Vargas et al. 2015, Flegontova et al. 2016	PRJEB6610	ERP006157	ERR1756100, ERR1756200	amplicon	PCR	paired	Illumina Genome Analyzer IIx	fastq, sra
TV9_781	0	3094612	0	25.6168	-88.4532	125	Caribbean Province	2012-01-09T20:17:16	de Vargas et al. 2015, Flegontova et al. 2016	PRJEB6610	ERP006157	ERR1879695, ERR1879778	amplicon	PCR	paired	Illumina Genome Analyzer IIx	fastq, sra
TV9_782	0	2033869	0	25.5921	-88.4388	125	Caribbean Province	2012-01-09T19:26	de Vargas et al. 2015, Flegontova et al. 2016	PRJEB6610	ERP006157	ERR1756108, ERR1756170	amplicon	PCR	paired	Illumina Genome Analyzer IIx	fastq, sra
TV9_783	0	1792886	0	25.6236	-88.45	640	Caribbean Province	2012-01-10T14:49:35	de Vargas et al. 2015, Flegontova et al. 2016	PRJEB6610	ERP006157	ERR1879712, ERR1879936	amplicon	PCR	paired	Illumina Genome Analyzer IIx	fastq, sra
TV9_784	0	1723479	0	25.6236	-88.45	640	Caribbean Province	2012-01-10T14:49:35	de Vargas et al. 2015, Flegontova et al. 2016	PRJEB6610	ERP006157	ERR1879754	amplicon	PCR	paired	Illumina Genome Analyzer IIx	fastq, sra
TV9_785	0	4412547	0	25.5264	-88.394	5	Caribbean Province	2012-01-09T13:41	de Vargas et al. 2015, Flegontova et al. 2016	PRJEB6610	ERP006157	ERR1879877, ERR1879944	amplicon	PCR	paired	Illumina Genome Analyzer IIx	fastq, sra
TV9_786	0	3225138	0	25.5877	-88.4275	5	Caribbean Province	2012-01-09T16:13	de Vargas et al. 2015, Flegontova et al. 2016	PRJEB6610	ERP006157	ERR1756012, ERR1756172	amplicon	PCR	paired	Illumina Genome Analyzer IIx	fastq, sra
TV9_787	0	1991836	0	25.5593	-88.4126	5	Caribbean Province	2012-01-09T15:04	de Vargas et al. 2015, Flegontova et al. 2016	PRJEB6610	ERP006157	ERR1756089, ERR1756357	amplicon	PCR	paired	Illumina Genome Analyzer IIx	fastq, sra
TV9_788	0	1782099	0	29.851	-79.7064	40	Cheasapeake Bay Province	2012-01-16T21:35	de Vargas et al. 2015, Flegontova et al. 2016	PRJEB6610	ERP006157	ERR1879673, ERR1879889	amplicon	PCR	paired	Illumina Genome Analyzer IIx	fastq, sra
TV9_789	0	2767028	0	29.8103	-79.668	40	Cheasapeake Bay Province	2012-01-16T20:24	de Vargas et al. 2015, Flegontova et al. 2016	PRJEB6610	ERP006157	ERR1755979, ERR1755996	amplicon	PCR	paired	Illumina Genome Analyzer IIx	fastq, sra
TV9_79	0	2340317	0	20.8222	63.5133	17	Northwest Arabian Sea Upwelling Province	2010-03-12T12:23	de Vargas et al. 2015, Flegontova et al. 2016	PRJEB6610	ERP006157	ERR562729	amplicon	PCR	paired	Illumina Genome Analyzer IIx	fastq, sra
TV9_790	0	1959487	0	29.7902	-79.6437	40	Cheasapeake Bay Province	2012-01-16T19:44	de Vargas et al. 2015, Flegontova et al. 2016	PRJEB6610	ERP006157	ERR1756116, ERR1756274	amplicon	PCR	paired	Illumina Genome Analyzer IIx	fastq, sra
TV9_791	0	1586800	0	29.8253	-79.6833	40	Cheasapeake Bay Province	2012-01-16T20:52	de Vargas et al. 2015, Flegontova et al. 2016	PRJEB6610	ERP006157	ERR1756134, ERR1756363	amplicon	PCR	paired	Illumina Genome Analyzer IIx	fastq, sra
TV9_792	0	1647360	0	29.8556	-79.6493	300	Cheasapeake Bay Province	2012-01-17T15:05:40	de Vargas et al. 2015, Flegontova et al. 2016	PRJEB6610	ERP006157	ERR1879702, ERR1879766	amplicon	PCR	paired	Illumina Genome Analyzer IIx	fastq, sra
TV9_793	0	2196146	0	29.6394	-79.5395	5	Cheasapeake Bay Province	2012-01-16T12:30	de Vargas et al. 2015, Flegontova et al. 2016	PRJEB6610	ERP006157	ERR1756327	amplicon	PCR	paired	Illumina Genome Analyzer IIx	fastq, sra
TV9_794	0	2799084	0	29.6394	-79.5395	5	Cheasapeake Bay Province	2012-01-16T12:30	de Vargas et al. 2015, Flegontova et al. 2016	PRJEB6610	ERP006157	ERR1879660, ERR1879814	amplicon	PCR	paired	Illumina Genome Analyzer IIx	fastq, sra
TV9_795	0	2830047	0	29.7186	-79.6636	5	Cheasapeake Bay Province	2012-01-16T16:49	de Vargas et al. 2015, Flegontova et al. 2016	PRJEB6610	ERP006157	ERR1879768, ERR1879782	amplicon	PCR	paired	Illumina Genome Analyzer IIx	fastq, sra
TV9_796	0	1353488	0	29.7812	-79.6299	5	Cheasapeake Bay Province	2012-01-16T19:22	de Vargas et al. 2015, Flegontova et al. 2016	PRJEB6610	ERP006157	ERR1756082	amplicon	PCR	paired	Illumina Genome Analyzer IIx	fastq, sra
TV9_797	0	1097911	0	29.6721	-79.5929	5	Cheasapeake Bay Province	2012-01-16T14:25	de Vargas et al. 2015, Flegontova et al. 2016	PRJEB6610	ERP006157	ERR1756239	amplicon	PCR	paired	Illumina Genome Analyzer IIx	fastq, sra
TV9_798	0	1726585	0	36.4121	-72.9289	390	Cheasapeake Bay Province	2012-01-30T22:16:45	de Vargas et al. 2015, Flegontova et al. 2016	PRJEB6610	ERP006157	ERR1879913	amplicon	PCR	paired	Illumina Genome Analyzer IIx	fastq, sra
TV9_799	0	1639810	0	36.4121	-72.9289	390	Cheasapeake Bay Province	2012-01-30T22:16:45	de Vargas et al. 2015, Flegontova et al. 2016	PRJEB6610	ERP006157	ERR1879661	amplicon	PCR	paired	Illumina Genome Analyzer IIx	fastq, sra
TV9_8	0	2816314	0	14.5644	70.0096	70	Indian Monsoon Gyres Province	2010-03-30T09:17	de Vargas et al. 2015, Flegontova et al. 2016	PRJEB6610	ERP006157	ERR562374	amplicon	PCR	paired	Illumina Genome Analyzer IIx	fastq, sra
TV9_80	0	4568693	0	20.8116	63.5128	20	Northwest Arabian Sea Upwelling Province	2010-03-12T11:05	de Vargas et al. 2015, Flegontova et al. 2016	PRJEB6610	ERP006157	ERR562442, ERR562486	amplicon	PCR	paired	Illumina Genome Analyzer IIx	fastq, sra
TV9_800	0	2349736	0	36.3698	-72.9669	5	Cheasapeake Bay Province	2012-01-29T20:01	de Vargas et al. 2015, Flegontova et al. 2016	PRJEB6610	ERP006157	ERR1879918	amplicon	PCR	paired	Illumina Genome Analyzer IIx	fastq, sra
TV9_801	0	2246274	0	36.345	-72.7586	5	Cheasapeake Bay Province	2012-01-30T02:39	de Vargas et al. 2015, Flegontova et al. 2016	PRJEB6610	ERP006157	ERR1755926	amplicon	PCR	paired	Illumina Genome Analyzer IIx	fastq, sra
TV9_802	0	2042074	0	39.2305	-70.0377	5	Gulf Stream Province	2012-02-02T11:52	de Vargas et al. 2015, Flegontova et al. 2016	PRJEB6610	ERP006157	ERR1879801, ERR1879875	amplicon	PCR	paired	Illumina Genome Analyzer IIx	fastq, sra
TV9_803	0	2006938	0	39.2214	-70.0322	5	Gulf Stream Province	2012-02-02T13:48	de Vargas et al. 2015, Flegontova et al. 2016	PRJEB6610	ERP006157	ERR1755902, ERR1755923	amplicon	PCR	paired	Illumina Genome Analyzer IIx	fastq, sra
TV9_804	0	1623972	0	34.6663	-71.2907	640	Gulf Stream Province	2012-02-16T12:01:25	de Vargas et al. 2015, Flegontova et al. 2016	PRJEB6610	ERP006157	ERR1879739	amplicon	PCR	paired	Illumina Genome Analyzer IIx	fastq, sra
TV9_805	0	1910460	0	34.6663	-71.2907	640	Gulf Stream Province	2012-02-16T12:01:25	de Vargas et al. 2015, Flegontova et al. 2016	PRJEB6610	ERP006157	ERR1879797	amplicon	PCR	paired	Illumina Genome Analyzer IIx	fastq, sra
TV9_806	0	1826650	0	34.6712	-71.3093	5	Gulf Stream Province	2012-02-15T12:54	de Vargas et al. 2015, Flegontova et al. 2016	PRJEB6610	ERP006157	ERR1756270	amplicon	PCR	paired	Illumina Genome Analyzer IIx	fastq, sra
TV9_807	0	1856826	0	34.6712	-71.3093	5	Gulf Stream Province	2012-02-15T12:54	de Vargas et al. 2015, Flegontova et al. 2016	PRJEB6610	ERP006157	ERR1879792	amplicon	PCR	paired	Illumina Genome Analyzer IIx	fastq, sra
TV9_808	0	2167982	0	34.8217	-71.21	5	Gulf Stream Province	2012-02-15T16:49	de Vargas et al. 2015, Flegontova et al. 2016	PRJEB6610	ERP006157	ERR1879716	amplicon	PCR	paired	Illumina Genome Analyzer IIx	fastq, sra
TV9_809	0	1603336	0	34.7942	-71.2229	5	Gulf Stream Province	2012-02-15T16:08	de Vargas et al. 2015, Flegontova et al. 2016	PRJEB6610	ERP006157	ERR1755884	amplicon	PCR	paired	Illumina Genome Analyzer IIx	fastq, sra
TV9_81	0	3070737	0	0.2153	71.8436	5	Indian Monsoon Gyres Province	2010-04-13T11:15	de Vargas et al. 2015, Flegontova et al. 2016	PRJEB6610	ERP006157	ERR562686	amplicon	PCR	paired	Illumina Genome Analyzer IIx	fastq, sra
TV9_810	0	1815796	0	34.7631	-71.2422	5	Gulf Stream Province	2012-02-15T15:15	de Vargas et al. 2015, Flegontova et al. 2016	PRJEB6610	ERP006157	ERR1756037	amplicon	PCR	paired	Illumina Genome Analyzer IIx	fastq, sra
TV9_811	0	1866225	0	33.061	-66.5435	5	North Atlantic Subtropical Gyral Province	2012-02-18T14:22	de Vargas et al. 2015, Flegontova et al. 2016	PRJEB6610	ERP006157	ERR1756169	amplicon	PCR	paired	Illumina Genome Analyzer IIx	fastq, sra
TV9_812	0	1516587	0	33.061	-66.5435	5	North Atlantic Subtropical Gyral Province	2012-02-18T14:22	de Vargas et al. 2015, Flegontova et al. 2016	PRJEB6610	ERP006157	ERR1879670	amplicon	PCR	paired	Illumina Genome Analyzer IIx	fastq, sra
TV9_813	0	1559384	0	32.9701	-66.5548	5	North Atlantic Subtropical Gyral Province	2012-02-18T21:23	de Vargas et al. 2015, Flegontova et al. 2016	PRJEB6610	ERP006157	ERR1879738	amplicon	PCR	paired	Illumina Genome Analyzer IIx	fastq, sra
TV9_814	0	2006707	0	32.9997	-66.5655	5	North Atlantic Subtropical Gyral Province	2012-02-18T19:54	de Vargas et al. 2015, Flegontova et al. 2016	PRJEB6610	ERP006157	ERR1755916	amplicon	PCR	paired	Illumina Genome Analyzer IIx	fastq, sra
TV9_815	0	1103670	0	33.0096	-66.547	5	North Atlantic Subtropical Gyral Province	2012-02-18T19:10	de Vargas et al. 2015, Flegontova et al. 2016	PRJEB6610	ERP006157	ERR1755905	amplicon	PCR	paired	Illumina Genome Analyzer IIx	fastq, sra
TV9_816	0	2372636	0	34.1504	-56.9684	250	North Atlantic Subtropical Gyral Province	2012-02-27T15:28:31	de Vargas et al. 2015, Flegontova et al. 2016	PRJEB6610	ERP006157	ERR1879812, ERR1879901	amplicon	PCR	paired	Illumina Genome Analyzer IIx	fastq, sra
TV9_817	0	2783891	0	34.1504	-56.9684	250	North Atlantic Subtropical Gyral Province	2012-02-27T15:28:31	de Vargas et al. 2015, Flegontova et al. 2016	PRJEB6610	ERP006157	ERR1879795, ERR1879798	amplicon	PCR	paired	Illumina Genome Analyzer IIx	fastq, sra
TV9_818	0	5463834	0	31.6948	-64.2489	5	North Atlantic Subtropical Gyral Province	2012-02-24T11:40	de Vargas et al. 2015, Flegontova et al. 2016	PRJEB6610	ERP006157	ERR1755922, ERR1756105	amplicon	PCR	paired	Illumina Genome Analyzer IIx	fastq, sra
TV9_819	0	3053363	0	31.6948	-64.2489	5	North Atlantic Subtropical Gyral Province	2012-02-24T11:40	de Vargas et al. 2015, Flegontova et al. 2016	PRJEB6610	ERP006157	ERR1879725, ERR1879728	amplicon	PCR	paired	Illumina Genome Analyzer IIx	fastq, sra
TV9_82	0	4820345	0	0.0033	71.6428	5	Indian Monsoon Gyres Province	2010-04-13T03:21	de Vargas et al. 2015, Flegontova et al. 2016	PRJEB6610	ERP006157	ERR562363	amplicon	PCR	paired	Illumina Genome Analyzer IIx	fastq, sra
TV9_820	0	2160065	0	31.8103	-64.1348	5	North Atlantic Subtropical Gyral Province	2012-02-24T15:43	de Vargas et al. 2015, Flegontova et al. 2016	PRJEB6610	ERP006157	ERR1756279, ERR1756308	amplicon	PCR	paired	Illumina Genome Analyzer IIx	fastq, sra
TV9_821	0	2644702	0	31.7913	-64.1522	5	North Atlantic Subtropical Gyral Province	2012-02-24T15:14	de Vargas et al. 2015, Flegontova et al. 2016	PRJEB6610	ERP006157	ERR1756291, ERR1756334	amplicon	PCR	paired	Illumina Genome Analyzer IIx	fastq, sra
TV9_822	0	1104411	0	31.7432	-64.1967	5	North Atlantic Subtropical Gyral Province	2012-02-24T13:51	de Vargas et al. 2015, Flegontova et al. 2016	PRJEB6610	ERP006157	ERR1756106	amplicon	PCR	paired	Illumina Genome Analyzer IIx	fastq, sra
TV9_823	0	4013001	0	34.0771	-49.8233	740	North Atlantic Subtropical Gyral Province	2012-03-01T18:50:26	de Vargas et al. 2015, Flegontova et al. 2016	PRJEB6610	ERP006157	ERR1879748, ERR1879882	amplicon	PCR	paired	Illumina Genome Analyzer IIx	fastq, sra
TV9_824	0	4774062	0	34.1132	-49.9181	5	North Atlantic Subtropical Gyral Province	2012-03-01T10:48	de Vargas et al. 2015, Flegontova et al. 2016	PRJEB6610	ERP006157	ERR1756002, ERR1756365	amplicon	PCR	paired	Illumina Genome Analyzer IIx	fastq, sra
TV9_825	0	1442218	0	34.1132	-49.9181	5	North Atlantic Subtropical Gyral Province	2012-03-01T10:48	de Vargas et al. 2015, Flegontova et al. 2016	PRJEB6610	ERP006157	ERR1879758	amplicon	PCR	paired	Illumina Genome Analyzer IIx	fastq, sra
TV9_826	0	1630792	0	34.0533	-49.8355	5	North Atlantic Subtropical Gyral Province	2012-03-01T14:59	de Vargas et al. 2015, Flegontova et al. 2016	PRJEB6610	ERP006157	ERR1755942, ERR1756128	amplicon	PCR	paired	Illumina Genome Analyzer IIx	fastq, sra
TV9_827	0	1514406	0	34.0639	-49.844	5	North Atlantic Subtropical Gyral Province	2012-03-01T14:22	de Vargas et al. 2015, Flegontova et al. 2016	PRJEB6610	ERP006157	ERR1755936	amplicon	PCR	paired	Illumina Genome Analyzer IIx	fastq, sra
TV9_828	0	1428494	0	34.0823	-49.8695	5	North Atlantic Subtropical Gyral Province	2012-03-01T13:01	de Vargas et al. 2015, Flegontova et al. 2016	PRJEB6610	ERP006157	ERR1756198	amplicon	PCR	paired	Illumina Genome Analyzer IIx	fastq, sra
TV9_829	0	1129710	0	35.8427	-37.1526	40	North Atlantic Subtropical Gyral Province	2012-03-05T17:34	de Vargas et al. 2015, Flegontova et al. 2016	PRJEB6610	ERP006157	ERR1756173	amplicon	PCR	paired	Illumina Genome Analyzer IIx	fastq, sra
TV9_83	0	2101347	0	0.0023	71.6311	5	Indian Monsoon Gyres Province	2010-04-13T02:46	de Vargas et al. 2015, Flegontova et al. 2016	PRJEB6610	ERP006157	ERR562412	amplicon	PCR	paired	Illumina Genome Analyzer IIx	fastq, sra
TV9_830	0	1669581	0	35.8427	-37.1526	40	North Atlantic Subtropical Gyral Province	2012-03-05T17:34	de Vargas et al. 2015, Flegontova et al. 2016	PRJEB6610	ERP006157	ERR1879740	amplicon	PCR	paired	Illumina Genome Analyzer IIx	fastq, sra
TV9_831	0	1631866	0	35.8777	-37.1969	40	North Atlantic Subtropical Gyral Province	2012-03-05T16:10	de Vargas et al. 2015, Flegontova et al. 2016	PRJEB6610	ERP006157	ERR1756265	amplicon	PCR	paired	Illumina Genome Analyzer IIx	fastq, sra
TV9_832	0	1894430	0	35.8605	-37.178	40	North Atlantic Subtropical Gyral Province	2012-03-05T16:47	de Vargas et al. 2015, Flegontova et al. 2016	PRJEB6610	ERP006157	ERR1756225	amplicon	PCR	paired	Illumina Genome Analyzer IIx	fastq, sra
TV9_833	0	1828658	0	35.7867	-37.0916	40	North Atlantic Subtropical Gyral Province	2012-03-05T19:57	de Vargas et al. 2015, Flegontova et al. 2016	PRJEB6610	ERP006157	ERR1756190	amplicon	PCR	paired	Illumina Genome Analyzer IIx	fastq, sra
TV9_834	0	1053680	0	35.9346	-37.3032	5	North Atlantic Subtropical Gyral Province	2012-03-05T09:25	de Vargas et al. 2015, Flegontova et al. 2016	PRJEB6610	ERP006157	ERR1755971	amplicon	PCR	paired	Illumina Genome Analyzer IIx	fastq, sra
TV9_835	0	1756820	0	35.9346	-37.3032	5	North Atlantic Subtropical Gyral Province	2012-03-05T09:25	de Vargas et al. 2015, Flegontova et al. 2016	PRJEB6610	ERP006157	ERR1879940	amplicon	PCR	paired	Illumina Genome Analyzer IIx	fastq, sra
TV9_836	0	1418106	0	35.8641	-37.1831	5	North Atlantic Subtropical Gyral Province	2012-03-05T13:45	de Vargas et al. 2015, Flegontova et al. 2016	PRJEB6610	ERP006157	ERR1756122	amplicon	PCR	paired	Illumina Genome Analyzer IIx	fastq, sra
TV9_837	0	1726428	0	35.8913	-37.2369	5	North Atlantic Subtropical Gyral Province	2012-03-05T12:07	de Vargas et al. 2015, Flegontova et al. 2016	PRJEB6610	ERP006157	ERR1755904	amplicon	PCR	paired	Illumina Genome Analyzer IIx	fastq, sra
TV9_838	0	1504859	0	35.9167	-37.2761	5	North Atlantic Subtropical Gyral Province	2012-03-05T10:33	de Vargas et al. 2015, Flegontova et al. 2016	PRJEB6610	ERP006157	ERR1756307	amplicon	PCR	paired	Illumina Genome Analyzer IIx	fastq, sra
TV9_839	0	1362729	0	36.1811	-28.9373	80	North Atlantic Subtropical Gyral Province	2012-03-09T17:42:29	de Vargas et al. 2015, Flegontova et al. 2016	PRJEB6610	ERP006157	ERR1756163	amplicon	PCR	paired	Illumina Genome Analyzer IIx	fastq, sra
TV9_84	0	2373866	0	39.0856	5.7927	9	Mediterranean Sea, Black Sea Province	2009-09-28T15:08	de Vargas et al. 2015, Flegontova et al. 2016	PRJEB6610	ERP006157	ERR562595	amplicon	PCR	paired	Illumina Genome Analyzer IIx	fastq, sra
TV9_840	0	2250037	0	36.1811	-28.9373	80	North Atlantic Subtropical Gyral Province	2012-03-09T17:42:29	de Vargas et al. 2015, Flegontova et al. 2016	PRJEB6610	ERP006157	ERR1879910	amplicon	PCR	paired	Illumina Genome Analyzer IIx	fastq, sra
TV9_841	0	1529259	0	36.1765	-28.9694	80	North Atlantic Subtropical Gyral Province	2012-03-09T17:05	de Vargas et al. 2015, Flegontova et al. 2016	PRJEB6610	ERP006157	ERR1759710	amplicon	PCR	paired	Illumina Genome Analyzer IIx	fastq, sra
TV9_842	0	1039529	0	36.1736	-29.003	80	North Atlantic Subtropical Gyral Province	2012-03-09T16:17	de Vargas et al. 2015, Flegontova et al. 2016	PRJEB6610	ERP006157	ERR1759707	amplicon	PCR	paired	Illumina Genome Analyzer IIx	fastq, sra
TV9_843	0	1252684	0	36.1715	-29.023	5	North Atlantic Subtropical Gyral Province	2012-03-09T08:59	de Vargas et al. 2015, Flegontova et al. 2016	PRJEB6610	ERP006157	ERR1756353	amplicon	PCR	paired	Illumina Genome Analyzer IIx	fastq, sra
TV9_844	0	1663502	0	36.1715	-29.023	5	North Atlantic Subtropical Gyral Province	2012-03-09T08:59	de Vargas et al. 2015, Flegontova et al. 2016	PRJEB6610	ERP006157	ERR1879914	amplicon	PCR	paired	Illumina Genome Analyzer IIx	fastq, sra
TV9_845	0	1879439	0	36.1399	-28.9689	5	North Atlantic Subtropical Gyral Province	2012-03-09T12:42	de Vargas et al. 2015, Flegontova et al. 2016	PRJEB6610	ERP006157	ERR1755915	amplicon	PCR	paired	Illumina Genome Analyzer IIx	fastq, sra
TV9_846	0	1300752	0	36.15	-28.9989	5	North Atlantic Subtropical Gyral Province	2012-03-09T11:11	de Vargas et al. 2015, Flegontova et al. 2016	PRJEB6610	ERP006157	ERR1755901	amplicon	PCR	paired	Illumina Genome Analyzer IIx	fastq, sra
TV9_847	0	1993405	0	36.1631	-29.0143	5	North Atlantic Subtropical Gyral Province	2012-03-09T09:49	de Vargas et al. 2015, Flegontova et al. 2016	PRJEB6610	ERP006157	ERR1756285	amplicon	PCR	paired	Illumina Genome Analyzer IIx	fastq, sra
TV9_848	0	1878823	0	43.7182	-16.8714	800	North Atlantic Subtropical Gyral Province	2012-03-19T14:59:48	de Vargas et al. 2015, Flegontova et al. 2016	PRJEB6610	ERP006157	ERR1879742	amplicon	PCR	paired	Illumina Genome Analyzer IIx	fastq, sra
TV9_849	0	1305256	0	43.7182	-16.8714	800	North Atlantic Subtropical Gyral Province	2012-03-19T14:59:48	de Vargas et al. 2015, Flegontova et al. 2016	PRJEB6610	ERP006157	ERR1879746	amplicon	PCR	paired	Illumina Genome Analyzer IIx	fastq, sra
TV9_85	0	2617545	0	39.1633	5.916	9	Mediterranean Sea, Black Sea Province	2009-09-28T12:18	de Vargas et al. 2015, Flegontova et al. 2016	PRJEB6610	ERP006157	ERR562566	amplicon	PCR	paired	Illumina Genome Analyzer IIx	fastq, sra
TV9_858	0	2000682	0	43.6792	-16.8344	5	North Atlantic Subtropical Gyral Province	2012-03-19T08:18	de Vargas et al. 2015, Flegontova et al. 2016	PRJEB6610	ERP006157	ERR1756280	amplicon	PCR	paired	Illumina Genome Analyzer IIx	fastq, sra
TV9_859	0	1695423	0	43.6792	-16.8344	5	North Atlantic Subtropical Gyral Province	2012-03-19T08:18	de Vargas et al. 2015, Flegontova et al. 2016	PRJEB6610	ERP006157	ERR1879948	amplicon	PCR	paired	Illumina Genome Analyzer IIx	fastq, sra
TV9_86	0	2808806	0	39.0862	5.78	60	Mediterranean Sea, Black Sea Province	2009-09-28T15:22	de Vargas et al. 2015, Flegontova et al. 2016	PRJEB6610	ERP006157	ERR562712	amplicon	PCR	paired	Illumina Genome Analyzer IIx	fastq, sra
TV9_860	0	3048265	0	43.6858	-16.8474	5	North Atlantic Subtropical Gyral Province	2012-03-19T09:58	de Vargas et al. 2015, Flegontova et al. 2016	PRJEB6610	ERP006157	ERR1879842, ERR1879943	amplicon	PCR	paired	Illumina Genome Analyzer IIx	fastq, sra
TV9_861	0	1069069	0	43.6904	-16.8544	5	North Atlantic Subtropical Gyral Province	2012-03-19T11:20	de Vargas et al. 2015, Flegontova et al. 2016	PRJEB6610	ERP006157	ERR1756188	amplicon	PCR	paired	Illumina Genome Analyzer IIx	fastq, sra
TV9_862	0	2148113	0	43.6825	-16.8412	5	North Atlantic Subtropical Gyral Province	2012-03-19T09:09	de Vargas et al. 2015, Flegontova et al. 2016	PRJEB6610	ERP006157	ERR1756326	amplicon	PCR	paired	Illumina Genome Analyzer IIx	fastq, sra
TV9_87	0	1771069	0	39.0609	5.9422	55	Mediterranean Sea, Black Sea Province	2009-09-28T16:59	de Vargas et al. 2015, Flegontova et al. 2016	PRJEB6610	ERP006157	ERR562475	amplicon	PCR	paired	Illumina Genome Analyzer IIx	fastq, sra
TV9_875	0	1415280	0	-2.0465	72.1568	55	Indian Monsoon Gyres Province	2010-04-16T04:43:34	de Vargas et al. 2015, Flegontova et al. 2016	PRJEB6610	ERP006157	ERR1759714	amplicon	PCR	paired	Illumina Genome Analyzer IIx	fastq, sra
TV9_876	0	1553281	0	-2.0465	72.1568	5	Indian Monsoon Gyres Province	2010-04-16T04:42	de Vargas et al. 2015, Flegontova et al. 2016	PRJEB6610	ERP006157	ERR1879796	amplicon	PCR	paired	Illumina Genome Analyzer IIx	fastq, sra
TV9_877	0	1762403	0	-2.0461	72.1573	5	Indian Monsoon Gyres Province	2010-04-16T04:43	de Vargas et al. 2015, Flegontova et al. 2016	PRJEB6610	ERP006157	ERR1756070	amplicon	PCR	paired	Illumina Genome Analyzer IIx	fastq, sra
TV9_878	0	1253245	0	-2.0409	72.1645	5	Indian Monsoon Gyres Province	2010-04-16T05:04	de Vargas et al. 2015, Flegontova et al. 2016	PRJEB6610	ERP006157	ERR1756019	amplicon	PCR	paired	Illumina Genome Analyzer IIx	fastq, sra
TV9_879	0	1357301	0	-16.8084	59.5043	5	Indian South Subtropical Gyre Province	2010-04-23T10:10	de Vargas et al. 2015, Flegontova et al. 2016	PRJEB6610	ERP006157	ERR1879794	amplicon	PCR	paired	Illumina Genome Analyzer IIx	fastq, sra
TV9_88	0	3145637	0	-30.1506	-43.2877	5	South Atlantic Gyral Province	2010-11-04T11:31	de Vargas et al. 2015, Flegontova et al. 2016	PRJEB6610	ERP006157	ERR562419	amplicon	PCR	paired	Illumina Genome Analyzer IIx	fastq, sra
TV9_880	0	1539156	0	-16.8083	59.5043	5	Indian South Subtropical Gyre Province	2010-04-23T10:50	de Vargas et al. 2015, Flegontova et al. 2016	PRJEB6610	ERP006157	ERR1756074	amplicon	PCR	paired	Illumina Genome Analyzer IIx	fastq, sra
TV9_881	0	958242	0	-16.8082	59.5043	5	Indian South Subtropical Gyre Province	2010-04-23T12:35	de Vargas et al. 2015, Flegontova et al. 2016	PRJEB6610	ERP006157	ERR1756321	amplicon	PCR	paired	Illumina Genome Analyzer IIx	fastq, sra
TV9_882	0	1898636	0	-21.4612	56.7654	120	Indian South Subtropical Gyre Province	2010-05-09T13:13:11	de Vargas et al. 2015, Flegontova et al. 2016	PRJEB6610	ERP006157	ERR1756077, ERR1756160	amplicon	PCR	paired	Illumina Genome Analyzer IIx	fastq, sra
TV9_883	0	1234218	0	-21.4612	56.7654	120	Indian South Subtropical Gyre Province	2010-05-09T13:13:11	de Vargas et al. 2015, Flegontova et al. 2016	PRJEB6610	ERP006157	ERR1879753	amplicon	PCR	paired	Illumina Genome Analyzer IIx	fastq, sra
TV9_884	0	2108642	0	-21.4792	56.8467	120	Indian South Subtropical Gyre Province	2010-05-09T11:17	de Vargas et al. 2015, Flegontova et al. 2016	PRJEB6610	ERP006157	ERR1756324	amplicon	PCR	paired	Illumina Genome Analyzer IIx	fastq, sra
TV9_885	0	1969676	0	-21.4966	56.9011	5	Indian South Subtropical Gyre Province	2010-05-09T05:30	de Vargas et al. 2015, Flegontova et al. 2016	PRJEB6610	ERP006157	ERR1879908	amplicon	PCR	paired	Illumina Genome Analyzer IIx	fastq, sra
TV9_886	0	1344060	0	-21.4689	54.3066	80	Indian South Subtropical Gyre Province	2010-05-11T10:40	de Vargas et al. 2015, Flegontova et al. 2016	PRJEB6610	ERP006157	ERR1756264	amplicon	PCR	paired	Illumina Genome Analyzer IIx	fastq, sra
TV9_887	0	2135790	0	36.5103	-3.9747	35	Mediterranean Sea, Black Sea Province	2009-09-21T16:59	de Vargas et al. 2015, Flegontova et al. 2016	PRJEB6610	ERP006157	ERR1879853	amplicon	PCR	paired	Illumina Genome Analyzer IIx	fastq, sra
TV9_888	0	948774	0	36.5158	-3.9942	9	Mediterranean Sea, Black Sea Province	2009-09-21T16:30	de Vargas et al. 2015, Flegontova et al. 2016	PRJEB6610	ERP006157	ERR1756120	amplicon	PCR	paired	Illumina Genome Analyzer IIx	fastq, sra
TV9_889	0	1304435	0	-40.6511	-52.182	5	Brazil Current Coastal Province	2010-11-29T11:21	de Vargas et al. 2015, Flegontova et al. 2016	PRJEB6610	ERP006157	ERR1879895	amplicon	PCR	paired	Illumina Genome Analyzer IIx	fastq, sra
TV9_89	0	2960164	0	-30.2163	-43.275	5	South Atlantic Gyral Province	2010-11-04T14:24	de Vargas et al. 2015, Flegontova et al. 2016	PRJEB6610	ERP006157	ERR562718	amplicon	PCR	paired	Illumina Genome Analyzer IIx	fastq, sra
TV9_890	0	1191251	0	-54.3739	-65.1342	5	Southwest Atlantic Shelves Province	2010-12-16T11:58	de Vargas et al. 2015, Flegontova et al. 2016	PRJEB6610	ERP006157	ERR1756258	amplicon	PCR	paired	Illumina Genome Analyzer IIx	fastq, sra
TV9_891	0	2684203	0	-54.3739	-65.1342	5	Southwest Atlantic Shelves Province	2010-12-16T11:58	de Vargas et al. 2015, Flegontova et al. 2016	PRJEB6610	ERP006157	ERR1879824, ERR1879945	amplicon	PCR	paired	Illumina Genome Analyzer IIx	fastq, sra
TV9_892	0	1999923	0	-63.4015	-56.7938	5	Austral Polar Province	2011-01-22T08:38	de Vargas et al. 2015, Flegontova et al. 2016	PRJEB6610	ERP006157	ERR1879687	amplicon	PCR	paired	Illumina Genome Analyzer IIx	fastq, sra
TV9_893	0	2643368	0	-29.668	-101.228	155	South Pacific Subtropical Gyre Province, North and South	2011-03-24T19:09:46	de Vargas et al. 2015, Flegontova et al. 2016	PRJEB6610	ERP006157	ERR1879780, ERR1879927	amplicon	PCR	paired	Illumina Genome Analyzer IIx	fastq, sra
TV9_9	0	1973609	0	33.9184	32.86	5	Mediterranean Sea, Black Sea Province	2009-12-15T12:44	de Vargas et al. 2015, Flegontova et al. 2016	PRJEB6610	ERP006157	ERR562529	amplicon	PCR	paired	Illumina Genome Analyzer IIx	fastq, sra
TV9_90	0	2267834	0	-30.1367	-43.2899	5	South Atlantic Gyral Province	2010-11-04T10:24	de Vargas et al. 2015, Flegontova et al. 2016	PRJEB6610	ERP006157	ERR562716	amplicon	PCR	paired	Illumina Genome Analyzer IIx	fastq, sra
TV9_91	0	3519328	0	-30.1367	-43.2899	5	South Atlantic Gyral Province	2010-11-04T10:24	de Vargas et al. 2015, Flegontova et al. 2016	PRJEB6610	ERP006157	ERR562588	amplicon	PCR	paired	Illumina Genome Analyzer IIx	fastq, sra
TV9_92	0	2990286	0	-30.1872	-43.2834	5	South Atlantic Gyral Province	2010-11-04T13:22	de Vargas et al. 2015, Flegontova et al. 2016	PRJEB6610	ERP006157	ERR562397	amplicon	PCR	paired	Illumina Genome Analyzer IIx	fastq, sra
TV9_93	0	2572146	0	-30.052	-43.2619	120	South Atlantic Gyral Province	2010-11-04T18:37	de Vargas et al. 2015, Flegontova et al. 2016	PRJEB6610	ERP006157	ERR562584	amplicon	PCR	paired	Illumina Genome Analyzer IIx	fastq, sra
TV9_94	0	2536678	0	-30.1484	-43.2705	120	South Atlantic Gyral Province	2010-11-04T18:16:53	de Vargas et al. 2015, Flegontova et al. 2016	PRJEB6610	ERP006157	ERR562680	amplicon	PCR	paired	Illumina Genome Analyzer IIx	fastq, sra
TV9_95	0	2849951	0	-30.1484	-43.2705	120	South Atlantic Gyral Province	2010-11-04T18:16:53	de Vargas et al. 2015, Flegontova et al. 2016	PRJEB6610	ERP006157	ERR562603	amplicon	PCR	paired	Illumina Genome Analyzer IIx	fastq, sra
TV9_96	0	1954247	0	-30.1403	-43.2641	120	South Atlantic Gyral Province	2010-11-04T20:13	de Vargas et al. 2015, Flegontova et al. 2016	PRJEB6610	ERP006157	ERR562402	amplicon	PCR	paired	Illumina Genome Analyzer IIx	fastq, sra
TV9_97	0	2472419	0	-30.1471	-43.2915	800	South Atlantic Gyral Province	2010-11-05T12:33:27	de Vargas et al. 2015, Flegontova et al. 2016	PRJEB6610	ERP006157	ERR1879676	amplicon	PCR	paired	Illumina Genome Analyzer IIx	fastq, sra
TV9_98	0	2356921	0	-30.1471	-43.2915	800	South Atlantic Gyral Province	2010-11-05T12:33:27	de Vargas et al. 2015, Flegontova et al. 2016	PRJEB6610	ERP006157	ERR1879844	amplicon	PCR	paired	Illumina Genome Analyzer IIx	fastq, sra
TV9_99	0	3108758	0	-8.7726	-17.915	5	South Atlantic Gyral Province	2010-10-05T08:20	de Vargas et al. 2015, Flegontova et al. 2016	PRJEB6610	ERP006157	ERR562563	amplicon	PCR	paired	Illumina Genome Analyzer IIx	fastq, sra
TA9_1	0	4213751	0	78.9319	79.0846	33	Boreal Polar Province	2013-07-08T14:18:00	Ibarbalz et al. 2019	PRJEB9737	ERP010877	ERR3518776	amplicon	PCR	paired	Illumina HiSeq 2500	fastq, sra
TA9_10	0	4995581	0	73.3626	-168.693	35	Boreal Polar Province	2013-09-12T02:24:00	Ibarbalz et al. 2019	PRJEB9737	ERP010877	ERR3518697	amplicon	PCR	paired	Illumina HiSeq 2500	fastq, sra
TA9_100	0	3643638	0	67.1179	0.392	5	Atlantic Arctic Province	2013-06-03T11:04:00	Ibarbalz et al. 2019	PRJEB9737	ERP010877	ERR3518802	amplicon	PCR	paired	Illumina HiSeq 2500	fastq, sra
TA9_101	0	3523155	0	54.5237	-16.6827	40	North Atlantic Drift Province	2013-05-25T12:02:00	Ibarbalz et al. 2019	PRJEB9737	ERP010877	ERR3518811	amplicon	PCR	paired	Illumina HiSeq 2500	fastq, sra
TA9_102	0	2502074	0	61.5427	-55.9869	5	Boreal Polar Province	2013-10-27T10:16:00	Ibarbalz et al. 2019	PRJEB9737	ERP010877	ERR3518658	amplicon	PCR	paired	Illumina HiSeq 2500	fastq, sra
TA9_103	0	3754288	0	64.7127	-53.0106	5	Boreal Polar Province	2013-10-23T10:25:00	Ibarbalz et al. 2019	PRJEB9737	ERP010877	ERR3518662	amplicon	PCR	paired	Illumina HiSeq 2500	fastq, sra
TA9_104	0	3444099	0	54.5305	-16.9377	5	North Atlantic Drift Province	2013-05-24T05:36:00	Ibarbalz et al. 2019	PRJEB9737	ERP010877	ERR3518820	amplicon	PCR	paired	Illumina HiSeq 2500	fastq, sra
TA9_105	0	4787832	0	71.912	-154.915	5	Boreal Polar Province	2013-09-14T19:20:00	Ibarbalz et al. 2019	PRJEB9737	ERP010877	ERR3518692	amplicon	PCR	paired	Illumina HiSeq 2500	fastq, sra
TA9_106	0	2990124	0	67.161	0.3964	25	Atlantic Arctic Province	2013-06-03T15:27:00	Ibarbalz et al. 2019	PRJEB9737	ERP010877	ERR3518809	amplicon	PCR	paired	Illumina HiSeq 2500	fastq, sra
TA9_107	0	4288696	0	74.3253	-85.9172	5	Boreal Polar Province	2013-09-30T18:04:00	Ibarbalz et al. 2019	PRJEB9737	ERP010877	ERR3518682	amplicon	PCR	paired	Illumina HiSeq 2500	fastq, sra
TA9_11	0	4103180	0	74.3386	-85.6208	36	Boreal Polar Province	2013-09-30T22:33:00	Ibarbalz et al. 2019	PRJEB9737	ERP010877	ERR3518691	amplicon	PCR	paired	Illumina HiSeq 2500	fastq, sra
TA9_110	0	2703148	0	67.1188	0.3271	5	Atlantic Arctic Province	2013-06-03T09:46:00	Ibarbalz et al. 2019	PRJEB9737	ERP010877	ERR3518800	amplicon	PCR	paired	Illumina HiSeq 2500	fastq, sra
TA9_111	0	5072082	0	74.8237	76.3349	35	Boreal Polar Province	2013-07-18T11:53:00	Ibarbalz et al. 2019	PRJEB9737	ERP010877	ERR3518731, ERR3518732	amplicon	PCR	paired	Illumina HiSeq 2500	fastq, sra
TA9_112	0	3385097	0	78.9564	79.4201	5	Boreal Polar Province	2013-07-08T04:12:00	Ibarbalz et al. 2019	PRJEB9737	ERP010877	ERR3518778	amplicon	PCR	paired	Illumina HiSeq 2500	fastq, sra
TA9_113	0	2592706	0	78.0391	116.41	299	Boreal Polar Province	2013-08-28T00:47:00	Ibarbalz et al. 2019	PRJEB9737	ERP010877	ERR3518720	amplicon	PCR	paired	Illumina HiSeq 2500	fastq, sra
TA9_114	0	4216316	0	71.5719	160.938	5	Boreal Polar Province	2013-09-02T23:25:00	Ibarbalz et al. 2019	PRJEB9737	ERP010877	ERR3518708	amplicon	PCR	paired	Illumina HiSeq 2500	fastq, sra
TA9_116	0	2272683	0	61.5754	-55.9846	391	Boreal Polar Province	2013-10-27T16:30:00	Ibarbalz et al. 2019	PRJEB9737	ERP010877	ERR3518657	amplicon	PCR	paired	Illumina HiSeq 2500	fastq, sra
TA9_117	0	10722448	0	77.3047	73.2462	5	Boreal Polar Province	2013-07-15T06:08:00	Ibarbalz et al. 2019	PRJEB9737	ERP010877	ERR3518747, ERR3518748	amplicon	PCR	paired	Illumina HiSeq 2500	fastq, sra
TA9_118	0	3039454	0	72.4693	-71.892	5	Boreal Polar Province	2013-10-08T12:15:00	Ibarbalz et al. 2019	PRJEB9737	ERP010877	ERR3518678	amplicon	PCR	paired	Illumina HiSeq 2500	fastq, sra
TA9_119	0	3499719	0	77.9401	116.904	35	Boreal Polar Province	2013-08-27T04:34:00	Ibarbalz et al. 2019	PRJEB9737	ERP010877	ERR3518713	amplicon	PCR	paired	Illumina HiSeq 2500	fastq, sra
TA9_12	0	3072939	0	77.9668	116.656	20	Boreal Polar Province	2013-08-27T11:40:00	Ibarbalz et al. 2019	PRJEB9737	ERP010877	ERR3518721	amplicon	PCR	paired	Illumina HiSeq 2500	fastq, sra
TA9_120	0	4830296	0	70.9433	-53.5127	411	Boreal Polar Province	2013-10-12T18:02:00	Ibarbalz et al. 2019	PRJEB9737	ERP010877	ERR3518675	amplicon	PCR	paired	Illumina HiSeq 2500	fastq, sra
TA9_121	0	3810959	0	78.2943	91.7398	5	Boreal Polar Province	2013-08-15T02:16:00	Ibarbalz et al. 2019	PRJEB9737	ERP010877	ERR3518722	amplicon	PCR	paired	Illumina HiSeq 2500	fastq, sra
TA9_122	0	3833153	0	78.3389	91.6572	5	Boreal Polar Province	2013-08-15T04:39:00	Ibarbalz et al. 2019	PRJEB9737	ERP010877	ERR3518724	amplicon	PCR	paired	Illumina HiSeq 2500	fastq, sra
TA9_123	0	4804324	0	74.305	-85.6552	441	Boreal Polar Province	2013-09-29T16:37:00	Ibarbalz et al. 2019	PRJEB9737	ERP010877	ERR3518687	amplicon	PCR	paired	Illumina HiSeq 2500	fastq, sra
TA9_124	0	4842067	0	71.0704	174.992	5	Boreal Polar Province	2013-09-08T02:45:00	Ibarbalz et al. 2019	PRJEB9737	ERP010877	ERR3518706	amplicon	PCR	paired	Illumina HiSeq 2500	fastq, sra
TA9_125	0	5104252	0	73.3826	-168.32	5	Boreal Polar Province	2013-09-11T22:32:00	Ibarbalz et al. 2019	PRJEB9737	ERP010877	ERR3518698	amplicon	PCR	paired	Illumina HiSeq 2500	fastq, sra
TA9_127	0	3932282	0	73.3727	-168.657	35	Boreal Polar Province	2013-09-12T01:59:00	Ibarbalz et al. 2019	PRJEB9737	ERP010877	ERR3518699	amplicon	PCR	paired	Illumina HiSeq 2500	fastq, sra
TA9_128	0	4301394	0	72.4376	-71.8843	5	Boreal Polar Province	2013-10-08T14:39:00	Ibarbalz et al. 2019	PRJEB9737	ERP010877	ERR3518676	amplicon	PCR	paired	Illumina HiSeq 2500	fastq, sra
TA9_129	0	3193381	0	76.1872	1.5879	5	Boreal Polar Province	2013-06-09T09:07:00	Ibarbalz et al. 2019	PRJEB9737	ERP010877	ERR3518794	amplicon	PCR	paired	Illumina HiSeq 2500	fastq, sra
TA9_13	0	4279540	0	64.7127	-53.0106	5	Boreal Polar Province	2013-10-23T10:25:00	Ibarbalz et al. 2019	PRJEB9737	ERP010877	ERR3518664	amplicon	PCR	paired	Illumina HiSeq 2500	fastq, sra
TA9_130	0	3687685	0	72.5123	44.0733	40	Boreal Polar Province	2013-07-01T11:30:00	Ibarbalz et al. 2019	PRJEB9737	ERP010877	ERR3518787	amplicon	PCR	paired	Illumina HiSeq 2500	fastq, sra
TA9_131	0	4783377	0	70.9372	-53.5195	5	Boreal Polar Province	2013-10-12T15:41:00	Ibarbalz et al. 2019	PRJEB9737	ERP010877	ERR3518671	amplicon	PCR	paired	Illumina HiSeq 2500	fastq, sra
TA9_132	0	3870404	0	70.971	-53.5868	5	Boreal Polar Province	2013-10-12T13:50:00	Ibarbalz et al. 2019	PRJEB9737	ERP010877	ERR3518670	amplicon	PCR	paired	Illumina HiSeq 2500	fastq, sra
TA9_134	0	3701507	0	69.1136	-51.5086	5	Boreal Polar Province	2013-10-20T10:34:00	Ibarbalz et al. 2019	PRJEB9737	ERP010877	ERR3518669	amplicon	PCR	paired	Illumina HiSeq 2500	fastq, sra
TA9_135	0	3863116	0	71.5955	160.938	5	Boreal Polar Province	2013-09-02T22:37:00	Ibarbalz et al. 2019	PRJEB9737	ERP010877	ERR3518710	amplicon	PCR	paired	Illumina HiSeq 2500	fastq, sra
TA9_136	0	2774703	0	72.5432	44.102	40	Boreal Polar Province	2013-07-01T12:34:00	Ibarbalz et al. 2019	PRJEB9737	ERP010877	ERR3518793	amplicon	PCR	paired	Illumina HiSeq 2500	fastq, sra
TA9_137	0	3043183	0	72.5432	44.102	40	Boreal Polar Province	2013-07-01T12:34:00	Ibarbalz et al. 2019	PRJEB9737	ERP010877	ERR3518790	amplicon	PCR	paired	Illumina HiSeq 2500	fastq, sra
TA9_138	0	4501662	0	73.3833	-168.133	5	Boreal Polar Province	2013-09-11T20:00:00	Ibarbalz et al. 2019	PRJEB9737	ERP010877	ERR3518702	amplicon	PCR	paired	Illumina HiSeq 2500	fastq, sra
TA9_139	0	3870401	0	78.2518	91.8557	5	Boreal Polar Province	2013-08-15T00:30:00	Ibarbalz et al. 2019	PRJEB9737	ERP010877	ERR3518728	amplicon	PCR	paired	Illumina HiSeq 2500	fastq, sra
TA9_140	0	4791550	0	71.5402	160.943	5	Boreal Polar Province	2013-09-03T00:35:00	Ibarbalz et al. 2019	PRJEB9737	ERP010877	ERR3518709	amplicon	PCR	paired	Illumina HiSeq 2500	fastq, sra
TA9_141	0	6026634	0	74.8203	76.2723	30	Boreal Polar Province	2013-07-18T12:23:00	Ibarbalz et al. 2019	PRJEB9737	ERP010877	ERR3518735, ERR3518736, ERR3518737, ERR3518738	amplicon	PCR	paired	Illumina HiSeq 2500	fastq, sra
TA9_142	0	5352280	0	71.9199	-154.934	5	Boreal Polar Province	2013-09-14T20:00:00	Ibarbalz et al. 2019	PRJEB9737	ERP010877	ERR3518693	amplicon	PCR	paired	Illumina HiSeq 2500	fastq, sra
TA9_143	0	3496058	0	72.5128	44.0775	5	Boreal Polar Province	2013-07-01T03:20:00	Ibarbalz et al. 2019	PRJEB9737	ERP010877	ERR3518791	amplicon	PCR	paired	Illumina HiSeq 2500	fastq, sra
TA9_15	0	2966579	0	78.9354	79.3763	5	Boreal Polar Province	2013-07-08T06:01:00	Ibarbalz et al. 2019	PRJEB9737	ERP010877	ERR3518777	amplicon	PCR	paired	Illumina HiSeq 2500	fastq, sra
TA9_16	0	3434703	0	67.141	0.2355	5	Atlantic Arctic Province	2013-06-03T07:31:00	Ibarbalz et al. 2019	PRJEB9737	ERP010877	ERR3518807	amplicon	PCR	paired	Illumina HiSeq 2500	fastq, sra
TA9_17	0	3521153	0	64.7	-52.996	351	Boreal Polar Province	2013-10-23T17:36:00	Ibarbalz et al. 2019	PRJEB9737	ERP010877	ERR3518663	amplicon	PCR	paired	Illumina HiSeq 2500	fastq, sra
TA9_18	0	18993247	0	77.1604	73.2057	5	Boreal Polar Province	2013-07-15T02:11:00	Ibarbalz et al. 2019	PRJEB9737	ERP010877	ERR3518751, ERR3518752	amplicon	PCR	paired	Illumina HiSeq 2500	fastq, sra
TA9_19	0	5138589	0	74.2987	-85.7806	5	Boreal Polar Province	2013-09-30T15:02:00	Ibarbalz et al. 2019	PRJEB9737	ERP010877	ERR3518689	amplicon	PCR	paired	Illumina HiSeq 2500	fastq, sra
TA9_2	0	9734177	0	77.2302	73.1903	5	Boreal Polar Province	2013-07-15T04:06:00	Ibarbalz et al. 2019	PRJEB9737	ERP010877	ERR3518749, ERR3518750	amplicon	PCR	paired	Illumina HiSeq 2500	fastq, sra
TA9_20	0	4297815	0	77.9378	116.81	5	Boreal Polar Province	2013-08-27T10:30:00	Ibarbalz et al. 2019	PRJEB9737	ERP010877	ERR3518714	amplicon	PCR	paired	Illumina HiSeq 2500	fastq, sra
TA9_21	0	3084034	0	64.7656	-53.1291	5	Boreal Polar Province	2013-10-23T13:44:00	Ibarbalz et al. 2019	PRJEB9737	ERP010877	ERR3518661	amplicon	PCR	paired	Illumina HiSeq 2500	fastq, sra
TA9_22	0	4131536	0	71.1493	174.817	5	Boreal Polar Province	2013-09-08T05:56:00	Ibarbalz et al. 2019	PRJEB9737	ERP010877	ERR3518705	amplicon	PCR	paired	Illumina HiSeq 2500	fastq, sra
TA9_23	0	7826195	0	74.8283	76.2096	30	Boreal Polar Province	2013-07-18T08:27:00	Ibarbalz et al. 2019	PRJEB9737	ERP010877	ERR3518745, ERR3518746	amplicon	PCR	paired	Illumina HiSeq 2500	fastq, sra
TA9_24	0	4138369	0	78.0391	116.41	299	Boreal Polar Province	2013-08-28T00:47:00	Ibarbalz et al. 2019	PRJEB9737	ERP010877	ERR3518717	amplicon	PCR	paired	Illumina HiSeq 2500	fastq, sra
TA9_25	0	3805206	0	67.1574	0.364	25	Atlantic Arctic Province	2013-06-03T14:50:00	Ibarbalz et al. 2019	PRJEB9737	ERP010877	ERR3518801	amplicon	PCR	paired	Illumina HiSeq 2500	fastq, sra
TA9_26	0	4270026	0	74.8063	76.1759	5	Boreal Polar Province	2013-07-18T03:05:00	Ibarbalz et al. 2019	PRJEB9737	ERP010877	ERR3518730	amplicon	PCR	paired	Illumina HiSeq 2500	fastq, sra
TA9_27	0	8663863	0	79.2233	66.3435	5	Boreal Polar Province	2013-07-10T03:58:00	Ibarbalz et al. 2019	PRJEB9737	ERP010877	ERR3518763, ERR3518764	amplicon	PCR	paired	Illumina HiSeq 2500	fastq, sra
TA9_28	0	3251883	0	78.9354	79.0604	35	Boreal Polar Province	2013-07-08T11:00:00	Ibarbalz et al. 2019	PRJEB9737	ERP010877	ERR3518779	amplicon	PCR	paired	Illumina HiSeq 2500	fastq, sra
TA9_29	0	4182664	0	72.4456	-71.8814	491	Boreal Polar Province	2013-10-08T18:24:00	Ibarbalz et al. 2019	PRJEB9737	ERP010877	ERR3518679	amplicon	PCR	paired	Illumina HiSeq 2500	fastq, sra
TA9_3	0	4421597	0	73.3275	-168.814	35	Boreal Polar Province	2013-09-12T03:59:00	Ibarbalz et al. 2019	PRJEB9737	ERP010877	ERR3518701	amplicon	PCR	paired	Illumina HiSeq 2500	fastq, sra
TA9_30	0	4715459	0	77.9352	116.946	5	Boreal Polar Province	2013-08-27T04:12:00	Ibarbalz et al. 2019	PRJEB9737	ERP010877	ERR3518712	amplicon	PCR	paired	Illumina HiSeq 2500	fastq, sra
TA9_31	0	3577430	0	73.3833	-168.133	5	Boreal Polar Province	2013-09-11T20:00:00	Ibarbalz et al. 2019	PRJEB9737	ERP010877	ERR3518700	amplicon	PCR	paired	Illumina HiSeq 2500	fastq, sra
TA9_32	0	3924814	0	67.1675	0.2177	651	Atlantic Arctic Province	2013-06-04T09:05:00	Ibarbalz et al. 2019	PRJEB9737	ERP010877	ERR3518808	amplicon	PCR	paired	Illumina HiSeq 2500	fastq, sra
TA9_33	0	3175401	0	54.5451	-16.7943	40	North Atlantic Drift Province	2013-05-25T09:07:00	Ibarbalz et al. 2019	PRJEB9737	ERP010877	ERR3518822	amplicon	PCR	paired	Illumina HiSeq 2500	fastq, sra
TA9_34	0	3571712	0	72.5128	44.0775	5	Boreal Polar Province	2013-07-01T03:20:00	Ibarbalz et al. 2019	PRJEB9737	ERP010877	ERR3518788	amplicon	PCR	paired	Illumina HiSeq 2500	fastq, sra
TA9_35	0	8605342	0	79.2263	66.397	5	Boreal Polar Province	2013-07-10T05:42:00	Ibarbalz et al. 2019	PRJEB9737	ERP010877	ERR3518755, ERR3518756	amplicon	PCR	paired	Illumina HiSeq 2500	fastq, sra
TA9_37	0	2629009	0	78.3555	91.6084	17	Boreal Polar Province	2013-08-15T07:54:00	Ibarbalz et al. 2019	PRJEB9737	ERP010877	ERR3518727	amplicon	PCR	paired	Illumina HiSeq 2500	fastq, sra
TA9_39	0	3950453	0	71.8895	-154.91	5	Boreal Polar Province	2013-09-14T17:30:00	Ibarbalz et al. 2019	PRJEB9737	ERP010877	ERR3518695	amplicon	PCR	paired	Illumina HiSeq 2500	fastq, sra
TA9_4	0	5842031	0	71.1065	174.91	5	Boreal Polar Province	2013-09-08T04:08:00	Ibarbalz et al. 2019	PRJEB9737	ERP010877	ERR3518704	amplicon	PCR	paired	Illumina HiSeq 2500	fastq, sra
TA9_40	0	2916779	0	72.5977	44.1348	5	Boreal Polar Province	2013-07-01T06:24:00	Ibarbalz et al. 2019	PRJEB9737	ERP010877	ERR3518782	amplicon	PCR	paired	Illumina HiSeq 2500	fastq, sra
TA9_41	0	3353368	0	77.9464	116.764	20	Boreal Polar Province	2013-08-27T10:51:00	Ibarbalz et al. 2019	PRJEB9737	ERP010877	ERR3518715	amplicon	PCR	paired	Illumina HiSeq 2500	fastq, sra
TA9_42	0	3264400	0	78.9299	79.2276	5	Boreal Polar Province	2013-07-08T07:43:00	Ibarbalz et al. 2019	PRJEB9737	ERP010877	ERR3518775	amplicon	PCR	paired	Illumina HiSeq 2500	fastq, sra
TA9_45	0	5541066	0	74.3386	-85.6208	36	Boreal Polar Province	2013-09-30T22:33:00	Ibarbalz et al. 2019	PRJEB9737	ERP010877	ERR3518688	amplicon	PCR	paired	Illumina HiSeq 2500	fastq, sra
TA9_46	0	5459198	0	69.1186	-51.6096	5	Boreal Polar Province	2013-10-20T13:59:00	Ibarbalz et al. 2019	PRJEB9737	ERP010877	ERR3518667	amplicon	PCR	paired	Illumina HiSeq 2500	fastq, sra
TA9_47	0	3311778	0	54.5636	-16.8471	5	North Atlantic Drift Province	2013-05-24T12:55:00	Ibarbalz et al. 2019	PRJEB9737	ERP010877	ERR3518812	amplicon	PCR	paired	Illumina HiSeq 2500	fastq, sra
TA9_48	0	4695088	0	74.8039	76.0932	5	Boreal Polar Province	2013-07-18T04:51:00	Ibarbalz et al. 2019	PRJEB9737	ERP010877	ERR3518733, ERR3518734	amplicon	PCR	paired	Illumina HiSeq 2500	fastq, sra
TA9_49	0	3165976	0	76.1825	1.3918	5	Boreal Polar Province	2013-06-09T07:39:00	Ibarbalz et al. 2019	PRJEB9737	ERP010877	ERR3518796	amplicon	PCR	paired	Illumina HiSeq 2500	fastq, sra
TA9_5	0	3087982	0	67.141	0.2355	5	Atlantic Arctic Province	2013-06-03T07:31:00	Ibarbalz et al. 2019	PRJEB9737	ERP010877	ERR3518804	amplicon	PCR	paired	Illumina HiSeq 2500	fastq, sra
TA9_50	0	3984001	0	76.1246	1.3648	499	Boreal Polar Province	2013-06-10T08:38:00	Ibarbalz et al. 2019	PRJEB9737	ERP010877	ERR3518797	amplicon	PCR	paired	Illumina HiSeq 2500	fastq, sra
TA9_51	0	3859617	0	61.5754	-55.9846	391	Boreal Polar Province	2013-10-27T16:30:00	Ibarbalz et al. 2019	PRJEB9737	ERP010877	ERR3518659	amplicon	PCR	paired	Illumina HiSeq 2500	fastq, sra
TA9_52	0	3752980	0	78.9564	79.4201	5	Boreal Polar Province	2013-07-08T04:12:00	Ibarbalz et al. 2019	PRJEB9737	ERP010877	ERR3518780	amplicon	PCR	paired	Illumina HiSeq 2500	fastq, sra
TA9_53	0	2813692	0	76.1246	1.3648	499	Boreal Polar Province	2013-06-10T08:38:00	Ibarbalz et al. 2019	PRJEB9737	ERP010877	ERR3518799	amplicon	PCR	paired	Illumina HiSeq 2500	fastq, sra
TA9_54	0	3768747	0	71.8895	-154.91	5	Boreal Polar Province	2013-09-14T17:30:00	Ibarbalz et al. 2019	PRJEB9737	ERP010877	ERR3518694	amplicon	PCR	paired	Illumina HiSeq 2500	fastq, sra
TA9_55	0	4834440	0	72.4456	-71.8814	491	Boreal Polar Province	2013-10-08T18:24:00	Ibarbalz et al. 2019	PRJEB9737	ERP010877	ERR3518681	amplicon	PCR	paired	Illumina HiSeq 2500	fastq, sra
TA9_56	0	4945000	0	71.0704	174.992	5	Boreal Polar Province	2013-09-08T02:45:00	Ibarbalz et al. 2019	PRJEB9737	ERP010877	ERR3518707	amplicon	PCR	paired	Illumina HiSeq 2500	fastq, sra
TA9_57	0	2948211	0	54.5742	-16.8345	751	North Atlantic Drift Province	2013-05-24T13:15:00	Ibarbalz et al. 2019	PRJEB9737	ERP010877	ERR3518817	amplicon	PCR	paired	Illumina HiSeq 2500	fastq, sra
TA9_58	0	5134855	0	78.3555	91.6084	17	Boreal Polar Province	2013-08-15T07:54:00	Ibarbalz et al. 2019	PRJEB9737	ERP010877	ERR3518729	amplicon	PCR	paired	Illumina HiSeq 2500	fastq, sra
TA9_59	0	4791572	0	74.8023	76.1478	5	Boreal Polar Province	2013-07-18T02:04:00	Ibarbalz et al. 2019	PRJEB9737	ERP010877	ERR3518739, ERR3518740	amplicon	PCR	paired	Illumina HiSeq 2500	fastq, sra
TA9_6	0	4003523	0	72.4688	-71.8979	5	Boreal Polar Province	2013-10-08T16:13:00	Ibarbalz et al. 2019	PRJEB9737	ERP010877	ERR3518677	amplicon	PCR	paired	Illumina HiSeq 2500	fastq, sra
TA9_60	0	2606582	0	61.5267	-55.9954	5	Boreal Polar Province	2013-10-27T12:14:00	Ibarbalz et al. 2019	PRJEB9737	ERP010877	ERR3518654	amplicon	PCR	paired	Illumina HiSeq 2500	fastq, sra
TA9_61	0	3543071	0	67.1853	0.5075	25	Atlantic Arctic Province	2013-06-03T17:50:00	Ibarbalz et al. 2019	PRJEB9737	ERP010877	ERR3518803	amplicon	PCR	paired	Illumina HiSeq 2500	fastq, sra
TA9_62	0	8443971	0	74.8023	76.1478	5	Boreal Polar Province	2013-07-18T02:04:00	Ibarbalz et al. 2019	PRJEB9737	ERP010877	ERR3518741, ERR3518742	amplicon	PCR	paired	Illumina HiSeq 2500	fastq, sra
TA9_63	0	3477700	0	71.5955	160.938	5	Boreal Polar Province	2013-09-02T22:37:00	Ibarbalz et al. 2019	PRJEB9737	ERP010877	ERR3518711	amplicon	PCR	paired	Illumina HiSeq 2500	fastq, sra
TA9_64	0	5779284	0	70.9433	-53.5127	411	Boreal Polar Province	2013-10-12T18:02:00	Ibarbalz et al. 2019	PRJEB9737	ERP010877	ERR3518673	amplicon	PCR	paired	Illumina HiSeq 2500	fastq, sra
TA9_65	0	3763993	0	74.305	-85.6552	441	Boreal Polar Province	2013-09-29T16:37:00	Ibarbalz et al. 2019	PRJEB9737	ERP010877	ERR3518690	amplicon	PCR	paired	Illumina HiSeq 2500	fastq, sra
TA9_66	0	3371716	0	54.5131	-16.6374	40	North Atlantic Drift Province	2013-05-25T13:25:00	Ibarbalz et al. 2019	PRJEB9737	ERP010877	ERR3518813	amplicon	PCR	paired	Illumina HiSeq 2500	fastq, sra
TA9_67	0	4579074	0	73.3275	-168.814	35	Boreal Polar Province	2013-09-12T03:59:00	Ibarbalz et al. 2019	PRJEB9737	ERP010877	ERR3518703	amplicon	PCR	paired	Illumina HiSeq 2500	fastq, sra
TA9_68	0	3604738	0	76.1872	1.5879	5	Boreal Polar Province	2013-06-09T09:07:00	Ibarbalz et al. 2019	PRJEB9737	ERP010877	ERR3518795	amplicon	PCR	paired	Illumina HiSeq 2500	fastq, sra
TA9_69	0	4484462	0	74.3207	-85.7363	35	Boreal Polar Province	2013-09-30T20:01:00	Ibarbalz et al. 2019	PRJEB9737	ERP010877	ERR3518683	amplicon	PCR	paired	Illumina HiSeq 2500	fastq, sra
TA9_7	0	4892936	0	74.2987	-85.7806	5	Boreal Polar Province	2013-09-30T15:02:00	Ibarbalz et al. 2019	PRJEB9737	ERP010877	ERR3518686	amplicon	PCR	paired	Illumina HiSeq 2500	fastq, sra
TA9_70	0	2772734	0	54.5742	-16.8345	751	North Atlantic Drift Province	2013-05-24T13:15:00	Ibarbalz et al. 2019	PRJEB9737	ERP010877	ERR3518821	amplicon	PCR	paired	Illumina HiSeq 2500	fastq, sra
TA9_71	0	3537691	0	76.1825	1.3918	5	Boreal Polar Province	2013-06-09T07:39:00	Ibarbalz et al. 2019	PRJEB9737	ERP010877	ERR3518798	amplicon	PCR	paired	Illumina HiSeq 2500	fastq, sra
TA9_72	0	1623723	0	61.5214	-55.9973	5	Boreal Polar Province	2013-10-27T13:25:00	Ibarbalz et al. 2019	PRJEB9737	ERP010877	ERR3518655	amplicon	PCR	paired	Illumina HiSeq 2500	fastq, sra
TA9_73	0	7471531	0	79.2009	66.6071	5	Boreal Polar Province	2013-07-10T07:39:00	Ibarbalz et al. 2019	PRJEB9737	ERP010877	ERR3518759, ERR3518760	amplicon	PCR	paired	Illumina HiSeq 2500	fastq, sra
TA9_74	0	2861463	0	78.9354	79.0604	35	Boreal Polar Province	2013-07-08T11:00:00	Ibarbalz et al. 2019	PRJEB9737	ERP010877	ERR3518781	amplicon	PCR	paired	Illumina HiSeq 2500	fastq, sra
TA9_75	0	4057985	0	77.9028	117.154	5	Boreal Polar Province	2013-08-27T01:53:00	Ibarbalz et al. 2019	PRJEB9737	ERP010877	ERR3518716	amplicon	PCR	paired	Illumina HiSeq 2500	fastq, sra
TA9_76	0	5471150	0	73.3802	-168.232	5	Boreal Polar Province	2013-09-11T21:37:00	Ibarbalz et al. 2019	PRJEB9737	ERP010877	ERR3518696	amplicon	PCR	paired	Illumina HiSeq 2500	fastq, sra
TA9_77	0	4338338	0	64.7534	-53.0893	5	Boreal Polar Province	2013-10-23T12:52:00	Ibarbalz et al. 2019	PRJEB9737	ERP010877	ERR3518660	amplicon	PCR	paired	Illumina HiSeq 2500	fastq, sra
TA9_78	0	4229424	0	78.3208	91.6222	18	Boreal Polar Province	2013-08-15T10:51:00	Ibarbalz et al. 2019	PRJEB9737	ERP010877	ERR3518723	amplicon	PCR	paired	Illumina HiSeq 2500	fastq, sra
TA9_79	0	4866400	0	70.9574	-53.5989	5	Boreal Polar Province	2013-10-12T11:09:00	Ibarbalz et al. 2019	PRJEB9737	ERP010877	ERR3518672	amplicon	PCR	paired	Illumina HiSeq 2500	fastq, sra
TA9_8	0	3587593	0	72.6406	44.1545	5	Boreal Polar Province	2013-07-01T08:04:00	Ibarbalz et al. 2019	PRJEB9737	ERP010877	ERR3518785	amplicon	PCR	paired	Illumina HiSeq 2500	fastq, sra
TA9_80	0	3652060	0	72.6025	44.1798	40	Boreal Polar Province	2013-07-01T15:39:00	Ibarbalz et al. 2019	PRJEB9737	ERP010877	ERR3518784	amplicon	PCR	paired	Illumina HiSeq 2500	fastq, sra
TA9_81	0	4170466	0	70.9574	-53.5989	5	Boreal Polar Province	2013-10-12T11:09:00	Ibarbalz et al. 2019	PRJEB9737	ERP010877	ERR3518674	amplicon	PCR	paired	Illumina HiSeq 2500	fastq, sra
TA9_82	0	3389190	0	78.3322	91.6427	20	Boreal Polar Province	2013-08-15T10:16:00	Ibarbalz et al. 2019	PRJEB9737	ERP010877	ERR3518725	amplicon	PCR	paired	Illumina HiSeq 2500	fastq, sra
TA9_83	0	2961720	0	54.5305	-16.9377	5	North Atlantic Drift Province	2013-05-24T05:36:00	Ibarbalz et al. 2019	PRJEB9737	ERP010877	ERR3518815	amplicon	PCR	paired	Illumina HiSeq 2500	fastq, sra
TA9_84	0	2681713	0	77.9028	117.154	5	Boreal Polar Province	2013-08-27T01:53:00	Ibarbalz et al. 2019	PRJEB9737	ERP010877	ERR3518719	amplicon	PCR	paired	Illumina HiSeq 2500	fastq, sra
TA9_85	0	3403724	0	69.1136	-51.5086	5	Boreal Polar Province	2013-10-20T10:34:00	Ibarbalz et al. 2019	PRJEB9737	ERP010877	ERR3518668	amplicon	PCR	paired	Illumina HiSeq 2500	fastq, sra
TA9_86	0	3861504	0	69.1163	-51.5714	5	Boreal Polar Province	2013-10-20T12:47:00	Ibarbalz et al. 2019	PRJEB9737	ERP010877	ERR3518666	amplicon	PCR	paired	Illumina HiSeq 2500	fastq, sra
TA9_87	0	3731435	0	77.9668	116.656	20	Boreal Polar Province	2013-08-27T11:40:00	Ibarbalz et al. 2019	PRJEB9737	ERP010877	ERR3518718	amplicon	PCR	paired	Illumina HiSeq 2500	fastq, sra
TA9_88	0	3516243	0	78.2518	91.8557	5	Boreal Polar Province	2013-08-15T00:30:00	Ibarbalz et al. 2019	PRJEB9737	ERP010877	ERR3518726	amplicon	PCR	paired	Illumina HiSeq 2500	fastq, sra
TA9_89	0	3896474	0	67.1675	0.2177	651	Atlantic Arctic Province	2013-06-04T09:05:00	Ibarbalz et al. 2019	PRJEB9737	ERP010877	ERR3518805	amplicon	PCR	paired	Illumina HiSeq 2500	fastq, sra
TA9_9	0	3549766	0	67.161	0.3964	25	Atlantic Arctic Province	2013-06-03T15:27:00	Ibarbalz et al. 2019	PRJEB9737	ERP010877	ERR3518806	amplicon	PCR	paired	Illumina HiSeq 2500	fastq, sra
TA9_90	0	2917067	0	74.3253	-85.9172	5	Boreal Polar Province	2013-09-30T18:04:00	Ibarbalz et al. 2019	PRJEB9737	ERP010877	ERR3518684	amplicon	PCR	paired	Illumina HiSeq 2500	fastq, sra
TA9_91	0	4462322	0	64.7	-52.996	351	Boreal Polar Province	2013-10-23T17:36:00	Ibarbalz et al. 2019	PRJEB9737	ERP010877	ERR3518665	amplicon	PCR	paired	Illumina HiSeq 2500	fastq, sra
TA9_92	0	6670294	0	79.2233	66.3435	5	Boreal Polar Province	2013-07-10T03:58:00	Ibarbalz et al. 2019	PRJEB9737	ERP010877	ERR3518769, ERR3518770	amplicon	PCR	paired	Illumina HiSeq 2500	fastq, sra
TA9_93	0	3495545	0	54.5651	-16.8346	5	North Atlantic Drift Province	2013-05-24T07:54:00	Ibarbalz et al. 2019	PRJEB9737	ERP010877	ERR3518810	amplicon	PCR	paired	Illumina HiSeq 2500	fastq, sra
TA9_94	0	8275980	0	74.8283	76.2096	30	Boreal Polar Province	2013-07-18T08:27:00	Ibarbalz et al. 2019	PRJEB9737	ERP010877	ERR3518743, ERR3518744	amplicon	PCR	paired	Illumina HiSeq 2500	fastq, sra
TA9_95	0	6421567	0	77.1604	73.2057	5	Boreal Polar Province	2013-07-15T02:11:00	Ibarbalz et al. 2019	PRJEB9737	ERP010877	ERR3518753, ERR3518754	amplicon	PCR	paired	Illumina HiSeq 2500	fastq, sra
TA9_96	0	2511150	0	61.5427	-55.9869	5	Boreal Polar Province	2013-10-27T10:16:00	Ibarbalz et al. 2019	PRJEB9737	ERP010877	ERR3518656	amplicon	PCR	paired	Illumina HiSeq 2500	fastq, sra
TA9_97	0	3180509	0	54.5451	-16.7943	40	North Atlantic Drift Province	2013-05-25T09:07:00	Ibarbalz et al. 2019	PRJEB9737	ERP010877	ERR3518819	amplicon	PCR	paired	Illumina HiSeq 2500	fastq, sra
TA9_98	0	3748383	0	74.3207	-85.7363	35	Boreal Polar Province	2013-09-30T20:01:00	Ibarbalz et al. 2019	PRJEB9737	ERP010877	ERR3518685	amplicon	PCR	paired	Illumina HiSeq 2500	fastq, sra
TA9_99	0	3769461	0	72.4693	-71.892	5	Boreal Polar Province	2013-10-08T12:15:00	Ibarbalz et al. 2019	PRJEB9737	ERP010877	ERR3518680	amplicon	PCR	paired	Illumina HiSeq 2500	fastq, sra
SAMEA6614647	10	2804623	3.57	54.1883	7.9	0-0.5	Germany, North Sea, Helgoland	2018-12-18	Kase et al. 2020	PRJEB37135	ERP120435	ERR3980628	amplicon	PCR	paired	Illumina MiSeq	fastq, sra
SAMEA6614685	3	152047	19.73	54.1883	7.9	0-0.5	Germany, North Sea, Helgoland	2019-03-07	Kase et al. 2020	PRJEB37135	ERP120435	ERR3980830	amplicon	PCR	paired	Illumina MiSeq	fastq, sra
SAMEA6614473	2	181124	11.04	54.1883	7.9	0-0.5	Germany, North Sea, Helgoland	2017-09-07	Kase et al. 2020	PRJEB37135	ERP120435	ERR3980625	amplicon	PCR	paired	Illumina MiSeq	fastq, sra
SAMEA6614665	1	162061	6.17	54.1883	7.9	0-0.5	Germany, North Sea, Helgoland	2018-12-20	Kase et al. 2020	PRJEB37135	ERP120435	ERR3980813	amplicon	PCR	paired	Illumina MiSeq	fastq, sra
SAMEA6614704	1	96850	10.33	54.1883	7.9	0-0.5	Germany, North Sea, Helgoland	2016-04-05	Kase et al. 2020	PRJEB37135	ERP120435	ERR3980847	amplicon	PCR	paired	Illumina MiSeq	fastq, sra
SAMEA6614503	0	219084	0	54.1883	7.9	0-0.5	Germany, North Sea, Helgoland	2017-02-07	Kase et al. 2020	PRJEB37135	ERP120435	ERR3980596	amplicon	PCR	paired	Illumina MiSeq	fastq, sra
SAMEA6614504	0	NA	NA	54.1883	7.9	0-0.5	Germany, North Sea, Helgoland	2017-02-09	Kase et al. 2020	PRJEB37135	ERP120435	ERR3980597	amplicon	PCR	paired	Illumina MiSeq	fastq, sra
SAMEA6614513	0	NA	NA	54.1883	7.9	0-0.5	Germany, North Sea, Helgoland	2017-03-09	Kase et al. 2020	PRJEB37135	ERP120435	ERR3980598	amplicon	PCR	paired	Illumina MiSeq	fastq, sra
SAMEA6614460	0	NA	NA	54.1883	7.9	0-0.5	Germany, North Sea, Helgoland	2017-07-27	Kase et al. 2020	PRJEB37135	ERP120435	ERR3980599	amplicon	PCR	paired	Illumina MiSeq	fastq, sra
SAMEA6614522	0	NA	NA	54.1883	7.9	0-0.5	Germany, North Sea, Helgoland	2017-04-11	Kase et al. 2020	PRJEB37135	ERP120435	ERR3980600	amplicon	PCR	paired	Illumina MiSeq	fastq, sra
SAMEA6614461	0	NA	NA	54.1883	7.9	0-0.5	Germany, North Sea, Helgoland	2017-08-01	Kase et al. 2020	PRJEB37135	ERP120435	ERR3980601	amplicon	PCR	paired	Illumina MiSeq	fastq, sra
SAMEA6614531	0	NA	NA	54.1883	7.9	0-0.5	Germany, North Sea, Helgoland	2017-05-09	Kase et al. 2020	PRJEB37135	ERP120435	ERR3980602	amplicon	PCR	paired	Illumina MiSeq	fastq, sra
SAMEA6614462	0	NA	NA	54.1883	7.9	0-0.5	Germany, North Sea, Helgoland	2017-08-03	Kase et al. 2020	PRJEB37135	ERP120435	ERR3980603	amplicon	PCR	paired	Illumina MiSeq	fastq, sra
SAMEA6614540	0	NA	NA	54.1883	7.9	0-0.5	Germany, North Sea, Helgoland	2017-06-08	Kase et al. 2020	PRJEB37135	ERP120435	ERR3980604	amplicon	PCR	paired	Illumina MiSeq	fastq, sra
SAMEA6614463	0	NA	NA	54.1883	7.9	0-0.5	Germany, North Sea, Helgoland	2017-08-08	Kase et al. 2020	PRJEB37135	ERP120435	ERR3980605	amplicon	PCR	paired	Illumina MiSeq	fastq, sra
SAMEA6614549	0	NA	NA	54.1883	7.9	0-0.5	Germany, North Sea, Helgoland	2017-07-06	Kase et al. 2020	PRJEB37135	ERP120435	ERR3980606	amplicon	PCR	paired	Illumina MiSeq	fastq, sra
SAMEA6614464	0	NA	NA	54.1883	7.9	0-0.5	Germany, North Sea, Helgoland	2017-08-10	Kase et al. 2020	PRJEB37135	ERP120435	ERR3980607	amplicon	PCR	paired	Illumina MiSeq	fastq, sra
SAMEA6614557	0	NA	NA	54.1883	7.9	0-0.5	Germany, North Sea, Helgoland	2017-12-12	Kase et al. 2020	PRJEB37135	ERP120435	ERR3980608	amplicon	PCR	paired	Illumina MiSeq	fastq, sra
SAMEA6614465	0	NA	NA	54.1883	7.9	0-0.5	Germany, North Sea, Helgoland	2017-08-15	Kase et al. 2020	PRJEB37135	ERP120435	ERR3980609	amplicon	PCR	paired	Illumina MiSeq	fastq, sra
SAMEA6614566	0	NA	NA	54.1883	7.9	0-0.5	Germany, North Sea, Helgoland	2018-01-18	Kase et al. 2020	PRJEB37135	ERP120435	ERR3980610	amplicon	PCR	paired	Illumina MiSeq	fastq, sra
SAMEA6614466	0	NA	NA	54.1883	7.9	0-0.5	Germany, North Sea, Helgoland	2017-08-17	Kase et al. 2020	PRJEB37135	ERP120435	ERR3980611	amplicon	PCR	paired	Illumina MiSeq	fastq, sra
SAMEA6614575	0	NA	NA	54.1883	7.9	0-0.5	Germany, North Sea, Helgoland	2018-02-22	Kase et al. 2020	PRJEB37135	ERP120435	ERR3980612	amplicon	PCR	paired	Illumina MiSeq	fastq, sra
SAMEA6614467	0	NA	NA	54.1883	7.9	0-0.5	Germany, North Sea, Helgoland	2017-08-22	Kase et al. 2020	PRJEB37135	ERP120435	ERR3980613	amplicon	PCR	paired	Illumina MiSeq	fastq, sra
SAMEA6614584	0	NA	NA	54.1883	7.9	0-0.5	Germany, North Sea, Helgoland	2018-03-29	Kase et al. 2020	PRJEB37135	ERP120435	ERR3980614	amplicon	PCR	paired	Illumina MiSeq	fastq, sra
SAMEA6614468	0	NA	NA	54.1883	7.9	0-0.5	Germany, North Sea, Helgoland	2017-08-24	Kase et al. 2020	PRJEB37135	ERP120435	ERR3980615	amplicon	PCR	paired	Illumina MiSeq	fastq, sra
SAMEA6614593	0	NA	NA	54.1883	7.9	0-0.5	Germany, North Sea, Helgoland	2018-05-03	Kase et al. 2020	PRJEB37135	ERP120435	ERR3980616	amplicon	PCR	paired	Illumina MiSeq	fastq, sra
SAMEA6614469	0	NA	NA	54.1883	7.9	0-0.5	Germany, North Sea, Helgoland	2017-08-29	Kase et al. 2020	PRJEB37135	ERP120435	ERR3980617	amplicon	PCR	paired	Illumina MiSeq	fastq, sra
SAMEA6614602	0	NA	NA	54.1883	7.9	0-0.5	Germany, North Sea, Helgoland	2018-06-12	Kase et al. 2020	PRJEB37135	ERP120435	ERR3980618	amplicon	PCR	paired	Illumina MiSeq	fastq, sra
SAMEA6614470	0	NA	NA	54.1883	7.9	0-0.5	Germany, North Sea, Helgoland	2017-08-31	Kase et al. 2020	PRJEB37135	ERP120435	ERR3980619	amplicon	PCR	paired	Illumina MiSeq	fastq, sra
SAMEA6614611	0	NA	NA	54.1883	7.9	0-0.5	Germany, North Sea, Helgoland	2018-07-31	Kase et al. 2020	PRJEB37135	ERP120435	ERR3980620	amplicon	PCR	paired	Illumina MiSeq	fastq, sra
SAMEA6614471	0	NA	NA	54.1883	7.9	0-0.5	Germany, North Sea, Helgoland	2017-09-05	Kase et al. 2020	PRJEB37135	ERP120435	ERR3980621	amplicon	PCR	paired	Illumina MiSeq	fastq, sra
SAMEA6614620	0	NA	NA	54.1883	7.9	0-0.5	Germany, North Sea, Helgoland	2018-09-04	Kase et al. 2020	PRJEB37135	ERP120435	ERR3980622	amplicon	PCR	paired	Illumina MiSeq	fastq, sra
SAMEA6614472	0	NA	NA	54.1883	7.9	0-0.5	Germany, North Sea, Helgoland	2016-12-29	Kase et al. 2020	PRJEB37135	ERP120435	ERR3980623	amplicon	PCR	paired	Illumina MiSeq	fastq, sra
SAMEA6614629	0	NA	NA	54.1883	7.9	0-0.5	Germany, North Sea, Helgoland	2018-10-04	Kase et al. 2020	PRJEB37135	ERP120435	ERR3980624	amplicon	PCR	paired	Illumina MiSeq	fastq, sra
SAMEA6614638	0	NA	NA	54.1883	7.9	0-0.5	Germany, North Sea, Helgoland	2018-11-13	Kase et al. 2020	PRJEB37135	ERP120435	ERR3980626	amplicon	PCR	paired	Illumina MiSeq	fastq, sra
SAMEA6614474	0	NA	NA	54.1883	7.9	0-0.5	Germany, North Sea, Helgoland	2017-09-12	Kase et al. 2020	PRJEB37135	ERP120435	ERR3980627	amplicon	PCR	paired	Illumina MiSeq	fastq, sra
SAMEA6614475	0	NA	NA	54.1883	7.9	0-0.5	Germany, North Sea, Helgoland	2017-09-14	Kase et al. 2020	PRJEB37135	ERP120435	ERR3980629	amplicon	PCR	paired	Illumina MiSeq	fastq, sra
SAMEA6614655	0	NA	NA	54.1883	7.9	0-0.5	Germany, North Sea, Helgoland	2018-06-27	Kase et al. 2020	PRJEB37135	ERP120435	ERR3980630	amplicon	PCR	paired	Illumina MiSeq	fastq, sra
SAMEA6614476	0	NA	NA	54.1883	7.9	0-0.5	Germany, North Sea, Helgoland	2017-09-19	Kase et al. 2020	PRJEB37135	ERP120435	ERR3980631	amplicon	PCR	paired	Illumina MiSeq	fastq, sra
SAMEA6614664	0	NA	NA	54.1883	7.9	0-0.5	Germany, North Sea, Helgoland	2018-07-25	Kase et al. 2020	PRJEB37135	ERP120435	ERR3980632	amplicon	PCR	paired	Illumina MiSeq	fastq, sra
SAMEA6614477	0	NA	NA	54.1883	7.9	0-0.5	Germany, North Sea, Helgoland	2017-09-21	Kase et al. 2020	PRJEB37135	ERP120435	ERR3980633	amplicon	PCR	paired	Illumina MiSeq	fastq, sra
SAMEA6614674	0	NA	NA	54.1883	7.9	0-0.5	Germany, North Sea, Helgoland	2019-01-29	Kase et al. 2020	PRJEB37135	ERP120435	ERR3980634	amplicon	PCR	paired	Illumina MiSeq	fastq, sra
SAMEA6614478	0	NA	NA	54.1883	7.9	0-0.5	Germany, North Sea, Helgoland	2017-09-26	Kase et al. 2020	PRJEB37135	ERP120435	ERR3980635	amplicon	PCR	paired	Illumina MiSeq	fastq, sra
SAMEA6614683	0	NA	NA	54.1883	7.9	0-0.5	Germany, North Sea, Helgoland	2019-02-28	Kase et al. 2020	PRJEB37135	ERP120435	ERR3980636	amplicon	PCR	paired	Illumina MiSeq	fastq, sra
SAMEA6614479	0	NA	NA	54.1883	7.9	0-0.5	Germany, North Sea, Helgoland	2017-09-28	Kase et al. 2020	PRJEB37135	ERP120435	ERR3980637	amplicon	PCR	paired	Illumina MiSeq	fastq, sra
SAMEA6614692	0	NA	NA	54.1883	7.9	0-0.5	Germany, North Sea, Helgoland	2016-03-16	Kase et al. 2020	PRJEB37135	ERP120435	ERR3980638	amplicon	PCR	paired	Illumina MiSeq	fastq, sra
SAMEA6614480	0	NA	NA	54.1883	7.9	0-0.5	Germany, North Sea, Helgoland	2017-01-03	Kase et al. 2020	PRJEB37135	ERP120435	ERR3980639	amplicon	PCR	paired	Illumina MiSeq	fastq, sra
SAMEA6614701	0	NA	NA	54.1883	7.9	0-0.5	Germany, North Sea, Helgoland	2016-03-31	Kase et al. 2020	PRJEB37135	ERP120435	ERR3980640	amplicon	PCR	paired	Illumina MiSeq	fastq, sra
SAMEA6614481	0	NA	NA	54.1883	7.9	0-0.5	Germany, North Sea, Helgoland	2017-10-05	Kase et al. 2020	PRJEB37135	ERP120435	ERR3980641	amplicon	PCR	paired	Illumina MiSeq	fastq, sra
SAMEA6614710	0	NA	NA	54.1883	7.9	0-0.5	Germany, North Sea, Helgoland	2016-04-13	Kase et al. 2020	PRJEB37135	ERP120435	ERR3980642	amplicon	PCR	paired	Illumina MiSeq	fastq, sra
SAMEA6614482	0	NA	NA	54.1883	7.9	0-0.5	Germany, North Sea, Helgoland	2017-10-10	Kase et al. 2020	PRJEB37135	ERP120435	ERR3980643	amplicon	PCR	paired	Illumina MiSeq	fastq, sra
SAMEA6614719	0	NA	NA	54.1883	7.9	0-0.5	Germany, North Sea, Helgoland	2016-04-26	Kase et al. 2020	PRJEB37135	ERP120435	ERR3980644	amplicon	PCR	paired	Illumina MiSeq	fastq, sra
SAMEA6614483	0	NA	NA	54.1883	7.9	0-0.5	Germany, North Sea, Helgoland	2017-10-12	Kase et al. 2020	PRJEB37135	ERP120435	ERR3980645	amplicon	PCR	paired	Illumina MiSeq	fastq, sra
SAMEA6614728	0	NA	NA	54.1883	7.9	0-0.5	Germany, North Sea, Helgoland	2016-05-12	Kase et al. 2020	PRJEB37135	ERP120435	ERR3980646	amplicon	PCR	paired	Illumina MiSeq	fastq, sra
SAMEA6614484	0	NA	NA	54.1883	7.9	0-0.5	Germany, North Sea, Helgoland	2017-10-17	Kase et al. 2020	PRJEB37135	ERP120435	ERR3980647	amplicon	PCR	paired	Illumina MiSeq	fastq, sra
SAMEA6614737	0	NA	NA	54.1883	7.9	0-0.5	Germany, North Sea, Helgoland	2016-05-26	Kase et al. 2020	PRJEB37135	ERP120435	ERR3980648	amplicon	PCR	paired	Illumina MiSeq	fastq, sra
SAMEA6614485	0	NA	NA	54.1883	7.9	0-0.5	Germany, North Sea, Helgoland	2017-10-19	Kase et al. 2020	PRJEB37135	ERP120435	ERR3980649	amplicon	PCR	paired	Illumina MiSeq	fastq, sra
SAMEA6614486	0	NA	NA	54.1883	7.9	0-0.5	Germany, North Sea, Helgoland	2017-10-24	Kase et al. 2020	PRJEB37135	ERP120435	ERR3980650	amplicon	PCR	paired	Illumina MiSeq	fastq, sra
SAMEA6614487	0	NA	NA	54.1883	7.9	0-0.5	Germany, North Sea, Helgoland	2017-10-26	Kase et al. 2020	PRJEB37135	ERP120435	ERR3980651	amplicon	PCR	paired	Illumina MiSeq	fastq, sra
SAMEA6614488	0	NA	NA	54.1883	7.9	0-0.5	Germany, North Sea, Helgoland	2017-11-02	Kase et al. 2020	PRJEB37135	ERP120435	ERR3980652	amplicon	PCR	paired	Illumina MiSeq	fastq, sra
SAMEA6614489	0	NA	NA	54.1883	7.9	0-0.5	Germany, North Sea, Helgoland	2017-11-07	Kase et al. 2020	PRJEB37135	ERP120435	ERR3980653	amplicon	PCR	paired	Illumina MiSeq	fastq, sra
SAMEA6614490	0	NA	NA	54.1883	7.9	0-0.5	Germany, North Sea, Helgoland	2017-11-09	Kase et al. 2020	PRJEB37135	ERP120435	ERR3980654	amplicon	PCR	paired	Illumina MiSeq	fastq, sra
SAMEA6614491	0	NA	NA	54.1883	7.9	0-0.5	Germany, North Sea, Helgoland	2017-11-14	Kase et al. 2020	PRJEB37135	ERP120435	ERR3980655	amplicon	PCR	paired	Illumina MiSeq	fastq, sra
SAMEA6614492	0	NA	NA	54.1883	7.9	0-0.5	Germany, North Sea, Helgoland	2017-01-05	Kase et al. 2020	PRJEB37135	ERP120435	ERR3980656	amplicon	PCR	paired	Illumina MiSeq	fastq, sra
SAMEA6614493	0	NA	NA	54.1883	7.9	0-0.5	Germany, North Sea, Helgoland	2017-11-16	Kase et al. 2020	PRJEB37135	ERP120435	ERR3980657	amplicon	PCR	paired	Illumina MiSeq	fastq, sra
SAMEA6614494	0	NA	NA	54.1883	7.9	0-0.5	Germany, North Sea, Helgoland	2017-11-21	Kase et al. 2020	PRJEB37135	ERP120435	ERR3980658	amplicon	PCR	paired	Illumina MiSeq	fastq, sra
SAMEA6614495	0	NA	NA	54.1883	7.9	0-0.5	Germany, North Sea, Helgoland	2017-01-10	Kase et al. 2020	PRJEB37135	ERP120435	ERR3980659	amplicon	PCR	paired	Illumina MiSeq	fastq, sra
SAMEA6614496	0	NA	NA	54.1883	7.9	0-0.5	Germany, North Sea, Helgoland	2017-01-12	Kase et al. 2020	PRJEB37135	ERP120435	ERR3980660	amplicon	PCR	paired	Illumina MiSeq	fastq, sra
SAMEA6614497	0	NA	NA	54.1883	7.9	0-0.5	Germany, North Sea, Helgoland	2017-01-17	Kase et al. 2020	PRJEB37135	ERP120435	ERR3980661	amplicon	PCR	paired	Illumina MiSeq	fastq, sra
SAMEA6614498	0	NA	NA	54.1883	7.9	0-0.5	Germany, North Sea, Helgoland	2017-01-19	Kase et al. 2020	PRJEB37135	ERP120435	ERR3980662	amplicon	PCR	paired	Illumina MiSeq	fastq, sra
SAMEA6614499	0	NA	NA	54.1883	7.9	0-0.5	Germany, North Sea, Helgoland	2017-01-24	Kase et al. 2020	PRJEB37135	ERP120435	ERR3980663	amplicon	PCR	paired	Illumina MiSeq	fastq, sra
SAMEA6614500	0	NA	NA	54.1883	7.9	0-0.5	Germany, North Sea, Helgoland	2017-01-26	Kase et al. 2020	PRJEB37135	ERP120435	ERR3980664	amplicon	PCR	paired	Illumina MiSeq	fastq, sra
SAMEA6614501	0	NA	NA	54.1883	7.9	0-0.5	Germany, North Sea, Helgoland	2017-01-31	Kase et al. 2020	PRJEB37135	ERP120435	ERR3980665	amplicon	PCR	paired	Illumina MiSeq	fastq, sra
SAMEA6614502	0	NA	NA	54.1883	7.9	0-0.5	Germany, North Sea, Helgoland	2017-02-02	Kase et al. 2020	PRJEB37135	ERP120435	ERR3980666	amplicon	PCR	paired	Illumina MiSeq	fastq, sra
SAMEA6614458	0	NA	NA	54.1883	7.9	0-0.5	Germany, North Sea, Helgoland	2016-12-06	Kase et al. 2020	PRJEB37135	ERP120435	ERR3980667	amplicon	PCR	paired	Illumina MiSeq	fastq, sra
SAMEA6614459	0	NA	NA	54.1883	7.9	0-0.5	Germany, North Sea, Helgoland	2017-07-25	Kase et al. 2020	PRJEB37135	ERP120435	ERR3980668	amplicon	PCR	paired	Illumina MiSeq	fastq, sra
SAMEA6614505	0	NA	NA	54.1883	7.9	0-0.5	Germany, North Sea, Helgoland	2017-02-14	Kase et al. 2020	PRJEB37135	ERP120435	ERR3980669	amplicon	PCR	paired	Illumina MiSeq	fastq, sra
SAMEA6614506	0	NA	NA	54.1883	7.9	0-0.5	Germany, North Sea, Helgoland	2017-02-16	Kase et al. 2020	PRJEB37135	ERP120435	ERR3980670	amplicon	PCR	paired	Illumina MiSeq	fastq, sra
SAMEA6614507	0	NA	NA	54.1883	7.9	0-0.5	Germany, North Sea, Helgoland	2017-02-21	Kase et al. 2020	PRJEB37135	ERP120435	ERR3980671	amplicon	PCR	paired	Illumina MiSeq	fastq, sra
SAMEA6614508	0	NA	NA	54.1883	7.9	0-0.5	Germany, North Sea, Helgoland	2017-02-23	Kase et al. 2020	PRJEB37135	ERP120435	ERR3980672	amplicon	PCR	paired	Illumina MiSeq	fastq, sra
SAMEA6614509	0	NA	NA	54.1883	7.9	0-0.5	Germany, North Sea, Helgoland	2017-02-28	Kase et al. 2020	PRJEB37135	ERP120435	ERR3980673	amplicon	PCR	paired	Illumina MiSeq	fastq, sra
SAMEA6614510	0	NA	NA	54.1883	7.9	0-0.5	Germany, North Sea, Helgoland	2017-03-02	Kase et al. 2020	PRJEB37135	ERP120435	ERR3980674	amplicon	PCR	paired	Illumina MiSeq	fastq, sra
SAMEA6614511	0	NA	NA	54.1883	7.9	0-0.5	Germany, North Sea, Helgoland	2016-12-13	Kase et al. 2020	PRJEB37135	ERP120435	ERR3980675	amplicon	PCR	paired	Illumina MiSeq	fastq, sra
SAMEA6614512	0	NA	NA	54.1883	7.9	0-0.5	Germany, North Sea, Helgoland	2017-03-07	Kase et al. 2020	PRJEB37135	ERP120435	ERR3980676	amplicon	PCR	paired	Illumina MiSeq	fastq, sra
SAMEA6614514	0	NA	NA	54.1883	7.9	0-0.5	Germany, North Sea, Helgoland	2017-03-14	Kase et al. 2020	PRJEB37135	ERP120435	ERR3980677	amplicon	PCR	paired	Illumina MiSeq	fastq, sra
SAMEA6614515	0	NA	NA	54.1883	7.9	0-0.5	Germany, North Sea, Helgoland	2017-03-16	Kase et al. 2020	PRJEB37135	ERP120435	ERR3980678	amplicon	PCR	paired	Illumina MiSeq	fastq, sra
SAMEA6614516	0	NA	NA	54.1883	7.9	0-0.5	Germany, North Sea, Helgoland	2017-03-21	Kase et al. 2020	PRJEB37135	ERP120435	ERR3980679	amplicon	PCR	paired	Illumina MiSeq	fastq, sra
SAMEA6614517	0	NA	NA	54.1883	7.9	0-0.5	Germany, North Sea, Helgoland	2017-03-23	Kase et al. 2020	PRJEB37135	ERP120435	ERR3980680	amplicon	PCR	paired	Illumina MiSeq	fastq, sra
SAMEA6614518	0	NA	NA	54.1883	7.9	0-0.5	Germany, North Sea, Helgoland	2017-03-28	Kase et al. 2020	PRJEB37135	ERP120435	ERR3980681	amplicon	PCR	paired	Illumina MiSeq	fastq, sra
SAMEA6614519	0	NA	NA	54.1883	7.9	0-0.5	Germany, North Sea, Helgoland	2017-03-30	Kase et al. 2020	PRJEB37135	ERP120435	ERR3980682	amplicon	PCR	paired	Illumina MiSeq	fastq, sra
SAMEA6614520	0	NA	NA	54.1883	7.9	0-0.5	Germany, North Sea, Helgoland	2017-04-04	Kase et al. 2020	PRJEB37135	ERP120435	ERR3980683	amplicon	PCR	paired	Illumina MiSeq	fastq, sra
SAMEA6614521	0	NA	NA	54.1883	7.9	0-0.5	Germany, North Sea, Helgoland	2017-04-06	Kase et al. 2020	PRJEB37135	ERP120435	ERR3980684	amplicon	PCR	paired	Illumina MiSeq	fastq, sra
SAMEA6614523	0	NA	NA	54.1883	7.9	0-0.5	Germany, North Sea, Helgoland	2017-04-13	Kase et al. 2020	PRJEB37135	ERP120435	ERR3980685	amplicon	PCR	paired	Illumina MiSeq	fastq, sra
SAMEA6614524	0	NA	NA	54.1883	7.9	0-0.5	Germany, North Sea, Helgoland	2017-04-18	Kase et al. 2020	PRJEB37135	ERP120435	ERR3980686	amplicon	PCR	paired	Illumina MiSeq	fastq, sra
SAMEA6614525	0	NA	NA	54.1883	7.9	0-0.5	Germany, North Sea, Helgoland	2016-12-15	Kase et al. 2020	PRJEB37135	ERP120435	ERR3980687	amplicon	PCR	paired	Illumina MiSeq	fastq, sra
SAMEA6614526	0	NA	NA	54.1883	7.9	0-0.5	Germany, North Sea, Helgoland	2017-04-20	Kase et al. 2020	PRJEB37135	ERP120435	ERR3980688	amplicon	PCR	paired	Illumina MiSeq	fastq, sra
SAMEA6614527	0	NA	NA	54.1883	7.9	0-0.5	Germany, North Sea, Helgoland	2017-04-25	Kase et al. 2020	PRJEB37135	ERP120435	ERR3980689	amplicon	PCR	paired	Illumina MiSeq	fastq, sra
SAMEA6614528	0	NA	NA	54.1883	7.9	0-0.5	Germany, North Sea, Helgoland	2017-04-27	Kase et al. 2020	PRJEB37135	ERP120435	ERR3980690	amplicon	PCR	paired	Illumina MiSeq	fastq, sra
SAMEA6614529	0	NA	NA	54.1883	7.9	0-0.5	Germany, North Sea, Helgoland	2017-05-02	Kase et al. 2020	PRJEB37135	ERP120435	ERR3980691	amplicon	PCR	paired	Illumina MiSeq	fastq, sra
SAMEA6614530	0	NA	NA	54.1883	7.9	0-0.5	Germany, North Sea, Helgoland	2017-05-04	Kase et al. 2020	PRJEB37135	ERP120435	ERR3980692	amplicon	PCR	paired	Illumina MiSeq	fastq, sra
SAMEA6614532	0	NA	NA	54.1883	7.9	0-0.5	Germany, North Sea, Helgoland	2017-05-11	Kase et al. 2020	PRJEB37135	ERP120435	ERR3980693	amplicon	PCR	paired	Illumina MiSeq	fastq, sra
SAMEA6614533	0	NA	NA	54.1883	7.9	0-0.5	Germany, North Sea, Helgoland	2016-12-20	Kase et al. 2020	PRJEB37135	ERP120435	ERR3980694	amplicon	PCR	paired	Illumina MiSeq	fastq, sra
SAMEA6614534	0	NA	NA	54.1883	7.9	0-0.5	Germany, North Sea, Helgoland	2017-05-16	Kase et al. 2020	PRJEB37135	ERP120435	ERR3980695	amplicon	PCR	paired	Illumina MiSeq	fastq, sra
SAMEA6614535	0	NA	NA	54.1883	7.9	0-0.5	Germany, North Sea, Helgoland	2017-05-18	Kase et al. 2020	PRJEB37135	ERP120435	ERR3980696	amplicon	PCR	paired	Illumina MiSeq	fastq, sra
SAMEA6614536	0	NA	NA	54.1883	7.9	0-0.5	Germany, North Sea, Helgoland	2017-05-23	Kase et al. 2020	PRJEB37135	ERP120435	ERR3980697	amplicon	PCR	paired	Illumina MiSeq	fastq, sra
SAMEA6614537	0	NA	NA	54.1883	7.9	0-0.5	Germany, North Sea, Helgoland	2017-05-30	Kase et al. 2020	PRJEB37135	ERP120435	ERR3980698	amplicon	PCR	paired	Illumina MiSeq	fastq, sra
SAMEA6614538	0	NA	NA	54.1883	7.9	0-0.5	Germany, North Sea, Helgoland	2017-06-01	Kase et al. 2020	PRJEB37135	ERP120435	ERR3980699	amplicon	PCR	paired	Illumina MiSeq	fastq, sra
SAMEA6614539	0	NA	NA	54.1883	7.9	0-0.5	Germany, North Sea, Helgoland	2017-06-06	Kase et al. 2020	PRJEB37135	ERP120435	ERR3980700	amplicon	PCR	paired	Illumina MiSeq	fastq, sra
SAMEA6614541	0	NA	NA	54.1883	7.9	0-0.5	Germany, North Sea, Helgoland	2017-06-13	Kase et al. 2020	PRJEB37135	ERP120435	ERR3980701	amplicon	PCR	paired	Illumina MiSeq	fastq, sra
SAMEA6614542	0	NA	NA	54.1883	7.9	0-0.5	Germany, North Sea, Helgoland	2017-06-15	Kase et al. 2020	PRJEB37135	ERP120435	ERR3980702	amplicon	PCR	paired	Illumina MiSeq	fastq, sra
SAMEA6614543	0	NA	NA	54.1883	7.9	0-0.5	Germany, North Sea, Helgoland	2017-06-20	Kase et al. 2020	PRJEB37135	ERP120435	ERR3980703	amplicon	PCR	paired	Illumina MiSeq	fastq, sra
SAMEA6614544	0	NA	NA	54.1883	7.9	0-0.5	Germany, North Sea, Helgoland	2017-06-22	Kase et al. 2020	PRJEB37135	ERP120435	ERR3980704	amplicon	PCR	paired	Illumina MiSeq	fastq, sra
SAMEA6614545	0	NA	NA	54.1883	7.9	0-0.5	Germany, North Sea, Helgoland	2017-06-27	Kase et al. 2020	PRJEB37135	ERP120435	ERR3980705	amplicon	PCR	paired	Illumina MiSeq	fastq, sra
SAMEA6614546	0	NA	NA	54.1883	7.9	0-0.5	Germany, North Sea, Helgoland	2016-12-22	Kase et al. 2020	PRJEB37135	ERP120435	ERR3980706	amplicon	PCR	paired	Illumina MiSeq	fastq, sra
SAMEA6614547	0	NA	NA	54.1883	7.9	0-0.5	Germany, North Sea, Helgoland	2017-06-29	Kase et al. 2020	PRJEB37135	ERP120435	ERR3980707	amplicon	PCR	paired	Illumina MiSeq	fastq, sra
SAMEA6614548	0	NA	NA	54.1883	7.9	0-0.5	Germany, North Sea, Helgoland	2017-07-04	Kase et al. 2020	PRJEB37135	ERP120435	ERR3980708	amplicon	PCR	paired	Illumina MiSeq	fastq, sra
SAMEA6614550	0	NA	NA	54.1883	7.9	0-0.5	Germany, North Sea, Helgoland	2017-07-11	Kase et al. 2020	PRJEB37135	ERP120435	ERR3980709	amplicon	PCR	paired	Illumina MiSeq	fastq, sra
SAMEA6614551	0	NA	NA	54.1883	7.9	0-0.5	Germany, North Sea, Helgoland	2017-07-13	Kase et al. 2020	PRJEB37135	ERP120435	ERR3980710	amplicon	PCR	paired	Illumina MiSeq	fastq, sra
SAMEA6614552	0	NA	NA	54.1883	7.9	0-0.5	Germany, North Sea, Helgoland	2017-07-18	Kase et al. 2020	PRJEB37135	ERP120435	ERR3980711	amplicon	PCR	paired	Illumina MiSeq	fastq, sra
SAMEA6614553	0	NA	NA	54.1883	7.9	0-0.5	Germany, North Sea, Helgoland	2017-07-20	Kase et al. 2020	PRJEB37135	ERP120435	ERR3980712	amplicon	PCR	paired	Illumina MiSeq	fastq, sra
SAMEA6614554	0	NA	NA	54.1883	7.9	0-0.5	Germany, North Sea, Helgoland	2017-11-23	Kase et al. 2020	PRJEB37135	ERP120435	ERR3980713	amplicon	PCR	paired	Illumina MiSeq	fastq, sra
SAMEA6614555	0	NA	NA	54.1883	7.9	0-0.5	Germany, North Sea, Helgoland	2017-11-28	Kase et al. 2020	PRJEB37135	ERP120435	ERR3980714	amplicon	PCR	paired	Illumina MiSeq	fastq, sra
SAMEA6614556	0	NA	NA	54.1883	7.9	0-0.5	Germany, North Sea, Helgoland	2017-11-30	Kase et al. 2020	PRJEB37135	ERP120435	ERR3980715	amplicon	PCR	paired	Illumina MiSeq	fastq, sra
SAMEA6614553	0	NA	NA	54.1883	7.9	0-0.5	Germany, North Sea, Helgoland	2017-07-20	Kase et al. 2020	PRJEB37135	ERP120435	ERR3980716	amplicon	PCR	paired	Illumina MiSeq	fastq, sra
SAMEA6614558	0	NA	NA	54.1883	7.9	0-0.5	Germany, North Sea, Helgoland	2017-12-14	Kase et al. 2020	PRJEB37135	ERP120435	ERR3980717	amplicon	PCR	paired	Illumina MiSeq	fastq, sra
SAMEA6614559	0	NA	NA	54.1883	7.9	0-0.5	Germany, North Sea, Helgoland	2017-12-19	Kase et al. 2020	PRJEB37135	ERP120435	ERR3980718	amplicon	PCR	paired	Illumina MiSeq	fastq, sra
SAMEA6614560	0	NA	NA	54.1883	7.9	0-0.5	Germany, North Sea, Helgoland	2017-12-21	Kase et al. 2020	PRJEB37135	ERP120435	ERR3980719	amplicon	PCR	paired	Illumina MiSeq	fastq, sra
SAMEA6614561	0	NA	NA	54.1883	7.9	0-0.5	Germany, North Sea, Helgoland	2017-12-28	Kase et al. 2020	PRJEB37135	ERP120435	ERR3980720	amplicon	PCR	paired	Illumina MiSeq	fastq, sra
SAMEA6614562	0	NA	NA	54.1883	7.9	0-0.5	Germany, North Sea, Helgoland	2018-01-02	Kase et al. 2020	PRJEB37135	ERP120435	ERR3980721	amplicon	PCR	paired	Illumina MiSeq	fastq, sra
SAMEA6614563	0	NA	NA	54.1883	7.9	0-0.5	Germany, North Sea, Helgoland	2018-01-04	Kase et al. 2020	PRJEB37135	ERP120435	ERR3980722	amplicon	PCR	paired	Illumina MiSeq	fastq, sra
SAMEA6614564	0	NA	NA	54.1883	7.9	0-0.5	Germany, North Sea, Helgoland	2018-01-11	Kase et al. 2020	PRJEB37135	ERP120435	ERR3980723	amplicon	PCR	paired	Illumina MiSeq	fastq, sra
SAMEA6614565	0	NA	NA	54.1883	7.9	0-0.5	Germany, North Sea, Helgoland	2018-01-16	Kase et al. 2020	PRJEB37135	ERP120435	ERR3980724	amplicon	PCR	paired	Illumina MiSeq	fastq, sra
SAMEA6614567	0	NA	NA	54.1883	7.9	0-0.5	Germany, North Sea, Helgoland	2018-01-23	Kase et al. 2020	PRJEB37135	ERP120435	ERR3980725	amplicon	PCR	paired	Illumina MiSeq	fastq, sra
SAMEA6614568	0	NA	NA	54.1883	7.9	0-0.5	Germany, North Sea, Helgoland	2018-01-25	Kase et al. 2020	PRJEB37135	ERP120435	ERR3980726	amplicon	PCR	paired	Illumina MiSeq	fastq, sra
SAMEA6614569	0	NA	NA	54.1883	7.9	0-0.5	Germany, North Sea, Helgoland	2018-01-30	Kase et al. 2020	PRJEB37135	ERP120435	ERR3980727	amplicon	PCR	paired	Illumina MiSeq	fastq, sra
SAMEA6614570	0	NA	NA	54.1883	7.9	0-0.5	Germany, North Sea, Helgoland	2018-02-01	Kase et al. 2020	PRJEB37135	ERP120435	ERR3980728	amplicon	PCR	paired	Illumina MiSeq	fastq, sra
SAMEA6614571	0	NA	NA	54.1883	7.9	0-0.5	Germany, North Sea, Helgoland	2018-02-06	Kase et al. 2020	PRJEB37135	ERP120435	ERR3980729	amplicon	PCR	paired	Illumina MiSeq	fastq, sra
SAMEA6614572	0	NA	NA	54.1883	7.9	0-0.5	Germany, North Sea, Helgoland	2018-02-08	Kase et al. 2020	PRJEB37135	ERP120435	ERR3980730	amplicon	PCR	paired	Illumina MiSeq	fastq, sra
SAMEA6614573	0	NA	NA	54.1883	7.9	0-0.5	Germany, North Sea, Helgoland	2018-02-13	Kase et al. 2020	PRJEB37135	ERP120435	ERR3980731	amplicon	PCR	paired	Illumina MiSeq	fastq, sra
SAMEA6614574	0	NA	NA	54.1883	7.9	0-0.5	Germany, North Sea, Helgoland	2018-02-20	Kase et al. 2020	PRJEB37135	ERP120435	ERR3980732	amplicon	PCR	paired	Illumina MiSeq	fastq, sra
SAMEA6614576	0	NA	NA	54.1883	7.9	0-0.5	Germany, North Sea, Helgoland	2018-02-27	Kase et al. 2020	PRJEB37135	ERP120435	ERR3980733	amplicon	PCR	paired	Illumina MiSeq	fastq, sra
SAMEA6614577	0	NA	NA	54.1883	7.9	0-0.5	Germany, North Sea, Helgoland	2018-03-01	Kase et al. 2020	PRJEB37135	ERP120435	ERR3980734	amplicon	PCR	paired	Illumina MiSeq	fastq, sra
SAMEA6614578	0	NA	NA	54.1883	7.9	0-0.5	Germany, North Sea, Helgoland	2018-03-06	Kase et al. 2020	PRJEB37135	ERP120435	ERR3980735	amplicon	PCR	paired	Illumina MiSeq	fastq, sra
SAMEA6614579	0	NA	NA	54.1883	7.9	0-0.5	Germany, North Sea, Helgoland	2018-03-08	Kase et al. 2020	PRJEB37135	ERP120435	ERR3980736	amplicon	PCR	paired	Illumina MiSeq	fastq, sra
SAMEA6614580	0	NA	NA	54.1883	7.9	0-0.5	Germany, North Sea, Helgoland	2018-03-13	Kase et al. 2020	PRJEB37135	ERP120435	ERR3980737	amplicon	PCR	paired	Illumina MiSeq	fastq, sra
SAMEA6614581	0	NA	NA	54.1883	7.9	0-0.5	Germany, North Sea, Helgoland	2018-03-20	Kase et al. 2020	PRJEB37135	ERP120435	ERR3980738	amplicon	PCR	paired	Illumina MiSeq	fastq, sra
SAMEA6614582	0	NA	NA	54.1883	7.9	0-0.5	Germany, North Sea, Helgoland	2018-03-22	Kase et al. 2020	PRJEB37135	ERP120435	ERR3980739	amplicon	PCR	paired	Illumina MiSeq	fastq, sra
SAMEA6614583	0	NA	NA	54.1883	7.9	0-0.5	Germany, North Sea, Helgoland	2018-03-27	Kase et al. 2020	PRJEB37135	ERP120435	ERR3980740	amplicon	PCR	paired	Illumina MiSeq	fastq, sra
SAMEA6614585	0	NA	NA	54.1883	7.9	0-0.5	Germany, North Sea, Helgoland	2018-04-03	Kase et al. 2020	PRJEB37135	ERP120435	ERR3980741	amplicon	PCR	paired	Illumina MiSeq	fastq, sra
SAMEA6614586	0	NA	NA	54.1883	7.9	0-0.5	Germany, North Sea, Helgoland	2018-04-05	Kase et al. 2020	PRJEB37135	ERP120435	ERR3980742	amplicon	PCR	paired	Illumina MiSeq	fastq, sra
SAMEA6614587	0	NA	NA	54.1883	7.9	0-0.5	Germany, North Sea, Helgoland	2018-04-10	Kase et al. 2020	PRJEB37135	ERP120435	ERR3980743	amplicon	PCR	paired	Illumina MiSeq	fastq, sra
SAMEA6614588	0	NA	NA	54.1883	7.9	0-0.5	Germany, North Sea, Helgoland	2018-04-12	Kase et al. 2020	PRJEB37135	ERP120435	ERR3980744	amplicon	PCR	paired	Illumina MiSeq	fastq, sra
SAMEA6614589	0	NA	NA	54.1883	7.9	0-0.5	Germany, North Sea, Helgoland	2018-04-17	Kase et al. 2020	PRJEB37135	ERP120435	ERR3980745	amplicon	PCR	paired	Illumina MiSeq	fastq, sra
SAMEA6614590	0	NA	NA	54.1883	7.9	0-0.5	Germany, North Sea, Helgoland	2018-04-19	Kase et al. 2020	PRJEB37135	ERP120435	ERR3980746	amplicon	PCR	paired	Illumina MiSeq	fastq, sra
SAMEA6614591	0	NA	NA	54.1883	7.9	0-0.5	Germany, North Sea, Helgoland	2018-04-24	Kase et al. 2020	PRJEB37135	ERP120435	ERR3980747	amplicon	PCR	paired	Illumina MiSeq	fastq, sra
SAMEA6614592	0	NA	NA	54.1883	7.9	0-0.5	Germany, North Sea, Helgoland	2018-04-26	Kase et al. 2020	PRJEB37135	ERP120435	ERR3980748	amplicon	PCR	paired	Illumina MiSeq	fastq, sra
SAMEA6614594	0	NA	NA	54.1883	7.9	0-0.5	Germany, North Sea, Helgoland	2018-05-08	Kase et al. 2020	PRJEB37135	ERP120435	ERR3980749	amplicon	PCR	paired	Illumina MiSeq	fastq, sra
SAMEA6614595	0	NA	NA	54.1883	7.9	0-0.5	Germany, North Sea, Helgoland	2018-05-15	Kase et al. 2020	PRJEB37135	ERP120435	ERR3980750	amplicon	PCR	paired	Illumina MiSeq	fastq, sra
SAMEA6614596	0	NA	NA	54.1883	7.9	0-0.5	Germany, North Sea, Helgoland	2018-05-17	Kase et al. 2020	PRJEB37135	ERP120435	ERR3980751	amplicon	PCR	paired	Illumina MiSeq	fastq, sra
SAMEA6614597	0	NA	NA	54.1883	7.9	0-0.5	Germany, North Sea, Helgoland	2018-05-22	Kase et al. 2020	PRJEB37135	ERP120435	ERR3980752	amplicon	PCR	paired	Illumina MiSeq	fastq, sra
SAMEA6614598	0	NA	NA	54.1883	7.9	0-0.5	Germany, North Sea, Helgoland	2018-05-24	Kase et al. 2020	PRJEB37135	ERP120435	ERR3980753	amplicon	PCR	paired	Illumina MiSeq	fastq, sra
SAMEA6614599	0	NA	NA	54.1883	7.9	0-0.5	Germany, North Sea, Helgoland	2018-05-29	Kase et al. 2020	PRJEB37135	ERP120435	ERR3980754	amplicon	PCR	paired	Illumina MiSeq	fastq, sra
SAMEA6614600	0	NA	NA	54.1883	7.9	0-0.5	Germany, North Sea, Helgoland	2018-05-31	Kase et al. 2020	PRJEB37135	ERP120435	ERR3980755	amplicon	PCR	paired	Illumina MiSeq	fastq, sra
SAMEA6614601	0	NA	NA	54.1883	7.9	0-0.5	Germany, North Sea, Helgoland	2018-06-05	Kase et al. 2020	PRJEB37135	ERP120435	ERR3980756	amplicon	PCR	paired	Illumina MiSeq	fastq, sra
SAMEA6614603	0	NA	NA	54.1883	7.9	0-0.5	Germany, North Sea, Helgoland	2018-06-14	Kase et al. 2020	PRJEB37135	ERP120435	ERR3980757	amplicon	PCR	paired	Illumina MiSeq	fastq, sra
SAMEA6614604	0	NA	NA	54.1883	7.9	0-0.5	Germany, North Sea, Helgoland	2018-06-19	Kase et al. 2020	PRJEB37135	ERP120435	ERR3980758	amplicon	PCR	paired	Illumina MiSeq	fastq, sra
SAMEA6614605	0	NA	NA	54.1883	7.9	0-0.5	Germany, North Sea, Helgoland	2018-06-21	Kase et al. 2020	PRJEB37135	ERP120435	ERR3980759	amplicon	PCR	paired	Illumina MiSeq	fastq, sra
SAMEA6614606	0	NA	NA	54.1883	7.9	0-0.5	Germany, North Sea, Helgoland	2018-06-26	Kase et al. 2020	PRJEB37135	ERP120435	ERR3980760	amplicon	PCR	paired	Illumina MiSeq	fastq, sra
SAMEA6614607	0	NA	NA	54.1883	7.9	0-0.5	Germany, North Sea, Helgoland	2018-07-03	Kase et al. 2020	PRJEB37135	ERP120435	ERR3980761	amplicon	PCR	paired	Illumina MiSeq	fastq, sra
SAMEA6614608	0	NA	NA	54.1883	7.9	0-0.5	Germany, North Sea, Helgoland	2018-07-19	Kase et al. 2020	PRJEB37135	ERP120435	ERR3980762	amplicon	PCR	paired	Illumina MiSeq	fastq, sra
SAMEA6614609	0	NA	NA	54.1883	7.9	0-0.5	Germany, North Sea, Helgoland	2018-07-24	Kase et al. 2020	PRJEB37135	ERP120435	ERR3980763	amplicon	PCR	paired	Illumina MiSeq	fastq, sra
SAMEA6614610	0	NA	NA	54.1883	7.9	0-0.5	Germany, North Sea, Helgoland	2018-07-26	Kase et al. 2020	PRJEB37135	ERP120435	ERR3980764	amplicon	PCR	paired	Illumina MiSeq	fastq, sra
SAMEA6614612	0	NA	NA	54.1883	7.9	0-0.5	Germany, North Sea, Helgoland	2018-08-02	Kase et al. 2020	PRJEB37135	ERP120435	ERR3980765	amplicon	PCR	paired	Illumina MiSeq	fastq, sra
SAMEA6614613	0	NA	NA	54.1883	7.9	0-0.5	Germany, North Sea, Helgoland	2018-08-07	Kase et al. 2020	PRJEB37135	ERP120435	ERR3980766	amplicon	PCR	paired	Illumina MiSeq	fastq, sra
SAMEA6614614	0	NA	NA	54.1883	7.9	0-0.5	Germany, North Sea, Helgoland	2018-08-14	Kase et al. 2020	PRJEB37135	ERP120435	ERR3980767	amplicon	PCR	paired	Illumina MiSeq	fastq, sra
SAMEA6614615	0	NA	NA	54.1883	7.9	0-0.5	Germany, North Sea, Helgoland	2018-08-16	Kase et al. 2020	PRJEB37135	ERP120435	ERR3980768	amplicon	PCR	paired	Illumina MiSeq	fastq, sra
SAMEA6614616	0	NA	NA	54.1883	7.9	0-0.5	Germany, North Sea, Helgoland	2018-08-21	Kase et al. 2020	PRJEB37135	ERP120435	ERR3980769	amplicon	PCR	paired	Illumina MiSeq	fastq, sra
SAMEA6614617	0	NA	NA	54.1883	7.9	0-0.5	Germany, North Sea, Helgoland	2018-08-23	Kase et al. 2020	PRJEB37135	ERP120435	ERR3980770	amplicon	PCR	paired	Illumina MiSeq	fastq, sra
SAMEA6614618	0	NA	NA	54.1883	7.9	0-0.5	Germany, North Sea, Helgoland	2018-08-28	Kase et al. 2020	PRJEB37135	ERP120435	ERR3980771	amplicon	PCR	paired	Illumina MiSeq	fastq, sra
SAMEA6614619	0	NA	NA	54.1883	7.9	0-0.5	Germany, North Sea, Helgoland	2018-08-30	Kase et al. 2020	PRJEB37135	ERP120435	ERR3980772	amplicon	PCR	paired	Illumina MiSeq	fastq, sra
SAMEA6614621	0	NA	NA	54.1883	7.9	0-0.5	Germany, North Sea, Helgoland	2018-09-06	Kase et al. 2020	PRJEB37135	ERP120435	ERR3980773	amplicon	PCR	paired	Illumina MiSeq	fastq, sra
SAMEA6614622	0	NA	NA	54.1883	7.9	0-0.5	Germany, North Sea, Helgoland	2018-09-11	Kase et al. 2020	PRJEB37135	ERP120435	ERR3980774	amplicon	PCR	paired	Illumina MiSeq	fastq, sra
SAMEA6614623	0	NA	NA	54.1883	7.9	0-0.5	Germany, North Sea, Helgoland	2018-09-13	Kase et al. 2020	PRJEB37135	ERP120435	ERR3980775	amplicon	PCR	paired	Illumina MiSeq	fastq, sra
SAMEA6614624	0	NA	NA	54.1883	7.9	0-0.5	Germany, North Sea, Helgoland	2018-09-18	Kase et al. 2020	PRJEB37135	ERP120435	ERR3980776	amplicon	PCR	paired	Illumina MiSeq	fastq, sra
SAMEA6614625	0	NA	NA	54.1883	7.9	0-0.5	Germany, North Sea, Helgoland	2018-09-20	Kase et al. 2020	PRJEB37135	ERP120435	ERR3980777	amplicon	PCR	paired	Illumina MiSeq	fastq, sra
SAMEA6614626	0	NA	NA	54.1883	7.9	0-0.5	Germany, North Sea, Helgoland	2018-09-25	Kase et al. 2020	PRJEB37135	ERP120435	ERR3980778	amplicon	PCR	paired	Illumina MiSeq	fastq, sra
SAMEA6614627	0	NA	NA	54.1883	7.9	0-0.5	Germany, North Sea, Helgoland	2018-09-27	Kase et al. 2020	PRJEB37135	ERP120435	ERR3980779	amplicon	PCR	paired	Illumina MiSeq	fastq, sra
SAMEA6614628	0	NA	NA	54.1883	7.9	0-0.5	Germany, North Sea, Helgoland	2018-10-02	Kase et al. 2020	PRJEB37135	ERP120435	ERR3980780	amplicon	PCR	paired	Illumina MiSeq	fastq, sra
SAMEA6614630	0	NA	NA	54.1883	7.9	0-0.5	Germany, North Sea, Helgoland	2018-10-09	Kase et al. 2020	PRJEB37135	ERP120435	ERR3980781	amplicon	PCR	paired	Illumina MiSeq	fastq, sra
SAMEA6614631	0	NA	NA	54.1883	7.9	0-0.5	Germany, North Sea, Helgoland	2018-10-11	Kase et al. 2020	PRJEB37135	ERP120435	ERR3980782	amplicon	PCR	paired	Illumina MiSeq	fastq, sra
SAMEA6614632	0	NA	NA	54.1883	7.9	0-0.5	Germany, North Sea, Helgoland	2018-10-16	Kase et al. 2020	PRJEB37135	ERP120435	ERR3980783	amplicon	PCR	paired	Illumina MiSeq	fastq, sra
SAMEA6614633	0	NA	NA	54.1883	7.9	0-0.5	Germany, North Sea, Helgoland	2018-10-18	Kase et al. 2020	PRJEB37135	ERP120435	ERR3980784	amplicon	PCR	paired	Illumina MiSeq	fastq, sra
SAMEA6614634	0	NA	NA	54.1883	7.9	0-0.5	Germany, North Sea, Helgoland	2018-10-25	Kase et al. 2020	PRJEB37135	ERP120435	ERR3980785	amplicon	PCR	paired	Illumina MiSeq	fastq, sra
SAMEA6614635	0	NA	NA	54.1883	7.9	0-0.5	Germany, North Sea, Helgoland	2018-11-01	Kase et al. 2020	PRJEB37135	ERP120435	ERR3980786	amplicon	PCR	paired	Illumina MiSeq	fastq, sra
SAMEA6614636	0	NA	NA	54.1883	7.9	0-0.5	Germany, North Sea, Helgoland	2018-11-06	Kase et al. 2020	PRJEB37135	ERP120435	ERR3980787	amplicon	PCR	paired	Illumina MiSeq	fastq, sra
SAMEA6614637	0	NA	NA	54.1883	7.9	0-0.5	Germany, North Sea, Helgoland	2018-11-08	Kase et al. 2020	PRJEB37135	ERP120435	ERR3980788	amplicon	PCR	paired	Illumina MiSeq	fastq, sra
SAMEA6614639	0	NA	NA	54.1883	7.9	0-0.5	Germany, North Sea, Helgoland	2018-11-15	Kase et al. 2020	PRJEB37135	ERP120435	ERR3980789	amplicon	PCR	paired	Illumina MiSeq	fastq, sra
SAMEA6614640	0	NA	NA	54.1883	7.9	0-0.5	Germany, North Sea, Helgoland	2018-11-22	Kase et al. 2020	PRJEB37135	ERP120435	ERR3980790	amplicon	PCR	paired	Illumina MiSeq	fastq, sra
SAMEA6614641	0	NA	NA	54.1883	7.9	0-0.5	Germany, North Sea, Helgoland	2018-11-27	Kase et al. 2020	PRJEB37135	ERP120435	ERR3980791	amplicon	PCR	paired	Illumina MiSeq	fastq, sra
SAMEA6614642	0	NA	NA	54.1883	7.9	0-0.5	Germany, North Sea, Helgoland	2018-11-29	Kase et al. 2020	PRJEB37135	ERP120435	ERR3980792	amplicon	PCR	paired	Illumina MiSeq	fastq, sra
SAMEA6614643	0	NA	NA	54.1883	7.9	0-0.5	Germany, North Sea, Helgoland	2018-12-04	Kase et al. 2020	PRJEB37135	ERP120435	ERR3980793	amplicon	PCR	paired	Illumina MiSeq	fastq, sra
SAMEA6614644	0	NA	NA	54.1883	7.9	0-0.5	Germany, North Sea, Helgoland	2018-12-06	Kase et al. 2020	PRJEB37135	ERP120435	ERR3980794	amplicon	PCR	paired	Illumina MiSeq	fastq, sra
SAMEA6614645	0	NA	NA	54.1883	7.9	0-0.5	Germany, North Sea, Helgoland	2018-12-11	Kase et al. 2020	PRJEB37135	ERP120435	ERR3980795	amplicon	PCR	paired	Illumina MiSeq	fastq, sra
SAMEA6614646	0	NA	NA	54.1883	7.9	0-0.5	Germany, North Sea, Helgoland	2018-12-13	Kase et al. 2020	PRJEB37135	ERP120435	ERR3980796	amplicon	PCR	paired	Illumina MiSeq	fastq, sra
SAMEA6614528	0	NA	NA	54.1883	7.9	0-0.5	Germany, North Sea, Helgoland	2017-04-27	Kase et al. 2020	PRJEB37135	ERP120435	ERR3980797	amplicon	PCR	paired	Illumina MiSeq	fastq, sra
SAMEA6614648	0	NA	NA	54.1883	7.9	0-0.5	Germany, North Sea, Helgoland	2018-02-06	Kase et al. 2020	PRJEB37135	ERP120435	ERR3980798	amplicon	PCR	paired	Illumina MiSeq	fastq, sra
SAMEA6614649	0	NA	NA	54.1883	7.9	0-0.5	Germany, North Sea, Helgoland	2018-05-23	Kase et al. 2020	PRJEB37135	ERP120435	ERR3980799	amplicon	PCR	paired	Illumina MiSeq	fastq, sra
SAMEA6614650	0	NA	NA	54.1883	7.9	0-0.5	Germany, North Sea, Helgoland	2018-05-30	Kase et al. 2020	PRJEB37135	ERP120435	ERR3980800	amplicon	PCR	paired	Illumina MiSeq	fastq, sra
SAMEA6614651	0	NA	NA	54.1883	7.9	0-0.5	Germany, North Sea, Helgoland	2018-06-06	Kase et al. 2020	PRJEB37135	ERP120435	ERR3980801	amplicon	PCR	paired	Illumina MiSeq	fastq, sra
SAMEA6614652	0	NA	NA	54.1883	7.9	0-0.5	Germany, North Sea, Helgoland	2018-06-07	Kase et al. 2020	PRJEB37135	ERP120435	ERR3980802	amplicon	PCR	paired	Illumina MiSeq	fastq, sra
SAMEA6614653	0	NA	NA	54.1883	7.9	0-0.5	Germany, North Sea, Helgoland	2018-06-13	Kase et al. 2020	PRJEB37135	ERP120435	ERR3980803	amplicon	PCR	paired	Illumina MiSeq	fastq, sra
SAMEA6614654	0	NA	NA	54.1883	7.9	0-0.5	Germany, North Sea, Helgoland	2018-06-20	Kase et al. 2020	PRJEB37135	ERP120435	ERR3980804	amplicon	PCR	paired	Illumina MiSeq	fastq, sra
SAMEA6614656	0	NA	NA	54.1883	7.9	0-0.5	Germany, North Sea, Helgoland	2018-06-28	Kase et al. 2020	PRJEB37135	ERP120435	ERR3980805	amplicon	PCR	paired	Illumina MiSeq	fastq, sra
SAMEA6614657	0	NA	NA	54.1883	7.9	0-0.5	Germany, North Sea, Helgoland	2018-07-04	Kase et al. 2020	PRJEB37135	ERP120435	ERR3980806	amplicon	PCR	paired	Illumina MiSeq	fastq, sra
SAMEA6614658	0	NA	NA	54.1883	7.9	0-0.5	Germany, North Sea, Helgoland	2018-07-05	Kase et al. 2020	PRJEB37135	ERP120435	ERR3980807	amplicon	PCR	paired	Illumina MiSeq	fastq, sra
SAMEA6614659	0	NA	NA	54.1883	7.9	0-0.5	Germany, North Sea, Helgoland	2018-07-10	Kase et al. 2020	PRJEB37135	ERP120435	ERR3980808	amplicon	PCR	paired	Illumina MiSeq	fastq, sra
SAMEA6614660	0	NA	NA	54.1883	7.9	0-0.5	Germany, North Sea, Helgoland	2018-07-11	Kase et al. 2020	PRJEB37135	ERP120435	ERR3980809	amplicon	PCR	paired	Illumina MiSeq	fastq, sra
SAMEA6614661	0	NA	NA	54.1883	7.9	0-0.5	Germany, North Sea, Helgoland	2018-07-12	Kase et al. 2020	PRJEB37135	ERP120435	ERR3980810	amplicon	PCR	paired	Illumina MiSeq	fastq, sra
SAMEA6614662	0	NA	NA	54.1883	7.9	0-0.5	Germany, North Sea, Helgoland	2018-07-17	Kase et al. 2020	PRJEB37135	ERP120435	ERR3980811	amplicon	PCR	paired	Illumina MiSeq	fastq, sra
SAMEA6614663	0	NA	NA	54.1883	7.9	0-0.5	Germany, North Sea, Helgoland	2018-07-18	Kase et al. 2020	PRJEB37135	ERP120435	ERR3980812	amplicon	PCR	paired	Illumina MiSeq	fastq, sra
SAMEA6614666	0	NA	NA	54.1883	7.9	0-0.5	Germany, North Sea, Helgoland	2018-12-27	Kase et al. 2020	PRJEB37135	ERP120435	ERR3980814	amplicon	PCR	paired	Illumina MiSeq	fastq, sra
SAMEA6614667	0	NA	NA	54.1883	7.9	0-0.5	Germany, North Sea, Helgoland	2019-01-03	Kase et al. 2020	PRJEB37135	ERP120435	ERR3980815	amplicon	PCR	paired	Illumina MiSeq	fastq, sra
SAMEA6614669	0	NA	NA	54.1883	7.9	0-0.5	Germany, North Sea, Helgoland	2019-01-10	Kase et al. 2020	PRJEB37135	ERP120435	ERR3980816	amplicon	PCR	paired	Illumina MiSeq	fastq, sra
SAMEA6614670	0	NA	NA	54.1883	7.9	0-0.5	Germany, North Sea, Helgoland	2019-01-15	Kase et al. 2020	PRJEB37135	ERP120435	ERR3980817	amplicon	PCR	paired	Illumina MiSeq	fastq, sra
SAMEA6614671	0	NA	NA	54.1883	7.9	0-0.5	Germany, North Sea, Helgoland	2019-01-17	Kase et al. 2020	PRJEB37135	ERP120435	ERR3980818	amplicon	PCR	paired	Illumina MiSeq	fastq, sra
SAMEA6614672	0	NA	NA	54.1883	7.9	0-0.5	Germany, North Sea, Helgoland	2019-01-22	Kase et al. 2020	PRJEB37135	ERP120435	ERR3980819	amplicon	PCR	paired	Illumina MiSeq	fastq, sra
SAMEA6614673	0	NA	NA	54.1883	7.9	0-0.5	Germany, North Sea, Helgoland	2019-01-24	Kase et al. 2020	PRJEB37135	ERP120435	ERR3980820	amplicon	PCR	paired	Illumina MiSeq	fastq, sra
SAMEA6614675	0	NA	NA	54.1883	7.9	0-0.5	Germany, North Sea, Helgoland	2019-01-31	Kase et al. 2020	PRJEB37135	ERP120435	ERR3980821	amplicon	PCR	paired	Illumina MiSeq	fastq, sra
SAMEA6614676	0	NA	NA	54.1883	7.9	0-0.5	Germany, North Sea, Helgoland	2019-02-05	Kase et al. 2020	PRJEB37135	ERP120435	ERR3980822	amplicon	PCR	paired	Illumina MiSeq	fastq, sra
SAMEA6614677	0	NA	NA	54.1883	7.9	0-0.5	Germany, North Sea, Helgoland	2019-02-07	Kase et al. 2020	PRJEB37135	ERP120435	ERR3980823	amplicon	PCR	paired	Illumina MiSeq	fastq, sra
SAMEA6614678	0	NA	NA	54.1883	7.9	0-0.5	Germany, North Sea, Helgoland	2019-02-12	Kase et al. 2020	PRJEB37135	ERP120435	ERR3980824	amplicon	PCR	paired	Illumina MiSeq	fastq, sra
SAMEA6614679	0	NA	NA	54.1883	7.9	0-0.5	Germany, North Sea, Helgoland	2019-02-14	Kase et al. 2020	PRJEB37135	ERP120435	ERR3980825	amplicon	PCR	paired	Illumina MiSeq	fastq, sra
SAMEA6614680	0	NA	NA	54.1883	7.9	0-0.5	Germany, North Sea, Helgoland	2019-02-19	Kase et al. 2020	PRJEB37135	ERP120435	ERR3980826	amplicon	PCR	paired	Illumina MiSeq	fastq, sra
SAMEA6614681	0	NA	NA	54.1883	7.9	0-0.5	Germany, North Sea, Helgoland	2019-02-21	Kase et al. 2020	PRJEB37135	ERP120435	ERR3980827	amplicon	PCR	paired	Illumina MiSeq	fastq, sra
SAMEA6614682	0	NA	NA	54.1883	7.9	0-0.5	Germany, North Sea, Helgoland	2019-02-26	Kase et al. 2020	PRJEB37135	ERP120435	ERR3980828	amplicon	PCR	paired	Illumina MiSeq	fastq, sra
SAMEA6614684	0	NA	NA	54.1883	7.9	0-0.5	Germany, North Sea, Helgoland	2019-03-05	Kase et al. 2020	PRJEB37135	ERP120435	ERR3980829	amplicon	PCR	paired	Illumina MiSeq	fastq, sra
SAMEA6614686	0	NA	NA	54.1883	7.9	0-0.5	Germany, North Sea, Helgoland	2019-03-14	Kase et al. 2020	PRJEB37135	ERP120435	ERR3980831	amplicon	PCR	paired	Illumina MiSeq	fastq, sra
SAMEA6614687	0	NA	NA	54.1883	7.9	0-0.5	Germany, North Sea, Helgoland	2016-08-10	Kase et al. 2020	PRJEB37135	ERP120435	ERR3980832	amplicon	PCR	paired	Illumina MiSeq	fastq, sra
SAMEA6614688	0	NA	NA	54.1883	7.9	0-0.5	Germany, North Sea, Helgoland	2016-10-12	Kase et al. 2020	PRJEB37135	ERP120435	ERR3980833	amplicon	PCR	paired	Illumina MiSeq	fastq, sra
SAMEA6614689	0	NA	NA	54.1883	7.9	0-0.5	Germany, North Sea, Helgoland	2016-06-29	Kase et al. 2020	PRJEB37135	ERP120435	ERR3980834	amplicon	PCR	paired	Illumina MiSeq	fastq, sra
SAMEA6614690	0	NA	NA	54.1883	7.9	0-0.5	Germany, North Sea, Helgoland	2016-04-12	Kase et al. 2020	PRJEB37135	ERP120435	ERR3980835	amplicon	PCR	paired	Illumina MiSeq	fastq, sra
SAMEA6614691	0	NA	NA	54.1883	7.9	0-0.5	Germany, North Sea, Helgoland	2016-03-15	Kase et al. 2020	PRJEB37135	ERP120435	ERR3980836	amplicon	PCR	paired	Illumina MiSeq	fastq, sra
SAMEA6614693	0	NA	NA	54.1883	7.9	0-0.5	Germany, North Sea, Helgoland	2016-03-17	Kase et al. 2020	PRJEB37135	ERP120435	ERR3980837	amplicon	PCR	paired	Illumina MiSeq	fastq, sra
SAMEA6614694	0	NA	NA	54.1883	7.9	0-0.5	Germany, North Sea, Helgoland	2016-03-18	Kase et al. 2020	PRJEB37135	ERP120435	ERR3980838	amplicon	PCR	paired	Illumina MiSeq	fastq, sra
SAMEA6614695	0	NA	NA	54.1883	7.9	0-0.5	Germany, North Sea, Helgoland	2016-03-21	Kase et al. 2020	PRJEB37135	ERP120435	ERR3980839	amplicon	PCR	paired	Illumina MiSeq	fastq, sra
SAMEA6614696	0	NA	NA	54.1883	7.9	0-0.5	Germany, North Sea, Helgoland	2016-03-22	Kase et al. 2020	PRJEB37135	ERP120435	ERR3980840	amplicon	PCR	paired	Illumina MiSeq	fastq, sra
SAMEA6614697	0	NA	NA	54.1883	7.9	0-0.5	Germany, North Sea, Helgoland	2016-03-23	Kase et al. 2020	PRJEB37135	ERP120435	ERR3980841	amplicon	PCR	paired	Illumina MiSeq	fastq, sra
SAMEA6614698	0	NA	NA	54.1883	7.9	0-0.5	Germany, North Sea, Helgoland	2016-03-24	Kase et al. 2020	PRJEB37135	ERP120435	ERR3980842	amplicon	PCR	paired	Illumina MiSeq	fastq, sra
SAMEA6614699	0	NA	NA	54.1883	7.9	0-0.5	Germany, North Sea, Helgoland	2016-03-29	Kase et al. 2020	PRJEB37135	ERP120435	ERR3980843	amplicon	PCR	paired	Illumina MiSeq	fastq, sra
SAMEA6614700	0	NA	NA	54.1883	7.9	0-0.5	Germany, North Sea, Helgoland	2016-03-30	Kase et al. 2020	PRJEB37135	ERP120435	ERR3980844	amplicon	PCR	paired	Illumina MiSeq	fastq, sra
SAMEA6614702	0	NA	NA	54.1883	7.9	0-0.5	Germany, North Sea, Helgoland	2016-04-01	Kase et al. 2020	PRJEB37135	ERP120435	ERR3980845	amplicon	PCR	paired	Illumina MiSeq	fastq, sra
SAMEA6614703	0	NA	NA	54.1883	7.9	0-0.5	Germany, North Sea, Helgoland	2016-04-04	Kase et al. 2020	PRJEB37135	ERP120435	ERR3980846	amplicon	PCR	paired	Illumina MiSeq	fastq, sra
SAMEA6614705	0	NA	NA	54.1883	7.9	0-0.5	Germany, North Sea, Helgoland	2016-04-06	Kase et al. 2020	PRJEB37135	ERP120435	ERR3980848	amplicon	PCR	paired	Illumina MiSeq	fastq, sra
SAMEA6614706	0	NA	NA	54.1883	7.9	0-0.5	Germany, North Sea, Helgoland	2016-04-07	Kase et al. 2020	PRJEB37135	ERP120435	ERR3980849	amplicon	PCR	paired	Illumina MiSeq	fastq, sra
SAMEA6614707	0	NA	NA	54.1883	7.9	0-0.5	Germany, North Sea, Helgoland	2016-04-08	Kase et al. 2020	PRJEB37135	ERP120435	ERR3980850	amplicon	PCR	paired	Illumina MiSeq	fastq, sra
SAMEA6614708	0	NA	NA	54.1883	7.9	0-0.5	Germany, North Sea, Helgoland	2016-04-11	Kase et al. 2020	PRJEB37135	ERP120435	ERR3980851	amplicon	PCR	paired	Illumina MiSeq	fastq, sra
SAMEA6614709	0	NA	NA	54.1883	7.9	0-0.5	Germany, North Sea, Helgoland	2016-04-12	Kase et al. 2020	PRJEB37135	ERP120435	ERR3980852	amplicon	PCR	paired	Illumina MiSeq	fastq, sra
SAMEA6614711	0	NA	NA	54.1883	7.9	0-0.5	Germany, North Sea, Helgoland	2016-04-14	Kase et al. 2020	PRJEB37135	ERP120435	ERR3980853	amplicon	PCR	paired	Illumina MiSeq	fastq, sra
SAMEA6614712	0	NA	NA	54.1883	7.9	0-0.5	Germany, North Sea, Helgoland	2016-04-15	Kase et al. 2020	PRJEB37135	ERP120435	ERR3980854	amplicon	PCR	paired	Illumina MiSeq	fastq, sra
SAMEA6614713	0	NA	NA	54.1883	7.9	0-0.5	Germany, North Sea, Helgoland	2016-04-18	Kase et al. 2020	PRJEB37135	ERP120435	ERR3980855	amplicon	PCR	paired	Illumina MiSeq	fastq, sra
SAMEA6614714	0	NA	NA	54.1883	7.9	0-0.5	Germany, North Sea, Helgoland	2016-04-19	Kase et al. 2020	PRJEB37135	ERP120435	ERR3980856	amplicon	PCR	paired	Illumina MiSeq	fastq, sra
SAMEA6614715	0	NA	NA	54.1883	7.9	0-0.5	Germany, North Sea, Helgoland	2016-04-20	Kase et al. 2020	PRJEB37135	ERP120435	ERR3980857	amplicon	PCR	paired	Illumina MiSeq	fastq, sra
SAMEA6614716	0	NA	NA	54.1883	7.9	0-0.5	Germany, North Sea, Helgoland	2016-04-21	Kase et al. 2020	PRJEB37135	ERP120435	ERR3980858	amplicon	PCR	paired	Illumina MiSeq	fastq, sra
SAMEA6614717	0	NA	NA	54.1883	7.9	0-0.5	Germany, North Sea, Helgoland	2016-04-22	Kase et al. 2020	PRJEB37135	ERP120435	ERR3980859	amplicon	PCR	paired	Illumina MiSeq	fastq, sra
SAMEA6614718	0	NA	NA	54.1883	7.9	0-0.5	Germany, North Sea, Helgoland	2016-04-25	Kase et al. 2020	PRJEB37135	ERP120435	ERR3980860	amplicon	PCR	paired	Illumina MiSeq	fastq, sra
SAMEA6614720	0	NA	NA	54.1883	7.9	0-0.5	Germany, North Sea, Helgoland	2016-04-27	Kase et al. 2020	PRJEB37135	ERP120435	ERR3980861	amplicon	PCR	paired	Illumina MiSeq	fastq, sra
SAMEA6614721	0	NA	NA	54.1883	7.9	0-0.5	Germany, North Sea, Helgoland	2016-04-28	Kase et al. 2020	PRJEB37135	ERP120435	ERR3980862	amplicon	PCR	paired	Illumina MiSeq	fastq, sra
SAMEA6614722	0	NA	NA	54.1883	7.9	0-0.5	Germany, North Sea, Helgoland	2016-04-29	Kase et al. 2020	PRJEB37135	ERP120435	ERR3980863	amplicon	PCR	paired	Illumina MiSeq	fastq, sra
SAMEA6614723	0	NA	NA	54.1883	7.9	0-0.5	Germany, North Sea, Helgoland	2016-05-02	Kase et al. 2020	PRJEB37135	ERP120435	ERR3980864	amplicon	PCR	paired	Illumina MiSeq	fastq, sra
SAMEA6614724	0	NA	NA	54.1883	7.9	0-0.5	Germany, North Sea, Helgoland	2016-05-03	Kase et al. 2020	PRJEB37135	ERP120435	ERR3980865	amplicon	PCR	paired	Illumina MiSeq	fastq, sra
SAMEA6614725	0	NA	NA	54.1883	7.9	0-0.5	Germany, North Sea, Helgoland	2016-05-06	Kase et al. 2020	PRJEB37135	ERP120435	ERR3980866	amplicon	PCR	paired	Illumina MiSeq	fastq, sra
SAMEA6614726	0	NA	NA	54.1883	7.9	0-0.5	Germany, North Sea, Helgoland	2016-05-10	Kase et al. 2020	PRJEB37135	ERP120435	ERR3980867	amplicon	PCR	paired	Illumina MiSeq	fastq, sra
SAMEA6614727	0	NA	NA	54.1883	7.9	0-0.5	Germany, North Sea, Helgoland	2016-05-11	Kase et al. 2020	PRJEB37135	ERP120435	ERR3980868	amplicon	PCR	paired	Illumina MiSeq	fastq, sra
SAMEA6614729	0	NA	NA	54.1883	7.9	0-0.5	Germany, North Sea, Helgoland	2016-05-13	Kase et al. 2020	PRJEB37135	ERP120435	ERR3980869	amplicon	PCR	paired	Illumina MiSeq	fastq, sra
SAMEA6614730	0	NA	NA	54.1883	7.9	0-0.5	Germany, North Sea, Helgoland	2016-05-17	Kase et al. 2020	PRJEB37135	ERP120435	ERR3980870	amplicon	PCR	paired	Illumina MiSeq	fastq, sra
SAMEA6614731	0	NA	NA	54.1883	7.9	0-0.5	Germany, North Sea, Helgoland	2016-05-18	Kase et al. 2020	PRJEB37135	ERP120435	ERR3980871	amplicon	PCR	paired	Illumina MiSeq	fastq, sra
SAMEA6614732	0	NA	NA	54.1883	7.9	0-0.5	Germany, North Sea, Helgoland	2016-05-19	Kase et al. 2020	PRJEB37135	ERP120435	ERR3980872	amplicon	PCR	paired	Illumina MiSeq	fastq, sra
SAMEA6614733	0	NA	NA	54.1883	7.9	0-0.5	Germany, North Sea, Helgoland	2016-05-20	Kase et al. 2020	PRJEB37135	ERP120435	ERR3980873	amplicon	PCR	paired	Illumina MiSeq	fastq, sra
SAMEA6614734	0	NA	NA	54.1883	7.9	0-0.5	Germany, North Sea, Helgoland	2016-05-23	Kase et al. 2020	PRJEB37135	ERP120435	ERR3980874	amplicon	PCR	paired	Illumina MiSeq	fastq, sra
SAMEA6614735	0	NA	NA	54.1883	7.9	0-0.5	Germany, North Sea, Helgoland	2016-05-24	Kase et al. 2020	PRJEB37135	ERP120435	ERR3980875	amplicon	PCR	paired	Illumina MiSeq	fastq, sra
SAMEA6614736	0	NA	NA	54.1883	7.9	0-0.5	Germany, North Sea, Helgoland	2016-05-25	Kase et al. 2020	PRJEB37135	ERP120435	ERR3980876	amplicon	PCR	paired	Illumina MiSeq	fastq, sra
SAMEA6614738	0	NA	NA	54.1883	7.9	0-0.5	Germany, North Sea, Helgoland	2016-05-27	Kase et al. 2020	PRJEB37135	ERP120435	ERR3980877	amplicon	PCR	paired	Illumina MiSeq	fastq, sra
SAMEA6614739	0	NA	NA	54.1883	7.9	0-0.5	Germany, North Sea, Helgoland	2016-05-30	Kase et al. 2020	PRJEB37135	ERP120435	ERR3980878	amplicon	PCR	paired	Illumina MiSeq	fastq, sra
SAMEA6614740	0	NA	NA	54.1883	7.9	0-0.5	Germany, North Sea, Helgoland	2016-05-31	Kase et al. 2020	PRJEB37135	ERP120435	ERR3980879	amplicon	PCR	paired	Illumina MiSeq	fastq, sra
SAMEA6614741	0	NA	NA	54.1883	7.9	0-0.5	Germany, North Sea, Helgoland	2016-06-15	Kase et al. 2020	PRJEB37135	ERP120435	ERR3980880	amplicon	PCR	paired	Illumina MiSeq	fastq, sra
SAMEA6614742	0	NA	NA	54.1883	7.9	0-0.5	Germany, North Sea, Helgoland	2016-07-20	Kase et al. 2020	PRJEB37135	ERP120435	ERR3980881	amplicon	PCR	paired	Illumina MiSeq	fastq, sra
SAMEA6614743	0	NA	NA	54.1883	7.9	0-0.5	Germany, North Sea, Helgoland	2016-08-25	Kase et al. 2020	PRJEB37135	ERP120435	ERR3980882	amplicon	PCR	paired	Illumina MiSeq	fastq, sra
OSD60	13	85086	152.79	33.3231	-79.1676	0	North Atlantic Ocean	2014-06-19T10:45:00+00	Kopf et al. 2015	PRJEB8682	ERP009703	ERR867699, ERR867700	amplicon	PCR	paired	Illumina MiSeq
OSD124	7	95520	73.28	34.3244	135.121	5	Japan Sea, Osaka Bay	2014-06-21T12:25:00+00	Kopf et al. 2015	PRJEB8682	ERP009703	ERR867908, ERR867909	amplicon	PCR	paired	Illumina MiSeq
OSD54	5	78393	63.78	43.8444	-69.6409	1	North Atlantic Ocean, Maine Booth Bay	2014-06-21T10:45:00+00	Kopf et al. 2015	PRJEB8682	ERP009703	ERR867711, ERR867712	amplicon	PCR	paired	Illumina MiSeq
OSD3	5	99834	50.08	54.1819	7.9	0	North Sea, Helgoland	2014-06-20T06:40:00+00	Kopf et al. 2015	PRJEB8682	ERP009703	ERR867760, ERR867761	amplicon	PCR	paired	Illumina MiSeq
OSD55	2	80258	24.92	43.8604	-69.5781	1	North Atlantic Ocean, Maine Damariscotta River	2014-06-21T11:30:00+00	Kopf et al. 2015	PRJEB8682	ERP009703	ERR867709, ERR867710	amplicon	PCR	paired	Illumina MiSeq
OSD149	2	81782	24.46	-34.37	-54.16	0	South Atlantic Ocean, Laguna Rocha Norte	2014-06-21T11:40:00+00	Kopf et al. 2015	PRJEB8682	ERP009703	ERR867868, ERR867869	amplicon	PCR	paired	Illumina MiSeq
OSD143	2	92440	21.64	31.9828	-81.0167	1	North Atlantic Ocean, Skidaway	2014-06-21T13:45:00+00	Kopf et al. 2015	PRJEB8682	ERP009703	ERR867880, ERR867881	amplicon	PCR	paired	Illumina MiSeq
OSD43	1	55304	18.08	32.867	-117.257	0	North Pacific Ocean, SIO Pier	2014-06-21T10:49:00+00	Kopf et al. 2015	PRJEB8682	ERP009703	ERR867735, ERR867736	amplicon	PCR	paired	Illumina MiSeq
OSD39	1	26540	37.68	32.7524	-79.8995	0	North Atlantic Ocean, Charleston Harbor	2014-06-19T13:00:00+00	Kopf et al. 2015	PRJEB8682	ERP009703	ERR867743, ERR867744	amplicon	PCR	paired	Illumina MiSeq
OSD99	0	66652	0	45.7009	13.71	1	Adriatic Sea	2014-06-21T11:24:00+00	Kopf et al. 2015	PRJEB8682	ERP009703	ERR867641, ERR867642	amplicon	PCR	paired	Illumina MiSeq
OSD9	0	61223	0	33.55	-118.4	0	North Pacific Ocean	2014-06-18T20:18:00+00	Kopf et al. 2015	PRJEB8682	ERP009703	ERR867661, ERR867662	amplicon	PCR	paired	Illumina MiSeq
OSD80	0	165781	0	74.31	-20.3043	2	Greenland Sea, Young Sound	2014-06-21T14:30:00+00	Kopf et al. 2015	PRJEB8682	ERP009703	ERR867665, ERR867666, ERR867667, ERR867668	amplicon	PCR	paired	Illumina MiSeq
OSD77	0	29028	0	43.8514	13.0731	1	Adriatic Sea, Metauro	2014-06-20T12:00:00+00	Kopf et al. 2015	PRJEB8682	ERP009703	ERR867671, ERR867672	amplicon	PCR	paired	Illumina MiSeq
OSD76	0	212596	0	43.9475	12.935	1	Adriatic Sea, Foglia	2014-06-20T10:15:00+00	Kopf et al. 2015	PRJEB8682	ERP009703	ERR867673, ERR867674	amplicon	PCR	paired	Illumina MiSeq
OSD72	0	57740	0	54.8333	10	1	Baltic Sea, Boknis Eck	2014-07-21T10:12:00+00	Kopf et al. 2015	PRJEB8682	ERP009703	ERR867679, ERR867680	amplicon	PCR	paired	Illumina MiSeq
OSD71	0	99373	0	-45.7442	170.771	0	South Pacific Ocean, Otago	2014-06-21T11:35:00+00	Kopf et al. 2015	PRJEB8682	ERP009703	ERR867681, ERR867682	amplicon	PCR	paired	Illumina MiSeq
OSD6	0	91658	0	41.6666	2.8	0	Balearic Sea, Blanes	2014-06-21T10:30:00+00	Kopf et al. 2015	PRJEB8682	ERP009703	ERR867701, ERR867702	amplicon	PCR	paired	Illumina MiSeq
OSD49	0	60604	0	45.3256	13.3319	2	Adriatic Sea, Vida	2014-06-21T10:30:00+00	Kopf et al. 2015	PRJEB8682	ERP009703	ERR867725, ERR867726	amplicon	PCR	paired	Illumina MiSeq
OSD37	0	68859	0	26.1029	-80.0932	1	North Atlantic Ocean, Port Everglades	2014-06-19T08:11:00+00	Kopf et al. 2015	PRJEB8682	ERP009703	ERR867747, ERR867748	amplicon	PCR	paired	Illumina MiSeq
OSD30	0	77933	0	59.8822	23.2538	2	Gulf of Finland, Tvärminne	2014-06-20T10:15:00+00	Kopf et al. 2015	PRJEB8682	ERP009703	ERR867758, ERR867759	amplicon	PCR	paired	Illumina MiSeq
OSD22	0	99586	0	43.2264	5.7458	1	Mediterranean Sea, Marseille	2014-06-23T09:00:00+00	Kopf et al. 2015	PRJEB8682	ERP009703	ERR867772, ERR867773	amplicon	PCR	paired	Illumina MiSeq
OSD2	0	112517	0	48.7778	-3.9375	0	English Channel, Roscoff	2014-06-20T12:26:00+00	Kopf et al. 2015	PRJEB8682	ERP009703	ERR867780, ERR867781	amplicon	PCR	paired	Illumina MiSeq
OSD159	0	51925	0	48.359	-4.552	2	Celtic Sea, Brest, Bedford Basin	2014-06-21T11:00:00+00	Kopf et al. 2015	PRJEB8682	ERP009703	ERR867834, ERR867835	amplicon	PCR	paired	Illumina MiSeq
OSD152	0	270854	0	44.6936	-63.6403	5	North Atlantic Ocean, Bedford Basin	2014-06-20T12:30:00+00	Kopf et al. 2015	PRJEB8682	ERP009703	ERR867854, ERR867855, ERR867856, ERR867857, ERR867858, ERR867858, ERR867859	amplicon	PCR	paired	Illumina MiSeq
OSD151	0	13921	0	-34.42	-54.16	0	South Atlantic Ocean	2014-06-21T11:30:00+00	Kopf et al. 2015	PRJEB8682	ERP009703	ERR867860, ERR867861	amplicon	PCR	paired	Illumina MiSeq
OSD150	0	87424	0	-34.6759	-54.2752	0	South Atlantic Ocean, Laguna Rocha Sur	2014-06-21T12:00:00+00	Kopf et al. 2015	PRJEB8682	ERP009703	ERR867862, ERR867863	amplicon	PCR	paired	Illumina MiSeq
OSD146	0	58910	0	78.4533	-2.8297	5	Greenland Sea, Fram Strait	2014-06-21T05:42:00+00	Kopf et al. 2015	PRJEB8682	ERP009703	ERR867874, ERR867875	amplicon	PCR	paired	Illumina MiSeq
OSD141	0	42751	0	60.1612	5.115	5	North Sea, Raunefjorden	2014-06-20T09:45:00+00	Kopf et al. 2015	PRJEB8682	ERP009703	ERR867884, ERR867885	amplicon	PCR	paired	Illumina MiSeq
OSD14	0	87091	0	42.49	3.15	2	Mediterranean Sea, Banyuls	2014-06-23T09:05:00+00	Kopf et al. 2015	PRJEB8682	ERP009703	ERR867886, ERR867887	amplicon	PCR	paired	Illumina MiSeq
OSD132	0	53460	0	32.0694	34.843	1	Mediterranean Sea, Sdot	2014-06-22T10:45:00+00	Kopf et al. 2015	PRJEB8682	ERP009703	ERR867890, ERR867891	amplicon	PCR	paired	Illumina MiSeq
OSD123	0	24652	0	32.822	32.954	4	Mediterranean Sea, Shikmona	2014-06-22T11:00:00+00	Kopf et al. 2015	PRJEB8682	ERP009703	ERR867910, ERR867911	amplicon	PCR	paired	Illumina MiSeq
SAMEA3354380	0	20501	0	40.81	14.25	78	Italy	2009	Massana et al. 2015	PRJEB9133	ERP010210	ERR861806	amplicon	PCR	single	454 GS FLX Titanium	fastq, sra
SAMEA3354381	0	12461	0	59.25	10.71	103	Norway	2009	Massana et al. 2015	PRJEB9133	ERP010210	ERR861807	amplicon	PCR	single	454 GS FLX Titanium	fastq, sra
SAMEA3354382	0	7184	0	59.25	10.71	24	Norway	2009	Massana et al. 2015	PRJEB9133	ERP010210	ERR861808	amplicon	PCR	single	454 GS FLX Titanium	fastq, sra
SAMEA3354383	0	26543	0	40.81	14.25	78	Italy	2009	Massana et al. 2015	PRJEB9133	ERP010210	ERR861809	amplicon	PCR	single	454 GS FLX Titanium	fastq, sra
SAMEA3354384	0	3195	0	59.25	10.71	103	Norway	2009	Massana et al. 2015	PRJEB9133	ERP010210	ERR861810	amplicon	PCR	single	454 GS FLX Titanium	fastq, sra
SAMEA3354385	0	8914	0	59.25	10.71	24	Norway	2009	Massana et al. 2015	PRJEB9133	ERP010210	ERR861811	amplicon	PCR	single	454 GS FLX Titanium	fastq, sra
SAMEA3354386	0	1728	0	40.81	14.25	1	Italy	2009	Massana et al. 2015	PRJEB9133	ERP010210	ERR861812	amplicon	PCR	single	454 GS FLX Titanium	fastq, sra
SAMEA3354387	0	1451	0	40.81	14.25	1	Italy	2009	Massana et al. 2015	PRJEB9133	ERP010210	ERR861813	amplicon	PCR	single	454 GS FLX Titanium	fastq, sra
SAMEA3354388	0	1098	0	59.25	10.71	20	Norway	2009	Massana et al. 2015	PRJEB9133	ERP010210	ERR861814	amplicon	PCR	single	454 GS FLX Titanium	fastq, sra
SAMEA3354389	0	944	0	59.25	10.71	20	Norway	2009	Massana et al. 2015	PRJEB9133	ERP010210	ERR861815	amplicon	PCR	single	454 GS FLX Titanium	fastq, sra
SAMEA3354390	0	1982	0	59.25	10.71	20	Norway	2009	Massana et al. 2015	PRJEB9133	ERP010210	ERR861816	amplicon	PCR	single	454 GS FLX Titanium	fastq, sra
SAMEA3354391	0	1177	0	59.25	10.71	20	Norway	2009	Massana et al. 2015	PRJEB9133	ERP010210	ERR861817	amplicon	PCR	single	454 GS FLX Titanium	fastq, sra
SAMEA3354392	0	2079	0	59.25	10.71	1	Norway	2009	Massana et al. 2015	PRJEB9133	ERP010210	ERR861818	amplicon	PCR	single	454 GS FLX Titanium	fastq, sra
SAMEA3354393	0	422	0	59.25	10.71	1	Norway	2009	Massana et al. 2015	PRJEB9133	ERP010210	ERR861819	amplicon	PCR	single	454 GS FLX Titanium	fastq, sra
SAMEA3354394	0	1191	0	59.25	10.71	20	Norway	2009	Massana et al. 2015	PRJEB9133	ERP010210	ERR861820	amplicon	PCR	single	454 GS FLX Titanium	fastq, sra
SAMEA3354395	0	403	0	59.25	10.71	20	Norway	2009	Massana et al. 2015	PRJEB9133	ERP010210	ERR861821	amplicon	PCR	single	454 GS FLX Titanium	fastq, sra
SAMEA3354396	0	1505	0	59.25	10.71	1	Norway	2009	Massana et al. 2015	PRJEB9133	ERP010210	ERR861822	amplicon	PCR	single	454 GS FLX Titanium	fastq, sra
SAMEA3354397	0	1158	0	59.25	10.71	1	Norway	2009	Massana et al. 2015	PRJEB9133	ERP010210	ERR861823	amplicon	PCR	single	454 GS FLX Titanium	fastq, sra
SAMEA3354398	0	8430	0	40.81	14.25	23	Italy	2009	Massana et al. 2015	PRJEB9133	ERP010210	ERR861824	amplicon	PCR	single	454 GS FLX Titanium	fastq, sra
SAMEA3354399	0	10139	0	40.81	14.25	23	Italy	2009	Massana et al. 2015	PRJEB9133	ERP010210	ERR861825	amplicon	PCR	single	454 GS FLX Titanium	fastq, sra
SAMEA3354400	0	6760	0	41.67	2.8	1	Spain	2009	Massana et al. 2015	PRJEB9133	ERP010210	ERR861826	amplicon	PCR	single	454 GS FLX Titanium	fastq, sra
SAMEA3354401	0	11190	0	41.67	2.8	1	Spain	2009	Massana et al. 2015	PRJEB9133	ERP010210	ERR861827	amplicon	PCR	single	454 GS FLX Titanium	fastq, sra
SAMEA3354402	0	9766	0	40.81	14.25	23	Italy	2009	Massana et al. 2015	PRJEB9133	ERP010210	ERR861828	amplicon	PCR	single	454 GS FLX Titanium	fastq, sra
SAMEA3354403	0	3649	0	40.81	14.25	1	Italy	2009	Massana et al. 2015	PRJEB9133	ERP010210	ERR861829	amplicon	PCR	single	454 GS FLX Titanium	fastq, sra
SAMEA3354404	0	14498	0	40.81	14.25	1	Italy	2009	Massana et al. 2015	PRJEB9133	ERP010210	ERR861830	amplicon	PCR	single	454 GS FLX Titanium	fastq, sra
SAMEA3354405	0	8652	0	40.81	14.25	23	Italy	2009	Massana et al. 2015	PRJEB9133	ERP010210	ERR861831	amplicon	PCR	single	454 GS FLX Titanium	fastq, sra
SAMEA3354406	0	10063	0	40.81	14.25	23	Italy	2009	Massana et al. 2015	PRJEB9133	ERP010210	ERR861832	amplicon	PCR	single	454 GS FLX Titanium	fastq, sra
SAMEA3354407	0	22300	0	40.81	14.25	1	Italy	2009	Massana et al. 2015	PRJEB9133	ERP010210	ERR861833	amplicon	PCR	single	454 GS FLX Titanium	fastq, sra
SAMEA3354408	0	8122	0	40.81	14.25	1	Italy	2009	Massana et al. 2015	PRJEB9133	ERP010210	ERR861834	amplicon	PCR	single	454 GS FLX Titanium	fastq, sra
SAMEA3354409	0	15887	0	40.81	14.25	23	Italy	2009	Massana et al. 2015	PRJEB9133	ERP010210	ERR861835	amplicon	PCR	single	454 GS FLX Titanium	fastq, sra
SAMEA3354410	0	10457	0	59.25	10.71	1	Norway	2009	Massana et al. 2015	PRJEB9133	ERP010210	ERR861836	amplicon	PCR	single	454 GS FLX Titanium	fastq, sra
SAMEA3354411	0	8910	0	41.67	2.8	1	Spain	2009	Massana et al. 2015	PRJEB9133	ERP010210	ERR861837	amplicon	PCR	single	454 GS FLX Titanium	fastq, sra
SAMEA3354412	0	7196	0	41.67	2.8	1	Spain	2009	Massana et al. 2015	PRJEB9133	ERP010210	ERR861838	amplicon	PCR	single	454 GS FLX Titanium	fastq, sra
SAMEA3354413	0	4401	0	41.67	2.8	20	Spain	2009	Massana et al. 2015	PRJEB9133	ERP010210	ERR861839	amplicon	PCR	single	454 GS FLX Titanium	fastq, sra
SAMEA3354414	0	2903	0	48.77	-3.96	1	France	2009	Massana et al. 2015	PRJEB9133	ERP010210	ERR861840	amplicon	PCR	single	454 GS FLX Titanium	fastq, sra
SAMEA3354415	0	5280	0	48.77	-3.96	1	France	2009	Massana et al. 2015	PRJEB9133	ERP010210	ERR861841	amplicon	PCR	single	454 GS FLX Titanium	fastq, sra
SAMEA3354416	0	2650	0	48.77	-3.96	1	France	2009	Massana et al. 2015	PRJEB9133	ERP010210	ERR861842	amplicon	PCR	single	454 GS FLX Titanium	fastq, sra
SAMEA3354417	0	2898	0	48.77	-3.96	66	France	2009	Massana et al. 2015	PRJEB9133	ERP010210	ERR861843	amplicon	PCR	single	454 GS FLX Titanium	fastq, sra
SAMEA3354418	0	10816	0	40.81	14.25	1	Italy	2009	Massana et al. 2015	PRJEB9133	ERP010210	ERR861844	amplicon	PCR	single	454 GS FLX Titanium	fastq, sra
SAMEA3354419	0	4418	0	40.81	14.25	1	Italy	2009	Massana et al. 2015	PRJEB9133	ERP010210	ERR861845	amplicon	PCR	single	454 GS FLX Titanium	fastq, sra
SAMEA3354420	0	9826	0	59.25	10.71	1	Norway	2009	Massana et al. 2015	PRJEB9133	ERP010210	ERR861846	amplicon	PCR	single	454 GS FLX Titanium	fastq, sra
SAMEA3354421	0	5732	0	41.67	2.8	1	Spain	2009	Massana et al. 2015	PRJEB9133	ERP010210	ERR861847	amplicon	PCR	single	454 GS FLX Titanium	fastq, sra
SAMEA3354422	0	6424	0	41.67	2.8	1	Spain	2009	Massana et al. 2015	PRJEB9133	ERP010210	ERR861848	amplicon	PCR	single	454 GS FLX Titanium	fastq, sra
SAMEA3354423	0	953	0	41.67	2.8	20	Spain	2009	Massana et al. 2015	PRJEB9133	ERP010210	ERR861849	amplicon	PCR	single	454 GS FLX Titanium	fastq, sra
SAMEA3354424	0	6653	0	48.77	-3.96	1	France	2009	Massana et al. 2015	PRJEB9133	ERP010210	ERR861850	amplicon	PCR	single	454 GS FLX Titanium	fastq, sra
SAMEA3354425	0	9917	0	48.77	-3.96	1	France	2009	Massana et al. 2015	PRJEB9133	ERP010210	ERR861851	amplicon	PCR	single	454 GS FLX Titanium	fastq, sra
SAMEA3354426	0	11003	0	48.77	-3.96	1	France	2009	Massana et al. 2015	PRJEB9133	ERP010210	ERR861852	amplicon	PCR	single	454 GS FLX Titanium	fastq, sra
SAMEA3354427	0	7124	0	48.77	-3.96	66	France	2009	Massana et al. 2015	PRJEB9133	ERP010210	ERR861853	amplicon	PCR	single	454 GS FLX Titanium	fastq, sra
SAMEA3354428	0	7319	0	40.81	14.25	1	Italy	2009	Massana et al. 2015	PRJEB9133	ERP010210	ERR861854	amplicon	PCR	single	454 GS FLX Titanium	fastq, sra
SAMEA3354429	0	3783	0	40.81	14.25	1	Italy	2009	Massana et al. 2015	PRJEB9133	ERP010210	ERR861855	amplicon	PCR	single	454 GS FLX Titanium	fastq, sra
SAMEA3354430	0	8060	0	40.81	14.25	1	Italy	2009	Massana et al. 2015	PRJEB9133	ERP010210	ERR861856	amplicon	PCR	single	454 GS FLX Titanium	fastq, sra
SAMEA3354431	0	12978	0	40.81	14.25	34	Italy	2009	Massana et al. 2015	PRJEB9133	ERP010210	ERR861857	amplicon	PCR	single	454 GS FLX Titanium	fastq, sra
SAMEA3354432	0	13018	0	40.81	14.25	34	Italy	2009	Massana et al. 2015	PRJEB9133	ERP010210	ERR861858	amplicon	PCR	single	454 GS FLX Titanium	fastq, sra
SAMEA3354433	0	9062	0	40.81	14.25	34	Italy	2009	Massana et al. 2015	PRJEB9133	ERP010210	ERR861859	amplicon	PCR	single	454 GS FLX Titanium	fastq, sra
SAMEA3354434	0	6974	0	40.81	14.25	78	Italy	2009	Massana et al. 2015	PRJEB9133	ERP010210	ERR861860	amplicon	PCR	single	454 GS FLX Titanium	fastq, sra
SAMEA3354435	0	12303	0	43.17	28.83	3	Bulgaria	2009	Massana et al. 2015	PRJEB9133	ERP010210	ERR861861	amplicon	PCR	single	454 GS FLX Titanium	fastq, sra
SAMEA3354436	0	8850	0	43.17	28.83	3	Bulgaria	2009	Massana et al. 2015	PRJEB9133	ERP010210	ERR861862	amplicon	PCR	single	454 GS FLX Titanium	fastq, sra
SAMEA3354437	0	3995	0	43.17	28.83	3	Bulgaria	2009	Massana et al. 2015	PRJEB9133	ERP010210	ERR861863	amplicon	PCR	single	454 GS FLX Titanium	fastq, sra
SAMEA3354438	0	13106	0	43.17	28.83	40	Bulgaria	2009	Massana et al. 2015	PRJEB9133	ERP010210	ERR861864	amplicon	PCR	single	454 GS FLX Titanium	fastq, sra
SAMEA3354439	0	14035	0	43.17	28.83	40	Bulgaria	2009	Massana et al. 2015	PRJEB9133	ERP010210	ERR861865	amplicon	PCR	single	454 GS FLX Titanium	fastq, sra
SAMEA3354440	0	3813	0	40.81	14.25	1	Italy	2009	Massana et al. 2015	PRJEB9133	ERP010210	ERR861866	amplicon	PCR	single	454 GS FLX Titanium	fastq, sra
SAMEA3354441	0	10937	0	40.81	14.25	34	Italy	2009	Massana et al. 2015	PRJEB9133	ERP010210	ERR861867	amplicon	PCR	single	454 GS FLX Titanium	fastq, sra
SAMEA3354442	0	8352	0	40.81	14.25	34	Italy	2009	Massana et al. 2015	PRJEB9133	ERP010210	ERR861868	amplicon	PCR	single	454 GS FLX Titanium	fastq, sra
SAMEA3354443	0	8747	0	40.81	14.25	34	Italy	2009	Massana et al. 2015	PRJEB9133	ERP010210	ERR861869	amplicon	PCR	single	454 GS FLX Titanium	fastq, sra
SAMEA3354444	0	17053	0	40.81	14.25	78	Italy	2009	Massana et al. 2015	PRJEB9133	ERP010210	ERR861870	amplicon	PCR	single	454 GS FLX Titanium	fastq, sra
SAMEA3354445	0	13888	0	43.17	28.83	3	Bulgaria	2009	Massana et al. 2015	PRJEB9133	ERP010210	ERR861871	amplicon	PCR	single	454 GS FLX Titanium	fastq, sra
SAMEA3354446	0	12200	0	43.17	28.83	3	Bulgaria	2009	Massana et al. 2015	PRJEB9133	ERP010210	ERR861872	amplicon	PCR	single	454 GS FLX Titanium	fastq, sra
SAMEA3354447	0	4576	0	43.17	28.83	3	Bulgaria	2009	Massana et al. 2015	PRJEB9133	ERP010210	ERR861873	amplicon	PCR	single	454 GS FLX Titanium	fastq, sra
SAMEA3354448	0	13903	0	43.17	28.83	40	Bulgaria	2009	Massana et al. 2015	PRJEB9133	ERP010210	ERR861874	amplicon	PCR	single	454 GS FLX Titanium	fastq, sra
SAMEA3354449	0	14667	0	43.17	28.83	40	Bulgaria	2009	Massana et al. 2015	PRJEB9133	ERP010210	ERR861875	amplicon	PCR	single	454 GS FLX Titanium	fastq, sra
SAMEA3354450	0	17332	0	59.25	10.71	10	Norway	2009	Massana et al. 2015	PRJEB9133	ERP010210	ERR861876	amplicon	PCR	single	454 GS FLX Titanium	fastq, sra
SAMEA3354451	0	10313	0	59.25	10.71	1	Norway	2009	Massana et al. 2015	PRJEB9133	ERP010210	ERR861877	amplicon	PCR	single	454 GS FLX Titanium	fastq, sra
SAMEA3354452	0	3316	0	59.25	10.71	1	Norway	2009	Massana et al. 2015	PRJEB9133	ERP010210	ERR861878	amplicon	PCR	single	454 GS FLX Titanium	fastq, sra
SAMEA3354453	0	11725	0	59.25	10.71	1	Norway	2009	Massana et al. 2015	PRJEB9133	ERP010210	ERR861879	amplicon	PCR	single	454 GS FLX Titanium	fastq, sra
SAMEA3354454	0	20035	0	43.17	28.83	250	Bulgaria	2009	Massana et al. 2015	PRJEB9133	ERP010210	ERR861880	amplicon	PCR	single	454 GS FLX Titanium	fastq, sra
SAMEA3354455	0	19390	0	43.17	28.83	250	Bulgaria	2009	Massana et al. 2015	PRJEB9133	ERP010210	ERR861881	amplicon	PCR	single	454 GS FLX Titanium	fastq, sra
SAMEA3354456	0	22488	0	43.17	28.83	250	Bulgaria	2009	Massana et al. 2015	PRJEB9133	ERP010210	ERR861882	amplicon	PCR	single	454 GS FLX Titanium	fastq, sra
SAMEA3354457	0	16301	0	43.17	28.83	40	Bulgaria	2009	Massana et al. 2015	PRJEB9133	ERP010210	ERR861883	amplicon	PCR	single	454 GS FLX Titanium	fastq, sra
SAMEA3354458	0	1324	0	43.17	28.83	386	Bulgaria	2009	Massana et al. 2015	PRJEB9133	ERP010210	ERR861884	amplicon	PCR	single	454 GS FLX Titanium	fastq, sra
SAMEA3354459	0	570	0	43.17	28.83	423	Bulgaria	2009	Massana et al. 2015	PRJEB9133	ERP010210	ERR861885	amplicon	PCR	single	454 GS FLX Titanium	fastq, sra
SAMEA3354460	0	23550	0	59.25	10.71	10	Norway	2009	Massana et al. 2015	PRJEB9133	ERP010210	ERR861886	amplicon	PCR	single	454 GS FLX Titanium	fastq, sra
SAMEA3354461	0	16161	0	59.25	10.71	1	Norway	2009	Massana et al. 2015	PRJEB9133	ERP010210	ERR861887	amplicon	PCR	single	454 GS FLX Titanium	fastq, sra
SAMEA3354462	0	17953	0	59.25	10.71	1	Norway	2009	Massana et al. 2015	PRJEB9133	ERP010210	ERR861888	amplicon	PCR	single	454 GS FLX Titanium	fastq, sra
SAMEA3354463	0	14285	0	59.25	10.71	1	Norway	2009	Massana et al. 2015	PRJEB9133	ERP010210	ERR861889	amplicon	PCR	single	454 GS FLX Titanium	fastq, sra
SAMEA3354464	0	5130	0	43.17	28.83	250	Bulgaria	2009	Massana et al. 2015	PRJEB9133	ERP010210	ERR861890	amplicon	PCR	single	454 GS FLX Titanium	fastq, sra
SAMEA3354465	0	2124	0	43.17	28.83	250	Bulgaria	2009	Massana et al. 2015	PRJEB9133	ERP010210	ERR861891	amplicon	PCR	single	454 GS FLX Titanium	fastq, sra
SAMEA3354466	0	23606	0	43.17	28.83	250	Bulgaria	2009	Massana et al. 2015	PRJEB9133	ERP010210	ERR861892	amplicon	PCR	single	454 GS FLX Titanium	fastq, sra
SAMEA3354467	0	20605	0	43.17	28.83	40	Bulgaria	2009	Massana et al. 2015	PRJEB9133	ERP010210	ERR861893	amplicon	PCR	single	454 GS FLX Titanium	fastq, sra
SAMEA3354468	0	127	0	43.17	28.83	386	Bulgaria	2009	Massana et al. 2015	PRJEB9133	ERP010210	ERR861894	amplicon	PCR	single	454 GS FLX Titanium	fastq, sra
SAMEA3354469	0	1261	0	43.17	28.83	423	Bulgaria	2009	Massana et al. 2015	PRJEB9133	ERP010210	ERR861895	amplicon	PCR	single	454 GS FLX Titanium	fastq, sra
SAMEA3354470	0	15382	0	40.81	14.25	1	Italy	2009	Massana et al. 2015	PRJEB9133	ERP010210	ERR861896	amplicon	PCR	single	454 GS FLX Titanium	fastq, sra
SAMEA3354471	0	9717	0	59.25	10.71	20	Norway	2009	Massana et al. 2015	PRJEB9133	ERP010210	ERR861897	amplicon	PCR	single	454 GS FLX Titanium	fastq, sra
SAMEA3354472	0	11178	0	59.25	10.71	20	Norway	2009	Massana et al. 2015	PRJEB9133	ERP010210	ERR861898	amplicon	PCR	single	454 GS FLX Titanium	fastq, sra
SAMEA3354473	0	20594	0	59.25	10.71	20	Norway	2009	Massana et al. 2015	PRJEB9133	ERP010210	ERR861899	amplicon	PCR	single	454 GS FLX Titanium	fastq, sra
SAMEA3354474	0	3978	0	59.25	10.71	103	Norway	2009	Massana et al. 2015	PRJEB9133	ERP010210	ERR861900	amplicon	PCR	single	454 GS FLX Titanium	fastq, sra
SAMEA3354475	0	8132	0	59.25	10.71	24	Norway	2009	Massana et al. 2015	PRJEB9133	ERP010210	ERR861901	amplicon	PCR	single	454 GS FLX Titanium	fastq, sra
SAMEA3354476	0	11058	0	59.25	10.71	1	Norway	2009	Massana et al. 2015	PRJEB9133	ERP010210	ERR861902	amplicon	PCR	single	454 GS FLX Titanium	fastq, sra
SAMEA3354477	0	14686	0	59.25	10.71	1	Norway	2009	Massana et al. 2015	PRJEB9133	ERP010210	ERR861903	amplicon	PCR	single	454 GS FLX Titanium	fastq, sra
SAMEA3354478	0	7663	0	59.25	10.71	10	Norway	2009	Massana et al. 2015	PRJEB9133	ERP010210	ERR861904	amplicon	PCR	single	454 GS FLX Titanium	fastq, sra
SAMEA3354479	0	12548	0	59.25	10.71	103	Norway	2009	Massana et al. 2015	PRJEB9133	ERP010210	ERR861905	amplicon	PCR	single	454 GS FLX Titanium	fastq, sra
SAMEA3354480	0	16471	0	40.81	14.25	1	Italy	2009	Massana et al. 2015	PRJEB9133	ERP010210	ERR861906	amplicon	PCR	single	454 GS FLX Titanium	fastq, sra
SAMEA3354481	0	13931	0	59.25	10.71	20	Norway	2009	Massana et al. 2015	PRJEB9133	ERP010210	ERR861907	amplicon	PCR	single	454 GS FLX Titanium	fastq, sra
SAMEA3354482	0	17181	0	59.25	10.71	20	Norway	2009	Massana et al. 2015	PRJEB9133	ERP010210	ERR861908	amplicon	PCR	single	454 GS FLX Titanium	fastq, sra
SAMEA3354483	0	13514	0	59.25	10.71	20	Norway	2009	Massana et al. 2015	PRJEB9133	ERP010210	ERR861909	amplicon	PCR	single	454 GS FLX Titanium	fastq, sra
SAMEA3354484	0	8302	0	59.25	10.71	103	Norway	2009	Massana et al. 2015	PRJEB9133	ERP010210	ERR861910	amplicon	PCR	single	454 GS FLX Titanium	fastq, sra
SAMEA3354485	0	15752	0	59.25	10.71	24	Norway	2009	Massana et al. 2015	PRJEB9133	ERP010210	ERR861911	amplicon	PCR	single	454 GS FLX Titanium	fastq, sra
SAMEA3354486	0	9498	0	59.25	10.71	1	Norway	2009	Massana et al. 2015	PRJEB9133	ERP010210	ERR861912	amplicon	PCR	single	454 GS FLX Titanium	fastq, sra
SAMEA3354487	0	16665	0	59.25	10.71	1	Norway	2009	Massana et al. 2015	PRJEB9133	ERP010210	ERR861913	amplicon	PCR	single	454 GS FLX Titanium	fastq, sra
SAMEA3354488	0	13705	0	59.25	10.71	10	Norway	2009	Massana et al. 2015	PRJEB9133	ERP010210	ERR861914	amplicon	PCR	single	454 GS FLX Titanium	fastq, sra
SAMEA3354489	0	15987	0	59.25	10.71	103	Norway	2009	Massana et al. 2015	PRJEB9133	ERP010210	ERR861915	amplicon	PCR	single	454 GS FLX Titanium	fastq, sra
SAMEA3354490	0	21830	0	40.81	14.25	78	Italy	2009	Massana et al. 2015	PRJEB9133	ERP010210	ERR861916	amplicon	PCR	single	454 GS FLX Titanium	fastq, sra
SAMEA3354491	0	7990	0	40.81	14.25	78	Italy	2009	Massana et al. 2015	PRJEB9133	ERP010210	ERR861917	amplicon	PCR	single	454 GS FLX Titanium	fastq, sra
SAMEA3354492	0	18362	0	41.67	2.8	1	Spain	2009	Massana et al. 2015	PRJEB9133	ERP010210	ERR861918	amplicon	PCR	single	454 GS FLX Titanium	fastq, sra
SAMEA3354493	0	17953	0	41.67	2.8	1	Spain	2009	Massana et al. 2015	PRJEB9133	ERP010210	ERR861919	amplicon	PCR	single	454 GS FLX Titanium	fastq, sra
SAMEA3354494	0	15411	0	43.67	-5.58	1	Spain	2009	Massana et al. 2015	PRJEB9133	ERP010210	ERR861920	amplicon	PCR	single	454 GS FLX Titanium	fastq, sra
SAMEA3354495	0	5692	0	43.67	-5.58	1	Spain	2009	Massana et al. 2015	PRJEB9133	ERP010210	ERR861921	amplicon	PCR	single	454 GS FLX Titanium	fastq, sra
SAMEA3354496	0	15067	0	43.67	-5.58	1	Spain	2009	Massana et al. 2015	PRJEB9133	ERP010210	ERR861922	amplicon	PCR	single	454 GS FLX Titanium	fastq, sra
SAMEA3354497	0	14095	0	43.67	-5.58	1	Spain	2009	Massana et al. 2015	PRJEB9133	ERP010210	ERR861923	amplicon	PCR	single	454 GS FLX Titanium	fastq, sra
SAMEA3354498	0	19228	0	40.81	14.25	23	Italy	2009	Massana et al. 2015	PRJEB9133	ERP010210	ERR861924	amplicon	PCR	single	454 GS FLX Titanium	fastq, sra
SAMEA3354499	0	20934	0	40.81	14.25	23	Italy	2009	Massana et al. 2015	PRJEB9133	ERP010210	ERR861925	amplicon	PCR	single	454 GS FLX Titanium	fastq, sra
SAMEA3354500	0	27072	0	40.81	14.25	1	Italy	2009	Massana et al. 2015	PRJEB9133	ERP010210	ERR861926	amplicon	PCR	single	454 GS FLX Titanium	fastq, sra
SAMEA3354501	0	23693	0	40.81	14.25	23	Italy	2009	Massana et al. 2015	PRJEB9133	ERP010210	ERR861927	amplicon	PCR	single	454 GS FLX Titanium	fastq, sra
SAMEA3354502	0	29242	0	40.81	14.25	23	Italy	2009	Massana et al. 2015	PRJEB9133	ERP010210	ERR861928	amplicon	PCR	single	454 GS FLX Titanium	fastq, sra
SAMEA3354503	0	30893	0	40.81	14.25	1	Italy	2009	Massana et al. 2015	PRJEB9133	ERP010210	ERR861929	amplicon	PCR	single	454 GS FLX Titanium	fastq, sra
SAMEA3354504	0	14133	0	40.81	14.25	23	Italy	2009	Massana et al. 2015	PRJEB9133	ERP010210	ERR861930	amplicon	PCR	single	454 GS FLX Titanium	fastq, sra
SAMEA3354505	0	15219	0	40.81	14.25	23	Italy	2009	Massana et al. 2015	PRJEB9133	ERP010210	ERR861931	amplicon	PCR	single	454 GS FLX Titanium	fastq, sra
SAMEA3354506	0	30296	0	40.81	14.25	1	Italy	2009	Massana et al. 2015	PRJEB9133	ERP010210	ERR861932	amplicon	PCR	single	454 GS FLX Titanium	fastq, sra
SAMEA3354507	0	16035	0	40.81	14.25	23	Italy	2009	Massana et al. 2015	PRJEB9133	ERP010210	ERR861933	amplicon	PCR	single	454 GS FLX Titanium	fastq, sra
SAMEA3354508	0	15098	0	40.81	14.25	23	Italy	2009	Massana et al. 2015	PRJEB9133	ERP010210	ERR861934	amplicon	PCR	single	454 GS FLX Titanium	fastq, sra
SAMEA3354509	0	8068	0	40.81	14.25	1	Italy	2009	Massana et al. 2015	PRJEB9133	ERP010210	ERR861935	amplicon	PCR	single	454 GS FLX Titanium	fastq, sra
SAMEA3354510	0	6656	0	41.67	2.8	1	Spain	2009	Massana et al. 2015	PRJEB9133	ERP010210	ERR861936	amplicon	PCR	single	454 GS FLX Titanium	fastq, sra
SAMEA3354511	0	739	0	40.81	14.25	23	Italy	2009	Massana et al. 2015	PRJEB9133	ERP010210	ERR861937	amplicon	PCR	single	454 GS FLX Titanium	fastq, sra
SAMEA3354512	0	2320	0	40.81	14.25	1	Italy	2009	Massana et al. 2015	PRJEB9133	ERP010210	ERR861938	amplicon	PCR	single	454 GS FLX Titanium	fastq, sra
SAMEA3354513	0	7235	0	48.77	-3.96	1	France	2009	Massana et al. 2015	PRJEB9133	ERP010210	ERR861939	amplicon	PCR	single	454 GS FLX Titanium	fastq, sra
SAMEA3354514	0	2615	0	59.25	10.71	10	Norway	2009	Massana et al. 2015	PRJEB9133	ERP010210	ERR861940	amplicon	PCR	single	454 GS FLX Titanium	fastq, sra
SAMEA3354515	0	1851	0	59.25	10.71	1	Norway	2009	Massana et al. 2015	PRJEB9133	ERP010210	ERR861941	amplicon	PCR	single	454 GS FLX Titanium	fastq, sra
SAMEA3354516	0	5161	0	43.17	28.83	250	Bulgaria	2009	Massana et al. 2015	PRJEB9133	ERP010210	ERR861942	amplicon	PCR	single	454 GS FLX Titanium	fastq, sra
SAMEA3354517	0	7131	0	43.17	28.83	40	Bulgaria	2009	Massana et al. 2015	PRJEB9133	ERP010210	ERR861943	amplicon	PCR	single	454 GS FLX Titanium	fastq, sra
SAMEA3354518	0	10912	0	43.17	28.83	3	Bulgaria	2009	Massana et al. 2015	PRJEB9133	ERP010210	ERR861944	amplicon	PCR	single	454 GS FLX Titanium	fastq, sra
POHEM_1	0	NA	NA	-1.4762	45.62	surface	NA	2012-05-26	Ramond et al. 2019	NA	NA	NA	amplicon	PCR	paired	Illumina MiSeq	fastq, sextant.ifremer.fr/record/16bc16ef-588a-47e2-803e-03b4acb85dca/
POHEM_2	0	NA	NA	-1.4762	45.62	DCM	NA	2012-05-26	Ramond et al. 2019	NA	NA	NA	amplicon	PCR	paired	Illumina MiSeq	fastq, sextant.ifremer.fr/record/16bc16ef-588a-47e2-803e-03b4acb85dca/
POHEM_3	0	NA	NA	-1.6405	45.5556	surface	NA	2012-05-26	Ramond et al. 2019	NA	NA	NA	amplicon	PCR	paired	Illumina MiSeq	fastq, sextant.ifremer.fr/record/16bc16ef-588a-47e2-803e-03b4acb85dca/
POHEM_4	0	NA	NA	-1.6405	45.5556	DCM	NA	2012-05-26	Ramond et al. 2019	NA	NA	NA	amplicon	PCR	paired	Illumina MiSeq	fastq, sextant.ifremer.fr/record/16bc16ef-588a-47e2-803e-03b4acb85dca/
POHEM_5	0	NA	NA	-1.8068	45.4903	surface	NA	2012-05-27	Ramond et al. 2019	NA	NA	NA	amplicon	PCR	paired	Illumina MiSeq	fastq, sextant.ifremer.fr/record/16bc16ef-588a-47e2-803e-03b4acb85dca/
POHEM_6	0	NA	NA	-1.8068	45.4903	DCM	NA	2012-05-27	Ramond et al. 2019	NA	NA	NA	amplicon	PCR	paired	Illumina MiSeq	fastq, sextant.ifremer.fr/record/16bc16ef-588a-47e2-803e-03b4acb85dca/
POHEM_7	0	NA	NA	-1.965	45.3674	surface	NA	2012-05-27	Ramond et al. 2019	NA	NA	NA	amplicon	PCR	paired	Illumina MiSeq	fastq, sextant.ifremer.fr/record/16bc16ef-588a-47e2-803e-03b4acb85dca/
POHEM_8	0	NA	NA	-1.965	45.3674	DCM	NA	2012-05-27	Ramond et al. 2019	NA	NA	NA	amplicon	PCR	paired	Illumina MiSeq	fastq, sextant.ifremer.fr/record/16bc16ef-588a-47e2-803e-03b4acb85dca/
POHEM_9	0	NA	NA	-2.1197	45.2452	surface	NA	2012-05-27	Ramond et al. 2019	NA	NA	NA	amplicon	PCR	paired	Illumina MiSeq	fastq, sextant.ifremer.fr/record/16bc16ef-588a-47e2-803e-03b4acb85dca/
POHEM_10	0	NA	NA	-2.1197	45.2452	DCM	NA	2012-05-27	Ramond et al. 2019	NA	NA	NA	amplicon	PCR	paired	Illumina MiSeq	fastq, sextant.ifremer.fr/record/16bc16ef-588a-47e2-803e-03b4acb85dca/
POHEM_11	0	NA	NA	-2.2827	45.1178	surface	NA	2012-05-27	Ramond et al. 2019	NA	NA	NA	amplicon	PCR	paired	Illumina MiSeq	fastq, sextant.ifremer.fr/record/16bc16ef-588a-47e2-803e-03b4acb85dca/
POHEM_12	0	NA	NA	-2.2827	45.1178	DCM	NA	2012-05-27	Ramond et al. 2019	NA	NA	NA	amplicon	PCR	paired	Illumina MiSeq	fastq, sextant.ifremer.fr/record/16bc16ef-588a-47e2-803e-03b4acb85dca/
POHEM_13	0	NA	NA	-2.4416	44.9976	surface	NA	2012-05-28	Ramond et al. 2019	NA	NA	NA	amplicon	PCR	paired	Illumina MiSeq	fastq, sextant.ifremer.fr/record/16bc16ef-588a-47e2-803e-03b4acb85dca/
POHEM_14	0	NA	NA	-2.4416	44.9976	DCM	NA	2012-05-28	Ramond et al. 2019	NA	NA	NA	amplicon	PCR	paired	Illumina MiSeq	fastq, sextant.ifremer.fr/record/16bc16ef-588a-47e2-803e-03b4acb85dca/
POHEM_15	0	NA	NA	-2.5958	44.8792	surface	NA	2012-05-28	Ramond et al. 2019	NA	NA	NA	amplicon	PCR	paired	Illumina MiSeq	fastq, sextant.ifremer.fr/record/16bc16ef-588a-47e2-803e-03b4acb85dca/
POHEM_17	0	NA	NA	-1.4762	45.62	surface	NA	2012-05-26	Ramond et al. 2019	NA	NA	NA	amplicon	PCR	paired	Illumina MiSeq	fastq, sextant.ifremer.fr/record/16bc16ef-588a-47e2-803e-03b4acb85dca/
POHEM_18	0	NA	NA	-1.4762	45.62	DCM	NA	2012-05-26	Ramond et al. 2019	NA	NA	NA	amplicon	PCR	paired	Illumina MiSeq	fastq, sextant.ifremer.fr/record/16bc16ef-588a-47e2-803e-03b4acb85dca/
POHEM_19	0	NA	NA	-1.6405	45.5556	surface	NA	2012-05-26	Ramond et al. 2019	NA	NA	NA	amplicon	PCR	paired	Illumina MiSeq	fastq, sextant.ifremer.fr/record/16bc16ef-588a-47e2-803e-03b4acb85dca/
POHEM_20	0	NA	NA	-1.6405	45.5556	DCM	NA	2012-05-26	Ramond et al. 2019	NA	NA	NA	amplicon	PCR	paired	Illumina MiSeq	fastq, sextant.ifremer.fr/record/16bc16ef-588a-47e2-803e-03b4acb85dca/
POHEM_21	0	NA	NA	-1.8068	45.4903	surface	NA	2012-05-27	Ramond et al. 2019	NA	NA	NA	amplicon	PCR	paired	Illumina MiSeq	fastq, sextant.ifremer.fr/record/16bc16ef-588a-47e2-803e-03b4acb85dca/
POHEM_22	0	NA	NA	-1.8068	45.4903	DCM	NA	2012-05-27	Ramond et al. 2019	NA	NA	NA	amplicon	PCR	paired	Illumina MiSeq	fastq, sextant.ifremer.fr/record/16bc16ef-588a-47e2-803e-03b4acb85dca/
POHEM_23	0	NA	NA	-1.965	45.3674	surface	NA	2012-05-27	Ramond et al. 2019	NA	NA	NA	amplicon	PCR	paired	Illumina MiSeq	fastq, sextant.ifremer.fr/record/16bc16ef-588a-47e2-803e-03b4acb85dca/
POHEM_24	0	NA	NA	-1.965	45.3674	DCM	NA	2012-05-27	Ramond et al. 2019	NA	NA	NA	amplicon	PCR	paired	Illumina MiSeq	fastq, sextant.ifremer.fr/record/16bc16ef-588a-47e2-803e-03b4acb85dca/
POHEM_25	0	NA	NA	-2.1197	45.2452	surface	NA	2012-05-27	Ramond et al. 2019	NA	NA	NA	amplicon	PCR	paired	Illumina MiSeq	fastq, sextant.ifremer.fr/record/16bc16ef-588a-47e2-803e-03b4acb85dca/
POHEM_26	0	NA	NA	-2.1197	45.2452	DCM	NA	2012-05-27	Ramond et al. 2019	NA	NA	NA	amplicon	PCR	paired	Illumina MiSeq	fastq, sextant.ifremer.fr/record/16bc16ef-588a-47e2-803e-03b4acb85dca/
POHEM_27	0	NA	NA	-2.2827	45.1178	surface	NA	2012-05-27	Ramond et al. 2019	NA	NA	NA	amplicon	PCR	paired	Illumina MiSeq	fastq, sextant.ifremer.fr/record/16bc16ef-588a-47e2-803e-03b4acb85dca/
POHEM_28	0	NA	NA	-2.2827	45.1178	DCM	NA	2012-05-27	Ramond et al. 2019	NA	NA	NA	amplicon	PCR	paired	Illumina MiSeq	fastq, sextant.ifremer.fr/record/16bc16ef-588a-47e2-803e-03b4acb85dca/
POHEM_29	0	NA	NA	-2.4416	44.9976	surface	NA	2012-05-28	Ramond et al. 2019	NA	NA	NA	amplicon	PCR	paired	Illumina MiSeq	fastq, sextant.ifremer.fr/record/16bc16ef-588a-47e2-803e-03b4acb85dca/
POHEM_30	0	NA	NA	-2.4416	44.9976	DCM	NA	2012-05-28	Ramond et al. 2019	NA	NA	NA	amplicon	PCR	paired	Illumina MiSeq	fastq, sextant.ifremer.fr/record/16bc16ef-588a-47e2-803e-03b4acb85dca/
POHEM_31	0	NA	NA	-2.5958	44.8792	surface	NA	2012-05-28	Ramond et al. 2019	NA	NA	NA	amplicon	PCR	paired	Illumina MiSeq	fastq, sextant.ifremer.fr/record/16bc16ef-588a-47e2-803e-03b4acb85dca/
POHEM_33	0	NA	NA	-1.4567	45.6168	surface	NA	2013-05-25	Ramond et al. 2019	NA	NA	NA	amplicon	PCR	paired	Illumina MiSeq	fastq, sextant.ifremer.fr/record/16bc16ef-588a-47e2-803e-03b4acb85dca/
POHEM_34	0	NA	NA	-1.4567	45.6168	DCM	NA	2013-05-25	Ramond et al. 2019	NA	NA	NA	amplicon	PCR	paired	Illumina MiSeq	fastq, sextant.ifremer.fr/record/16bc16ef-588a-47e2-803e-03b4acb85dca/
POHEM_35	0	NA	NA	-1.6429	45.5559	surface	NA	2013-05-26	Ramond et al. 2019	NA	NA	NA	amplicon	PCR	paired	Illumina MiSeq	fastq, sextant.ifremer.fr/record/16bc16ef-588a-47e2-803e-03b4acb85dca/
POHEM_36	0	NA	NA	-1.6429	45.5559	DCM	NA	2013-05-26	Ramond et al. 2019	NA	NA	NA	amplicon	PCR	paired	Illumina MiSeq	fastq, sextant.ifremer.fr/record/16bc16ef-588a-47e2-803e-03b4acb85dca/
POHEM_38	0	NA	NA	-1.6389	45.5636	DCM	NA	2013-05-26	Ramond et al. 2019	NA	NA	NA	amplicon	PCR	paired	Illumina MiSeq	fastq, sextant.ifremer.fr/record/16bc16ef-588a-47e2-803e-03b4acb85dca/
POHEM_49	0	NA	NA	-1.4567	45.6168	surface	NA	2013-05-25	Ramond et al. 2019	NA	NA	NA	amplicon	PCR	paired	Illumina MiSeq	fastq, sextant.ifremer.fr/record/16bc16ef-588a-47e2-803e-03b4acb85dca/
POHEM_50	0	NA	NA	-1.4567	45.6168	DCM	NA	2013-05-25	Ramond et al. 2019	NA	NA	NA	amplicon	PCR	paired	Illumina MiSeq	fastq, sextant.ifremer.fr/record/16bc16ef-588a-47e2-803e-03b4acb85dca/
POHEM_51	0	NA	NA	-1.6429	45.5559	surface	NA	2013-05-26	Ramond et al. 2019	NA	NA	NA	amplicon	PCR	paired	Illumina MiSeq	fastq, sextant.ifremer.fr/record/16bc16ef-588a-47e2-803e-03b4acb85dca/
POHEM_52	0	NA	NA	-1.6429	45.5559	DCM	NA	2013-05-26	Ramond et al. 2019	NA	NA	NA	amplicon	PCR	paired	Illumina MiSeq	fastq, sextant.ifremer.fr/record/16bc16ef-588a-47e2-803e-03b4acb85dca/
POHEM_54	0	NA	NA	-1.6389	45.5636	DCM	NA	2013-05-26	Ramond et al. 2019	NA	NA	NA	amplicon	PCR	paired	Illumina MiSeq	fastq, sextant.ifremer.fr/record/16bc16ef-588a-47e2-803e-03b4acb85dca/
POHEM_81	0	NA	NA	-3.2482	47.5884	surface	NA	2013-06-21	Ramond et al. 2019	NA	NA	NA	amplicon	PCR	paired	Illumina MiSeq	fastq, sextant.ifremer.fr/record/16bc16ef-588a-47e2-803e-03b4acb85dca/
POHEM_82	0	NA	NA	-2.9994	47.5084	surface	NA	2013-06-22	Ramond et al. 2019	NA	NA	NA	amplicon	PCR	paired	Illumina MiSeq	fastq, sextant.ifremer.fr/record/16bc16ef-588a-47e2-803e-03b4acb85dca/
POHEM_83	0	NA	NA	-2.9522	47.3986	surface	NA	2013-06-22	Ramond et al. 2019	NA	NA	NA	amplicon	PCR	paired	Illumina MiSeq	fastq, sextant.ifremer.fr/record/16bc16ef-588a-47e2-803e-03b4acb85dca/
POHEM_84	0	NA	NA	-2.8558	47.3501	surface	NA	2013-06-22	Ramond et al. 2019	NA	NA	NA	amplicon	PCR	paired	Illumina MiSeq	fastq, sextant.ifremer.fr/record/16bc16ef-588a-47e2-803e-03b4acb85dca/
POHEM_85	0	NA	NA	-3.0447	47.5334	surface	NA	2013-06-23	Ramond et al. 2019	NA	NA	NA	amplicon	PCR	paired	Illumina MiSeq	fastq, sextant.ifremer.fr/record/16bc16ef-588a-47e2-803e-03b4acb85dca/
POHEM_86	0	NA	NA	-2.6525	47.4744	surface	NA	2013-06-23	Ramond et al. 2019	NA	NA	NA	amplicon	PCR	paired	Illumina MiSeq	fastq, sextant.ifremer.fr/record/16bc16ef-588a-47e2-803e-03b4acb85dca/
POHEM_87	0	NA	NA	-2.7558	47.3333	surface	NA	2013-06-24	Ramond et al. 2019	NA	NA	NA	amplicon	PCR	paired	Illumina MiSeq	fastq, sextant.ifremer.fr/record/16bc16ef-588a-47e2-803e-03b4acb85dca/
POHEM_88	0	NA	NA	-2.7	47.4167	surface	NA	2013-06-24	Ramond et al. 2019	NA	NA	NA	amplicon	PCR	paired	Illumina MiSeq	fastq, sextant.ifremer.fr/record/16bc16ef-588a-47e2-803e-03b4acb85dca/
POHEM_89	0	NA	NA	-2.654	47.4566	surface	NA	2013-06-24	Ramond et al. 2019	NA	NA	NA	amplicon	PCR	paired	Illumina MiSeq	fastq, sextant.ifremer.fr/record/16bc16ef-588a-47e2-803e-03b4acb85dca/
POHEM_90	0	NA	NA	-2.5694	47.2478	surface	NA	2013-06-25	Ramond et al. 2019	NA	NA	NA	amplicon	PCR	paired	Illumina MiSeq	fastq, sextant.ifremer.fr/record/16bc16ef-588a-47e2-803e-03b4acb85dca/
POHEM_109	0	NA	NA	-3.2482	47.5884	surface	NA	2013-06-21	Ramond et al. 2019	NA	NA	NA	amplicon	PCR	paired	Illumina MiSeq	fastq, sextant.ifremer.fr/record/16bc16ef-588a-47e2-803e-03b4acb85dca/
POHEM_110	0	NA	NA	-2.9994	47.5084	surface	NA	2013-06-22	Ramond et al. 2019	NA	NA	NA	amplicon	PCR	paired	Illumina MiSeq	fastq, sextant.ifremer.fr/record/16bc16ef-588a-47e2-803e-03b4acb85dca/
POHEM_111	0	NA	NA	-2.9522	47.3986	surface	NA	2013-06-22	Ramond et al. 2019	NA	NA	NA	amplicon	PCR	paired	Illumina MiSeq	fastq, sextant.ifremer.fr/record/16bc16ef-588a-47e2-803e-03b4acb85dca/
POHEM_112	0	NA	NA	-2.8558	47.3501	surface	NA	2013-06-22	Ramond et al. 2019	NA	NA	NA	amplicon	PCR	paired	Illumina MiSeq	fastq, sextant.ifremer.fr/record/16bc16ef-588a-47e2-803e-03b4acb85dca/
POHEM_113	0	NA	NA	-3.0447	47.5334	surface	NA	2013-06-23	Ramond et al. 2019	NA	NA	NA	amplicon	PCR	paired	Illumina MiSeq	fastq, sextant.ifremer.fr/record/16bc16ef-588a-47e2-803e-03b4acb85dca/
POHEM_114	0	NA	NA	-2.6525	47.4744	surface	NA	2013-06-23	Ramond et al. 2019	NA	NA	NA	amplicon	PCR	paired	Illumina MiSeq	fastq, sextant.ifremer.fr/record/16bc16ef-588a-47e2-803e-03b4acb85dca/
POHEM_115	0	NA	NA	-2.7558	47.3333	surface	NA	2013-06-24	Ramond et al. 2019	NA	NA	NA	amplicon	PCR	paired	Illumina MiSeq	fastq, sextant.ifremer.fr/record/16bc16ef-588a-47e2-803e-03b4acb85dca/
POHEM_116	0	NA	NA	-2.7	47.4167	surface	NA	2013-06-24	Ramond et al. 2019	NA	NA	NA	amplicon	PCR	paired	Illumina MiSeq	fastq, sextant.ifremer.fr/record/16bc16ef-588a-47e2-803e-03b4acb85dca/
POHEM_117	0	NA	NA	-2.654	47.4566	surface	NA	2013-06-24	Ramond et al. 2019	NA	NA	NA	amplicon	PCR	paired	Illumina MiSeq	fastq, sextant.ifremer.fr/record/16bc16ef-588a-47e2-803e-03b4acb85dca/
POHEM_118	0	NA	NA	-2.5694	47.2478	surface	NA	2013-06-25	Ramond et al. 2019	NA	NA	NA	amplicon	PCR	paired	Illumina MiSeq	fastq, sextant.ifremer.fr/record/16bc16ef-588a-47e2-803e-03b4acb85dca/
POHEM_165	0	NA	NA	NA	NA	surface	NA	2012-03-13	Ramond et al. 2019	NA	NA	NA	amplicon	PCR	paired	Illumina MiSeq	fastq, sextant.ifremer.fr/record/16bc16ef-588a-47e2-803e-03b4acb85dca/
POHEM_166	0	NA	NA	NA	NA	surface	NA	2012-03-13	Ramond et al. 2019	NA	NA	NA	amplicon	PCR	paired	Illumina MiSeq	fastq, sextant.ifremer.fr/record/16bc16ef-588a-47e2-803e-03b4acb85dca/
POHEM_168	0	NA	NA	NA	NA	surface	NA	2012-03-20	Ramond et al. 2019	NA	NA	NA	amplicon	PCR	paired	Illumina MiSeq	fastq, sextant.ifremer.fr/record/16bc16ef-588a-47e2-803e-03b4acb85dca/
POHEM_169	0	NA	NA	NA	NA	surface	NA	2012-03-20	Ramond et al. 2019	NA	NA	NA	amplicon	PCR	paired	Illumina MiSeq	fastq, sextant.ifremer.fr/record/16bc16ef-588a-47e2-803e-03b4acb85dca/
POHEM_171	0	NA	NA	NA	NA	surface	NA	2012-03-28	Ramond et al. 2019	NA	NA	NA	amplicon	PCR	paired	Illumina MiSeq	fastq, sextant.ifremer.fr/record/16bc16ef-588a-47e2-803e-03b4acb85dca/
POHEM_172	0	NA	NA	NA	NA	surface	NA	2012-03-28	Ramond et al. 2019	NA	NA	NA	amplicon	PCR	paired	Illumina MiSeq	fastq, sextant.ifremer.fr/record/16bc16ef-588a-47e2-803e-03b4acb85dca/
POHEM_174	0	NA	NA	NA	NA	surface	NA	2012-04-03	Ramond et al. 2019	NA	NA	NA	amplicon	PCR	paired	Illumina MiSeq	fastq, sextant.ifremer.fr/record/16bc16ef-588a-47e2-803e-03b4acb85dca/
POHEM_175	0	NA	NA	NA	NA	surface	NA	2012-04-03	Ramond et al. 2019	NA	NA	NA	amplicon	PCR	paired	Illumina MiSeq	fastq, sextant.ifremer.fr/record/16bc16ef-588a-47e2-803e-03b4acb85dca/
POHEM_177	0	NA	NA	NA	NA	surface	NA	2012-04-12	Ramond et al. 2019	NA	NA	NA	amplicon	PCR	paired	Illumina MiSeq	fastq, sextant.ifremer.fr/record/16bc16ef-588a-47e2-803e-03b4acb85dca/
POHEM_178	0	NA	NA	NA	NA	surface	NA	2012-04-12	Ramond et al. 2019	NA	NA	NA	amplicon	PCR	paired	Illumina MiSeq	fastq, sextant.ifremer.fr/record/16bc16ef-588a-47e2-803e-03b4acb85dca/
POHEM_180	0	NA	NA	NA	NA	surface	NA	2012-04-17	Ramond et al. 2019	NA	NA	NA	amplicon	PCR	paired	Illumina MiSeq	fastq, sextant.ifremer.fr/record/16bc16ef-588a-47e2-803e-03b4acb85dca/
POHEM_181	0	NA	NA	NA	NA	surface	NA	2012-04-17	Ramond et al. 2019	NA	NA	NA	amplicon	PCR	paired	Illumina MiSeq	fastq, sextant.ifremer.fr/record/16bc16ef-588a-47e2-803e-03b4acb85dca/
POHEM_183	0	NA	NA	NA	NA	surface	NA	2012-04-19	Ramond et al. 2019	NA	NA	NA	amplicon	PCR	paired	Illumina MiSeq	fastq, sextant.ifremer.fr/record/16bc16ef-588a-47e2-803e-03b4acb85dca/
POHEM_184	0	NA	NA	NA	NA	surface	NA	2012-04-19	Ramond et al. 2019	NA	NA	NA	amplicon	PCR	paired	Illumina MiSeq	fastq, sextant.ifremer.fr/record/16bc16ef-588a-47e2-803e-03b4acb85dca/
POHEM_186	0	NA	NA	NA	NA	surface	NA	2012-04-27	Ramond et al. 2019	NA	NA	NA	amplicon	PCR	paired	Illumina MiSeq	fastq, sextant.ifremer.fr/record/16bc16ef-588a-47e2-803e-03b4acb85dca/
POHEM_187	0	NA	NA	NA	NA	surface	NA	2012-04-27	Ramond et al. 2019	NA	NA	NA	amplicon	PCR	paired	Illumina MiSeq	fastq, sextant.ifremer.fr/record/16bc16ef-588a-47e2-803e-03b4acb85dca/
POHEM_189	0	NA	NA	NA	NA	surface	NA	2012-05-03	Ramond et al. 2019	NA	NA	NA	amplicon	PCR	paired	Illumina MiSeq	fastq, sextant.ifremer.fr/record/16bc16ef-588a-47e2-803e-03b4acb85dca/
POHEM_190	0	NA	NA	NA	NA	surface	NA	2012-05-03	Ramond et al. 2019	NA	NA	NA	amplicon	PCR	paired	Illumina MiSeq	fastq, sextant.ifremer.fr/record/16bc16ef-588a-47e2-803e-03b4acb85dca/
POHEM_192	0	NA	NA	NA	NA	surface	NA	2012-05-09	Ramond et al. 2019	NA	NA	NA	amplicon	PCR	paired	Illumina MiSeq	fastq, sextant.ifremer.fr/record/16bc16ef-588a-47e2-803e-03b4acb85dca/
POHEM_193	0	NA	NA	NA	NA	surface	NA	2012-05-09	Ramond et al. 2019	NA	NA	NA	amplicon	PCR	paired	Illumina MiSeq	fastq, sextant.ifremer.fr/record/16bc16ef-588a-47e2-803e-03b4acb85dca/
POHEM_DA13-01	0	NA	NA	-4.4145	48.3822	surface	NA	2013-07-05	Ramond et al. 2019	NA	NA	NA	amplicon	PCR	paired	Illumina MiSeq	fastq, sextant.ifremer.fr/record/16bc16ef-588a-47e2-803e-03b4acb85dca/
POHEM_DA13-02	0	NA	NA	-4.4145	48.3822	surface	NA	2013-07-05	Ramond et al. 2019	NA	NA	NA	amplicon	PCR	paired	Illumina MiSeq	fastq, sextant.ifremer.fr/record/16bc16ef-588a-47e2-803e-03b4acb85dca/
POHEM_DA13-04	0	NA	NA	-4.4145	48.3822	surface	NA	2013-07-08	Ramond et al. 2019	NA	NA	NA	amplicon	PCR	paired	Illumina MiSeq	fastq, sextant.ifremer.fr/record/16bc16ef-588a-47e2-803e-03b4acb85dca/
POHEM_DA13-05	0	NA	NA	-4.4145	48.3822	surface	NA	2013-07-08	Ramond et al. 2019	NA	NA	NA	amplicon	PCR	paired	Illumina MiSeq	fastq, sextant.ifremer.fr/record/16bc16ef-588a-47e2-803e-03b4acb85dca/
POHEM_DA13-07	0	NA	NA	-4.4145	48.3822	surface	NA	2013-07-11	Ramond et al. 2019	NA	NA	NA	amplicon	PCR	paired	Illumina MiSeq	fastq, sextant.ifremer.fr/record/16bc16ef-588a-47e2-803e-03b4acb85dca/
POHEM_DA13-08	0	NA	NA	-4.4145	48.3823	surface	NA	2013-07-11	Ramond et al. 2019	NA	NA	NA	amplicon	PCR	paired	Illumina MiSeq	fastq, sextant.ifremer.fr/record/16bc16ef-588a-47e2-803e-03b4acb85dca/
POHEM_DA13-10	0	NA	NA	-4.4145	48.3823	surface	NA	2013-07-15	Ramond et al. 2019	NA	NA	NA	amplicon	PCR	paired	Illumina MiSeq	fastq, sextant.ifremer.fr/record/16bc16ef-588a-47e2-803e-03b4acb85dca/
POHEM_DA13-11	0	NA	NA	-4.4145	48.3823	surface	NA	2013-07-15	Ramond et al. 2019	NA	NA	NA	amplicon	PCR	paired	Illumina MiSeq	fastq, sextant.ifremer.fr/record/16bc16ef-588a-47e2-803e-03b4acb85dca/
POHEM_DA13-13	0	NA	NA	-4.4145	48.3823	surface	NA	2013-07-18	Ramond et al. 2019	NA	NA	NA	amplicon	PCR	paired	Illumina MiSeq	fastq, sextant.ifremer.fr/record/16bc16ef-588a-47e2-803e-03b4acb85dca/
POHEM_DA13-14	0	NA	NA	-4.4145	48.3823	surface	NA	2013-07-18	Ramond et al. 2019	NA	NA	NA	amplicon	PCR	paired	Illumina MiSeq	fastq, sextant.ifremer.fr/record/16bc16ef-588a-47e2-803e-03b4acb85dca/
POHEM_DA13-16	0	NA	NA	-4.4145	48.3823	surface	NA	2013-07-22	Ramond et al. 2019	NA	NA	NA	amplicon	PCR	paired	Illumina MiSeq	fastq, sextant.ifremer.fr/record/16bc16ef-588a-47e2-803e-03b4acb85dca/
POHEM_DA13-17	0	NA	NA	-4.4145	48.3823	surface	NA	2013-07-22	Ramond et al. 2019	NA	NA	NA	amplicon	PCR	paired	Illumina MiSeq	fastq, sextant.ifremer.fr/record/16bc16ef-588a-47e2-803e-03b4acb85dca/
POHEM_DA13-19	0	NA	NA	-4.4145	48.3823	surface	NA	2013-07-25	Ramond et al. 2019	NA	NA	NA	amplicon	PCR	paired	Illumina MiSeq	fastq, sextant.ifremer.fr/record/16bc16ef-588a-47e2-803e-03b4acb85dca/
POHEM_DA13-20	0	NA	NA	-4.4145	48.3823	surface	NA	2013-07-25	Ramond et al. 2019	NA	NA	NA	amplicon	PCR	paired	Illumina MiSeq	fastq, sextant.ifremer.fr/record/16bc16ef-588a-47e2-803e-03b4acb85dca/
POHEM_DA13-22	0	NA	NA	-4.4145	48.3823	surface	NA	2013-07-29	Ramond et al. 2019	NA	NA	NA	amplicon	PCR	paired	Illumina MiSeq	fastq, sextant.ifremer.fr/record/16bc16ef-588a-47e2-803e-03b4acb85dca/
POHEM_DA13-23	0	NA	NA	-4.4145	48.3823	surface	NA	2013-07-29	Ramond et al. 2019	NA	NA	NA	amplicon	PCR	paired	Illumina MiSeq	fastq, sextant.ifremer.fr/record/16bc16ef-588a-47e2-803e-03b4acb85dca/
POHEM_DA13-25	0	NA	NA	-4.4145	48.3823	surface	NA	2013-08-01	Ramond et al. 2019	NA	NA	NA	amplicon	PCR	paired	Illumina MiSeq	fastq, sextant.ifremer.fr/record/16bc16ef-588a-47e2-803e-03b4acb85dca/
POHEM_DA13-26	0	NA	NA	-4.4145	48.3823	surface	NA	2013-08-01	Ramond et al. 2019	NA	NA	NA	amplicon	PCR	paired	Illumina MiSeq	fastq, sextant.ifremer.fr/record/16bc16ef-588a-47e2-803e-03b4acb85dca/
POHEM_DA13-28	0	NA	NA	-4.4145	48.3823	surface	NA	2013-08-05	Ramond et al. 2019	NA	NA	NA	amplicon	PCR	paired	Illumina MiSeq	fastq, sextant.ifremer.fr/record/16bc16ef-588a-47e2-803e-03b4acb85dca/
POHEM_DA13-29	0	NA	NA	-4.4145	48.3823	surface	NA	2013-08-05	Ramond et al. 2019	NA	NA	NA	amplicon	PCR	paired	Illumina MiSeq	fastq, sextant.ifremer.fr/record/16bc16ef-588a-47e2-803e-03b4acb85dca/
POHEM_IP15-01	0	NA	NA	-3.2478	47.5886	surface	NA	2015-09-10	Ramond et al. 2019	NA	NA	NA	amplicon	PCR	paired	Illumina MiSeq	fastq, sextant.ifremer.fr/record/16bc16ef-588a-47e2-803e-03b4acb85dca/
POHEM_IP15-02	0	NA	NA	-3.2478	47.5886	surface	NA	2015-09-10	Ramond et al. 2019	NA	NA	NA	amplicon	PCR	paired	Illumina MiSeq	fastq, sextant.ifremer.fr/record/16bc16ef-588a-47e2-803e-03b4acb85dca/
POHEM_IP15-04	0	NA	NA	-3.2478	47.5886	DCM	NA	2015-09-10	Ramond et al. 2019	NA	NA	NA	amplicon	PCR	paired	Illumina MiSeq	fastq, sextant.ifremer.fr/record/16bc16ef-588a-47e2-803e-03b4acb85dca/
POHEM_IP15-05	0	NA	NA	-3.2478	47.5886	DCM	NA	2015-09-10	Ramond et al. 2019	NA	NA	NA	amplicon	PCR	paired	Illumina MiSeq	fastq, sextant.ifremer.fr/record/16bc16ef-588a-47e2-803e-03b4acb85dca/
POHEM_IP15-07	0	NA	NA	-2.7013	47.4168	surface	NA	2015-09-10	Ramond et al. 2019	NA	NA	NA	amplicon	PCR	paired	Illumina MiSeq	fastq, sextant.ifremer.fr/record/16bc16ef-588a-47e2-803e-03b4acb85dca/
POHEM_IP15-08	0	NA	NA	-2.7013	47.4168	surface	NA	2015-09-10	Ramond et al. 2019	NA	NA	NA	amplicon	PCR	paired	Illumina MiSeq	fastq, sextant.ifremer.fr/record/16bc16ef-588a-47e2-803e-03b4acb85dca/
POHEM_IP15-10	0	NA	NA	-2.7013	47.4168	DCM	NA	2015-09-10	Ramond et al. 2019	NA	NA	NA	amplicon	PCR	paired	Illumina MiSeq	fastq, sextant.ifremer.fr/record/16bc16ef-588a-47e2-803e-03b4acb85dca/
POHEM_IP15-11	0	NA	NA	-2.7013	47.4168	DCM	NA	2015-09-10	Ramond et al. 2019	NA	NA	NA	amplicon	PCR	paired	Illumina MiSeq	fastq, sextant.ifremer.fr/record/16bc16ef-588a-47e2-803e-03b4acb85dca/
POHEM_IP15-13	0	NA	NA	-2.5693	47.2495	surface	NA	2015-09-11	Ramond et al. 2019	NA	NA	NA	amplicon	PCR	paired	Illumina MiSeq	fastq, sextant.ifremer.fr/record/16bc16ef-588a-47e2-803e-03b4acb85dca/
POHEM_IP15-14	0	NA	NA	-2.5693	47.2495	surface	NA	2015-09-11	Ramond et al. 2019	NA	NA	NA	amplicon	PCR	paired	Illumina MiSeq	fastq, sextant.ifremer.fr/record/16bc16ef-588a-47e2-803e-03b4acb85dca/
POHEM_IP15-16	0	NA	NA	-2.5693	47.2495	DCM	NA	2015-09-11	Ramond et al. 2019	NA	NA	NA	amplicon	PCR	paired	Illumina MiSeq	fastq, sextant.ifremer.fr/record/16bc16ef-588a-47e2-803e-03b4acb85dca/
POHEM_IP15-17	0	NA	NA	-2.5693	47.2495	DCM	NA	2015-09-11	Ramond et al. 2019	NA	NA	NA	amplicon	PCR	paired	Illumina MiSeq	fastq, sextant.ifremer.fr/record/16bc16ef-588a-47e2-803e-03b4acb85dca/
POHEM_IP15-19	0	NA	NA	-2.935	47.2483	surface	NA	2015-09-11	Ramond et al. 2019	NA	NA	NA	amplicon	PCR	paired	Illumina MiSeq	fastq, sextant.ifremer.fr/record/16bc16ef-588a-47e2-803e-03b4acb85dca/
POHEM_IP15-20	0	NA	NA	-2.935	47.2483	surface	NA	2015-09-11	Ramond et al. 2019	NA	NA	NA	amplicon	PCR	paired	Illumina MiSeq	fastq, sextant.ifremer.fr/record/16bc16ef-588a-47e2-803e-03b4acb85dca/
POHEM_IP15-22	0	NA	NA	-2.935	47.2483	DCM	NA	2015-09-11	Ramond et al. 2019	NA	NA	NA	amplicon	PCR	paired	Illumina MiSeq	fastq, sextant.ifremer.fr/record/16bc16ef-588a-47e2-803e-03b4acb85dca/
POHEM_IP15-23	0	NA	NA	-2.935	47.2483	DCM	NA	2015-09-11	Ramond et al. 2019	NA	NA	NA	amplicon	PCR	paired	Illumina MiSeq	fastq, sextant.ifremer.fr/record/16bc16ef-588a-47e2-803e-03b4acb85dca/
POHEM_IP15-25	0	NA	NA	-3.6328	47.451	surface	NA	2015-09-11	Ramond et al. 2019	NA	NA	NA	amplicon	PCR	paired	Illumina MiSeq	fastq, sextant.ifremer.fr/record/16bc16ef-588a-47e2-803e-03b4acb85dca/
POHEM_IP15-26	0	NA	NA	-3.6328	47.451	surface	NA	2015-09-11	Ramond et al. 2019	NA	NA	NA	amplicon	PCR	paired	Illumina MiSeq	fastq, sextant.ifremer.fr/record/16bc16ef-588a-47e2-803e-03b4acb85dca/
POHEM_IP15-28	0	NA	NA	-3.6328	47.451	DCM	NA	2015-09-11	Ramond et al. 2019	NA	NA	NA	amplicon	PCR	paired	Illumina MiSeq	fastq, sextant.ifremer.fr/record/16bc16ef-588a-47e2-803e-03b4acb85dca/
POHEM_IP15-29	0	NA	NA	-3.6328	47.451	DCM	NA	2015-09-11	Ramond et al. 2019	NA	NA	NA	amplicon	PCR	paired	Illumina MiSeq	fastq, sextant.ifremer.fr/record/16bc16ef-588a-47e2-803e-03b4acb85dca/
POHEM_IP15-31	0	NA	NA	-3.9382	47.8334	surface	NA	2015-09-12	Ramond et al. 2019	NA	NA	NA	amplicon	PCR	paired	Illumina MiSeq	fastq, sextant.ifremer.fr/record/16bc16ef-588a-47e2-803e-03b4acb85dca/
POHEM_IP15-32	0	NA	NA	-3.9382	47.8334	surface	NA	2015-09-12	Ramond et al. 2019	NA	NA	NA	amplicon	PCR	paired	Illumina MiSeq	fastq, sextant.ifremer.fr/record/16bc16ef-588a-47e2-803e-03b4acb85dca/
POHEM_IP15-34	0	NA	NA	-3.9382	47.8334	DCM	NA	2015-09-12	Ramond et al. 2019	NA	NA	NA	amplicon	PCR	paired	Illumina MiSeq	fastq, sextant.ifremer.fr/record/16bc16ef-588a-47e2-803e-03b4acb85dca/
POHEM_IP15-35	0	NA	NA	-3.9382	47.8334	DCM	NA	2015-09-12	Ramond et al. 2019	NA	NA	NA	amplicon	PCR	paired	Illumina MiSeq	fastq, sextant.ifremer.fr/record/16bc16ef-588a-47e2-803e-03b4acb85dca/
POHEM_IP15-37	0	NA	NA	-4.326	48.125	surface	NA	2015-09-12	Ramond et al. 2019	NA	NA	NA	amplicon	PCR	paired	Illumina MiSeq	fastq, sextant.ifremer.fr/record/16bc16ef-588a-47e2-803e-03b4acb85dca/
POHEM_IP15-38	0	NA	NA	-4.326	48.125	surface	NA	2015-09-12	Ramond et al. 2019	NA	NA	NA	amplicon	PCR	paired	Illumina MiSeq	fastq, sextant.ifremer.fr/record/16bc16ef-588a-47e2-803e-03b4acb85dca/
POHEM_IP15-40	0	NA	NA	-4.326	48.125	DCM	NA	2015-09-12	Ramond et al. 2019	NA	NA	NA	amplicon	PCR	paired	Illumina MiSeq	fastq, sextant.ifremer.fr/record/16bc16ef-588a-47e2-803e-03b4acb85dca/
POHEM_IP15-41	0	NA	NA	-4.326	48.125	DCM	NA	2015-09-12	Ramond et al. 2019	NA	NA	NA	amplicon	PCR	paired	Illumina MiSeq	fastq, sextant.ifremer.fr/record/16bc16ef-588a-47e2-803e-03b4acb85dca/
POHEM_IP15-43	0	NA	NA	-4.5016	48.3582	surface	NA	2015-09-13	Ramond et al. 2019	NA	NA	NA	amplicon	PCR	paired	Illumina MiSeq	fastq, sextant.ifremer.fr/record/16bc16ef-588a-47e2-803e-03b4acb85dca/
POHEM_IP15-44	0	NA	NA	-4.5016	48.3582	surface	NA	2015-09-13	Ramond et al. 2019	NA	NA	NA	amplicon	PCR	paired	Illumina MiSeq	fastq, sextant.ifremer.fr/record/16bc16ef-588a-47e2-803e-03b4acb85dca/
POHEM_IP15-46	0	NA	NA	-4.3914	48.3911	surface	NA	2015-09-13	Ramond et al. 2019	NA	NA	NA	amplicon	PCR	paired	Illumina MiSeq	fastq, sextant.ifremer.fr/record/16bc16ef-588a-47e2-803e-03b4acb85dca/
POHEM_IP15-47	0	NA	NA	-4.3914	48.3911	surface	NA	2015-09-13	Ramond et al. 2019	NA	NA	NA	amplicon	PCR	paired	Illumina MiSeq	fastq, sextant.ifremer.fr/record/16bc16ef-588a-47e2-803e-03b4acb85dca/
POHEM_IP15-49	0	NA	NA	-4.2782	48.2759	surface	NA	2015-09-14	Ramond et al. 2019	NA	NA	NA	amplicon	PCR	paired	Illumina MiSeq	fastq, sextant.ifremer.fr/record/16bc16ef-588a-47e2-803e-03b4acb85dca/
POHEM_IP15-50	0	NA	NA	-4.2782	48.2759	surface	NA	2015-09-14	Ramond et al. 2019	NA	NA	NA	amplicon	PCR	paired	Illumina MiSeq	fastq, sextant.ifremer.fr/record/16bc16ef-588a-47e2-803e-03b4acb85dca/
POHEM_IP15-57	0	NA	NA	-3.2478	47.5886	DCM	NA	2015-09-10	Ramond et al. 2019	NA	NA	NA	amplicon	PCR	paired	Illumina MiSeq	fastq, sextant.ifremer.fr/record/16bc16ef-588a-47e2-803e-03b4acb85dca/
POHEM_IP15-58	0	NA	NA	-3.2478	47.5886	DCM	NA	2015-09-10	Ramond et al. 2019	NA	NA	NA	amplicon	PCR	paired	Illumina MiSeq	fastq, sextant.ifremer.fr/record/16bc16ef-588a-47e2-803e-03b4acb85dca/
POHEM_IP15-61	0	NA	NA	-2.7013	47.4168	DCM	NA	2015-09-10	Ramond et al. 2019	NA	NA	NA	amplicon	PCR	paired	Illumina MiSeq	fastq, sextant.ifremer.fr/record/16bc16ef-588a-47e2-803e-03b4acb85dca/
POHEM_IP15-62	0	NA	NA	-2.7013	47.4168	DCM	NA	2015-09-10	Ramond et al. 2019	NA	NA	NA	amplicon	PCR	paired	Illumina MiSeq	fastq, sextant.ifremer.fr/record/16bc16ef-588a-47e2-803e-03b4acb85dca/
POHEM_IP15-65	0	NA	NA	-2.5693	47.2495	DCM	NA	2015-09-11	Ramond et al. 2019	NA	NA	NA	amplicon	PCR	paired	Illumina MiSeq	fastq, sextant.ifremer.fr/record/16bc16ef-588a-47e2-803e-03b4acb85dca/
POHEM_IP15-66	0	NA	NA	-2.5693	47.2495	DCM	NA	2015-09-11	Ramond et al. 2019	NA	NA	NA	amplicon	PCR	paired	Illumina MiSeq	fastq, sextant.ifremer.fr/record/16bc16ef-588a-47e2-803e-03b4acb85dca/
POHEM_MB315-01	0	NA	NA	NA	NA	deep	NA	2015-03-10	Ramond et al. 2019	NA	NA	NA	amplicon	PCR	paired	Illumina MiSeq	fastq, sextant.ifremer.fr/record/16bc16ef-588a-47e2-803e-03b4acb85dca/
POHEM_MB315-02	0	NA	NA	NA	NA	deep	NA	2015-03-10	Ramond et al. 2019	NA	NA	NA	amplicon	PCR	paired	Illumina MiSeq	fastq, sextant.ifremer.fr/record/16bc16ef-588a-47e2-803e-03b4acb85dca/
POHEM_MB315-04	0	NA	NA	NA	NA	deep	NA	2015-03-10	Ramond et al. 2019	NA	NA	NA	amplicon	PCR	paired	Illumina MiSeq	fastq, sextant.ifremer.fr/record/16bc16ef-588a-47e2-803e-03b4acb85dca/
POHEM_MB315-05	0	NA	NA	NA	NA	deep	NA	2015-03-10	Ramond et al. 2019	NA	NA	NA	amplicon	PCR	paired	Illumina MiSeq	fastq, sextant.ifremer.fr/record/16bc16ef-588a-47e2-803e-03b4acb85dca/
POHEM_MB315-07	0	NA	NA	NA	NA	deep	NA	2015-03-10	Ramond et al. 2019	NA	NA	NA	amplicon	PCR	paired	Illumina MiSeq	fastq, sextant.ifremer.fr/record/16bc16ef-588a-47e2-803e-03b4acb85dca/
POHEM_MB315-08	0	NA	NA	NA	NA	deep	NA	2015-03-10	Ramond et al. 2019	NA	NA	NA	amplicon	PCR	paired	Illumina MiSeq	fastq, sextant.ifremer.fr/record/16bc16ef-588a-47e2-803e-03b4acb85dca/
POHEM_MB315-10	0	NA	NA	NA	NA	surface	NA	2015-03-10	Ramond et al. 2019	NA	NA	NA	amplicon	PCR	paired	Illumina MiSeq	fastq, sextant.ifremer.fr/record/16bc16ef-588a-47e2-803e-03b4acb85dca/
POHEM_MB315-11	0	NA	NA	NA	NA	surface	NA	2015-03-10	Ramond et al. 2019	NA	NA	NA	amplicon	PCR	paired	Illumina MiSeq	fastq, sextant.ifremer.fr/record/16bc16ef-588a-47e2-803e-03b4acb85dca/
POHEM_MB315-13	0	NA	NA	NA	NA	surface	NA	2015-03-10	Ramond et al. 2019	NA	NA	NA	amplicon	PCR	paired	Illumina MiSeq	fastq, sextant.ifremer.fr/record/16bc16ef-588a-47e2-803e-03b4acb85dca/
POHEM_MB315-14	0	NA	NA	NA	NA	surface	NA	2015-03-10	Ramond et al. 2019	NA	NA	NA	amplicon	PCR	paired	Illumina MiSeq	fastq, sextant.ifremer.fr/record/16bc16ef-588a-47e2-803e-03b4acb85dca/
POHEM_MB315-16	0	NA	NA	NA	NA	surface	NA	2015-03-10	Ramond et al. 2019	NA	NA	NA	amplicon	PCR	paired	Illumina MiSeq	fastq, sextant.ifremer.fr/record/16bc16ef-588a-47e2-803e-03b4acb85dca/
POHEM_MB315-17	0	NA	NA	NA	NA	surface	NA	2015-03-10	Ramond et al. 2019	NA	NA	NA	amplicon	PCR	paired	Illumina MiSeq	fastq, sextant.ifremer.fr/record/16bc16ef-588a-47e2-803e-03b4acb85dca/
POHEM_MB315-19	0	NA	NA	NA	NA	deep	NA	2015-03-10	Ramond et al. 2019	NA	NA	NA	amplicon	PCR	paired	Illumina MiSeq	fastq, sextant.ifremer.fr/record/16bc16ef-588a-47e2-803e-03b4acb85dca/
POHEM_MB315-20	0	NA	NA	NA	NA	deep	NA	2015-03-10	Ramond et al. 2019	NA	NA	NA	amplicon	PCR	paired	Illumina MiSeq	fastq, sextant.ifremer.fr/record/16bc16ef-588a-47e2-803e-03b4acb85dca/
POHEM_MB315-22	0	NA	NA	NA	NA	deep	NA	2015-03-10	Ramond et al. 2019	NA	NA	NA	amplicon	PCR	paired	Illumina MiSeq	fastq, sextant.ifremer.fr/record/16bc16ef-588a-47e2-803e-03b4acb85dca/
POHEM_MB315-23	0	NA	NA	NA	NA	deep	NA	2015-03-10	Ramond et al. 2019	NA	NA	NA	amplicon	PCR	paired	Illumina MiSeq	fastq, sextant.ifremer.fr/record/16bc16ef-588a-47e2-803e-03b4acb85dca/
POHEM_MB315-25	0	NA	NA	NA	NA	deep	NA	2015-03-10	Ramond et al. 2019	NA	NA	NA	amplicon	PCR	paired	Illumina MiSeq	fastq, sextant.ifremer.fr/record/16bc16ef-588a-47e2-803e-03b4acb85dca/
POHEM_MB315-26	0	NA	NA	NA	NA	deep	NA	2015-03-10	Ramond et al. 2019	NA	NA	NA	amplicon	PCR	paired	Illumina MiSeq	fastq, sextant.ifremer.fr/record/16bc16ef-588a-47e2-803e-03b4acb85dca/
POHEM_MB315-28	0	NA	NA	NA	NA	surface	NA	2015-03-10	Ramond et al. 2019	NA	NA	NA	amplicon	PCR	paired	Illumina MiSeq	fastq, sextant.ifremer.fr/record/16bc16ef-588a-47e2-803e-03b4acb85dca/
POHEM_MB315-29	0	NA	NA	NA	NA	surface	NA	2015-03-10	Ramond et al. 2019	NA	NA	NA	amplicon	PCR	paired	Illumina MiSeq	fastq, sextant.ifremer.fr/record/16bc16ef-588a-47e2-803e-03b4acb85dca/
POHEM_MB315-31	0	NA	NA	NA	NA	surface	NA	2015-03-10	Ramond et al. 2019	NA	NA	NA	amplicon	PCR	paired	Illumina MiSeq	fastq, sextant.ifremer.fr/record/16bc16ef-588a-47e2-803e-03b4acb85dca/
POHEM_MB315-32	0	NA	NA	NA	NA	surface	NA	2015-03-10	Ramond et al. 2019	NA	NA	NA	amplicon	PCR	paired	Illumina MiSeq	fastq, sextant.ifremer.fr/record/16bc16ef-588a-47e2-803e-03b4acb85dca/
POHEM_MB315-34	0	NA	NA	NA	NA	surface	NA	2015-03-10	Ramond et al. 2019	NA	NA	NA	amplicon	PCR	paired	Illumina MiSeq	fastq, sextant.ifremer.fr/record/16bc16ef-588a-47e2-803e-03b4acb85dca/
POHEM_MB315-35	0	NA	NA	NA	NA	surface	NA	2015-03-10	Ramond et al. 2019	NA	NA	NA	amplicon	PCR	paired	Illumina MiSeq	fastq, sextant.ifremer.fr/record/16bc16ef-588a-47e2-803e-03b4acb85dca/
POHEM_MB315-37	0	NA	NA	NA	NA	deep	NA	2015-03-11	Ramond et al. 2019	NA	NA	NA	amplicon	PCR	paired	Illumina MiSeq	fastq, sextant.ifremer.fr/record/16bc16ef-588a-47e2-803e-03b4acb85dca/
POHEM_MB315-38	0	NA	NA	NA	NA	deep	NA	2015-03-11	Ramond et al. 2019	NA	NA	NA	amplicon	PCR	paired	Illumina MiSeq	fastq, sextant.ifremer.fr/record/16bc16ef-588a-47e2-803e-03b4acb85dca/
POHEM_MB315-40	0	NA	NA	NA	NA	deep	NA	2015-03-11	Ramond et al. 2019	NA	NA	NA	amplicon	PCR	paired	Illumina MiSeq	fastq, sextant.ifremer.fr/record/16bc16ef-588a-47e2-803e-03b4acb85dca/
POHEM_MB315-41	0	NA	NA	NA	NA	deep	NA	2015-03-11	Ramond et al. 2019	NA	NA	NA	amplicon	PCR	paired	Illumina MiSeq	fastq, sextant.ifremer.fr/record/16bc16ef-588a-47e2-803e-03b4acb85dca/
POHEM_MB315-43	0	NA	NA	NA	NA	deep	NA	2015-03-11	Ramond et al. 2019	NA	NA	NA	amplicon	PCR	paired	Illumina MiSeq	fastq, sextant.ifremer.fr/record/16bc16ef-588a-47e2-803e-03b4acb85dca/
POHEM_MB315-44	0	NA	NA	NA	NA	deep	NA	2015-03-11	Ramond et al. 2019	NA	NA	NA	amplicon	PCR	paired	Illumina MiSeq	fastq, sextant.ifremer.fr/record/16bc16ef-588a-47e2-803e-03b4acb85dca/
POHEM_MB315-46	0	NA	NA	NA	NA	surface	NA	2015-03-11	Ramond et al. 2019	NA	NA	NA	amplicon	PCR	paired	Illumina MiSeq	fastq, sextant.ifremer.fr/record/16bc16ef-588a-47e2-803e-03b4acb85dca/
POHEM_MB315-47	0	NA	NA	NA	NA	surface	NA	2015-03-11	Ramond et al. 2019	NA	NA	NA	amplicon	PCR	paired	Illumina MiSeq	fastq, sextant.ifremer.fr/record/16bc16ef-588a-47e2-803e-03b4acb85dca/
POHEM_MB315-49	0	NA	NA	NA	NA	surface	NA	2015-03-11	Ramond et al. 2019	NA	NA	NA	amplicon	PCR	paired	Illumina MiSeq	fastq, sextant.ifremer.fr/record/16bc16ef-588a-47e2-803e-03b4acb85dca/
POHEM_MB315-50	0	NA	NA	NA	NA	surface	NA	2015-03-11	Ramond et al. 2019	NA	NA	NA	amplicon	PCR	paired	Illumina MiSeq	fastq, sextant.ifremer.fr/record/16bc16ef-588a-47e2-803e-03b4acb85dca/
POHEM_MB315-52	0	NA	NA	NA	NA	surface	NA	2015-03-11	Ramond et al. 2019	NA	NA	NA	amplicon	PCR	paired	Illumina MiSeq	fastq, sextant.ifremer.fr/record/16bc16ef-588a-47e2-803e-03b4acb85dca/
POHEM_MB315-53	0	NA	NA	NA	NA	surface	NA	2015-03-11	Ramond et al. 2019	NA	NA	NA	amplicon	PCR	paired	Illumina MiSeq	fastq, sextant.ifremer.fr/record/16bc16ef-588a-47e2-803e-03b4acb85dca/
POHEM_MB315-55	0	NA	NA	NA	NA	deep	NA	2015-03-11	Ramond et al. 2019	NA	NA	NA	amplicon	PCR	paired	Illumina MiSeq	fastq, sextant.ifremer.fr/record/16bc16ef-588a-47e2-803e-03b4acb85dca/
POHEM_MB315-56	0	NA	NA	NA	NA	deep	NA	2015-03-11	Ramond et al. 2019	NA	NA	NA	amplicon	PCR	paired	Illumina MiSeq	fastq, sextant.ifremer.fr/record/16bc16ef-588a-47e2-803e-03b4acb85dca/
POHEM_MB315-58	0	NA	NA	NA	NA	deep	NA	2015-03-11	Ramond et al. 2019	NA	NA	NA	amplicon	PCR	paired	Illumina MiSeq	fastq, sextant.ifremer.fr/record/16bc16ef-588a-47e2-803e-03b4acb85dca/
POHEM_MB315-59	0	NA	NA	NA	NA	deep	NA	2015-03-11	Ramond et al. 2019	NA	NA	NA	amplicon	PCR	paired	Illumina MiSeq	fastq, sextant.ifremer.fr/record/16bc16ef-588a-47e2-803e-03b4acb85dca/
POHEM_MB315-61	0	NA	NA	NA	NA	deep	NA	2015-03-11	Ramond et al. 2019	NA	NA	NA	amplicon	PCR	paired	Illumina MiSeq	fastq, sextant.ifremer.fr/record/16bc16ef-588a-47e2-803e-03b4acb85dca/
POHEM_MB315-62	0	NA	NA	NA	NA	deep	NA	2015-03-11	Ramond et al. 2019	NA	NA	NA	amplicon	PCR	paired	Illumina MiSeq	fastq, sextant.ifremer.fr/record/16bc16ef-588a-47e2-803e-03b4acb85dca/
POHEM_MB315-64	0	NA	NA	NA	NA	surface	NA	2015-03-11	Ramond et al. 2019	NA	NA	NA	amplicon	PCR	paired	Illumina MiSeq	fastq, sextant.ifremer.fr/record/16bc16ef-588a-47e2-803e-03b4acb85dca/
POHEM_MB315-65	0	NA	NA	NA	NA	surface	NA	2015-03-11	Ramond et al. 2019	NA	NA	NA	amplicon	PCR	paired	Illumina MiSeq	fastq, sextant.ifremer.fr/record/16bc16ef-588a-47e2-803e-03b4acb85dca/
POHEM_MB315-73	0	NA	NA	NA	NA	deep	NA	2015-03-12	Ramond et al. 2019	NA	NA	NA	amplicon	PCR	paired	Illumina MiSeq	fastq, sextant.ifremer.fr/record/16bc16ef-588a-47e2-803e-03b4acb85dca/
POHEM_MB315-74	0	NA	NA	NA	NA	deep	NA	2015-03-12	Ramond et al. 2019	NA	NA	NA	amplicon	PCR	paired	Illumina MiSeq	fastq, sextant.ifremer.fr/record/16bc16ef-588a-47e2-803e-03b4acb85dca/
POHEM_MB315-76	0	NA	NA	NA	NA	deep	NA	2015-03-12	Ramond et al. 2019	NA	NA	NA	amplicon	PCR	paired	Illumina MiSeq	fastq, sextant.ifremer.fr/record/16bc16ef-588a-47e2-803e-03b4acb85dca/
POHEM_MB315-77	0	NA	NA	NA	NA	deep	NA	2015-03-12	Ramond et al. 2019	NA	NA	NA	amplicon	PCR	paired	Illumina MiSeq	fastq, sextant.ifremer.fr/record/16bc16ef-588a-47e2-803e-03b4acb85dca/
POHEM_MB315-79	0	NA	NA	NA	NA	deep	NA	2015-03-12	Ramond et al. 2019	NA	NA	NA	amplicon	PCR	paired	Illumina MiSeq	fastq, sextant.ifremer.fr/record/16bc16ef-588a-47e2-803e-03b4acb85dca/
POHEM_MB315-80	0	NA	NA	NA	NA	deep	NA	2015-03-12	Ramond et al. 2019	NA	NA	NA	amplicon	PCR	paired	Illumina MiSeq	fastq, sextant.ifremer.fr/record/16bc16ef-588a-47e2-803e-03b4acb85dca/
POHEM_MB715-01	0	NA	NA	NA	NA	deep	NA	2015-07-01	Ramond et al. 2019	NA	NA	NA	amplicon	PCR	paired	Illumina MiSeq	fastq, sextant.ifremer.fr/record/16bc16ef-588a-47e2-803e-03b4acb85dca/
POHEM_MB715-02	0	NA	NA	NA	NA	deep	NA	2015-07-01	Ramond et al. 2019	NA	NA	NA	amplicon	PCR	paired	Illumina MiSeq	fastq, sextant.ifremer.fr/record/16bc16ef-588a-47e2-803e-03b4acb85dca/
POHEM_MB715-04	0	NA	NA	NA	NA	deep	NA	2015-07-01	Ramond et al. 2019	NA	NA	NA	amplicon	PCR	paired	Illumina MiSeq	fastq, sextant.ifremer.fr/record/16bc16ef-588a-47e2-803e-03b4acb85dca/
POHEM_MB715-05	0	NA	NA	NA	NA	deep	NA	2015-07-01	Ramond et al. 2019	NA	NA	NA	amplicon	PCR	paired	Illumina MiSeq	fastq, sextant.ifremer.fr/record/16bc16ef-588a-47e2-803e-03b4acb85dca/
POHEM_MB715-07	0	NA	NA	NA	NA	deep	NA	2015-07-01	Ramond et al. 2019	NA	NA	NA	amplicon	PCR	paired	Illumina MiSeq	fastq, sextant.ifremer.fr/record/16bc16ef-588a-47e2-803e-03b4acb85dca/
POHEM_MB715-08	0	NA	NA	NA	NA	deep	NA	2015-07-01	Ramond et al. 2019	NA	NA	NA	amplicon	PCR	paired	Illumina MiSeq	fastq, sextant.ifremer.fr/record/16bc16ef-588a-47e2-803e-03b4acb85dca/
POHEM_MB715-100	0	NA	NA	NA	NA	deep	NA	2015-07-03	Ramond et al. 2019	NA	NA	NA	amplicon	PCR	paired	Illumina MiSeq	fastq, sextant.ifremer.fr/record/16bc16ef-588a-47e2-803e-03b4acb85dca/
POHEM_MB715-101	0	NA	NA	NA	NA	deep	NA	2015-07-03	Ramond et al. 2019	NA	NA	NA	amplicon	PCR	paired	Illumina MiSeq	fastq, sextant.ifremer.fr/record/16bc16ef-588a-47e2-803e-03b4acb85dca/
POHEM_MB715-103	0	NA	NA	NA	NA	deep	NA	2015-07-03	Ramond et al. 2019	NA	NA	NA	amplicon	PCR	paired	Illumina MiSeq	fastq, sextant.ifremer.fr/record/16bc16ef-588a-47e2-803e-03b4acb85dca/
POHEM_MB715-104	0	NA	NA	NA	NA	deep	NA	2015-07-03	Ramond et al. 2019	NA	NA	NA	amplicon	PCR	paired	Illumina MiSeq	fastq, sextant.ifremer.fr/record/16bc16ef-588a-47e2-803e-03b4acb85dca/
POHEM_MB715-106	0	NA	NA	NA	NA	deep	NA	2015-07-03	Ramond et al. 2019	NA	NA	NA	amplicon	PCR	paired	Illumina MiSeq	fastq, sextant.ifremer.fr/record/16bc16ef-588a-47e2-803e-03b4acb85dca/
POHEM_MB715-107	0	NA	NA	NA	NA	deep	NA	2015-07-03	Ramond et al. 2019	NA	NA	NA	amplicon	PCR	paired	Illumina MiSeq	fastq, sextant.ifremer.fr/record/16bc16ef-588a-47e2-803e-03b4acb85dca/
POHEM_MB715-19	0	NA	NA	NA	NA	deep	NA	2015-07-01	Ramond et al. 2019	NA	NA	NA	amplicon	PCR	paired	Illumina MiSeq	fastq, sextant.ifremer.fr/record/16bc16ef-588a-47e2-803e-03b4acb85dca/
POHEM_MB715-20	0	NA	NA	NA	NA	deep	NA	2015-07-01	Ramond et al. 2019	NA	NA	NA	amplicon	PCR	paired	Illumina MiSeq	fastq, sextant.ifremer.fr/record/16bc16ef-588a-47e2-803e-03b4acb85dca/
POHEM_MB715-22	0	NA	NA	NA	NA	deep	NA	2015-07-01	Ramond et al. 2019	NA	NA	NA	amplicon	PCR	paired	Illumina MiSeq	fastq, sextant.ifremer.fr/record/16bc16ef-588a-47e2-803e-03b4acb85dca/
POHEM_MB715-23	0	NA	NA	NA	NA	deep	NA	2015-07-01	Ramond et al. 2019	NA	NA	NA	amplicon	PCR	paired	Illumina MiSeq	fastq, sextant.ifremer.fr/record/16bc16ef-588a-47e2-803e-03b4acb85dca/
POHEM_MB715-25	0	NA	NA	NA	NA	deep	NA	2015-07-01	Ramond et al. 2019	NA	NA	NA	amplicon	PCR	paired	Illumina MiSeq	fastq, sextant.ifremer.fr/record/16bc16ef-588a-47e2-803e-03b4acb85dca/
POHEM_MB715-26	0	NA	NA	NA	NA	deep	NA	2015-07-01	Ramond et al. 2019	NA	NA	NA	amplicon	PCR	paired	Illumina MiSeq	fastq, sextant.ifremer.fr/record/16bc16ef-588a-47e2-803e-03b4acb85dca/
POHEM_MB715-28	0	NA	NA	NA	NA	DCM	NA	2015-07-01	Ramond et al. 2019	NA	NA	NA	amplicon	PCR	paired	Illumina MiSeq	fastq, sextant.ifremer.fr/record/16bc16ef-588a-47e2-803e-03b4acb85dca/
POHEM_MB715-29	0	NA	NA	NA	NA	DCM	NA	2015-07-01	Ramond et al. 2019	NA	NA	NA	amplicon	PCR	paired	Illumina MiSeq	fastq, sextant.ifremer.fr/record/16bc16ef-588a-47e2-803e-03b4acb85dca/
POHEM_MB715-31	0	NA	NA	NA	NA	DCM	NA	2015-07-01	Ramond et al. 2019	NA	NA	NA	amplicon	PCR	paired	Illumina MiSeq	fastq, sextant.ifremer.fr/record/16bc16ef-588a-47e2-803e-03b4acb85dca/
POHEM_MB715-32	0	NA	NA	NA	NA	DCM	NA	2015-07-01	Ramond et al. 2019	NA	NA	NA	amplicon	PCR	paired	Illumina MiSeq	fastq, sextant.ifremer.fr/record/16bc16ef-588a-47e2-803e-03b4acb85dca/
POHEM_MB715-34	0	NA	NA	NA	NA	DCM	NA	2015-07-01	Ramond et al. 2019	NA	NA	NA	amplicon	PCR	paired	Illumina MiSeq	fastq, sextant.ifremer.fr/record/16bc16ef-588a-47e2-803e-03b4acb85dca/
POHEM_MB715-35	0	NA	NA	NA	NA	DCM	NA	2015-07-01	Ramond et al. 2019	NA	NA	NA	amplicon	PCR	paired	Illumina MiSeq	fastq, sextant.ifremer.fr/record/16bc16ef-588a-47e2-803e-03b4acb85dca/
POHEM_MB715-46	0	NA	NA	NA	NA	deep	NA	2015-07-02	Ramond et al. 2019	NA	NA	NA	amplicon	PCR	paired	Illumina MiSeq	fastq, sextant.ifremer.fr/record/16bc16ef-588a-47e2-803e-03b4acb85dca/
POHEM_MB715-47	0	NA	NA	NA	NA	deep	NA	2015-07-02	Ramond et al. 2019	NA	NA	NA	amplicon	PCR	paired	Illumina MiSeq	fastq, sextant.ifremer.fr/record/16bc16ef-588a-47e2-803e-03b4acb85dca/
POHEM_MB715-49	0	NA	NA	NA	NA	deep	NA	2015-07-02	Ramond et al. 2019	NA	NA	NA	amplicon	PCR	paired	Illumina MiSeq	fastq, sextant.ifremer.fr/record/16bc16ef-588a-47e2-803e-03b4acb85dca/
POHEM_MB715-50	0	NA	NA	NA	NA	deep	NA	2015-07-02	Ramond et al. 2019	NA	NA	NA	amplicon	PCR	paired	Illumina MiSeq	fastq, sextant.ifremer.fr/record/16bc16ef-588a-47e2-803e-03b4acb85dca/
POHEM_MB715-52	0	NA	NA	NA	NA	deep	NA	2015-07-02	Ramond et al. 2019	NA	NA	NA	amplicon	PCR	paired	Illumina MiSeq	fastq, sextant.ifremer.fr/record/16bc16ef-588a-47e2-803e-03b4acb85dca/
POHEM_MB715-53	0	NA	NA	NA	NA	deep	NA	2015-07-02	Ramond et al. 2019	NA	NA	NA	amplicon	PCR	paired	Illumina MiSeq	fastq, sextant.ifremer.fr/record/16bc16ef-588a-47e2-803e-03b4acb85dca/
POHEM_MB715-55	0	NA	NA	NA	NA	DCM	NA	2015-07-02	Ramond et al. 2019	NA	NA	NA	amplicon	PCR	paired	Illumina MiSeq	fastq, sextant.ifremer.fr/record/16bc16ef-588a-47e2-803e-03b4acb85dca/
POHEM_MB715-56	0	NA	NA	NA	NA	DCM	NA	2015-07-02	Ramond et al. 2019	NA	NA	NA	amplicon	PCR	paired	Illumina MiSeq	fastq, sextant.ifremer.fr/record/16bc16ef-588a-47e2-803e-03b4acb85dca/
POHEM_MB715-58	0	NA	NA	NA	NA	DCM	NA	2015-07-02	Ramond et al. 2019	NA	NA	NA	amplicon	PCR	paired	Illumina MiSeq	fastq, sextant.ifremer.fr/record/16bc16ef-588a-47e2-803e-03b4acb85dca/
POHEM_MB715-59	0	NA	NA	NA	NA	DCM	NA	2015-07-02	Ramond et al. 2019	NA	NA	NA	amplicon	PCR	paired	Illumina MiSeq	fastq, sextant.ifremer.fr/record/16bc16ef-588a-47e2-803e-03b4acb85dca/
POHEM_MB715-61	0	NA	NA	NA	NA	DCM	NA	2015-07-02	Ramond et al. 2019	NA	NA	NA	amplicon	PCR	paired	Illumina MiSeq	fastq, sextant.ifremer.fr/record/16bc16ef-588a-47e2-803e-03b4acb85dca/
POHEM_MB715-62	0	NA	NA	NA	NA	DCM	NA	2015-07-02	Ramond et al. 2019	NA	NA	NA	amplicon	PCR	paired	Illumina MiSeq	fastq, sextant.ifremer.fr/record/16bc16ef-588a-47e2-803e-03b4acb85dca/
POHEM_MB715-73	0	NA	NA	NA	NA	deep	NA	2015-07-02	Ramond et al. 2019	NA	NA	NA	amplicon	PCR	paired	Illumina MiSeq	fastq, sextant.ifremer.fr/record/16bc16ef-588a-47e2-803e-03b4acb85dca/
POHEM_MB715-74	0	NA	NA	NA	NA	deep	NA	2015-07-02	Ramond et al. 2019	NA	NA	NA	amplicon	PCR	paired	Illumina MiSeq	fastq, sextant.ifremer.fr/record/16bc16ef-588a-47e2-803e-03b4acb85dca/
POHEM_MB715-76	0	NA	NA	NA	NA	deep	NA	2015-07-02	Ramond et al. 2019	NA	NA	NA	amplicon	PCR	paired	Illumina MiSeq	fastq, sextant.ifremer.fr/record/16bc16ef-588a-47e2-803e-03b4acb85dca/
POHEM_MB715-77	0	NA	NA	NA	NA	deep	NA	2015-07-02	Ramond et al. 2019	NA	NA	NA	amplicon	PCR	paired	Illumina MiSeq	fastq, sextant.ifremer.fr/record/16bc16ef-588a-47e2-803e-03b4acb85dca/
POHEM_MB715-79	0	NA	NA	NA	NA	deep	NA	2015-07-02	Ramond et al. 2019	NA	NA	NA	amplicon	PCR	paired	Illumina MiSeq	fastq, sextant.ifremer.fr/record/16bc16ef-588a-47e2-803e-03b4acb85dca/
POHEM_MB715-80	0	NA	NA	NA	NA	deep	NA	2015-07-02	Ramond et al. 2019	NA	NA	NA	amplicon	PCR	paired	Illumina MiSeq	fastq, sextant.ifremer.fr/record/16bc16ef-588a-47e2-803e-03b4acb85dca/
POHEM_MB715-82	0	NA	NA	NA	NA	DCM	NA	2015-07-02	Ramond et al. 2019	NA	NA	NA	amplicon	PCR	paired	Illumina MiSeq	fastq, sextant.ifremer.fr/record/16bc16ef-588a-47e2-803e-03b4acb85dca/
POHEM_MB715-83	0	NA	NA	NA	NA	DCM	NA	2015-07-02	Ramond et al. 2019	NA	NA	NA	amplicon	PCR	paired	Illumina MiSeq	fastq, sextant.ifremer.fr/record/16bc16ef-588a-47e2-803e-03b4acb85dca/
POHEM_MB715-85	0	NA	NA	NA	NA	DCM	NA	2015-07-02	Ramond et al. 2019	NA	NA	NA	amplicon	PCR	paired	Illumina MiSeq	fastq, sextant.ifremer.fr/record/16bc16ef-588a-47e2-803e-03b4acb85dca/
POHEM_MB715-86	0	NA	NA	NA	NA	DCM	NA	2015-07-02	Ramond et al. 2019	NA	NA	NA	amplicon	PCR	paired	Illumina MiSeq	fastq, sextant.ifremer.fr/record/16bc16ef-588a-47e2-803e-03b4acb85dca/
POHEM_MB715-88	0	NA	NA	NA	NA	DCM	NA	2015-07-02	Ramond et al. 2019	NA	NA	NA	amplicon	PCR	paired	Illumina MiSeq	fastq, sextant.ifremer.fr/record/16bc16ef-588a-47e2-803e-03b4acb85dca/
POHEM_MB715-89	0	NA	NA	NA	NA	DCM	NA	2015-07-02	Ramond et al. 2019	NA	NA	NA	amplicon	PCR	paired	Illumina MiSeq	fastq, sextant.ifremer.fr/record/16bc16ef-588a-47e2-803e-03b4acb85dca/
POHEM_MB914-07	0	NA	NA	NA	NA	deep	NA	2014-09-09	Ramond et al. 2019	NA	NA	NA	amplicon	PCR	paired	Illumina MiSeq	fastq, sextant.ifremer.fr/record/16bc16ef-588a-47e2-803e-03b4acb85dca/
POHEM_MB914-20	0	NA	NA	NA	NA	deep	NA	2014-09-09	Ramond et al. 2019	NA	NA	NA	amplicon	PCR	paired	Illumina MiSeq	fastq, sextant.ifremer.fr/record/16bc16ef-588a-47e2-803e-03b4acb85dca/
POHEM_MB914-22	0	NA	NA	NA	NA	deep	NA	2014-09-09	Ramond et al. 2019	NA	NA	NA	amplicon	PCR	paired	Illumina MiSeq	fastq, sextant.ifremer.fr/record/16bc16ef-588a-47e2-803e-03b4acb85dca/
POHEM_MB914-23	0	NA	NA	NA	NA	deep	NA	2014-09-09	Ramond et al. 2019	NA	NA	NA	amplicon	PCR	paired	Illumina MiSeq	fastq, sextant.ifremer.fr/record/16bc16ef-588a-47e2-803e-03b4acb85dca/
POHEM_MB914-25	0	NA	NA	NA	NA	deep	NA	2014-09-09	Ramond et al. 2019	NA	NA	NA	amplicon	PCR	paired	Illumina MiSeq	fastq, sextant.ifremer.fr/record/16bc16ef-588a-47e2-803e-03b4acb85dca/
POHEM_MB914-26	0	NA	NA	NA	NA	deep	NA	2014-09-09	Ramond et al. 2019	NA	NA	NA	amplicon	PCR	paired	Illumina MiSeq	fastq, sextant.ifremer.fr/record/16bc16ef-588a-47e2-803e-03b4acb85dca/
POHEM_MB914-37	0	NA	NA	NA	NA	deep	NA	2014-09-10	Ramond et al. 2019	NA	NA	NA	amplicon	PCR	paired	Illumina MiSeq	fastq, sextant.ifremer.fr/record/16bc16ef-588a-47e2-803e-03b4acb85dca/
POHEM_MB914-38	0	NA	NA	NA	NA	deep	NA	2014-09-10	Ramond et al. 2019	NA	NA	NA	amplicon	PCR	paired	Illumina MiSeq	fastq, sextant.ifremer.fr/record/16bc16ef-588a-47e2-803e-03b4acb85dca/
POHEM_MB914-40	0	NA	NA	NA	NA	deep	NA	2014-09-10	Ramond et al. 2019	NA	NA	NA	amplicon	PCR	paired	Illumina MiSeq	fastq, sextant.ifremer.fr/record/16bc16ef-588a-47e2-803e-03b4acb85dca/
POHEM_MB914-41	0	NA	NA	NA	NA	deep	NA	2014-09-10	Ramond et al. 2019	NA	NA	NA	amplicon	PCR	paired	Illumina MiSeq	fastq, sextant.ifremer.fr/record/16bc16ef-588a-47e2-803e-03b4acb85dca/
POHEM_MB914-43	0	NA	NA	NA	NA	deep	NA	2014-09-10	Ramond et al. 2019	NA	NA	NA	amplicon	PCR	paired	Illumina MiSeq	fastq, sextant.ifremer.fr/record/16bc16ef-588a-47e2-803e-03b4acb85dca/
POHEM_MB914-44	0	NA	NA	NA	NA	deep	NA	2014-09-10	Ramond et al. 2019	NA	NA	NA	amplicon	PCR	paired	Illumina MiSeq	fastq, sextant.ifremer.fr/record/16bc16ef-588a-47e2-803e-03b4acb85dca/
POHEM_MB914-46	0	NA	NA	NA	NA	DCM	NA	2014-09-10	Ramond et al. 2019	NA	NA	NA	amplicon	PCR	paired	Illumina MiSeq	fastq, sextant.ifremer.fr/record/16bc16ef-588a-47e2-803e-03b4acb85dca/
POHEM_MB914-47	0	NA	NA	NA	NA	DCM	NA	2014-09-10	Ramond et al. 2019	NA	NA	NA	amplicon	PCR	paired	Illumina MiSeq	fastq, sextant.ifremer.fr/record/16bc16ef-588a-47e2-803e-03b4acb85dca/
POHEM_MB914-64	0	NA	NA	NA	NA	deep	NA	2014-09-10	Ramond et al. 2019	NA	NA	NA	amplicon	PCR	paired	Illumina MiSeq	fastq, sextant.ifremer.fr/record/16bc16ef-588a-47e2-803e-03b4acb85dca/
POHEM_MB914-65	0	NA	NA	NA	NA	deep	NA	2014-09-10	Ramond et al. 2019	NA	NA	NA	amplicon	PCR	paired	Illumina MiSeq	fastq, sextant.ifremer.fr/record/16bc16ef-588a-47e2-803e-03b4acb85dca/
POHEM_MB914-73	0	NA	NA	NA	NA	deep	NA	2014-09-11	Ramond et al. 2019	NA	NA	NA	amplicon	PCR	paired	Illumina MiSeq	fastq, sextant.ifremer.fr/record/16bc16ef-588a-47e2-803e-03b4acb85dca/
POHEM_MB914-74	0	NA	NA	NA	NA	deep	NA	2014-09-11	Ramond et al. 2019	NA	NA	NA	amplicon	PCR	paired	Illumina MiSeq	fastq, sextant.ifremer.fr/record/16bc16ef-588a-47e2-803e-03b4acb85dca/
POHEM_MB914-76	0	NA	NA	NA	NA	deep	NA	2014-09-11	Ramond et al. 2019	NA	NA	NA	amplicon	PCR	paired	Illumina MiSeq	fastq, sextant.ifremer.fr/record/16bc16ef-588a-47e2-803e-03b4acb85dca/
POHEM_MB914-77	0	NA	NA	NA	NA	deep	NA	2014-09-11	Ramond et al. 2019	NA	NA	NA	amplicon	PCR	paired	Illumina MiSeq	fastq, sextant.ifremer.fr/record/16bc16ef-588a-47e2-803e-03b4acb85dca/
POHEM_MB914-79	0	NA	NA	NA	NA	deep	NA	2014-09-11	Ramond et al. 2019	NA	NA	NA	amplicon	PCR	paired	Illumina MiSeq	fastq, sextant.ifremer.fr/record/16bc16ef-588a-47e2-803e-03b4acb85dca/
POHEM_MB914-80	0	NA	NA	NA	NA	deep	NA	2014-09-11	Ramond et al. 2019	NA	NA	NA	amplicon	PCR	paired	Illumina MiSeq	fastq, sextant.ifremer.fr/record/16bc16ef-588a-47e2-803e-03b4acb85dca/
POHEM_MB915-01	0	NA	NA	NA	NA	deep	NA	2015-09-08	Ramond et al. 2019	NA	NA	NA	amplicon	PCR	paired	Illumina MiSeq	fastq, sextant.ifremer.fr/record/16bc16ef-588a-47e2-803e-03b4acb85dca/
POHEM_MB915-02	0	NA	NA	NA	NA	deep	NA	2015-09-08	Ramond et al. 2019	NA	NA	NA	amplicon	PCR	paired	Illumina MiSeq	fastq, sextant.ifremer.fr/record/16bc16ef-588a-47e2-803e-03b4acb85dca/
POHEM_MB915-04	0	NA	NA	NA	NA	deep	NA	2015-09-08	Ramond et al. 2019	NA	NA	NA	amplicon	PCR	paired	Illumina MiSeq	fastq, sextant.ifremer.fr/record/16bc16ef-588a-47e2-803e-03b4acb85dca/
POHEM_MB915-05	0	NA	NA	NA	NA	deep	NA	2015-09-08	Ramond et al. 2019	NA	NA	NA	amplicon	PCR	paired	Illumina MiSeq	fastq, sextant.ifremer.fr/record/16bc16ef-588a-47e2-803e-03b4acb85dca/
POHEM_MB915-07	0	NA	NA	NA	NA	deep	NA	2015-09-08	Ramond et al. 2019	NA	NA	NA	amplicon	PCR	paired	Illumina MiSeq	fastq, sextant.ifremer.fr/record/16bc16ef-588a-47e2-803e-03b4acb85dca/
POHEM_MB915-08	0	NA	NA	NA	NA	deep	NA	2015-09-08	Ramond et al. 2019	NA	NA	NA	amplicon	PCR	paired	Illumina MiSeq	fastq, sextant.ifremer.fr/record/16bc16ef-588a-47e2-803e-03b4acb85dca/
POHEM_MB915-100	0	NA	NA	NA	NA	deep	NA	2015-09-10	Ramond et al. 2019	NA	NA	NA	amplicon	PCR	paired	Illumina MiSeq	fastq, sextant.ifremer.fr/record/16bc16ef-588a-47e2-803e-03b4acb85dca/
POHEM_MB915-101	0	NA	NA	NA	NA	deep	NA	2015-09-10	Ramond et al. 2019	NA	NA	NA	amplicon	PCR	paired	Illumina MiSeq	fastq, sextant.ifremer.fr/record/16bc16ef-588a-47e2-803e-03b4acb85dca/
POHEM_MB915-103	0	NA	NA	NA	NA	deep	NA	2015-09-10	Ramond et al. 2019	NA	NA	NA	amplicon	PCR	paired	Illumina MiSeq	fastq, sextant.ifremer.fr/record/16bc16ef-588a-47e2-803e-03b4acb85dca/
POHEM_MB915-104	0	NA	NA	NA	NA	deep	NA	2015-09-10	Ramond et al. 2019	NA	NA	NA	amplicon	PCR	paired	Illumina MiSeq	fastq, sextant.ifremer.fr/record/16bc16ef-588a-47e2-803e-03b4acb85dca/
POHEM_MB915-106	0	NA	NA	NA	NA	deep	NA	2015-09-10	Ramond et al. 2019	NA	NA	NA	amplicon	PCR	paired	Illumina MiSeq	fastq, sextant.ifremer.fr/record/16bc16ef-588a-47e2-803e-03b4acb85dca/
POHEM_MB915-107	0	NA	NA	NA	NA	deep	NA	2015-09-10	Ramond et al. 2019	NA	NA	NA	amplicon	PCR	paired	Illumina MiSeq	fastq, sextant.ifremer.fr/record/16bc16ef-588a-47e2-803e-03b4acb85dca/
POHEM_MB915-19	0	NA	NA	NA	NA	deep	NA	2015-09-08	Ramond et al. 2019	NA	NA	NA	amplicon	PCR	paired	Illumina MiSeq	fastq, sextant.ifremer.fr/record/16bc16ef-588a-47e2-803e-03b4acb85dca/
POHEM_MB915-20	0	NA	NA	NA	NA	deep	NA	2015-09-08	Ramond et al. 2019	NA	NA	NA	amplicon	PCR	paired	Illumina MiSeq	fastq, sextant.ifremer.fr/record/16bc16ef-588a-47e2-803e-03b4acb85dca/
POHEM_MB915-22	0	NA	NA	NA	NA	deep	NA	2015-09-08	Ramond et al. 2019	NA	NA	NA	amplicon	PCR	paired	Illumina MiSeq	fastq, sextant.ifremer.fr/record/16bc16ef-588a-47e2-803e-03b4acb85dca/
POHEM_MB915-23	0	NA	NA	NA	NA	deep	NA	2015-09-08	Ramond et al. 2019	NA	NA	NA	amplicon	PCR	paired	Illumina MiSeq	fastq, sextant.ifremer.fr/record/16bc16ef-588a-47e2-803e-03b4acb85dca/
POHEM_MB915-25	0	NA	NA	NA	NA	deep	NA	2015-09-08	Ramond et al. 2019	NA	NA	NA	amplicon	PCR	paired	Illumina MiSeq	fastq, sextant.ifremer.fr/record/16bc16ef-588a-47e2-803e-03b4acb85dca/
POHEM_MB915-26	0	NA	NA	NA	NA	deep	NA	2015-09-08	Ramond et al. 2019	NA	NA	NA	amplicon	PCR	paired	Illumina MiSeq	fastq, sextant.ifremer.fr/record/16bc16ef-588a-47e2-803e-03b4acb85dca/
POHEM_MB915-46	0	NA	NA	NA	NA	deep	NA	2015-09-09	Ramond et al. 2019	NA	NA	NA	amplicon	PCR	paired	Illumina MiSeq	fastq, sextant.ifremer.fr/record/16bc16ef-588a-47e2-803e-03b4acb85dca/
POHEM_MB915-47	0	NA	NA	NA	NA	deep	NA	2015-09-09	Ramond et al. 2019	NA	NA	NA	amplicon	PCR	paired	Illumina MiSeq	fastq, sextant.ifremer.fr/record/16bc16ef-588a-47e2-803e-03b4acb85dca/
POHEM_MB915-49	0	NA	NA	NA	NA	deep	NA	2015-09-09	Ramond et al. 2019	NA	NA	NA	amplicon	PCR	paired	Illumina MiSeq	fastq, sextant.ifremer.fr/record/16bc16ef-588a-47e2-803e-03b4acb85dca/
POHEM_MB915-50	0	NA	NA	NA	NA	deep	NA	2015-09-09	Ramond et al. 2019	NA	NA	NA	amplicon	PCR	paired	Illumina MiSeq	fastq, sextant.ifremer.fr/record/16bc16ef-588a-47e2-803e-03b4acb85dca/
POHEM_MB915-52	0	NA	NA	NA	NA	deep	NA	2015-09-09	Ramond et al. 2019	NA	NA	NA	amplicon	PCR	paired	Illumina MiSeq	fastq, sextant.ifremer.fr/record/16bc16ef-588a-47e2-803e-03b4acb85dca/
POHEM_MB915-53	0	NA	NA	NA	NA	deep	NA	2015-09-09	Ramond et al. 2019	NA	NA	NA	amplicon	PCR	paired	Illumina MiSeq	fastq, sextant.ifremer.fr/record/16bc16ef-588a-47e2-803e-03b4acb85dca/
POHEM_MB915-73	0	NA	NA	NA	NA	deep	NA	2015-09-09	Ramond et al. 2019	NA	NA	NA	amplicon	PCR	paired	Illumina MiSeq	fastq, sextant.ifremer.fr/record/16bc16ef-588a-47e2-803e-03b4acb85dca/
POHEM_MB915-74	0	NA	NA	NA	NA	deep	NA	2015-09-09	Ramond et al. 2019	NA	NA	NA	amplicon	PCR	paired	Illumina MiSeq	fastq, sextant.ifremer.fr/record/16bc16ef-588a-47e2-803e-03b4acb85dca/
POHEM_MB915-76	0	NA	NA	NA	NA	deep	NA	2015-09-09	Ramond et al. 2019	NA	NA	NA	amplicon	PCR	paired	Illumina MiSeq	fastq, sextant.ifremer.fr/record/16bc16ef-588a-47e2-803e-03b4acb85dca/
POHEM_MB915-77	0	NA	NA	NA	NA	deep	NA	2015-09-09	Ramond et al. 2019	NA	NA	NA	amplicon	PCR	paired	Illumina MiSeq	fastq, sextant.ifremer.fr/record/16bc16ef-588a-47e2-803e-03b4acb85dca/
POHEM_MB915-79	0	NA	NA	NA	NA	deep	NA	2015-09-09	Ramond et al. 2019	NA	NA	NA	amplicon	PCR	paired	Illumina MiSeq	fastq, sextant.ifremer.fr/record/16bc16ef-588a-47e2-803e-03b4acb85dca/
POHEM_MB915-80	0	NA	NA	NA	NA	deep	NA	2015-09-09	Ramond et al. 2019	NA	NA	NA	amplicon	PCR	paired	Illumina MiSeq	fastq, sextant.ifremer.fr/record/16bc16ef-588a-47e2-803e-03b4acb85dca/
POHEM_SEN-01	0	NA	NA	NA	NA	surface	NA	2015-11-24	Ramond et al. 2019	NA	NA	NA	amplicon	PCR	paired	Illumina MiSeq	fastq, sextant.ifremer.fr/record/16bc16ef-588a-47e2-803e-03b4acb85dca/
POHEM_SEN-02	0	NA	NA	NA	NA	surface	NA	2015-11-24	Ramond et al. 2019	NA	NA	NA	amplicon	PCR	paired	Illumina MiSeq	fastq, sextant.ifremer.fr/record/16bc16ef-588a-47e2-803e-03b4acb85dca/
POHEM_SEN-04	0	NA	NA	NA	NA	surface	NA	2015-11-24	Ramond et al. 2019	NA	NA	NA	amplicon	PCR	paired	Illumina MiSeq	fastq, sextant.ifremer.fr/record/16bc16ef-588a-47e2-803e-03b4acb85dca/
POHEM_SEN-05	0	NA	NA	NA	NA	surface	NA	2015-11-24	Ramond et al. 2019	NA	NA	NA	amplicon	PCR	paired	Illumina MiSeq	fastq, sextant.ifremer.fr/record/16bc16ef-588a-47e2-803e-03b4acb85dca/
POHEM_SEN-07	0	NA	NA	NA	NA	surface	NA	2015-11-24	Ramond et al. 2019	NA	NA	NA	amplicon	PCR	paired	Illumina MiSeq	fastq, sextant.ifremer.fr/record/16bc16ef-588a-47e2-803e-03b4acb85dca/
POHEM_SEN-08	0	NA	NA	NA	NA	surface	NA	2015-11-24	Ramond et al. 2019	NA	NA	NA	amplicon	PCR	paired	Illumina MiSeq	fastq, sextant.ifremer.fr/record/16bc16ef-588a-47e2-803e-03b4acb85dca/
POHEM_SEN-10	0	NA	NA	NA	NA	surface	NA	2015-11-25	Ramond et al. 2019	NA	NA	NA	amplicon	PCR	paired	Illumina MiSeq	fastq, sextant.ifremer.fr/record/16bc16ef-588a-47e2-803e-03b4acb85dca/
POHEM_SEN-11	0	NA	NA	NA	NA	surface	NA	2015-11-25	Ramond et al. 2019	NA	NA	NA	amplicon	PCR	paired	Illumina MiSeq	fastq, sextant.ifremer.fr/record/16bc16ef-588a-47e2-803e-03b4acb85dca/
POHEM_SEN-13	0	NA	NA	NA	NA	surface	NA	2015-11-25	Ramond et al. 2019	NA	NA	NA	amplicon	PCR	paired	Illumina MiSeq	fastq, sextant.ifremer.fr/record/16bc16ef-588a-47e2-803e-03b4acb85dca/
POHEM_SEN-14	0	NA	NA	NA	NA	surface	NA	2015-11-25	Ramond et al. 2019	NA	NA	NA	amplicon	PCR	paired	Illumina MiSeq	fastq, sextant.ifremer.fr/record/16bc16ef-588a-47e2-803e-03b4acb85dca/
POHEM_SEN-16	0	NA	NA	NA	NA	surface	NA	2015-11-25	Ramond et al. 2019	NA	NA	NA	amplicon	PCR	paired	Illumina MiSeq	fastq, sextant.ifremer.fr/record/16bc16ef-588a-47e2-803e-03b4acb85dca/
POHEM_SEN-17	0	NA	NA	NA	NA	surface	NA	2015-11-25	Ramond et al. 2019	NA	NA	NA	amplicon	PCR	paired	Illumina MiSeq	fastq, sextant.ifremer.fr/record/16bc16ef-588a-47e2-803e-03b4acb85dca/
POHEM_SEN-19	0	NA	NA	NA	NA	surface	NA	2015-11-24	Ramond et al. 2019	NA	NA	NA	amplicon	PCR	paired	Illumina MiSeq	fastq, sextant.ifremer.fr/record/16bc16ef-588a-47e2-803e-03b4acb85dca/
POHEM_SEN-20	0	NA	NA	NA	NA	surface	NA	2015-11-24	Ramond et al. 2019	NA	NA	NA	amplicon	PCR	paired	Illumina MiSeq	fastq, sextant.ifremer.fr/record/16bc16ef-588a-47e2-803e-03b4acb85dca/
POHEM_SEN-21	0	NA	NA	NA	NA	surface	NA	2015-11-24	Ramond et al. 2019	NA	NA	NA	amplicon	PCR	paired	Illumina MiSeq	fastq, sextant.ifremer.fr/record/16bc16ef-588a-47e2-803e-03b4acb85dca/
POHEM_SEN-22	0	NA	NA	NA	NA	surface	NA	2015-11-24	Ramond et al. 2019	NA	NA	NA	amplicon	PCR	paired	Illumina MiSeq	fastq, sextant.ifremer.fr/record/16bc16ef-588a-47e2-803e-03b4acb85dca/
POHEM_SEN-23	0	NA	NA	NA	NA	surface	NA	2015-11-24	Ramond et al. 2019	NA	NA	NA	amplicon	PCR	paired	Illumina MiSeq	fastq, sextant.ifremer.fr/record/16bc16ef-588a-47e2-803e-03b4acb85dca/
POHEM_SEN-25	0	NA	NA	NA	NA	surface	NA	2015-11-25	Ramond et al. 2019	NA	NA	NA	amplicon	PCR	paired	Illumina MiSeq	fastq, sextant.ifremer.fr/record/16bc16ef-588a-47e2-803e-03b4acb85dca/
POHEM_SEN-26	0	NA	NA	NA	NA	surface	NA	2015-11-25	Ramond et al. 2019	NA	NA	NA	amplicon	PCR	paired	Illumina MiSeq	fastq, sextant.ifremer.fr/record/16bc16ef-588a-47e2-803e-03b4acb85dca/
POHEM_SEN-28	0	NA	NA	NA	NA	surface	NA	2015-11-25	Ramond et al. 2019	NA	NA	NA	amplicon	PCR	paired	Illumina MiSeq	fastq, sextant.ifremer.fr/record/16bc16ef-588a-47e2-803e-03b4acb85dca/

## Sheet: references
references-Table 1
de Vargas C, Audic S, Henry N, Decelle J, Mahé F, Logares R, Lara E, Berney C, Le Bescot N, Probert I, Carmichael M, Poulain J, Romac S, Colin S, Aury JM, Bittner L, Chaffron S, Dunthorn M, Engelen S, Flegontova O, Guidi L, Horák A, Jaillon O, Lima-Mendez G, Lukeš J, Malviya S, Morard R, Mulot M, Scalco E, Siano R, Vincent F, Zingone A, Dimier C, Picheral M, Searson S, Kandels-Lewis S; Tara Ocean…
Flegontova O, Flegontov P, Malviya S, Audic S, Wincker P, de Vargas C, Bowler C, Lukeš J, Horák A. Extreme Diversity of Diplonemid Eukaryotes in the Ocean. Curr Biol. 2016 Nov 21;26(22):3060-3065. doi: 10.1016/j.cub.2016.09.031. PMID: 27875689.
Ibarbalz FM, Henry N, Brandão MC, Martini S, Busseni G, Byrne H, Coelho LP, Endo H, Gasol JM, Gregory AC, Mahé F, Rigonato J, Royo-Llonch M, Salazar G, Sanz-Sáez I, Scalco E, Soviadan D, Zayed AA, Zingone A, Labadie K, Ferland J, Marec C, Kandels S, Picheral M, Dimier C, Poulain J, Pisarev S, Carmichael M, Pesant S; Tara Oceans Coordinators, Babin M, Boss E, Iudicone D, Jaillon O, Acinas SG, Ogat…
Käse L, Kraberg AC, Metfies K, Neuhaus S, Sprong PAA, Fuchs BM, Boersma M, Wiltshire KH. Rapid succession drives spring community dynamics of small protists at Helgoland Roads, North Sea. J Plankton Res. 2020 May;42(3):305-319. doi: 10.1093/plankt/fbaa017. Epub 2020 May 14. Erratum in: J Plankton Res. 2020 Jun 13;42(4):483. PMID: 32494090; PMCID: PMC7252501.
Kopf A, Bicak M, Kottmann R, Schnetzer J, Kostadinov I, Lehmann K, Fernandez-Guerra A, Jeanthon C, Rahav E, Ullrich M, Wichels A, Gerdts G, Polymenakou P, Kotoulas G, Siam R, Abdallah RZ, Sonnenschein EC, Cariou T, O'Gara F, Jackson S, Orlic S, Steinke M, Busch J, Duarte B, Caçador I, Canning-Clode J, Bobrova O, Marteinsson V, Reynisson E, Loureiro CM, Luna GM, Quero GM, Löscher CR, Kremp A, DeLo…
Massana R, Gobet A, Audic S, Bass D, Bittner L, Boutte C, Chambouvet A, Christen R, Claverie JM, Decelle J, Dolan JR, Dunthorn M, Edvardsen B, Forn I, Forster D, Guillou L, Jaillon O, Kooistra WH, Logares R, Mahé F, Not F, Ogata H, Pawlowski J, Pernice MC, Probert I, Romac S, Richards T, Santini S, Shalchian-Tabrizi K, Siano R, Simon N, Stoeck T, Vaulot D, Zingone A, de Vargas C. Marine protist d…
Ramond P, Sourisseau M, Simon N, Romac S, Schmitt S, Rigaut-Jalabert F, Henry N, de Vargas C, Siano R. Coupling between taxonomic and functional diversity in protistan coastal communities. Environ Microbiol. 2019 Feb;21(2):730-749. doi: 10.1111/1462-2920.14537. Epub 2019 Feb 15. PMID: 30672084.
